# Supplementary material for: Charge Transfer Chromophores Derived from 3d-Row Transition Metal Complexes
Source: Molecules. 2022 Nov 24;27(23):8175. doi: 10.3390/molecules27238175 (PMC9736222; doi:10.3390/molecules27238175)
Supplement: Supplementary file 1 [file molecules-27-08175-s001.zip]

Archive with 7 entries (7 files):
- CatMDipy SI.pdf
- complex 1.cif
- Complex 1.pdf
- complex 2.cif
- complex 2.pdf
- complex 3.cif
- complex 3.pdf
