# Supplementary material for: Charge Transfer Chromophores Derived from 3d-Row Transition Metal Complexes
Source: Molecules. 2022 Nov 24;27(23):8175. doi: 10.3390/molecules27238175 (PMC9736222; doi:10.3390/molecules27238175)
Supplement: Supplementary file 1 [file molecules-27-08175-s001.zip › complex 1.cif]

 
data_cucatbipy
 
_audit_creation_method            'SHELXL-2014/7'
_shelx_SHELXL_version_number      '2014/7'
_chemical_name_systematic         ?
_chemical_name_common             ?
_chemical_melting_point           ?
_chemical_formula_moiety          ?
_chemical_formula_sum
 'C36 H52 Cu N2 O3' 
_chemical_formula_weight          624.33

loop_
 _atom_type_symbol
 _atom_type_description
 _atom_type_scat_dispersion_real
 _atom_type_scat_dispersion_imag
 _atom_type_scat_source
 'C'  'C'   0.0033   0.0016
 'International Tables Vol C Tables 4.2.6.8 and 6.1.1.4'
 'H'  'H'   0.0000   0.0000
 'International Tables Vol C Tables 4.2.6.8 and 6.1.1.4'
 'N'  'N'   0.0061   0.0033
 'International Tables Vol C Tables 4.2.6.8 and 6.1.1.4'
 'O'  'O'   0.0106   0.0060
 'International Tables Vol C Tables 4.2.6.8 and 6.1.1.4'
 'Cu'  'Cu'   0.3201   1.2651
 'International Tables Vol C Tables 4.2.6.8 and 6.1.1.4'
 
_space_group_crystal_system       orthorhombic
_space_group_IT_number            62
_space_group_name_H-M_alt         'P n m a'
_space_group_name_Hall            '-P 2ac 2n'
 
_shelx_space_group_comment
;
The symmetry employed for this shelxl refinement is uniquely defined
by the following loop, which should always be used as a source of
symmetry information in preference to the above space-group names.
They are only intended as comments.
;
 
loop_
 _space_group_symop_operation_xyz
 'x, y, z'
 '-x+1/2, -y, z+1/2'
 '-x, y+1/2, -z'
 'x+1/2, -y+1/2, -z+1/2'
 '-x, -y, -z'
 'x-1/2, y, -z-1/2'
 'x, -y-1/2, z'
 '-x-1/2, y-1/2, z-1/2'
 
_cell_length_a                    23.4399(11)
_cell_length_b                    9.1189(5)
_cell_length_c                    16.7656(5)
_cell_angle_alpha                 90
_cell_angle_beta                  90
_cell_angle_gamma                 90
_cell_volume                      3583.6(3)
_cell_formula_units_Z             4
_cell_measurement_temperature     298(2)
_cell_measurement_reflns_used     5948
_cell_measurement_theta_min       3.6620
_cell_measurement_theta_max       26.9550
 
_exptl_crystal_description        prism
_exptl_crystal_colour             brown
_exptl_crystal_density_meas       ?
_exptl_crystal_density_method     ?
_exptl_crystal_density_diffrn     1.157          
_exptl_crystal_F_000              1340
_exptl_transmission_factor_min    ?
_exptl_transmission_factor_max    ?
_exptl_crystal_size_max           0.600
_exptl_crystal_size_mid           0.300
_exptl_crystal_size_min           0.150
_exptl_crystal_size_rad           0.170
_exptl_absorpt_coefficient_mu     0.643
_shelx_estimated_absorpt_T_min    0.699
_shelx_estimated_absorpt_T_max    0.910
_exptl_absorpt_correction_T_min   0.84928
_exptl_absorpt_correction_T_max   0.85025
_exptl_absorpt_correction_type    sphere
_exptl_absorpt_process_details
;
CrysAlisPro 1.171.41.122a (Rigaku Oxford Diffraction, 2021)
Spherical absorption correction
using equivalent radius and absorption coefficient.
Empirical absorption correction using spherical harmonics,
implemented in SCALE3 ABSPACK scaling algorithm.
;
_oxdiff_exptl_absorpt_empirical_full_min           0.892
_oxdiff_exptl_absorpt_empirical_full_max           1.136
_oxdiff_exptl_absorpt_empirical_details
;
Empirical correction (ABSPACK) includes:
- Absorption correction using spherical harmonics
- Frame scaling
;
_exptl_absorpt_special_details    ?
_diffrn_ambient_temperature       298(2)
_diffrn_radiation_wavelength      0.71073
_diffrn_radiation_type            MoK\a
_diffrn_source                    'fine-focus sealed tube'
_diffrn_measurement_device_type   'Rigaku OD Xcalibur E (CCD)'
_diffrn_measurement_method        '\w scans'
_diffrn_detector_area_resol_mean  ?
_diffrn_reflns_number             17731
_diffrn_reflns_av_unetI/netI      0.0198
_diffrn_reflns_av_R_equivalents   0.0261
_diffrn_reflns_limit_h_min        -19
_diffrn_reflns_limit_h_max        27
_diffrn_reflns_limit_k_min        -10
_diffrn_reflns_limit_k_max        10
_diffrn_reflns_limit_l_min        -19
_diffrn_reflns_limit_l_max        19
_diffrn_reflns_theta_min          3.414
_diffrn_reflns_theta_max          25.023
_diffrn_reflns_theta_full         25.023
_diffrn_measured_fraction_theta_max   0.997
_diffrn_measured_fraction_theta_full  0.997
_diffrn_reflns_Laue_measured_fraction_max    0.997
_diffrn_reflns_Laue_measured_fraction_full   0.997
_diffrn_reflns_point_group_measured_fraction_max   0.997
_diffrn_reflns_point_group_measured_fraction_full  0.997
_reflns_number_total              3372
_reflns_number_gt                 2609
_reflns_threshold_expression      'I > 2\s(I)'
_reflns_Friedel_coverage          0.000
_reflns_Friedel_fraction_max      .
_reflns_Friedel_fraction_full     .
 
_reflns_special_details
;
 Reflections were merged by SHELXL according to the crystal
 class for the calculation of statistics and refinement.
 
 _reflns_Friedel_fraction is defined as the number of unique
 Friedel pairs measured divided by the number that would be
 possible theoretically, ignoring centric projections and
 systematic absences.
;
 
_computing_data_collection        'CrysAlisPro 1.171.40.84a (Rigaku OD, 2020)'
_computing_cell_refinement        'CrysAlisPro 1.171.40.84a (Rigaku OD, 2020)'
_computing_data_reduction         'CrysAlisPro 1.171.40.84a (Rigaku OD, 2020)'
_computing_structure_solution     'SHELXT-2014/5'
_computing_structure_refinement   'SHELXL-2018/3'
_computing_molecular_graphics     'SHELXTL'
_computing_publication_material   'SHELXTL'
_refine_special_details           ?
_refine_ls_structure_factor_coef  Fsqd
_refine_ls_matrix_type            full
_refine_ls_weighting_scheme       calc
_refine_ls_weighting_details
'w=1/[\s^2^(Fo^2^)+(0.0678P)^2^+1.6621P] where P=(Fo^2^+2Fc^2^)/3'
_atom_sites_solution_primary      dual
_atom_sites_solution_secondary    difmap
_atom_sites_solution_hydrogens    mixed
_refine_ls_hydrogen_treatment     mixed
_refine_ls_extinction_method      none
_refine_ls_extinction_coef        .
_refine_ls_number_reflns          3372
_refine_ls_number_parameters      323
_refine_ls_number_restraints      166
_refine_ls_R_factor_all           0.0596
_refine_ls_R_factor_gt            0.0439
_refine_ls_wR_factor_ref          0.1287
_refine_ls_wR_factor_gt           0.1177
_refine_ls_goodness_of_fit_ref    1.021
_refine_ls_restrained_S_all       1.085
_refine_ls_shift/su_max           0.000
_refine_ls_shift/su_mean          0.000
 
loop_
 _atom_site_label
 _atom_site_type_symbol
 _atom_site_fract_x
 _atom_site_fract_y
 _atom_site_fract_z
 _atom_site_U_iso_or_equiv
 _atom_site_adp_type
 _atom_site_occupancy
 _atom_site_site_symmetry_order  
 _atom_site_calc_flag
 _atom_site_refinement_flags_posn
 _atom_site_refinement_flags_adp
 _atom_site_refinement_flags_occupancy
 _atom_site_disorder_assembly
 _atom_site_disorder_group
Cu1 Cu 0.32598(2) 0.2500 0.42945(2) 0.05545(19) Uani 1 2 d S T P . .
O1 O 0.30850(11) 0.2500 0.32126(14) 0.0606(7) Uani 1 2 d S T P . .
O2 O 0.40271(11) 0.2500 0.40183(15) 0.0678(7) Uani 1 2 d S T P . .
N1 N 0.24575(12) 0.2500 0.46538(16) 0.0535(7) Uani 1 2 d S T P . .
N2 N 0.33840(12) 0.2500 0.54598(18) 0.0567(8) Uani 1 2 d S T P . .
C1 C 0.35713(18) 0.2500 0.2783(2) 0.0590(10) Uani 1 2 d S T P . .
C2 C 0.40847(18) 0.2500 0.3219(2) 0.0626(10) Uani 1 2 d S T P . .
C3 C 0.4617(2) 0.2500 0.2843(3) 0.0766(12) Uani 1 2 d S T P . .
C4 C 0.4606(3) 0.2500 0.2015(3) 0.0955(16) Uani 1 2 d S T P . .
H4A H 0.4950 0.2500 0.1739 0.115 Uiso 1 2 calc R U P . .
C5 C 0.4108(2) 0.2500 0.1591(3) 0.0872(14) Uani 1 2 d S T P . .
H5A H 0.4129 0.2500 0.1037 0.105 Uiso 1 2 calc R U P . .
C6 C 0.3570(2) 0.2500 0.1947(2) 0.0683(11) Uani 1 2 d S T P . .
C7 C 0.5173(2) 0.2500 0.3322(3) 0.1001(17) Uani 1 2 d DS T P . .
C8 C 0.5699(2) 0.2500 0.2770(4) 0.159(3) Uani 1 2 d DS T P . .
H8A H 0.6038(4) 0.2500 0.3092(9) 0.238 Uiso 1 2 d DS U P . .
H8B H 0.5692(5) 0.1641(3) 0.2441(5) 0.238 Uiso 1 1 d D U . . .
C9 C 0.51988(17) 0.3875(5) 0.3836(3) 0.1263(15) Uani 1 1 d . . . . .
H9A H 0.5565 0.3933 0.4091 0.190 Uiso 1 1 calc R U . . .
H9B H 0.4905 0.3834 0.4235 0.190 Uiso 1 1 calc R U . . .
H9C H 0.5143 0.4724 0.3507 0.190 Uiso 1 1 calc R U . . .
C10 C 0.3014(2) 0.2500 0.1483(2) 0.0771(12) Uani 1 2 d DS T P . .
C11 C 0.3112(3) 0.2500 0.0575(3) 0.136(3) Uani 1 2 d DS T P . .
H11A H 0.2749(5) 0.2500 0.0311(8) 0.204 Uiso 1 2 d DS U P . .
H11B H 0.3322(4) 0.1641(3) 0.0426(7) 0.204 Uiso 1 1 d D U . . .
C12 C 0.26589(17) 0.1132(4) 0.1682(2) 0.0958(11) Uani 1 1 d . . . . .
H12A H 0.2564 0.1136 0.2239 0.144 Uiso 1 1 calc R U . . .
H12B H 0.2876 0.0268 0.1560 0.144 Uiso 1 1 calc R U . . .
H12C H 0.2315 0.1137 0.1372 0.144 Uiso 1 1 calc R U . . .
C13 C 0.20009(18) 0.2500 0.4178(2) 0.0654(10) Uani 1 2 d S T P . .
H13A H 0.2056 0.2500 0.3628 0.078 Uiso 1 2 calc R U P . .
C14 C 0.14602(17) 0.2500 0.4464(2) 0.0656(10) Uani 1 2 d S T P . .
H14A H 0.1155 0.2500 0.4109 0.079 Uiso 1 2 calc R U P . .
C15 C 0.13552(16) 0.2500 0.5276(2) 0.0548(9) Uani 1 2 d S T P A .
C16 C 0.18340(14) 0.2500 0.57676(19) 0.0490(8) Uani 1 2 d S T P . .
H16A H 0.1789 0.2500 0.6319 0.059 Uiso 1 2 calc R U P . .
C17 C 0.23740(14) 0.2500 0.54447(18) 0.0450(7) Uani 1 2 d S T P . .
C18 C 0.29101(14) 0.2500 0.59137(19) 0.0466(8) Uani 1 2 d S T P . .
C19 C 0.29405(15) 0.2500 0.67306(19) 0.0505(8) Uani 1 2 d S T P . .
H19A H 0.2606 0.2500 0.7029 0.061 Uiso 1 2 calc R U P . .
C20 C 0.34604(17) 0.2500 0.7114(2) 0.0570(9) Uani 1 2 d S T P B .
C21 C 0.39425(17) 0.2500 0.6634(2) 0.0710(11) Uani 1 2 d S T P . .
H21A H 0.4303 0.2500 0.6867 0.085 Uiso 1 2 calc R U P . .
C22 C 0.38926(17) 0.2500 0.5819(2) 0.0716(11) Uani 1 2 d S T P . .
H22A H 0.4221 0.2500 0.5509 0.086 Uiso 1 2 calc R U P . .
C23 C 0.07548(16) 0.2500 0.5617(2) 0.0675(11) Uani 1 2 d DS T P . .
C24 C 0.0291(3) 0.2500 0.4979(5) 0.110(2) Uani 0.585(4) 2 d DS TU P A 1
H24A H -0.0077(4) 0.2500 0.5228(11) 0.164 Uiso 0.585(4) 2 d DS U P A 1
H24B H 0.0328(6) 0.3358(3) 0.4652(6) 0.164 Uiso 0.585(4) 1 d D U P A 1
C25 C 0.0680(3) 0.1157(7) 0.6137(4) 0.1071(17) Uani 0.585(4) 1 d D U P A 1
H25A H 0.0296 0.1125 0.6336 0.161 Uiso 0.585(4) 1 calc R U P A 1
H25B H 0.0942 0.1202 0.6577 0.161 Uiso 0.585(4) 1 calc R U P A 1
H25C H 0.0754 0.0291 0.5828 0.161 Uiso 0.585(4) 1 calc R U P A 1
C24' C 0.0761(6) 0.2500 0.6521(4) 0.110(2) Uani 0.415(4) 2 d DS TU P A 2
H24C H 0.1147(7) 0.2500 0.6715(10) 0.164 Uiso 0.415(4) 2 d DS U P A 2
H24D H 0.0570(7) 0.3358(3) 0.6718(7) 0.164 Uiso 0.415(4) 1 d D U P A 2
C25' C 0.0448(4) 0.1158(8) 0.5300(5) 0.1071(17) Uani 0.415(4) 1 d D U P A 2
H25D H 0.0629 0.0289 0.5503 0.161 Uiso 0.415(4) 1 calc R U P A 2
H25E H 0.0464 0.1155 0.4728 0.161 Uiso 0.415(4) 1 calc R U P A 2
H25F H 0.0057 0.1179 0.5469 0.161 Uiso 0.415(4) 1 calc R U P A 2
C26 C 0.34943(16) 0.2500 0.8027(2) 0.0711(11) Uani 1 2 d DS T P . .
C27 C 0.4106(2) 0.2500 0.8323(4) 0.114(2) Uani 0.835(4) 2 d DS TU P B 1
H27A H 0.4110(7) 0.2500 0.8896(4) 0.171 Uiso 0.835(4) 2 d DS U P B 1
H27B H 0.4301(4) 0.1641(3) 0.8135(7) 0.171 Uiso 0.835(4) 1 d D U P B 1
C28 C 0.31925(18) 0.1142(4) 0.8337(2) 0.0904(13) Uani 0.835(4) 1 d D U P B 1
H28A H 0.3243 0.1075 0.8904 0.136 Uiso 0.835(4) 1 calc R U P B 1
H28B H 0.3351 0.0287 0.8087 0.136 Uiso 0.835(4) 1 calc R U P B 1
H28C H 0.2793 0.1205 0.8217 0.136 Uiso 0.835(4) 1 calc R U P B 1
C27' C 0.2919(4) 0.2500 0.8439(11) 0.114(2) Uani 0.165(4) 2 d DS TU P B 2
H27C H 0.2618(5) 0.2500 0.8051(17) 0.171 Uiso 0.165(4) 2 d DS U P B 2
H27D H 0.2884(8) 0.33580(17) 0.8768(11) 0.171 Uiso 0.165(4) 1 d D U P B 2
C28' C 0.3860(7) 0.1227(16) 0.8304(10) 0.0904(13) Uani 0.165(4) 1 d D U P B 2
H28D H 0.3680 0.0320 0.8159 0.136 Uiso 0.165(4) 1 calc R U P B 2
H28E H 0.3904 0.1269 0.8873 0.136 Uiso 0.165(4) 1 calc R U P B 2
H28F H 0.4228 0.1285 0.8056 0.136 Uiso 0.165(4) 1 calc R U P B 2
O1S O 0.1719(6) 0.251(3) 0.7961(9) 0.089(3) Uani 0.336(11) 1 d D U P C -1
C1S C 0.1609(9) 0.125(3) 0.8444(15) 0.103(5) Uani 0.336(11) 1 d D U P C -1
H1SA H 0.1964 0.0817 0.8627 0.123 Uiso 0.336(11) 1 calc R U P C -1
H1SB H 0.1400 0.0516 0.8142 0.123 Uiso 0.336(11) 1 calc R U P C -1
C2S C 0.1253(12) 0.178(2) 0.9154(16) 0.135(8) Uani 0.336(11) 1 d D U P C -1
H2SA H 0.1327 0.1219 0.9634 0.162 Uiso 0.336(11) 1 calc R U P C -1
H2SB H 0.0848 0.1788 0.9040 0.162 Uiso 0.336(11) 1 calc R U P C -1
C3S C 0.1505(7) 0.3340(18) 0.9200(7) 0.102(4) Uani 0.336(11) 1 d D U P C -1
H3SA H 0.1289 0.3977 0.9550 0.122 Uiso 0.336(11) 1 calc R U P C -1
H3SB H 0.1904 0.3340 0.9354 0.122 Uiso 0.336(11) 1 calc R U P C -1
C4S C 0.1421(9) 0.372(2) 0.8316(8) 0.072(4) Uani 0.336(11) 1 d D U P C -1
H4SA H 0.1021 0.3731 0.8169 0.086 Uiso 0.336(11) 1 calc R U P C -1
H4SB H 0.1594 0.4654 0.8180 0.086 Uiso 0.336(11) 1 calc R U P C -1
O1Q O 0.1541(11) 0.244(4) 0.7863(19) 0.089(3) Uani 0.164(11) 1 d D U P C -2
C1Q C 0.1479(18) 0.134(6) 0.846(3) 0.103(5) Uani 0.164(11) 1 d D U P C -2
H1QA H 0.1757 0.1422 0.8890 0.123 Uiso 0.164(11) 1 calc R U P C -2
H1QB H 0.1477 0.0349 0.8249 0.123 Uiso 0.164(11) 1 calc R U P C -2
C2Q C 0.0883(14) 0.189(3) 0.870(2) 0.135(8) Uani 0.164(11) 1 d D U P C -2
H2QA H 0.0714 0.1324 0.9131 0.162 Uiso 0.164(11) 1 calc R U P C -2
H2QB H 0.0623 0.1953 0.8253 0.162 Uiso 0.164(11) 1 calc R U P C -2
C3Q C 0.111(2) 0.339(4) 0.8973(19) 0.102(4) Uani 0.164(11) 1 d D U P C -2
H3QA H 0.0822 0.4026 0.9194 0.122 Uiso 0.164(11) 1 calc R U P C -2
H3QB H 0.1438 0.3321 0.9330 0.122 Uiso 0.164(11) 1 calc R U P C -2
C4Q C 0.1278(13) 0.378(4) 0.8116(17) 0.072(4) Uani 0.164(11) 1 d D U P C -2
H4QA H 0.0945 0.4010 0.7796 0.086 Uiso 0.164(11) 1 calc R U P C -2
H4QB H 0.1543 0.4596 0.8098 0.086 Uiso 0.164(11) 1 calc R U P C -2
 
loop_
 _atom_site_aniso_label
 _atom_site_aniso_U_11
 _atom_site_aniso_U_22
 _atom_site_aniso_U_33
 _atom_site_aniso_U_23
 _atom_site_aniso_U_13
 _atom_site_aniso_U_12
Cu1 0.0627(3) 0.0646(3) 0.0389(3) 0.000 0.00857(19) 0.000
O1 0.0730(16) 0.0710(17) 0.0380(12) 0.000 0.0089(11) 0.000
O2 0.0650(17) 0.0881(19) 0.0502(13) 0.000 0.0119(12) 0.000
N1 0.0601(18) 0.0625(18) 0.0378(14) 0.000 -0.0009(13) 0.000
N2 0.0550(18) 0.071(2) 0.0441(15) 0.000 0.0053(13) 0.000
C1 0.085(3) 0.046(2) 0.0458(19) 0.000 0.0163(19) 0.000
C2 0.078(3) 0.056(2) 0.054(2) 0.000 0.0174(19) 0.000
C3 0.082(3) 0.077(3) 0.071(3) 0.000 0.030(2) 0.000
C4 0.103(4) 0.103(4) 0.080(3) 0.000 0.043(3) 0.000
C5 0.116(4) 0.099(4) 0.047(2) 0.000 0.028(3) 0.000
C6 0.103(3) 0.057(2) 0.0449(19) 0.000 0.018(2) 0.000
C7 0.072(3) 0.128(5) 0.100(4) 0.000 0.028(3) 0.000
C8 0.081(4) 0.254(10) 0.141(5) 0.000 0.044(4) 0.000
C9 0.097(3) 0.145(4) 0.136(4) -0.019(3) 0.006(3) -0.033(3)
C10 0.114(4) 0.077(3) 0.0401(19) 0.000 0.012(2) 0.000
C11 0.156(6) 0.213(8) 0.039(2) 0.000 0.006(3) 0.000
C12 0.132(3) 0.076(2) 0.080(2) -0.0115(18) -0.008(2) -0.012(2)
C13 0.072(3) 0.083(3) 0.0411(18) 0.000 -0.0062(18) 0.000
C14 0.059(2) 0.085(3) 0.053(2) 0.000 -0.0160(18) 0.000
C15 0.059(2) 0.052(2) 0.054(2) 0.000 -0.0061(16) 0.000
C16 0.051(2) 0.054(2) 0.0416(17) 0.000 -0.0016(14) 0.000
C17 0.0531(19) 0.0438(17) 0.0382(15) 0.000 0.0001(14) 0.000
C18 0.0484(19) 0.0476(19) 0.0438(16) 0.000 -0.0002(14) 0.000
C19 0.051(2) 0.059(2) 0.0408(16) 0.000 -0.0002(15) 0.000
C20 0.062(2) 0.064(2) 0.0455(18) 0.000 -0.0054(17) 0.000
C21 0.053(2) 0.103(3) 0.058(2) 0.000 -0.0104(18) 0.000
C22 0.050(2) 0.101(3) 0.064(2) 0.000 0.0045(18) 0.000
C23 0.049(2) 0.083(3) 0.071(2) 0.000 -0.0070(18) 0.000
C24 0.091(3) 0.131(4) 0.107(4) 0.000 0.001(3) 0.000
C25 0.086(3) 0.109(3) 0.126(3) 0.023(3) 0.020(2) -0.008(2)
C24' 0.091(3) 0.131(4) 0.107(4) 0.000 0.001(3) 0.000
C25' 0.086(3) 0.109(3) 0.126(3) 0.023(3) 0.020(2) -0.008(2)
C26 0.068(2) 0.099(3) 0.046(2) 0.000 -0.0160(18) 0.000
C27 0.106(3) 0.141(4) 0.096(3) 0.000 -0.023(3) 0.000
C28 0.123(3) 0.093(2) 0.0552(17) 0.0146(17) -0.0072(18) -0.007(2)
C27' 0.106(3) 0.141(4) 0.096(3) 0.000 -0.023(3) 0.000
C28' 0.123(3) 0.093(2) 0.0552(17) 0.0146(17) -0.0072(18) -0.007(2)
O1S 0.099(6) 0.076(3) 0.093(4) -0.001(7) 0.021(5) 0.001(7)
C1S 0.111(8) 0.085(6) 0.113(7) 0.002(5) 0.000(6) -0.005(6)
C2S 0.131(9) 0.142(10) 0.133(9) 0.020(6) 0.009(6) -0.016(6)
C3S 0.103(6) 0.108(6) 0.095(6) -0.023(5) 0.018(5) 0.003(6)
C4S 0.086(7) 0.057(4) 0.074(7) -0.001(5) -0.018(5) 0.003(5)
O1Q 0.099(6) 0.076(3) 0.093(4) -0.001(7) 0.021(5) 0.001(7)
C1Q 0.111(8) 0.085(6) 0.113(7) 0.002(5) 0.000(6) -0.005(6)
C2Q 0.131(9) 0.142(10) 0.133(9) 0.020(6) 0.009(6) -0.016(6)
C3Q 0.103(6) 0.108(6) 0.095(6) -0.023(5) 0.018(5) 0.003(6)
C4Q 0.086(7) 0.057(4) 0.074(7) -0.001(5) -0.018(5) 0.003(5)
 
_geom_special_details
;
 All esds (except the esd in the dihedral angle between two l.s. planes)
 are estimated using the full covariance matrix.  The cell esds are taken
 into account individually in the estimation of esds in distances, angles
 and torsion angles; correlations between esds in cell parameters are only
 used when they are defined by crystal symmetry.  An approximate (isotropic)
 treatment of cell esds is used for estimating esds involving l.s. planes.
;
 
loop_
 _geom_bond_atom_site_label_1
 _geom_bond_atom_site_label_2
 _geom_bond_distance
 _geom_bond_site_symmetry_2
 _geom_bond_publ_flag
Cu1 O1 1.860(2) . ?
Cu1 O2 1.857(3) . ?
Cu1 N1 1.975(3) . ?
Cu1 N2 1.975(3) . ?
O1 C1 1.348(5) . ?
O2 C2 1.347(4) . ?
N1 C13 1.335(5) . ?
N1 C17 1.340(4) . ?
N2 C22 1.336(5) . ?
N2 C18 1.346(4) . ?
C1 C6 1.401(5) . ?
C1 C2 1.408(6) . ?
C2 C3 1.399(6) . ?
C3 C4 1.388(6) . ?
C3 C7 1.529(7) . ?
C4 C5 1.367(7) . ?
C4 H4A 0.9300 . ?
C5 C6 1.397(6) . ?
C5 H5A 0.9300 . ?
C6 C10 1.519(7) . ?
C7 C9 1.523(5) . ?
C7 C9 1.523(5) 7_565 ?
C7 C8 1.543(6) . ?
C8 H8A 0.959(3) . ?
C8 H8B 0.958(3) . ?
C9 H9A 0.9600 . ?
C9 H9B 0.9600 . ?
C9 H9C 0.9600 . ?
C10 C12 1.536(4) 7_565 ?
C10 C12 1.536(4) . ?
C10 C11 1.540(5) . ?
C11 H11A 0.959(3) . ?
C11 H11B 0.958(3) . ?
C12 H12A 0.9600 . ?
C12 H12B 0.9600 . ?
C12 H12C 0.9600 . ?
C13 C14 1.355(6) . ?
C13 H13A 0.9300 . ?
C14 C15 1.385(5) . ?
C14 H14A 0.9300 . ?
C15 C16 1.392(5) . ?
C15 C23 1.519(5) . ?
C16 C17 1.377(5) . ?
C16 H16A 0.9300 . ?
C17 C18 1.482(5) . ?
C18 C19 1.371(4) . ?
C19 C20 1.378(5) . ?
C19 H19A 0.9300 . ?
C20 C21 1.387(5) . ?
C20 C26 1.533(5) . ?
C21 C22 1.371(5) . ?
C21 H21A 0.9300 . ?
C22 H22A 0.9300 . ?
C23 C25 1.514(4) . ?
C23 C25 1.514(4) 7_565 ?
C23 C25' 1.515(5) 7_565 ?
C23 C25' 1.515(5) . ?
C23 C24' 1.516(5) . ?
C23 C24 1.524(5) . ?
C24 H24A 0.960(3) . ?
C24 H24B 0.960(3) . ?
C25 H25A 0.9600 . ?
C25 H25B 0.9600 . ?
C25 H25C 0.9600 . ?
C24' H24C 0.961(3) . ?
C24' H24D 0.961(3) . ?
C25' H25D 0.9600 . ?
C25' H25E 0.9600 . ?
C25' H25F 0.9600 . ?
C26 C27' 1.515(5) . ?
C26 C28' 1.516(6) . ?
C26 C28' 1.516(6) 7_565 ?
C26 C28 1.518(4) 7_565 ?
C26 C28 1.518(4) . ?
C26 C27 1.517(5) . ?
C27 H27A 0.961(3) . ?
C27 H27B 0.960(3) . ?
C28 H28A 0.9600 . ?
C28 H28B 0.9600 . ?
C28 H28C 0.9600 . ?
C27' H27C 0.9601(10) . ?
C27' H27D 0.9602(10) . ?
C28' H28D 0.9600 . ?
C28' H28E 0.9600 . ?
C28' H28F 0.9600 . ?
O1S C1S 1.434(5) . ?
O1S C4S 1.434(5) . ?
C1S C2S 1.533(10) . ?
C1S H1SA 0.9700 . ?
C1S H1SB 0.9700 . ?
C2S C3S 1.540(9) . ?
C2S H2SA 0.9700 . ?
C2S H2SB 0.9700 . ?
C3S C4S 1.534(10) . ?
C3S H3SA 0.9700 . ?
C3S H3SB 0.9700 . ?
C4S H4SA 0.9700 . ?
C4S H4SB 0.9700 . ?
O1Q C4Q 1.432(5) . ?
O1Q C1Q 1.433(5) . ?
C1Q C2Q 1.537(10) . ?
C1Q H1QA 0.9700 . ?
C1Q H1QB 0.9700 . ?
C2Q C3Q 1.543(10) . ?
C2Q H2QA 0.9700 . ?
C2Q H2QB 0.9700 . ?
C3Q C4Q 1.529(10) . ?
C3Q H3QA 0.9700 . ?
C3Q H3QB 0.9700 . ?
C4Q H4QA 0.9700 . ?
C4Q H4QB 0.9700 . ?
 
loop_
 _geom_angle_atom_site_label_1
 _geom_angle_atom_site_label_2
 _geom_angle_atom_site_label_3
 _geom_angle
 _geom_angle_site_symmetry_1
 _geom_angle_site_symmetry_3
 _geom_angle_publ_flag
O1 Cu1 O2 88.29(11) . . ?
O1 Cu1 N1 95.03(11) . . ?
O2 Cu1 N1 176.67(11) . . ?
O1 Cu1 N2 175.74(12) . . ?
O2 Cu1 N2 95.97(12) . . ?
N1 Cu1 N2 80.71(12) . . ?
C1 O1 Cu1 109.6(2) . . ?
C2 O2 Cu1 110.2(3) . . ?
C13 N1 C17 118.3(3) . . ?
C13 N1 Cu1 125.5(2) . . ?
C17 N1 Cu1 116.2(2) . . ?
C22 N2 C18 118.8(3) . . ?
C22 N2 Cu1 125.3(3) . . ?
C18 N2 Cu1 115.9(2) . . ?
O1 C1 C6 122.2(4) . . ?
O1 C1 C2 116.4(3) . . ?
C6 C1 C2 121.4(4) . . ?
O2 C2 C3 122.5(4) . . ?
O2 C2 C1 115.5(3) . . ?
C3 C2 C1 121.9(4) . . ?
C4 C3 C2 115.7(5) . . ?
C4 C3 C7 122.7(4) . . ?
C2 C3 C7 121.6(4) . . ?
C5 C4 C3 122.5(4) . . ?
C5 C4 H4A 118.8 . . ?
C3 C4 H4A 118.8 . . ?
C4 C5 C6 123.3(4) . . ?
C4 C5 H5A 118.4 . . ?
C6 C5 H5A 118.4 . . ?
C5 C6 C1 115.2(4) . . ?
C5 C6 C10 123.8(4) . . ?
C1 C6 C10 121.0(4) . . ?
C9 C7 C9 110.8(5) . 7_565 ?
C9 C7 C3 109.4(3) . . ?
C9 C7 C3 109.4(3) 7_565 . ?
C9 C7 C8 107.9(3) . . ?
C9 C7 C8 107.9(3) 7_565 . ?
C3 C7 C8 111.5(5) . . ?
C7 C8 H8A 108.9(9) . . ?
C7 C8 H8B 109.3(7) . . ?
H8A C8 H8B 109.8(6) . . ?
C7 C9 H9A 109.5 . . ?
C7 C9 H9B 109.5 . . ?
H9A C9 H9B 109.5 . . ?
C7 C9 H9C 109.5 . . ?
H9A C9 H9C 109.5 . . ?
H9B C9 H9C 109.5 . . ?
C6 C10 C12 110.7(2) . 7_565 ?
C6 C10 C12 110.7(2) . . ?
C12 C10 C12 108.6(4) 7_565 . ?
C6 C10 C11 112.2(4) . . ?
C12 C10 C11 107.2(3) 7_565 . ?
C12 C10 C11 107.2(3) . . ?
C10 C11 H11A 108.9(9) . . ?
C10 C11 H11B 109.6(6) . . ?
H11A C11 H11B 109.5(6) . . ?
C10 C12 H12A 109.5 . . ?
C10 C12 H12B 109.5 . . ?
H12A C12 H12B 109.5 . . ?
C10 C12 H12C 109.5 . . ?
H12A C12 H12C 109.5 . . ?
H12B C12 H12C 109.5 . . ?
N1 C13 C14 122.6(3) . . ?
N1 C13 H13A 118.7 . . ?
C14 C13 H13A 118.7 . . ?
C13 C14 C15 121.0(4) . . ?
C13 C14 H14A 119.5 . . ?
C15 C14 H14A 119.5 . . ?
C14 C15 C16 116.0(3) . . ?
C14 C15 C23 122.3(3) . . ?
C16 C15 C23 121.6(3) . . ?
C17 C16 C15 120.6(3) . . ?
C17 C16 H16A 119.7 . . ?
C15 C16 H16A 119.7 . . ?
N1 C17 C16 121.6(3) . . ?
N1 C17 C18 113.6(3) . . ?
C16 C17 C18 124.8(3) . . ?
N2 C18 C19 121.4(3) . . ?
N2 C18 C17 113.6(3) . . ?
C19 C18 C17 125.0(3) . . ?
C18 C19 C20 120.8(3) . . ?
C18 C19 H19A 119.6 . . ?
C20 C19 H19A 119.6 . . ?
C19 C20 C21 116.7(3) . . ?
C19 C20 C26 120.8(3) . . ?
C21 C20 C26 122.5(3) . . ?
C22 C21 C20 120.6(4) . . ?
C22 C21 H21A 119.7 . . ?
C20 C21 H21A 119.7 . . ?
N2 C22 C21 121.7(4) . . ?
N2 C22 H22A 119.2 . . ?
C21 C22 H22A 119.2 . . ?
C25 C23 C25 108.0(6) . 7_565 ?
C25' C23 C25' 107.7(8) 7_565 . ?
C25' C23 C24' 110.8(4) 7_565 . ?
C25' C23 C24' 110.8(4) . . ?
C25 C23 C15 108.9(3) . . ?
C25 C23 C15 108.9(3) 7_565 . ?
C25' C23 C15 107.9(4) 7_565 . ?
C25' C23 C15 107.9(4) . . ?
C24' C23 C15 111.5(6) . . ?
C25 C23 C24 108.8(3) . . ?
C25 C23 C24 108.8(3) 7_565 . ?
C15 C23 C24 113.4(4) . . ?
C23 C24 H24A 109.7(9) . . ?
C23 C24 H24B 109.7(6) . . ?
H24A C24 H24B 109.2(6) . . ?
C23 C25 H25A 109.5 . . ?
C23 C25 H25B 109.5 . . ?
H25A C25 H25B 109.5 . . ?
C23 C25 H25C 109.5 . . ?
H25A C25 H25C 109.5 . . ?
H25B C25 H25C 109.5 . . ?
C23 C24' H24C 110.4(9) . . ?
C23 C24' H24D 109.8(6) . . ?
H24C C24' H24D 108.9(6) . . ?
C23 C25' H25D 109.5 . . ?
C23 C25' H25E 109.5 . . ?
H25D C25' H25E 109.5 . . ?
C23 C25' H25F 109.5 . . ?
H25D C25' H25F 109.5 . . ?
H25E C25' H25F 109.5 . . ?
C27' C26 C28' 111.3(7) . . ?
C27' C26 C28' 111.3(7) . 7_565 ?
C28' C26 C28' 99.9(16) . 7_565 ?
C28 C26 C28 109.3(4) 7_565 . ?
C28 C26 C27 109.2(3) 7_565 . ?
C28 C26 C27 109.2(3) . . ?
C27' C26 C20 114.2(8) . . ?
C28' C26 C20 109.6(7) . . ?
C28' C26 C20 109.6(7) 7_565 . ?
C28 C26 C20 108.5(2) 7_565 . ?
C28 C26 C20 108.5(2) . . ?
C27 C26 C20 112.1(4) . . ?
C26 C27 H27A 109.6(9) . . ?
C26 C27 H27B 109.9(6) . . ?
H27A C27 H27B 109.0(6) . . ?
C26 C28 H28A 109.5 . . ?
C26 C28 H28B 109.5 . . ?
H28A C28 H28B 109.5 . . ?
C26 C28 H28C 109.5 . . ?
H28A C28 H28C 109.5 . . ?
H28B C28 H28C 109.5 . . ?
C26 C27' H27C 110.2(8) . . ?
C26 C27' H27D 109.7(5) . . ?
H27C C27' H27D 109.1(3) . . ?
C26 C28' H28D 109.5 . . ?
C26 C28' H28E 109.5 . . ?
H28D C28' H28E 109.5 . . ?
C26 C28' H28F 109.5 . . ?
H28D C28' H28F 109.5 . . ?
H28E C28' H28F 109.5 . . ?
C1S O1S C4S 107.2(13) . . ?
O1S C1S C2S 106.3(16) . . ?
O1S C1S H1SA 110.5 . . ?
C2S C1S H1SA 110.5 . . ?
O1S C1S H1SB 110.5 . . ?
C2S C1S H1SB 110.5 . . ?
H1SA C1S H1SB 108.7 . . ?
C1S C2S C3S 97.1(16) . . ?
C1S C2S H2SA 112.3 . . ?
C3S C2S H2SA 112.3 . . ?
C1S C2S H2SB 112.3 . . ?
C3S C2S H2SB 112.3 . . ?
H2SA C2S H2SB 109.9 . . ?
C4S C3S C2S 96.5(17) . . ?
C4S C3S H3SA 112.5 . . ?
C2S C3S H3SA 112.5 . . ?
C4S C3S H3SB 112.5 . . ?
C2S C3S H3SB 112.5 . . ?
H3SA C3S H3SB 110.0 . . ?
O1S C4S C3S 99.5(12) . . ?
O1S C4S H4SA 111.9 . . ?
C3S C4S H4SA 111.9 . . ?
O1S C4S H4SB 111.9 . . ?
C3S C4S H4SB 111.9 . . ?
H4SA C4S H4SB 109.6 . . ?
C4Q O1Q C1Q 110(3) . . ?
O1Q C1Q C2Q 93(3) . . ?
O1Q C1Q H1QA 113.2 . . ?
C2Q C1Q H1QA 113.2 . . ?
O1Q C1Q H1QB 113.2 . . ?
C2Q C1Q H1QB 113.2 . . ?
H1QA C1Q H1QB 110.5 . . ?
C1Q C2Q C3Q 93(3) . . ?
C1Q C2Q H2QA 113.1 . . ?
C3Q C2Q H2QA 113.1 . . ?
C1Q C2Q H2QB 113.1 . . ?
C3Q C2Q H2QB 113.1 . . ?
H2QA C2Q H2QB 110.5 . . ?
C4Q C3Q C2Q 91(2) . . ?
C4Q C3Q H3QA 113.5 . . ?
C2Q C3Q H3QA 113.5 . . ?
C4Q C3Q H3QB 113.5 . . ?
C2Q C3Q H3QB 113.5 . . ?
H3QA C3Q H3QB 110.8 . . ?
O1Q C4Q C3Q 101(2) . . ?
O1Q C4Q H4QA 111.6 . . ?
C3Q C4Q H4QA 111.6 . . ?
O1Q C4Q H4QB 111.6 . . ?
C3Q C4Q H4QB 111.6 . . ?
H4QA C4Q H4QB 109.4 . . ?
 
_refine_diff_density_max    0.429
_refine_diff_density_min   -0.354
_refine_diff_density_rms    0.050

_publ_section_references
;
Rigaku Oxford Diffraction. (2020). CrysAlis Pro software system,
version 1.171.40.84a, Rigaku Corporation, Wroclaw, Poland.
G.M. Sheldrick (2015). Acta Cryst. A71, 3-8.
G.M. Sheldrick (2015). Acta Cryst. C71, 3-8.
;

_shelx_res_file
;

    cucatbipy.res created by SHELXL-2014/7

TITL rx0225_auto in Pnma
REM Pnma (#62, found as Pmcn in cab setting)
CELL 0.71073  23.439901   9.118890  16.765599  90.0000  90.0000  90.0000
ZERR    4.00   0.001109   0.000466   0.000482   0.0000   0.0000   0.0000
LATT  1
SYMM -x+1/2,-y, z+1/2
SYMM -x, y+1/2,-z
SYMM  x+1/2,-y+1/2,-z+1/2
SFAC    C    H    N    O   CU
UNIT  144  208    8   12    4
SIZE 0.15 0.30 0.60
TEMP 25.0

L.S. 44
BOND $H
LIST 4
FMAP 2
PLAN 201

ACTA

EADP             O1S  O1Q
EADP             C1S  C1Q
EADP             C2S  C2Q
EADP             C3S  C3Q
EADP             C4S  C4Q

DFIX  1.43 0.005 O1S  C1S  O1S  C4S
DFIX  1.43 0.005 O1Q  C1Q  O1Q  C4Q
DFIX  1.54 0.010 C1S  C2S  C2S  C3S  C3S  C4S
DFIX  1.54 0.010 C1Q  C2Q  C2Q  C3Q  C3Q  C4Q

ISOR 0.010 0.005 O1S   >   C4Q

DFIX  0.96 0.003 C8   H8A  C8   H8B
DFIX  0.96 0.003 C11  H11A C11  H11B
DFIX  0.96 0.003 C24  H24A C24  H24B
DFIX  0.96 0.003 C24' H24C C24' H24D
DFIX  0.96 0.003 C27  H27A C27  H27B
DFIX  0.96 0.001 C27' H27C C27' H27D

EQIV  $1   x, -y+1/2, z

DFIX 1.565 0.005 H8A  H8B  H8B  H8B_$1
DFIX 1.565 0.005 H11A H11B H11B H11B_$1
DFIX 1.565 0.005 H24A H24B H24B H24B_$1
DFIX 1.565 0.005 H24C H24D H24D H24D_$1
DFIX 1.565 0.005 H27A H27B H27B H27B_$1
DFIX 1.565 0.003 H27C H27D H27D H27D_$1

DFIX  71.0 0.010 C7   H8A  C7   H8B
DFIX  71.0 0.010 C10  H11A C10  H11B
DFIX  71.0 0.010 C23  H24A C23  H24B
DFIX  71.0 0.010 C23  H24C C23  H24D
DFIX  71.0 0.010 C26  H27A C26  H27B
DFIX  71.0 0.010 C26  H27C C26  H27D

EADP             C24  C24'
EADP             C25  C25'

ISOR 0.010 0.005 C24   >   C25'

DFIX  21.0 0.005 C23  C24  C23  C25
DFIX  21.0 0.005 C23  C24' C23  C25'

DFIX  31.0 0.010 C24  C25
DFIX  31.0 0.010 C24' C25'

EADP             C27  C27'
EADP             C28  C28'

DFIX  21.0 0.005 C26  C27  C26  C28
DFIX  21.0 0.005 C26  C27' C26  C28'

DFIX  31.0 0.010 C27  C28
DFIX  31.0 0.010 C27' C28'

ISOR 0.010 0.005 C27   >   C28'

WGHT    0.067800    1.662100
FVAR       1.54702   1.51716   2.48556   0.58536   0.83489   0.67124   2.05763
CU1   5    0.325982    0.250000    0.429452    10.50000    0.06275    0.06465 =
         0.03895    0.00000    0.00857    0.00000
O1    4    0.308501    0.250000    0.321264    10.50000    0.07296    0.07095 =
         0.03804    0.00000    0.00885    0.00000
O2    4    0.402709    0.250000    0.401834    10.50000    0.06501    0.08808 =
         0.05020    0.00000    0.01192    0.00000
N1    3    0.245755    0.250000    0.465384    10.50000    0.06009    0.06248 =
         0.03782    0.00000   -0.00088    0.00000
N2    3    0.338395    0.250000    0.545984    10.50000    0.05505    0.07103 =
         0.04413    0.00000    0.00530    0.00000
C1    1    0.357132    0.250000    0.278294    10.50000    0.08514    0.04618 =
         0.04576    0.00000    0.01632    0.00000
C2    1    0.408467    0.250000    0.321917    10.50000    0.07770    0.05576 =
         0.05436    0.00000    0.01738    0.00000
C3    1    0.461734    0.250000    0.284315    10.50000    0.08192    0.07664 =
         0.07137    0.00000    0.03010    0.00000
C4    1    0.460625    0.250000    0.201532    10.50000    0.10341    0.10342 =
         0.07963    0.00000    0.04272    0.00000
AFIX  43
H4A   2    0.495039    0.250000    0.173928    10.50000   -1.20000
AFIX   0
C5    1    0.410849    0.250000    0.159075    10.50000    0.11593    0.09907 =
         0.04671    0.00000    0.02846    0.00000
AFIX  43
H5A   2    0.412943    0.250000    0.103682    10.50000   -1.20000
AFIX   0
C6    1    0.356999    0.250000    0.194726    10.50000    0.10291    0.05716 =
         0.04490    0.00000    0.01797    0.00000
C7    1    0.517266    0.250000    0.332187    10.50000    0.07249    0.12765 =
         0.10028    0.00000    0.02779    0.00000
C8    1    0.569946    0.250000    0.277003    10.50000    0.08092    0.25390 =
         0.14136    0.00000    0.04441    0.00000
H8A   2    0.603764    0.250000    0.309169    10.50000   -1.50000
H8B   2    0.569210    0.164114    0.244147    11.00000   -1.50000
C9    1    0.519884    0.387454    0.383610    11.00000    0.09731    0.14544 =
         0.13626   -0.01854    0.00622   -0.03314
AFIX 137
H9A   2    0.556492    0.393254    0.409088    11.00000   -1.50000
H9B   2    0.490518    0.383377    0.423463    11.00000   -1.50000
H9C   2    0.514291    0.472400    0.350702    11.00000   -1.50000
AFIX   0
C10   1    0.301354    0.250000    0.148304    10.50000    0.11409    0.07709 =
         0.04011    0.00000    0.01170    0.00000
C11   1    0.311229    0.250000    0.057519    10.50000    0.15622    0.21342 =
         0.03928    0.00000    0.00569    0.00000
H11A  2    0.274944    0.250000    0.031057    10.50000   -1.50000
H11B  2    0.332225    0.164133    0.042583    11.00000   -1.50000
C12   1    0.265894    0.113201    0.168228    11.00000    0.13185    0.07576 =
         0.07978   -0.01149   -0.00824   -0.01210
AFIX 137
H12A  2    0.256446    0.113610    0.223943    11.00000   -1.50000
H12B  2    0.287598    0.026803    0.155993    11.00000   -1.50000
H12C  2    0.231472    0.113678    0.137201    11.00000   -1.50000
AFIX   0
C13   1    0.200092    0.250000    0.417764    10.50000    0.07201    0.08301 =
         0.04106    0.00000   -0.00624    0.00000
AFIX  43
H13A  2    0.205612    0.250000    0.362833    10.50000   -1.20000
AFIX   0
C14   1    0.146025    0.250000    0.446367    10.50000    0.05890    0.08479 =
         0.05310    0.00000   -0.01597    0.00000
AFIX  43
H14A  2    0.115525    0.250000    0.410889    10.50000   -1.20000
AFIX   0
C15   1    0.135516    0.250000    0.527632    10.50000    0.05876    0.05177 =
         0.05375    0.00000   -0.00607    0.00000
C16   1    0.183400    0.250000    0.576761    10.50000    0.05113    0.05439 =
         0.04162    0.00000   -0.00163    0.00000
AFIX  43
H16A  2    0.178869    0.250000    0.631869    10.50000   -1.20000
AFIX   0
C17   1    0.237397    0.250000    0.544467    10.50000    0.05309    0.04375 =
         0.03816    0.00000    0.00007    0.00000
C18   1    0.291007    0.250000    0.591370    10.50000    0.04839    0.04759 =
         0.04384    0.00000   -0.00019    0.00000
C19   1    0.294048    0.250000    0.673057    10.50000    0.05133    0.05938 =
         0.04083    0.00000   -0.00024    0.00000
AFIX  43
H19A  2    0.260617    0.250000    0.702930    10.50000   -1.20000
AFIX   0
C20   1    0.346037    0.250000    0.711397    10.50000    0.06165    0.06379 =
         0.04545    0.00000   -0.00538    0.00000
C21   1    0.394247    0.250000    0.663387    10.50000    0.05269    0.10266 =
         0.05765    0.00000   -0.01042    0.00000
AFIX  43
H21A  2    0.430256    0.250000    0.686677    10.50000   -1.20000
AFIX   0
C22   1    0.389264    0.250000    0.581916    10.50000    0.04978    0.10073 =
         0.06424    0.00000    0.00446    0.00000
AFIX  43
H22A  2    0.422141    0.250000    0.550864    10.50000   -1.20000
AFIX   0
C23   1    0.075480    0.250000    0.561677    10.50000    0.04857    0.08319 =
         0.07072    0.00000   -0.00696    0.00000
PART   1
C24   1    0.029136    0.250000    0.497912    40.50000    0.09136    0.13075 =
         0.10672    0.00000    0.00081    0.00000
H24A  2   -0.007738    0.250000    0.522842    40.50000   -1.50000
H24B  2    0.032756    0.335845    0.465202    41.00000   -1.50000
C25   1    0.067985    0.115665    0.613722    41.00000    0.08584    0.10923 =
         0.12637    0.02257    0.01965   -0.00835
AFIX 137
H25A  2    0.029604    0.112507    0.633629    41.00000   -1.50000
H25B  2    0.094163    0.120219    0.657689    41.00000   -1.50000
H25C  2    0.075438    0.029102    0.582844    41.00000   -1.50000
AFIX   0
PART   2
C24'  1    0.076142    0.250000    0.652111   -40.50000    0.09136    0.13075 =
         0.10672    0.00000    0.00081    0.00000
H24C  2    0.114694    0.250000    0.671532   -40.50000   -1.50000
H24D  2    0.056977    0.335826    0.671752   -41.00000   -1.50000
C25'  1    0.044807    0.115779    0.530021   -41.00000    0.08584    0.10923 =
         0.12637    0.02257    0.01965   -0.00835
AFIX 137
H25D  2    0.062864    0.028926    0.550263   -41.00000   -1.50000
H25E  2    0.046438    0.115480    0.472806   -41.00000   -1.50000
H25F  2    0.005689    0.117908    0.546940   -41.00000   -1.50000
AFIX   0
PART   0
C26   1    0.349429    0.250000    0.802720    10.50000    0.06822    0.09886 =
         0.04630    0.00000   -0.01600    0.00000
PART   1
C27   1    0.410607    0.250000    0.832323    50.50000    0.10624    0.14074 =
         0.09561    0.00000   -0.02295    0.00000
H27A  2    0.410965    0.250000    0.889645    50.50000   -1.50000
H27B  2    0.430057    0.164070    0.813463    51.00000   -1.50000
C28   1    0.319253    0.114186    0.833737    51.00000    0.12268    0.09316 =
         0.05522    0.01457   -0.00716   -0.00696
AFIX 137
H28A  2    0.324325    0.107500    0.890440    51.00000   -1.50000
H28B  2    0.335059    0.028652    0.808716    51.00000   -1.50000
H28C  2    0.279293    0.120520    0.821670    51.00000   -1.50000
AFIX   0
PART   2
C27'  1    0.291896    0.250000    0.843924   -50.50000    0.10624    0.14074 =
         0.09561    0.00000   -0.02295    0.00000
H27C  2    0.261779    0.250000    0.805110   -50.50000   -1.50000
H27D  2    0.288443    0.335796    0.876775   -51.00000   -1.50000
C28'  1    0.386012    0.122663    0.830443   -51.00000    0.12268    0.09316 =
         0.05522    0.01457   -0.00716   -0.00696
AFIX 137
H28D  2    0.367995    0.031960    0.815937   -51.00000   -1.50000
H28E  2    0.390352    0.126941    0.887333   -51.00000   -1.50000
H28F  2    0.422846    0.128476    0.805609   -51.00000   -1.50000
AFIX   0
PART  -1
O1S   4    0.171924    0.251311    0.796063    60.50000    0.09892    0.07566 =
         0.09343   -0.00071    0.02052    0.00051
C1S   1    0.160880    0.124743    0.844395    60.50000    0.11054    0.08464 =
         0.11300    0.00152    0.00004   -0.00489
AFIX  23
H1SA  2    0.196386    0.081657    0.862668    60.50000   -1.20000
H1SB  2    0.139974    0.051625    0.814204    60.50000   -1.20000
AFIX   0
C2S   1    0.125341    0.178232    0.915449    60.50000    0.13146    0.14187 =
         0.13289    0.02031    0.00876   -0.01578
AFIX  23
H2SA  2    0.132651    0.121898    0.963450    60.50000   -1.20000
H2SB  2    0.084781    0.178818    0.903973    60.50000   -1.20000
AFIX   0
C3S   1    0.150508    0.333981    0.919950    60.50000    0.10292    0.10775 =
         0.09450   -0.02307    0.01757    0.00311
AFIX  23
H3SA  2    0.128857    0.397736    0.955002    60.50000   -1.20000
H3SB  2    0.190381    0.333960    0.935438    60.50000   -1.20000
AFIX   0
C4S   1    0.142117    0.372071    0.831635    60.50000    0.08551    0.05695 =
         0.07372   -0.00139   -0.01771    0.00344
AFIX  23
H4SA  2    0.102105    0.373113    0.816877    60.50000   -1.20000
H4SB  2    0.159399    0.465422    0.818014    60.50000   -1.20000
AFIX   0
PART  -2
O1Q   4    0.154143    0.244247    0.786259   -60.50000    0.09892    0.07566 =
         0.09343   -0.00071    0.02052    0.00051
C1Q   1    0.147941    0.133678    0.846357   -60.50000    0.11054    0.08464 =
         0.11300    0.00152    0.00004   -0.00489
AFIX  23
H1QA  2    0.175727    0.142188    0.888981   -60.50000   -1.20000
H1QB  2    0.147716    0.034876    0.824924   -60.50000   -1.20000
AFIX   0
C2Q   1    0.088338    0.188583    0.870092   -60.50000    0.13146    0.14187 =
         0.13289    0.02031    0.00876   -0.01578
AFIX  23
H2QA  2    0.071382    0.132406    0.913125   -60.50000   -1.20000
H2QB  2    0.062256    0.195252    0.825320   -60.50000   -1.20000
AFIX   0
C3Q   1    0.111344    0.339023    0.897272   -60.50000    0.10292    0.10775 =
         0.09450   -0.02307    0.01757    0.00311
AFIX  23
H3QA  2    0.082194    0.402585    0.919437   -60.50000   -1.20000
H3QB  2    0.143778    0.332074    0.933004   -60.50000   -1.20000
AFIX   0
C4Q   1    0.127751    0.377986    0.811596   -60.50000    0.08551    0.05695 =
         0.07372   -0.00139   -0.01771    0.00344
AFIX  23
H4QA  2    0.094468    0.401045    0.779583   -60.50000   -1.20000
H4QB  2    0.154253    0.459620    0.809842   -60.50000   -1.20000
PART   0

AFIX   0
HKLF 4

REM  rx0225_auto in Pnma
REM R1 =  0.0439 for    2609 Fo > 4sig(Fo)  and  0.0596 for all    3372 data
REM    323 parameters refined using    166 restraints

END

WGHT      0.0655      1.7438

REM Highest difference peak  0.429,  deepest hole -0.354,  1-sigma level  0.050
Q1    1   0.0790  0.1629  0.6537  11.00000  0.05    0.43
Q2    1   0.0629  0.0848  0.5793  11.00000  0.05    0.33
Q3    1   0.4105  0.1725  0.8317  11.00000  0.05    0.29
Q4    1   0.2898  0.1415  0.8397  11.00000  0.05    0.25
Q5    1   0.0360  0.3433  0.4961  11.00000  0.05    0.23
Q6    1   0.4135  0.0850  0.8123  11.00000  0.05    0.19
Q7    1   0.3586  0.0604  0.8227  11.00000  0.05    0.17
Q8    1   0.0628  0.0640  0.5096  11.00000  0.05    0.15
Q9    1   0.4871  0.4392  0.4025  11.00000  0.05    0.14
Q10   1   0.2801  0.1821  0.1599  11.00000  0.05    0.14
Q11   1   0.3644  0.1919  0.7028  11.00000  0.05    0.14
Q12   1   0.3207  0.1987  0.3567  11.00000  0.05    0.13
Q13   1   0.2701  0.2500  0.5723  10.50000  0.05    0.13
Q14   1   0.5044  0.3405  0.3462  11.00000  0.05    0.13
Q15   1   0.1084  0.0477  0.6401  11.00000  0.05    0.12
Q16   1   0.1766  0.4002  0.9418  11.00000  0.05    0.12
Q17   1   0.5334  0.3857  0.3988  11.00000  0.05    0.12
Q18   1   0.1013  0.3889  0.8556  11.00000  0.05    0.12
Q19   1   0.3574  0.2500  0.2250  10.50000  0.05    0.12
Q20   1   0.2292  0.0810  0.1481  11.00000  0.05    0.12
Q21   1   0.3197  0.2500  0.0784  10.50000  0.05    0.12
Q22   1   0.3517  0.2500  0.7528  10.50000  0.05    0.11
Q23   1   0.1506  0.1988  0.5407  11.00000  0.05    0.11
Q24   1   0.3554  0.2500  0.5576  10.50000  0.05    0.11
Q25   1   0.2864  0.2500  0.3016  10.50000  0.05    0.11
Q26   1   0.2956  0.0491  0.8016  11.00000  0.05    0.11
Q27   1   0.3270  0.0645  0.0512  11.00000  0.05    0.11
Q28   1   0.0286  0.2909  0.6749  11.00000  0.05    0.11
Q29   1   0.5001  0.2500  0.2938  10.50000  0.05    0.11
Q30   1   0.5285  0.4767  0.3575  11.00000  0.05    0.11
Q31   1   0.3074  0.2221  0.5759  11.00000  0.05    0.10
Q32   1   0.1315  0.1096  0.9119  11.00000  0.05    0.10
Q33   1   0.3244  0.2034  0.5615  11.00000  0.05    0.10
Q34   1   0.1385  0.1959  0.5034  11.00000  0.05    0.10
Q35   1   0.4513  0.2500  0.2477  10.50000  0.05    0.10
Q36   1   0.0911  0.4080  0.9385  11.00000  0.05    0.10
Q37   1   0.0699  0.4073  0.8152  11.00000  0.05    0.10
Q38   1   0.4180  0.2500  0.4036  10.50000  0.05    0.10
Q39   1   0.5712  0.1873  0.2950  11.00000  0.05    0.10
Q40   1   0.3652  0.1985  0.2850  11.00000  0.05    0.10
Q41   1   0.2969  0.2047  0.3965  11.00000  0.05    0.10
Q42   1   0.3862  0.1678  0.4045  11.00000  0.05    0.09
Q43   1   0.2897  0.0046  0.1756  11.00000  0.05    0.09
Q44   1   0.0214  0.2500  0.4267  10.50000  0.05    0.09
Q45   1   0.5573  0.4980  0.3133  11.00000  0.05    0.09
Q46   1   0.3190  0.1165  0.4248  11.00000  0.05    0.09
Q47   1   0.3096  0.0922  0.9010  11.00000  0.05    0.09
Q48   1   0.5638  0.0598  0.2540  11.00000  0.05    0.09
Q49   1   0.0983  0.4904  0.9117  11.00000  0.05    0.09
Q50   1   0.3303 -0.0220  0.7982  11.00000  0.05    0.09
Q51   1   0.3787  0.2500  0.2873  10.50000  0.05    0.09
Q52   1   0.2421  0.2001  0.5328  11.00000  0.05    0.09
Q53   1   0.2677  0.0317  0.1183  11.00000  0.05    0.09
Q54   1   0.3867  0.2500  0.1315  10.50000  0.05    0.09
Q55   1   0.5496  0.2500  0.2343  10.50000  0.05    0.09
Q56   1   0.4275  0.1978  0.1803  11.00000  0.05    0.09
Q57   1   0.0793 -0.0011  0.6948  11.00000  0.05    0.08
Q58   1   0.2101  0.2500  0.5652  10.50000  0.05    0.08
Q59   1   0.2697  0.2005  0.7011  11.00000  0.05    0.08
Q60   1   0.1012  0.5192  0.7532  11.00000  0.05    0.08
Q61   1   0.1493  0.3915  0.8156  11.00000  0.05    0.08
Q62   1   0.1209  0.4459  0.7672  11.00000  0.05    0.08
Q63   1   0.4092  0.2500  0.6757  10.50000  0.05    0.08
Q64   1   0.5594  0.3288  0.4566  11.00000  0.05    0.08
Q65   1   0.1805  0.0192  0.8494  11.00000  0.05    0.08
Q66   1   0.3075  0.0299  0.7340  11.00000  0.05    0.08
Q67   1   0.0617  0.5229  0.7632  11.00000  0.05    0.08
Q68   1   0.3844  0.0060  0.9529  11.00000  0.05    0.08
Q69   1   0.1324  0.2500  0.4354  10.50000  0.05    0.08
Q70   1   0.4525  0.1925  0.2926  11.00000  0.05    0.08
Q71   1   0.4054  0.2500  0.3568  10.50000  0.05    0.08
Q72   1  -0.0188 -0.0034  0.6841  11.00000  0.05    0.08
Q73   1   0.2974 -0.0061  0.9418  11.00000  0.05    0.08
Q74   1   0.1610  0.4937  0.7206  11.00000  0.05    0.08
Q75   1   0.2678 -0.0342  0.2581  11.00000  0.05    0.08
Q76   1   0.4114  0.2000  0.3246  11.00000  0.05    0.07
Q77   1   0.3455 -0.0060  0.1535  11.00000  0.05    0.07
Q78   1   0.2297  0.0127  0.7982  11.00000  0.05    0.07
Q79   1   0.3126  0.1383  0.3028  11.00000  0.05    0.07
Q80   1   0.1957  0.0090  0.1145  11.00000  0.05    0.07
Q81   1   0.0966  0.2500  0.9060  10.50000  0.05    0.07
Q82   1   0.0014 -0.0596  0.6396  11.00000  0.05    0.07
Q83   1   0.2761  0.2033  0.0356  11.00000  0.05    0.07
Q84   1   0.1827  0.1955  0.5957  11.00000  0.05    0.07
Q85   1   0.2601  0.1021  0.1052  11.00000  0.05    0.07
Q86   1   0.1181  0.2269  0.8012  11.00000  0.05    0.07
Q87   1   0.3425 -0.0174  0.0954  11.00000  0.05    0.07
Q88   1   0.3585  0.0067  0.7215  11.00000  0.05    0.07
Q89   1   0.4985  0.4565  0.5055  11.00000  0.05    0.07
Q90   1   0.3099 -0.0863  0.1336  11.00000  0.05    0.07
Q91   1   0.1728  0.2500  0.8514  10.50000  0.05    0.07
Q92   1   0.2472 -0.0155  0.8574  11.00000  0.05    0.07
Q93   1   0.3864  0.1908  0.5831  11.00000  0.05    0.07
Q94   1   0.4977  0.5191  0.4652  11.00000  0.05    0.07
Q95   1   0.6300  0.4312  0.4174  11.00000  0.05    0.07
Q96   1   0.0058  0.0254  0.5980  11.00000  0.05    0.07
Q97   1   0.3382  0.2500  0.2907  10.50000  0.05    0.07
Q98   1   0.4233  0.0376  0.9126  11.00000  0.05    0.06
Q99   1  -0.0171  0.0343  0.5339  11.00000  0.05    0.06
Q100  1   0.2570  0.4980  0.9858  11.00000  0.05    0.06
Q101  1   0.1758  0.0005  0.1890  11.00000  0.05    0.06
Q102  1   0.2694  0.4067  0.9608  11.00000  0.05    0.06
Q103  1   0.5667  0.4910  0.3851  11.00000  0.05    0.06
Q104  1   0.5717  0.1217  0.2284  11.00000  0.05    0.06
Q105  1  -0.0485  0.0535  0.5828  11.00000  0.05    0.06
Q106  1   0.4481  0.1871  0.2066  11.00000  0.05    0.06
Q107  1   0.1231 -0.0208  0.5764  11.00000  0.05    0.06
Q108  1   0.2050  0.0846  0.8042  11.00000  0.05    0.06
Q109  1   0.1690  0.0510  0.4992  11.00000  0.05    0.06
Q110  1   0.1509  0.4692  0.7562  11.00000  0.05    0.06
Q111  1   0.4749  0.0715  0.7384  11.00000  0.05    0.06
Q112  1   0.4777  0.5394  0.3033  11.00000  0.05    0.06
Q113  1   0.3174  0.0571  0.6397  11.00000  0.05    0.06
Q114  1   0.5514  0.4916  0.4593  11.00000  0.05    0.06
Q115  1   0.4779  0.5765  0.3584  11.00000  0.05    0.06
Q116  1   0.4077  0.0821  0.5642  11.00000  0.05    0.06
Q117  1   0.2637  0.0801  0.6982  11.00000  0.05    0.06
Q118  1   0.4403  0.1654  0.6870  11.00000  0.05    0.06
Q119  1   0.3821 -0.0664  0.8644  11.00000  0.05    0.06
Q120  1   0.0700  0.5115  0.9785  11.00000  0.05    0.06
Q121  1  -0.0216  0.0301  0.5083  11.00000  0.05    0.06
Q122  1   0.4294  0.3938  0.4658  11.00000  0.05    0.06
Q123  1   0.1604  0.2500  0.9566  10.50000  0.05    0.06
Q124  1   0.0008  0.4221  0.4603  11.00000  0.05    0.06
Q125  1   0.3285  0.0856  0.5843  11.00000  0.05    0.06
Q126  1   0.2208  0.0299  0.2009  11.00000  0.05    0.06
Q127  1   0.1445  0.2945  0.9791  11.00000  0.05    0.06
Q128  1   0.5959  0.4719  0.4403  11.00000  0.05    0.06
Q129  1   0.5758  0.5740  0.3568  11.00000  0.05    0.05
Q130  1   0.4393  0.0750  0.1736  11.00000  0.05    0.05
Q131  1   0.3202  0.2323  0.1743  11.00000  0.05    0.05
Q132  1   0.1821  0.5006  0.7862  11.00000  0.05    0.05
Q133  1   0.0546  0.4995  0.9822  11.00000  0.05    0.05
Q134  1   0.1870  0.0957  0.2409  11.00000  0.05    0.05
Q135  1  -0.0075 -0.0146  0.5665  11.00000  0.05    0.05
Q136  1   0.0439  0.0098  0.6415  11.00000  0.05    0.05
Q137  1   0.2367  0.1161  0.0242  11.00000  0.05    0.05
Q138  1   0.2016  0.2500  0.8511  10.50000  0.05    0.05
Q139  1   0.1374 -0.0037  1.0449  11.00000  0.05    0.05
Q140  1   0.2175 -0.0456  0.0641  11.00000  0.05    0.05
Q141  1   0.4519  0.0531  0.2247  11.00000  0.05    0.05
Q142  1   0.2620  0.0341  0.0323  11.00000  0.05    0.05
Q143  1   0.5538  0.3930  0.4758  11.00000  0.05    0.05
Q144  1   0.5014  0.1378  0.1766  11.00000  0.05    0.05
Q145  1   0.1620 -0.0159  1.0445  11.00000  0.05    0.05
Q146  1   0.1525  0.0013  0.1244  11.00000  0.05    0.05
Q147  1   0.0800  0.4005  0.9977  11.00000  0.05    0.05
Q148  1   0.1180  0.1703  0.3912  11.00000  0.05    0.05
Q149  1   0.1973  0.2500  0.6637  10.50000  0.05    0.05
Q150  1   0.1847  0.4153  0.7557  11.00000  0.05    0.05
Q151  1   0.2422  0.0441  0.4417  11.00000  0.05    0.05
Q152  1   0.3303  0.2124  0.7997  11.00000  0.05    0.05
Q153  1   0.3036 -0.0359  0.0628  11.00000  0.05    0.05
Q154  1   0.2200  0.1580  0.3447  11.00000  0.05    0.05
Q155  1   0.1224 -0.0126  0.6946  11.00000  0.05    0.05
Q156  1   0.3430 -0.0472  0.9236  11.00000  0.05    0.05
Q157  1   0.2304  0.0283  0.9250  11.00000  0.05    0.05
Q158  1   0.1511  0.0461  0.1587  11.00000  0.05    0.05
Q159  1   0.2115  0.5356  0.9835  11.00000  0.05    0.05
Q160  1   0.2076  0.0660  0.3977  11.00000  0.05    0.05
Q161  1   0.2156  0.5068  1.0206  11.00000  0.05    0.05
Q162  1   0.6155  0.5055  0.3594  11.00000  0.05    0.05
Q163  1   0.1091  0.1074  0.4327  11.00000  0.05    0.05
Q164  1   0.6117  0.1509  0.3422  11.00000  0.05    0.05
Q165  1   0.3699  0.2500  0.0440  10.50000  0.05    0.05
Q166  1   0.1072  0.1112  1.0150  11.00000  0.05    0.04
Q167  1   0.2126  0.3831  0.9074  11.00000  0.05    0.04
Q168  1   0.2982  0.1153  0.0254  11.00000  0.05    0.04
Q169  1   0.2237  0.3687  0.9325  11.00000  0.05    0.04
Q170  1   0.4410  0.1838  0.4726  11.00000  0.05    0.04
Q171  1   0.2336  0.1257  0.7749  11.00000  0.05    0.04
Q172  1   0.1318  0.0813  0.4986  11.00000  0.05    0.04
Q173  1   0.4605  0.0956  0.5568  11.00000  0.05    0.04
Q174  1   0.1968  0.1658  0.1808  11.00000  0.05    0.04
Q175  1   0.4302  0.1552  0.0991  11.00000  0.05    0.04
Q176  1   0.3898  0.1305  0.5189  11.00000  0.05    0.04
Q177  1   0.3421 -0.1461  0.8176  11.00000  0.05    0.04
Q178  1  -0.0206  0.1795  0.5997  11.00000  0.05    0.04
Q179  1   0.4727  0.4233  0.4748  11.00000  0.05    0.04
Q180  1   0.5383  0.2500  0.3194  10.50000  0.05    0.04
Q181  1   0.1685  0.5769  0.7436  11.00000  0.05    0.04
Q182  1   0.0265  0.0470  0.6795  11.00000  0.05    0.04
Q183  1   0.2114 -0.0769  0.8455  11.00000  0.05    0.04
Q184  1   0.0374  0.4794  0.7162  11.00000  0.05    0.04
Q185  1   0.3501  0.0700  0.5019  11.00000  0.05    0.03
Q186  1   0.3414  0.2500  0.0205  10.50000  0.05    0.03
Q187  1   0.2636  0.4092  0.9004  11.00000  0.05    0.03
Q188  1   0.3885  0.0896  0.1746  11.00000  0.05    0.03
Q189  1  -0.0210  0.0629  0.6352  11.00000  0.05    0.03
Q190  1   0.2345  0.0817  0.5181  11.00000  0.05    0.03
Q191  1   0.1825  0.5405  0.9666  11.00000  0.05    0.03
Q192  1   0.4269  0.1786  0.5374  11.00000  0.05    0.03
Q193  1   0.0000  0.1377  0.7864  11.00000  0.05    0.03
Q194  1   0.0859  0.2073  0.5732  11.00000  0.05    0.03
Q195  1   0.1460  0.0980  1.0180  11.00000  0.05    0.03
Q196  1   0.0469  0.3383  0.3815  11.00000  0.05    0.03
Q197  1   0.3006  0.1068  0.5162  11.00000  0.05    0.03
Q198  1   0.1154  0.5796  0.9586  11.00000  0.05    0.03
Q199  1   0.6192  0.1115  0.2770  11.00000  0.05    0.03
Q200  1   0.0271  0.1090  0.9867  11.00000  0.05    0.03
Q201  1   0.4662  0.1652  0.1369  11.00000  0.05    0.03
;
_shelx_res_checksum   33403

_shelx_hkl_file
;
   0   0   3-8.86309 9.60543   2
   0   0   3-3.85944 9.34121   3
   0   0   3 9.41513 10.4010   1
   0   0  -4 62648.1 913.902   1
   0   0   4 59268.5 906.022   2
   0   0   4 61339.4 914.469   1
   0   0   4 61985.6 913.396   3
   0   0   4 61617.2 907.212   4
   0   0  -5 6.02811 18.5268   1
   0   0   5 26.2763 18.1935   2
   0   0   5-3.00154 18.2855   1
   0   0   5 1.54115 14.0456   4
   0   0   5-8.43768 14.4617   3
   0   0  -6 355.746 27.0155   1
   0   0   6 296.016 22.6862   2
   0   0   6 323.798 28.4090   1
   0   0   6 291.570 21.5269   4
   0   0   6 312.270 21.9963   3
   0   0  -7 17.6423 20.8109   1
   0   0   7 1.39696 16.6073   2
   0   0   7 19.7247 20.8509   1
   0   0   7-19.6259 15.4547   4
   0   0   7-26.6573 15.4687   3
   0   0   8 126621. 1844.09   1
   0   0   8 123196. 1823.63   2
   0   0   8 120983. 1834.38   3
   0   0   8 122113. 1822.40   4
   0   0   9 23.5031 19.0250   2
   0   0   9 2.74090 14.8066   4
   0   0   9 4.28547 15.7136   3
   0   0  10 992.054 46.9206   2
   0   0  10 965.794 44.5510   4
   0   0  10 867.965 46.5350   3
   0   0  11 0.91718 22.2069   2
   0   0  11-19.7977 19.1454   4
   0   0  11-9.56760 18.2653   3
   0   0  12 5915.32 139.739   4
   0   0  12 5938.37 150.018   3
   0   0  13-4.38187 20.7773   4
   0   0  13 21.0419 22.2630   3
   0   0  14 1021.75 54.3700   4
   0   0  14 1114.22 63.3243   3
   0   0  15-22.2851 20.4463   4
   0   0  15 25.8463 25.8567   3
   0   0  16-7.65939 19.7892   4
   0   0  16 29.5172 26.4356   3
   0   0  17-3.21989 20.8979   4
   0   0  17-26.6064 26.5518   3
   0   0  18 106.138 28.1047   4
   0   0  18 34.4809 27.5792   3
   0   0  19 7.86445 25.1307   3
   0  -1   2-17.3546 6.90746   1
   0  -1  -3 1050.60 35.3874   1
   0  -1   3 1073.96 30.7542   1
   0   1   3 1034.37 35.1317   1
   0  -1   3 1029.70 35.9810   2
   0   1  -3 1230.20 39.1822   2
   0   1  -3 1110.42 30.1088   1
   0   1   3 1091.32 33.2015   3
   0  -1  -3 1072.91 31.9851   3
   0  -1   4 70.9442 22.6562   2
   0   1  -4 80.2092 17.3429   1
   0   1  -4 121.676 25.6597   2
   0  -1  -4 67.4145 20.4896   1
   0  -1   4 129.629 18.2324   1
   0   1   4 83.5749 19.9776   1
   0   1   4 64.3396 8.73732   4
   0   1   4 96.9321 18.9762   3
   0  -1  -4 65.0618 13.4293   3
   0  -1   5 7570.24 143.571   2
   0   1  -5 7511.82 136.452   1
   0   1   5 7690.28 145.979   1
   0   1   5 7389.96 125.097   2
   0   1  -5 7451.02 140.976   2
   0  -1   5 7207.53 138.493   1
   0   1   5 7687.52 123.975   4
   0  -1  -5 7342.32 139.112   3
   0   1   5 7537.97 139.475   3
   0  -1   6 14.6982 19.5537   2
   0   1  -6-22.9399 18.8389   1
   0   1  -6 4.71648 22.3005   2
   0   1   6 0.83377 12.2411   2
   0  -1   6 23.9582 15.9287   1
   0   1   6-0.31765 18.8337   1
   0   1   6-13.7196 9.56514   4
   0  -1  -6-5.89953 11.9235   3
   0   1   6-20.4233 14.6487   3
   0   1   7 989.883 33.4802   2
   0  -1   7 1107.46 44.5652   1
   0   1  -7 1043.32 44.1208   2
   0  -1   7 1017.40 44.6846   2
   0   1   7 1024.49 47.8263   1
   0   1  -7 1044.55 42.6194   1
   0  -1  -7 991.864 42.0821   3
   0   1   7 1037.04 33.6533   4
   0   1   7 1063.38 42.0507   3
   0   1  -8 87.9808 27.6129   2
   0  -1   8 6.25077 21.0309   2
   0   1   8 25.0054 18.8130   2
   0  -1   8 8.33987 19.8047   1
   0   1   8 64.2131 25.6518   1
   0  -1   8 10.7947 17.0163   3
   0  -1  -8 13.6477 15.5837   3
   0  -1   8 26.6717 19.2126   4
   0   1   8 17.3665 14.3534   4
   0   1   8 40.3110 19.2725   3
   0   1   9 3996.24 89.2885   2
   0  -1   9 3911.54 103.265   2
   0  -1   9 4026.74 106.200   1
   0   1   9 3821.29 87.2542   4
   0  -1  -9 4133.85 105.676   3
   0  -1   9 3966.30 104.548   3
   0  -1   9 3798.41 102.094   4
   0   1   9 4017.86 103.449   3
   0   1  10-6.06795 17.7320   2
   0   1  10 5.50825 12.9010   4
   0  -1  10 27.6645 19.3857   3
   0  -1  10 6.09697 20.2117   4
   0   1  10 1.51564 18.5683   3
   0   1  11 4299.66 102.883   2
   0  -1  11 4262.79 116.083   4
   0   1  11 4196.59 100.465   4
   0  -1  11 4393.35 121.948   3
   0   1  11 4379.56 118.152   3
   0   1  12-3.94013 22.1322   2
   0  -1  12 2.75929 20.5718   4
   0   1  12 12.1805 16.3498   4
   0   1  12 2.65074 24.1905   3
   0  -1  12-2.37953 21.5403   3
   0   1  13 1027.27 51.4457   2
   0  -1  13 1105.81 60.9841   3
   0   1  13 1101.78 48.9964   4
   0  -1  13 1119.00 58.7891   4
   0   1  13 1094.89 60.5254   3
   0   1  14 12.1395 19.8017   4
   0  -1  14 8.00505 24.3142   4
   0   1  14 26.7868 29.8100   3
   0  -1  14 7.24177 25.1210   3
   0   1  15 130.811 23.7295   4
   0  -1  15 107.351 28.4608   4
   0   1  15 130.543 32.1963   3
   0  -1  15 103.392 28.6745   3
   0  -1  16 24.5283 24.5911   4
   0   1  16 24.5454 19.9184   4
   0   1  16 17.5640 24.3718   3
   0  -1  16 2.91940 22.0466   3
   0  -1  17 1315.59 76.4141   3
   0   1  17 1307.89 60.2186   4
   0  -1  17 1267.20 70.7637   4
   0   1  17 1300.11 75.4901   3
   0  -1  18-8.65829 24.6499   4
   0  -1  18-3.54053 24.6165   3
   0   1  18 58.1920 32.3354   3
   0  -1  19 665.977 55.3522   4
   0  -1  19 615.134 57.9621   3
   0   1  19 662.119 60.6494   3
   0   2   0 999039. 14479.8   2
   0  -2   0 999999. 14480.8   2
   0  -2   1 79.2239 21.6367   2
   0  -2  -1 61.8376 17.1989   2
   0   2   1 27.6519 11.1726   1
   0   2   1 77.7551 17.3942   2
   0   2  -2 4333.95 90.9435   2
   0   2   2 3866.67 79.5242   1
   0  -2   2 4136.04 88.9074   2
   0   2   2 4224.45 74.2432   2
   0  -2  -2 4245.85 75.3413   2
   0   2  -3 14.5859 9.95957   1
   0  -2   3 37.1849 11.8562   1
   0   2  -3 20.9834 25.8193   2
   0   2   3 5.94248 16.3487   1
   0  -2   3 5.89303 22.7420   2
   0   2   3 67.2617 14.1880   2
   0  -2   4 451.652 22.7108   1
   0   2  -4 482.926 36.1534   2
   0   2  -4 498.216 20.7248   1
   0  -2   4 481.246 33.6932   2
   0   2   4 535.606 29.5317   1
   0  -2  -4 441.689 26.0270   3
   0   2   5-11.3726 17.6475   1
   0  -2   5-20.0905 14.6329   1
   0   2  -5-5.36792 12.6230   1
   0  -2   5-31.1664 24.1457   2
   0   2  -5-15.8194 26.3189   2
   0  -2  -5-4.01332 12.1382   3
   0  -2   6 8492.86 159.723   1
   0   2   6 8979.67 173.457   1
   0   2  -6 8908.73 171.233   2
   0  -2   6 8552.08 173.842   2
   0   2  -6 8864.36 157.977   1
   0  -2  -6 9055.25 168.932   3
   0  -2   7 7.03335 16.0421   1
   0   2   7 38.8681 22.1246   1
   0   2  -7 14.3434 17.0921   1
   0  -2   7-33.8942 24.6734   2
   0   2   7 23.0768 11.2905   2
   0   2  -7 55.8808 30.4249   2
   0   2   7 7.14470 20.9421   3
   0  -2  -7 5.43408 13.8449   3
   0   2  -8 76265.0 1142.26   2
   0   2   8 73697.0 1107.24   2
   0  -2   8 74347.5 1148.45   2
   0  -2   8 75007.5 1136.08   1
   0  -2  -8 75458.3 1141.72   3
   0   2   8 76474.3 1144.53   3
   0   2  -9-18.7645 28.9459   2
   0   2   9 0.07113 13.4535   2
   0  -2   9 19.3665 20.7603   1
   0  -2   9 8.54654 21.8402   4
   0   2   9-1.10778 9.54085   4
   0   2   9-8.77910 22.3367   3
   0   2 -10 308.326 40.5621   2
   0   2  10 322.199 24.1282   2
   0  -2  10 325.877 34.7432   4
   0   2  10 328.893 20.2784   4
   0   2  10 350.690 36.5879   3
   0   2  11 7.78686 18.0604   2
   0  -2  11-7.25930 23.1519   4
   0   2  11-1.95866 12.1138   4
   0   2  11-11.9358 25.6329   3
   0   2  12 1658.75 55.8663   2
   0  -2  12 1701.38 75.8709   4
   0  -2  12 1681.48 74.6950   3
   0   2  12 1668.39 52.0754   4
   0   2  12 1714.10 74.9502   3
   0   2  13 31.5400 21.6874   2
   0   2  13 0.79609 13.6135   4
   0  -2  13 21.5630 29.0526   4
   0  -2  13-35.9753 26.3756   3
   0   2  13 39.1650 29.3743   3
   0  -2  14 2662.54 102.230   3
   0   2  14 2583.57 72.8347   4
   0  -2  14 2589.32 100.643   4
   0   2  14 2637.67 101.177   3
   0  -2  15-12.1844 25.5921   3
   0  -2  15-23.3721 28.2901   4
   0   2  15-15.2339 14.3010   4
   0   2  15-3.57623 25.6192   3
   0  -2  16 25.7578 26.5244   4
   0   2  16 45.3887 28.9399   3
   0  -2  16 7.24034 24.8116   3
   0  -2  17-32.6249 25.1755   4
   0  -2  17 9.63558 25.5471   3
   0   2  17 38.2517 32.4483   3
   0  -2  18 42.1347 29.1282   4
   0  -2  18-15.9827 26.9928   3
   0   2  18-17.0030 30.9528   3
   0  -2  19-0.09175 26.5016   4
   0  -2  19-22.7394 27.0776   3
   0   2  19 19.8313 29.8285   3
   0  -3   0 12.2551 19.0456   2
   0   3   0 15.9873 22.6618   2
   0   3   0 52.9885 9.42070   1
   0   3   1 21310.8 329.020   1
   0   3  -1 21717.8 344.985   2
   0  -3   1 21171.4 346.679   2
   0   3   1 21596.3 336.791   2
   0  -3  -1 21052.5 337.669   2
   0   3   2-23.9038 17.2504   2
   0   3   2 6.94626 13.4538   1
   0  -3   2-4.01294 22.1482   2
   0  -3  -2-23.7232 15.7688   2
   0   3  -3 5745.45 122.451   2
   0   3   3 5473.62 110.708   1
   0  -3  -3 5633.96 101.912   2
   0  -3   3 5644.15 122.266   2
   0   3   3 5563.41 101.049   2
   0   3   4 51.1832 16.9723   1
   0  -3   4 3.84900 10.1007   1
   0   3  -4 2.02280 7.84516   1
   0  -3   4-13.3808 23.2775   2
   0   3   4 3.48716 12.4774   2
   0   3  -4-7.21642 29.9819   2
   0  -3   5 1120.52 34.3047   1
   0   3   5 1102.56 45.5134   1
   0  -3   5 1095.49 51.4786   2
   0   3  -5 1073.23 52.5966   2
   0   3  -5 1075.64 31.9402   1
   0  -3  -5 1173.10 47.7192   3
   0   3   5 1077.70 29.8164   2
   0  -3   6 2.64410 13.8747   1
   0   3   6-13.6103 19.7201   1
   0  -3   6-6.33265 22.0153   2
   0   3  -6 42.3684 31.5036   2
   0   3  -6 4.17985 12.3555   1
   0   3   6 6.24079 11.9598   2
   0  -3  -6 38.9155 19.9532   3
   0  -3   7 709.580 34.6597   1
   0   3  -7 681.317 48.3460   2
   0  -3  -7 708.974 38.4919   3
   0   3  -8-16.8899 32.8706   2
   0  -3   8-18.5748 19.0372   1
   0   3   9 4245.00 81.2673   2
   0   3  -9 4426.27 121.054   2
   0  -3   9 4543.43 109.261   1
   0   3 -10-19.1537 35.6503   2
   0   3  10 3.46437 12.5818   2
   0  -3  10 14.7228 26.2649   4
   0  -3  10-4.54047 21.4192   1
   0   3 -11 4735.47 135.211   2
   0   3  11 4705.80 94.4147   2
   0  -3  11 4827.68 139.375   4
   0   3  12-17.1019 16.4697   2
   0  -3  12-12.5352 28.8960   4
   0  -3  13 171.256 40.8408   4
   0  -3  14-38.4343 29.8224   4
   0  -3  14-5.18163 24.9706   3
   0  -3  15 138.471 31.0643   3
   0  -3  15 128.201 33.0694   4
   0  -3  16-2.50306 27.2383   4
   0  -3  16-48.4001 27.8654   3
   0  -3  17 728.234 60.3499   3
   0  -3  17 795.123 65.2984   4
   0  -3  18 20.8952 31.6102   4
   0  -3  18 8.84281 26.0422   3
   0  -3  19 531.615 57.9053   4
   0  -3  19 518.196 55.0405   3
   0   4   0 180045. 2588.07   2
   0   4   0 172713. 2559.61   1
   0  -4   0 179826. 2590.06   2
   0   4   1-17.4774 10.9498   1
   0   4   1 0.49007 22.6210   2
   0   4  -1 67.6429 12.5006   1
   0   4  -1 105.949 43.4172   2
   0  -4   1-59.5616 22.9306   2
   0  -4  -1-45.0309 19.1810   2
   0   4   2 3342.61 77.3414   2
   0   4  -2 3509.75 92.8162   2
   0   4   2 3296.49 74.0192   1
   0  -4   2 3222.06 90.2896   2
   0  -4  -2 3216.51 78.8517   2
   0   4   3 1.01845 13.8097   1
   0   4  -3 27.9349 30.7995   2
   0   4   3 11.5032 17.0358   2
   0  -4   3 38.9513 26.5057   2
   0  -4  -3 22.8124 17.7600   2
   0   4  -4 2078.13 74.1953   2
   0   4   4 1970.24 61.6026   1
   0   4   4 2052.97 53.2845   2
   0  -4   5 18.3821 11.1949   1
   0   4   5-11.1510 17.6114   1
   0   4   5-7.34630 14.6784   2
   0   4  -5 13.5404 31.8846   2
   0  -4   6 10015.9 172.454   1
   0   4   6 10227.9 203.117   1
   0   4  -6 10301.1 211.347   2
   0   4   6 10267.3 167.998   2
   0  -4   7 10.6703 16.1960   1
   0   4   7-14.4710 12.5233   2
   0  -4   8 32472.0 508.309   1
   0   4  -8 32344.5 545.407   2
   0   4   8 32051.4 483.233   2
   0  -4   9 5.76104 20.1922   1
   0   4  -9 10.9305 38.2283   2
   0   4   9 14.7307 12.7552   2
   0  -4  10 0.57626 21.3017   1
   0   4 -10 36.8246 41.3857   2
   0   4  10-7.91346 10.0215   2
   0   4  10 14.7187 13.1749   2
   0   4  11-5.85512 10.8816   2
   0   4 -11-29.9460 41.5223   2
   0  -4  11-19.3093 24.4626   1
   0  -4  11-2.82417 30.7938   4
   0   4  11-9.76492 14.4727   2
   0   4 -12 189.782 50.0407   2
   0  -4  12 152.323 37.6408   4
   0   4  12 153.117 17.8165   2
   0  -4  13-13.0763 29.7863   4
   0  -4  14 2133.03 102.277   4
   0  -4  15-9.37354 29.3140   4
   0  -4  16 150.798 39.5001   4
   0  -4  16 140.312 33.2150   3
   0  -4  17 24.4047 27.4047   3
   0  -4  17-15.0900 30.9023   4
   0  -4  18 154.692 42.1517   4
   0  -4  18 101.317 31.8956   3
   0   5   0-1.11445 9.87432   1
   0   5   0-31.8008 29.1870   2
   0  -5   0-12.9754 23.7936   2
   0   5  -1 7629.75 159.809   2
   0   5   1 7617.41 151.721   2
   0   5  -1 7007.30 115.245   1
   0   5   1 7197.55 130.826   1
   0  -5  -1 7458.98 152.039   2
   0  -5   1 7552.58 159.900   2
   0   5   2-31.1479 15.4187   1
   0   5  -2 7.44610 30.6173   2
   0   5   2-34.1198 23.9525   2
   0  -5  -2-7.71518 22.9214   2
   0   5  -3 4481.53 118.284   2
   0   5   3 4398.79 100.284   1
   0   5   3 4370.04 99.8903   2
   0  -5  -3 4444.51 101.789   2
   0   5   4 17.5799 17.5240   1
   0   5   4 9.24964 18.7874   2
   0  -5  -4-0.40184 19.4380   2
   0   5   5 159.518 25.3286   1
   0   5   5 138.324 20.3828   2
   0   5  -5 110.405 36.5259   2
   0   5  -6 0.25222 36.7783   2
   0   5   6-4.02613 15.9749   2
   0  -5   7 41.4366 15.3017   1
   0   5   7 46.5994 16.4708   2
   0  -5   8 27.9364 18.3801   1
   0   5  -8 22.7357 39.3379   2
   0   5   8 13.2607 14.0542   2
   0  -5   9 1649.35 55.9385   1
   0   5  -9 1626.65 85.0511   2
   0   5   9 1680.68 37.8279   2
   0   5 -10-37.0179 42.0813   2
   0  -5  10-11.8922 21.6534   1
   0   5 -11 2803.33 112.543   2
   0  -5  11 2769.63 114.590   4
   0  -5  11 2775.46 84.9789   1
   0   5 -12-39.1145 39.9758   2
   0  -5  12 0.40397 31.7779   4
   0   5 -13 93.9931 44.4602   2
   0  -5  13 156.146 39.1068   4
   0  -5  14-14.4242 31.0478   4
   0  -5  15 164.254 40.8736   4
   0  -5  16-5.16368 33.0461   4
   0  -5  17 441.978 55.4911   4
   0   6   0 92087.2 1315.75   2
   0   6   0 83992.7 1265.09   1
   0   6   1-11.3081 13.3000   1
   0   6  -1 25.4561 8.97325   1
   0   6   1 60.4484 33.3995   2
   0   6  -1 34.6927 34.0532   2
   0   6  -2 591.467 51.2356   2
   0   6   2 523.660 41.5999   2
   0   6   2 528.099 30.5263   1
   0  -6  -2 526.554 41.4277   2
   0   6   3 14.5960 17.7301   1
   0   6   3-22.6884 26.6275   2
   0   6  -3 48.8588 37.2518   2
   0  -6  -3 48.9364 25.5849   2
   0   6   4 144.810 23.9301   1
   0   6  -4 159.587 41.5160   2
   0   6   4 115.743 24.9422   2
   0  -6  -4 130.803 27.3709   2
   0   6   5 2.59410 21.3033   2
   0   6  -5-22.1509 39.3711   2
   0   6   6 1240.67 46.7879   2
   0   6  -6 1237.09 74.1615   2
   0   6  -7 16.8815 42.4771   2
   0   6   7 20.8027 17.8442   2
   0   6  -8 12324.0 272.781   2
   0   6   8 12361.5 205.776   2
   0   6   9 16.0669 12.8714   2
   0   6  -9-2.98320 43.2523   2
   0   6 -10 25.2023 41.5605   2
   0   6 -11-57.8335 42.0368   2
   0  -6  11-58.8951 36.7624   4
   0   6 -12 475.518 59.8717   2
   0  -6  12 420.254 54.1504   4
   0   6 -13-27.3591 40.0044   2
   0  -6  13-27.6991 35.3508   4
   0  -6  14 347.029 53.0680   4
   0  -6  15 4.00454 33.3704   4
   0  -6  16 38.4229 37.3299   4
   0   7   0-4.26090 11.7202   1
   0   7   0 56.5534 38.1194   2
   0   7   1 1143.14 40.7812   1
   0   7  -1 1336.61 69.9806   2
   0   7   1 1380.28 68.0348   2
   0   7   2-0.28496 16.6618   1
   0   7  -2-10.6353 40.4100   2
   0   7   2-4.20089 31.7076   2
   0   7   3 996.747 45.2471   1
   0   7  -3 1090.85 69.4768   2
   0   7   3 1027.37 53.8233   2
   0   7   4-2.50585 21.0662   1
   0   7   4-34.8150 27.9163   2
   0   7  -4-56.0480 42.1762   2
   0  -7  -4-10.6326 27.4828   2
   0   7   5 349.253 35.3921   2
   0   7  -5 341.684 51.0822   2
   0   7   6-17.5337 22.2186   2
   0   7  -6 8.39993 42.7974   2
   0   7   7 84.4728 23.6985   2
   0   7  -7 48.7053 45.5674   2
   0  -7  -7 16.5753 11.6685   4
   0   7   8-24.8102 18.2076   2
   0   7  -8-24.9133 40.8962   2
   0   7  -9 810.425 69.2488   2
   0   7 -10-4.78186 42.5730   2
   0  -7  10-40.2632 33.5207   4
   0   7 -11 768.661 70.7629   2
   0  -7  11 810.375 70.1917   4
   0   7 -12 56.9198 44.7268   2
   0  -7  12 46.4296 36.3805   4
   0   7 -13 96.4292 45.7760   2
   0  -7  13 171.423 46.3020   4
   0  -7  14-2.27514 35.7590   4
   0  -7  15 32.5312 36.6412   4
   0   8   0 26289.3 468.360   2
   0   8  -1-14.6029 38.0435   2
   0   8   1 3.54823 35.9704   2
   0   8  -2 123.635 44.4659   2
   0   8   2 126.556 35.5715   2
   0   8  -3-27.1897 42.0204   2
   0   8   3-25.1015 29.8459   2
   0   8  -4 202.594 46.4201   2
   0   8   4 191.387 33.0727   2
   0   8   5-18.9046 25.5107   2
   0   8  -5 54.5810 38.5615   2
   0   8  -6 180.551 47.7234   2
   0   8   6 146.354 27.4304   2
   0   8  -7-34.4500 40.6118   2
   0   8  -8 3779.98 140.764   2
   0   8  -9-34.5365 45.9667   2
   0  -8   9 4.08362 32.0155   4
   0   8 -10 45.1671 44.9558   2
   0  -8  10 31.7275 33.2140   4
   0   8 -11-34.1430 42.9916   2
   0  -8  11 43.0513 40.0103   4
   0   8 -12 219.959 52.5395   2
   0  -8  12 190.814 45.3755   4
   0   8 -13-11.7861 45.8102   2
   0  -8  13-78.8366 43.8227   4
   0   9   0-13.5851 33.4607   2
   0   9  -1 195.742 42.3406   2
   0   9   1 220.526 39.3559   2
   0   9   2-14.1655 30.1838   2
   0   9  -2-52.7990 38.5269   2
   0   9   3 193.275 36.0983   2
   0   9  -3 268.978 49.2628   2
   0   9  -4-11.1747 39.9762   2
   0   9   4-5.32066 27.4554   2
   0   9  -5 134.292 44.6816   2
   0   9  -6 7.88169 40.8626   2
   0   9  -7 102.609 47.9789   2
   0  -9   7 60.2389 36.1515   4
   0   9  -8-64.2264 43.2094   2
   0  -9   8 12.7812 32.8964   4
   0   9  -9 316.843 56.7666   2
   0  -9   9 242.049 47.2681   4
   0   9 -10 7.47996 44.8581   2
   0  -9  10-19.6075 36.9531   4
   0   9 -11 211.180 51.5926   2
   0  -9  11 205.018 48.2451   4
   0  10   0 3594.44 129.205   2
   0 -10   0 3535.44 126.059   4
   0  10  -1-64.0942 39.5777   2
   0  10   1-5.59714 35.9726   2
   0 -10   1-21.5110 30.8224   4
   0 -10  -1 66.0103 29.0882   4
   0  10  -2 46.5864 41.1170   2
   0  10   2 109.438 37.3459   2
   0 -10   2 148.639 37.7479   4
   0  10  -3 0.23172 38.7143   2
   0 -10   3 55.3096 34.3341   4
   0  10  -4-4.46891 38.4077   2
   0 -10   4-1.04894 28.5645   4
   0  10  -5 3.57291 41.3440   2
   0 -10   5-75.0092 34.6684   4
   0  10  -6 248.076 51.2361   2
   0 -10   6 268.061 46.5295   4
   0  10  -7 55.7015 45.1745   2
   0 -10   7-15.3273 35.0094   4
   1   0  -3 17417.3 277.994   1
  -1   0   3 17783.0 270.043   2
   1   0   3 18162.5 278.493   3
  -1   0   3 18118.9 272.148   3
  -1   0  -3 17362.3 278.432   3
   1   0   3 18459.5 273.053   4
  -1   0   3 17608.9 278.321   1
   1   0  -4 1266.54 41.1706   1
   1   0  -4 1370.70 38.2074   2
  -1   0   4 1171.37 40.8715   1
  -1   0   4 1264.60 36.5733   2
   1   0   4 1208.43 39.5333   1
   1   0   4 1329.29 39.5824   2
  -1   0  -4 1336.15 37.0418   4
  -1   0   4 1231.14 36.6383   3
   1   0   4 1248.33 37.9347   4
   1   0   4 1179.67 40.7136   3
  -1   0   5 8629.11 150.106   2
   1   0  -5 8798.84 148.555   2
   1   0   5 8686.53 158.554   1
   1   0   5 8586.73 151.065   2
  -1   0   5 8836.97 159.892   1
   1   0  -5 9013.80 159.377   1
  -1   0   5 8598.69 153.702   3
   1   0   5 8570.61 159.223   3
   1   0   5 8590.23 151.182   4
   1   0  -6 3029.73 68.3159   2
   1   0  -6 3029.86 76.8660   1
  -1   0   6 2920.12 69.8376   2
   1   0   6 3005.05 70.5800   2
  -1   0   6 3021.32 79.7758   1
   1   0   6 3143.24 78.5565   1
  -1   0   6 3041.32 73.5564   3
   1   0   6 3066.75 71.0392   4
   1   0   6 3166.12 78.2755   3
   1   0  -7 14036.6 242.925   1
   1   0   7 13351.5 231.929   2
  -1   0   7 13828.9 245.985   1
   1   0  -7 13660.0 228.434   2
  -1   0   7 13173.6 230.217   2
   1   0   7 13723.9 244.173   1
  -1   0   7 13444.9 237.979   3
   1   0   7 13605.2 232.532   4
   1   0   7 13441.7 243.313   3
   1   0   8 7754.08 152.165   2
   1   0   8 8030.98 164.165   1
  -1   0   8 7656.73 150.122   2
  -1   0   8 7946.60 166.288   1
   1   0  -8 8108.96 162.975   1
   1   0   8 7824.08 152.184   4
  -1   0   8 7425.57 156.710   3
  -1   0   8 7996.71 152.053   4
   1   0   8 7760.32 164.067   3
   1   0   9 698.004 38.5264   2
   1   0  -9 633.112 42.6437   1
  -1   0   9 620.482 36.5524   2
  -1   0   9 661.569 36.0677   4
  -1   0   9 602.376 36.3624   3
   1   0   9 673.934 40.5832   3
   1   0   9 637.282 34.6463   4
  -1   0  10 8155.50 165.223   2
   1   0  10 8255.52 167.791   2
   1   0 -10 8412.20 179.225   1
  -1   0  10 8097.65 164.397   4
   1   0  10 8160.61 166.496   4
  -1   0  10 8053.90 172.455   3
   1   0  10 8230.48 177.804   3
   1   0  11 401.108 35.1015   2
  -1   0  11 416.867 34.9728   2
  -1   0  11 335.986 29.4858   4
   1   0  11 349.459 31.0713   4
  -1   0  11 388.134 33.9891   3
   1   0  11 366.453 34.7954   3
  -1   0  12 303.182 33.9224   2
   1   0  12 332.980 33.6625   4
  -1   0  12 365.336 33.1789   4
   1   0  12 340.160 36.4694   3
  -1   0  12 365.825 35.6293   3
  -1   0  13 853.504 47.6400   4
   1   0  13 887.428 49.3726   4
  -1   0  13 887.432 54.7846   3
   1   0  13 929.123 57.5085   3
  -1   0  14 8.99124 21.1379   4
   1   0  14 45.2487 22.9226   4
   1   0  14 18.6019 23.6103   3
  -1   0  14 20.4174 23.0385   3
   1   0  15 19.4953 21.3554   4
  -1   0  15-13.8304 19.9585   4
  -1   0  15-16.9870 24.2515   3
   1   0  15-23.4468 26.6787   3
  -1   0  16 534.885 43.1902   4
   1   0  16 495.341 42.1435   4
   1   0  16 573.026 51.1649   3
  -1   0  16 528.759 47.3959   3
  -1   0  17 65.9634 22.7108   4
   1   0  17 69.5406 23.8723   4
   1   0  17-3.70928 25.6122   3
  -1   0  17 50.5985 25.6312   3
  -1   0  18 1370.75 70.2033   4
   1   0  18 1375.03 70.3887   4
   1   0  18 1460.24 82.8589   3
  -1   0  18 1488.62 82.1590   3
   1   0  19-1.54010 29.6344   3
  -1   0  19 41.9167 25.8843   3
   1  -1  -2 13043.2 208.196   1
  -1  -1   2 13181.1 203.063   1
   1  -1   2 13081.6 209.992   4
  -1  -1   2 13061.5 210.392   2
   1  -1   3 55577.1 839.921   1
  -1   1  -3 57458.0 848.131   2
   1   1  -3 57186.3 842.430   1
   1  -1  -3 57008.7 849.326   1
   1   1  -3 58897.2 849.131   2
   1  -1   3 56411.1 849.092   2
  -1   1   3 56143.8 850.281   1
  -1  -1   3 57556.0 843.267   1
  -1  -1  -3 56564.7 834.368   4
   1  -1   3 56937.2 850.218   4
   1  -1  -3 57116.5 843.281   3
  -1  -1   3 56444.7 849.283   2
   1   1   3 57622.7 849.387   3
  -1  -1  -3 56694.7 848.100   3
   1   1  -4 1350.57 41.7467   1
   1  -1  -4 1169.41 44.6448   1
   1   1  -4 1315.47 46.6908   2
   1   1   4 1227.30 42.1298   1
   1  -1   4 1230.79 43.4034   2
  -1  -1   4 1299.32 44.2447   2
   1  -1   4 1300.53 39.0088   1
  -1   1  -4 1294.62 44.5090   2
  -1   1   4 1290.02 28.1302   2
  -1   1   4 1263.83 44.8767   1
  -1  -1   4 1121.39 41.7853   1
  -1  -1  -4 1290.76 39.9573   3
  -1   1   4 1244.97 26.6782   4
  -1  -1  -4 1234.85 30.4836   4
   1  -1   4 1366.47 44.2551   4
   1   1   4 1337.88 30.9102   4
   1   1   4 1363.43 42.5214   3
   1  -1  -4 1266.19 37.2194   3
  -1   1   4 1286.85 38.4879   3
   1   1  -5 19675.2 318.687   1
  -1   1  -5 20679.8 321.909   2
   1   1  -5 20064.5 322.512   2
   1  -1   5 19355.9 318.012   1
  -1   1   5 19960.2 328.633   1
   1  -1   5 20140.1 323.574   2
   1  -1  -5 19770.8 326.280   1
  -1   1   5 19497.8 302.156   2
   1   1   5 20278.9 326.169   1
  -1  -1   5 19923.4 323.356   2
  -1  -1   5 19883.5 320.628   1
  -1  -1  -5 20012.8 323.489   3
  -1   1   5 19542.0 301.742   4
   1  -1  -5 19483.3 317.874   3
  -1  -1  -5 19766.3 306.363   4
   1   1   5 20448.6 306.196   4
   1  -1   5 19553.0 325.145   4
   1   1   5 20004.0 323.064   3
  -1   1   5 20411.0 318.096   3
   1  -1   6 5.56561 19.6775   2
   1   1   6-8.56411 18.0838   1
   1   1  -6-2.16998 21.4243   2
   1  -1  -6-8.18903 21.8524   1
  -1   1   6-5.83129 11.4805   2
  -1  -1   6 27.8018 20.3447   2
  -1  -1   6-26.9414 17.1652   1
  -1   1   6 7.30306 19.6129   1
   1  -1   6 3.27964 14.3367   1
   1   1  -6 14.7279 17.0702   1
   1  -1   6-13.3889 17.8756   4
   1   1   6 31.0957 11.0365   4
  -1  -1  -6 4.91174 8.69276   4
  -1   1   6 17.9378 9.12176   4
  -1   1   6 6.32831 12.8752   3
  -1  -1  -6 11.8248 12.2692   3
   1  -1  -6 3.80323 10.6380   3
   1   1   6 14.7771 14.4276   3
   1  -1   7 39365.4 614.115   2
  -1   1   7 38332.5 591.542   2
   1   1   7 38454.6 595.474   2
   1   1   7 39520.4 620.151   1
   1   1  -7 38653.5 608.901   2
   1   1  -7 39267.2 610.840   1
   1  -1  -7 39683.5 618.423   1
   1  -1   7 39303.2 612.100   1
  -1  -1   7 38940.2 612.234   2
  -1   1   7 39398.7 622.981   1
  -1  -1   7 39492.7 614.537   1
  -1   1   7 37399.0 589.990   4
  -1  -1  -7 38926.3 617.570   3
   1  -1  -7 40099.5 611.811   3
   1  -1   7 38960.7 613.281   4
   1   1   7 39097.6 593.828   4
   1   1   7 38642.2 614.894   3
  -1   1   7 39594.6 609.379   3
   1   1  -8 1320.21 52.0564   2
  -1  -1   8 1276.11 54.0408   2
  -1   1   8 1312.35 42.5266   2
  -1   1   8 1265.52 58.0867   1
   1  -1   8 1283.67 53.2490   2
   1   1  -8 1315.04 53.3614   1
   1  -1  -8 1520.82 60.3797   1
   1   1   8 1247.71 43.0254   2
   1   1   8 1206.62 54.0689   1
   1  -1   8 1308.41 53.6741   1
  -1  -1   8 1367.64 54.2164   1
  -1   1   8 1347.32 41.2431   4
   1  -1   8 1265.80 52.3913   4
   1  -1  -8 1360.64 50.6809   3
  -1  -1  -8 1228.25 51.9050   3
   1   1   8 1219.27 42.0759   4
   1  -1   8 1378.93 55.3263   3
  -1   1   8 1312.18 50.4744   3
   1   1   8 1276.10 53.8745   3
   1  -1   9 3645.24 98.8920   2
   1   1  -9 3498.52 93.4853   2
   1   1   9 3559.87 84.6039   2
   1   1  -9 3684.08 98.2583   1
   1  -1   9 3595.11 101.321   1
  -1  -1   9 3599.69 97.4516   2
  -1   1   9 3532.93 82.8610   2
   1  -1  -9 3705.85 103.045   1
  -1  -1   9 3776.50 101.517   1
  -1  -1  -9 3705.38 101.367   3
   1   1   9 3651.64 83.8241   4
   1  -1  -9 3809.09 98.9688   3
   1  -1   9 3524.18 97.8755   4
  -1   1   9 3542.04 81.2971   4
  -1  -1   9 3560.47 98.0709   3
   1  -1   9 3600.79 101.493   3
  -1   1   9 3676.02 96.1118   3
   1   1   9 3683.21 99.2362   3
  -1   1  10 432.216 29.2760   2
  -1  -1  10 458.172 37.1921   2
   1   1 -10 411.914 36.1692   1
   1   1 -10 458.294 38.8650   2
   1   1  10 452.295 30.1299   2
   1  -1  10 409.200 35.5982   3
  -1   1  10 470.263 26.7496   4
   1   1  10 471.751 28.4815   4
  -1  -1  10 436.602 34.8725   4
   1  -1  10 413.694 34.4123   4
  -1  -1  10 424.325 34.8787   3
  -1   1  10 479.290 34.7735   3
   1   1  10 446.574 36.8384   3
   1   1  11 121.551 25.6572   2
  -1   1  11 89.5894 21.0318   2
   1  -1  11 103.101 25.4585   4
   1  -1  11 104.874 25.2163   3
  -1   1  11 113.205 19.2342   4
   1   1  11 93.5299 19.8601   4
  -1  -1  11 141.691 25.7787   3
  -1  -1  11 92.1255 24.4435   4
  -1   1  11 84.9194 21.7929   3
   1   1  11 123.622 26.4523   3
  -1   1  12 47.4539 23.4694   2
   1   1  12 40.4289 24.6363   2
  -1   1  12 67.2956 18.3600   4
   1  -1  12 72.4525 25.3116   4
  -1  -1  12 65.2621 25.0973   4
   1   1  12 55.4765 17.9373   4
   1   1  12 64.1131 26.5743   3
  -1  -1  12 70.5784 23.1596   3
  -1   1  12 76.4439 24.4508   3
   1  -1  12 69.4483 25.1736   3
   1   1  13 1218.67 56.8486   2
  -1  -1  13 1231.76 64.9249   3
   1  -1  13 1318.09 63.6295   4
  -1  -1  13 1277.28 63.1241   4
   1   1  13 1324.15 54.6024   4
  -1   1  13 1243.15 51.6774   4
   1  -1  13 1303.63 69.3831   3
  -1   1  13 1316.37 64.5176   3
   1   1  13 1259.03 65.3968   3
  -1   1  13 1241.73 55.2124   2
  -1   1  14 25.5913 24.4981   2
   1   1  14 74.9922 22.2097   4
  -1   1  14 93.2928 22.5929   4
   1  -1  14 68.9527 26.4832   4
  -1  -1  14 86.1832 29.3658   4
   1   1  14 71.8184 28.3435   3
  -1  -1  14 79.5108 28.2402   3
   1  -1  14 64.1574 28.0386   3
  -1   1  14 57.0763 25.3320   3
  -1   1  15 319.538 29.8544   4
   1   1  15 345.127 31.3886   4
  -1  -1  15 350.656 38.2311   4
   1  -1  15 341.802 39.1383   4
  -1  -1  15 355.829 40.3358   3
   1   1  15 347.559 39.8872   3
  -1   1  15 358.194 38.8842   3
   1  -1  15 337.444 39.7145   3
  -1   1  16-7.64060 16.7038   4
  -1  -1  16 22.4846 24.7407   4
   1   1  16 21.2936 19.2202   4
   1  -1  16 1.01177 24.1181   4
   1  -1  16 11.1187 24.5225   3
  -1  -1  16 5.93831 22.1419   3
  -1   1  16 19.3239 23.0242   3
   1   1  16 5.48420 25.2341   3
   1  -1  17 49.9708 23.8808   4
  -1   1  17 70.7795 21.7750   4
   1   1  17 60.4463 20.8579   4
  -1  -1  17 75.6988 26.9190   4
  -1   1  17 41.2444 25.9062   3
   1  -1  17 71.5076 29.9946   3
   1   1  17 54.6139 26.7053   3
  -1  -1  17 57.2841 25.7916   3
  -1  -1  18 532.537 50.8624   4
  -1  -1  18 568.995 53.6906   3
   1  -1  18 437.250 46.0827   4
  -1   1  18 489.902 50.3748   3
   1   1  18 459.653 51.1117   3
   1  -1  18 545.765 54.4219   3
   1  -1  19 748.840 63.4445   3
  -1  -1  19 657.588 58.3905   3
  -1  -1  19 625.875 53.5539   4
   1  -1  19 617.115 54.3915   4
   1   1  19 687.873 61.4627   3
  -1   1  19 711.944 61.2545   3
   1   2   0 121.991 23.2291   2
   1  -2   0 93.4576 18.4965   2
  -1   2   0 114.897 21.1745   2
  -1  -2   0 46.1296 17.9055   2
  -1   2   1 3502.56 67.9809   1
   1  -2   1 3519.81 76.3521   2
   1  -2  -1 3637.30 67.8566   1
  -1   2   1 3888.49 70.2426   2
  -1   2  -1 3840.58 78.9448   2
   1  -2  -1 3550.74 68.5915   2
   1   2  -1 3781.58 79.9578   2
   1   2   1 3896.23 74.6393   2
  -1  -2  -1 3602.35 73.8433   2
  -1  -2   1 3578.80 77.9795   2
   1   2  -2 3043.80 57.6945   1
   1   2  -2 3783.63 80.1986   2
   1  -2  -2 3332.14 67.3352   1
   1  -2   2 3146.58 75.2243   2
  -1   2   2 2999.93 67.3793   1
  -1   2   2 3344.74 58.6064   2
  -1   2  -2 3133.94 76.5707   2
   1   2   2 3356.64 65.8829   2
   1  -2  -2 3169.40 58.6128   2
  -1  -2   2 3194.54 76.6351   2
  -1  -2   3 3982.50 75.6905   1
   1   2  -3 4068.06 75.4023   1
   1  -2   3 4208.54 93.5007   2
  -1   2  -3 3959.41 91.3201   2
   1  -2   3 4047.12 71.8981   1
   1  -2  -3 4120.62 85.4742   1
  -1   2   3 4055.23 87.2426   1
   1   2  -3 4515.51 93.3295   2
   1   2   3 4409.73 79.2509   2
  -1  -2   3 4347.87 93.8625   2
  -1  -2   4 4729.81 90.4189   1
   1   2  -4 4644.10 106.662   2
   1  -2   4 4823.09 88.0275   1
  -1   2   4 4887.86 102.281   1
   1  -2  -4 4684.93 99.8150   1
   1  -2   4 4680.89 105.730   2
  -1   2  -4 4755.41 104.969   2
   1   2  -4 4696.39 90.1033   1
   1   2   4 4724.14 101.149   1
  -1  -2  -4 4867.20 102.660   3
   1  -2  -4 4927.35 99.8993   3
  -1  -2   4 4725.65 104.979   2
   1  -2   5 678.310 38.3547   2
   1   2  -5 733.918 41.8448   2
  -1   2   5 712.169 37.0788   1
   1  -2  -5 699.557 35.6848   1
  -1   2  -5 676.896 41.1813   2
   1   2  -5 675.425 29.3424   1
   1  -2   5 738.735 28.5159   1
   1   2   5 692.001 36.4799   1
  -1  -2   5 720.942 30.0605   1
  -1  -2  -5 694.328 20.5539   4
  -1  -2  -5 766.104 33.5640   3
   1  -2  -5 697.835 31.8428   3
  -1  -2   5 642.064 36.9155   2
   1   2  -6 1386.89 44.7218   1
   1   2   6 1414.92 53.6192   1
   1   2  -6 1305.25 53.3003   2
   1  -2  -6 1429.20 51.7246   1
   1  -2   6 1346.40 55.3889   2
  -1   2   6 1375.77 28.9847   2
  -1   2   6 1410.04 53.7904   1
  -1   2  -6 1280.00 52.6640   2
   1  -2   6 1306.59 44.0518   1
  -1  -2   6 1322.93 45.7718   1
  -1  -2  -6 1339.46 33.2473   4
   1  -2  -6 1437.04 47.0324   3
  -1  -2   6 1313.31 53.7901   2
  -1  -2  -6 1405.08 49.7662   3
   1   2   6 1310.05 52.1826   3
   1   2   7 9989.64 198.915   1
   1  -2   7 10088.2 186.463   1
  -1   2  -7 10219.8 197.721   2
  -1   2   7 9971.02 160.885   2
   1  -2  -7 9870.28 196.797   1
   1   2  -7 10239.1 196.114   2
  -1   2   7 10255.8 201.069   1
   1   2  -7 10020.6 183.988   1
   1  -2   7 10150.1 199.563   2
  -1  -2   7 10239.7 188.827   1
  -1  -2  -7 10255.1 194.103   3
   1  -2  -7 10065.9 189.293   3
   1  -2   7 9893.75 199.270   4
  -1  -2  -7 9899.68 165.040   4
  -1   2   7 10391.6 193.033   3
   1   2   7 10261.0 196.978   3
  -1  -2   7 9937.07 197.396   2
   1  -2   8 6475.94 138.458   1
   1   2  -8 6467.58 135.873   1
   1   2  -8 6455.77 144.632   2
  -1   2   8 6399.17 113.640   2
  -1   2  -8 6571.49 146.661   2
  -1  -2   8 6241.40 140.935   1
   1  -2  -8 6447.62 138.743   3
  -1   2   8 6622.62 110.120   4
   1  -2   8 6560.22 149.460   4
  -1  -2  -8 6310.59 143.284   3
  -1  -2   8 6322.99 147.030   2
  -1   2   8 6628.15 142.727   3
   1   2   8 6821.66 148.140   3
   1   2  -9 27.6303 20.6367   1
   1   2   9 25.1923 14.0089   2
   1   2  -9-3.41336 28.8792   2
  -1   2   9 42.6512 13.9753   2
  -1  -2   9 47.5077 21.9661   1
   1  -2   9 54.2684 19.8109   1
   1  -2   9 35.8450 22.1585   4
  -1   2   9 17.5580 9.36825   4
   1   2   9-2.33423 23.1875   3
  -1   2   9 10.4846 20.9201   3
   1  -2  -9 23.6135 13.8760   3
   1   2  10 3694.93 86.1929   2
   1   2 -10 3868.25 109.169   2
   1   2 -10 3860.50 102.749   1
  -1   2  10 3760.29 81.6943   2
   1  -2  10 3945.53 111.480   4
   1   2  10 3858.91 83.4487   4
  -1   2  10 3843.16 78.3267   4
  -1   2  10 3774.22 106.495   3
   1   2  10 3822.38 110.639   3
  -1   2  11 443.429 28.6027   2
   1   2 -11 443.849 46.9031   2
   1   2  11 430.163 29.7523   2
  -1  -2  11 486.756 43.5855   4
   1  -2  11 415.605 39.3662   4
  -1   2  11 480.697 24.7725   4
   1   2  11 456.602 26.6727   4
  -1   2  11 476.941 42.5822   3
   1   2  11 467.207 44.2305   3
   1   2  12 565.630 35.1611   2
  -1   2  12 588.729 33.6970   2
  -1  -2  12 612.056 45.5418   3
   1  -2  12 601.726 48.8859   4
   1   2  12 580.005 31.1398   4
  -1  -2  12 630.233 47.9623   4
  -1   2  12 572.718 28.5462   4
   1  -2  12 571.967 45.5791   3
   1   2  12 590.894 46.8170   3
  -1   2  12 576.426 45.4178   3
   1   2  13 745.800 42.0467   2
   1  -2  13 765.555 53.9383   3
   1   2  13 719.615 36.5836   4
  -1  -2  13 816.792 52.7123   3
  -1   2  13 782.878 35.1329   4
   1  -2  13 765.000 55.1034   4
  -1  -2  13 737.091 54.4677   4
  -1   2  13 681.888 37.9423   2
   1   2  13 779.365 56.0195   3
  -1   2  13 777.552 53.1864   3
   1  -2  14 6.18683 25.8429   4
   1  -2  14-1.28718 23.9768   3
   1   2  14 11.9312 16.5192   4
  -1  -2  14 9.24197 27.7652   4
  -1  -2  14 3.46563 24.8285   3
  -1   2  14-11.5701 13.9126   4
   1   2  14-10.8103 28.9672   3
  -1   2  14 60.0753 30.7580   3
   1  -2  15 36.6812 29.4614   4
   1  -2  15 8.37737 22.6369   3
  -1  -2  15 13.6196 25.7160   4
  -1  -2  15-30.7373 23.5067   3
  -1   2  15-2.25192 13.3827   4
   1   2  15-0.70804 14.5129   4
  -1   2  15-7.96757 26.8102   3
   1   2  15-5.46213 28.8849   3
   1  -2  16 511.396 50.5014   3
   1  -2  16 502.037 48.8472   4
  -1  -2  16 505.787 49.0527   4
  -1  -2  16 514.847 48.9578   3
   1   2  16 550.394 54.2474   3
  -1   2  16 512.849 49.9779   3
   1  -2  17 119.054 32.4474   4
  -1  -2  17 68.3095 27.6601   4
  -1   2  17 77.9899 31.7674   3
  -1  -2  17 104.133 29.8682   3
   1  -2  17 57.5416 26.9991   3
   1   2  17 35.0563 30.1325   3
  -1  -2  18 1366.22 81.2681   4
  -1  -2  18 1262.55 76.9329   3
   1  -2  18 1283.77 77.5226   4
   1  -2  18 1298.23 81.8472   3
  -1   2  18 1285.86 79.9442   3
   1   2  18 1296.64 83.5107   3
  -1  -2  19 7.74827 26.3416   4
   1  -2  19 41.6936 26.1785   4
  -1   2  19 31.8638 32.7893   3
  -1  -2  19-15.2761 30.1950   3
   1   2  19-14.1472 32.8562   3
   1  -2  19 8.04308 26.1230   3
  -1   3   0 57.9434 11.2276   1
  -1  -3   0 120.116 26.6756   2
  -1   3   0 26.3018 23.7534   2
   1  -3   0 59.3712 24.8213   2
   1   3   0-20.2052 25.3441   2
  -1   3   1 116697. 1747.85   1
  -1   3   1 123284. 1755.66   2
  -1   3  -1 121467. 1765.11   2
   1   3  -1 120027. 1765.86   2
   1   3   1 119098. 1758.63   2
  -1  -3  -1 119049. 1760.29   2
   1  -3  -1 119089. 1755.89   2
   1  -3   1 119387. 1765.15   2
  -1  -3   1 117992. 1768.16   2
   1   3  -2 171.733 12.6245   1
  -1   3   2 130.675 17.0140   1
  -1   3   2 109.507 16.5974   2
   1  -3   2 82.9353 20.4773   2
  -1  -3   2 66.4926 23.1943   2
   1   3   2 126.471 20.3148   2
  -1   3  -2 253.215 39.3691   2
   1  -3  -2 131.308 16.4960   2
   1   3  -2 238.069 39.0345   2
  -1  -3  -2 136.715 19.9715   2
   1   3  -3 692.405 20.7637   1
  -1   3  -3 599.562 38.8842   2
   1  -3   3 588.112 36.0304   2
  -1   3   3 586.439 29.8955   1
   1   3  -3 580.674 41.9554   2
  -1   3   3 612.600 22.8010   2
   1   3   3 577.869 29.4172   1
  -1  -3   3 572.539 36.1614   2
   1  -3  -3 573.453 23.0083   2
   1   3   3 577.622 27.1029   2
  -1  -3   4 297.979 16.6757   1
   1  -3   4 287.366 14.4704   1
  -1   3   4 278.646 23.8315   1
   1   3  -4 260.998 32.6149   2
  -1  -3   4 263.031 29.6605   2
   1  -3   4 295.657 29.2252   2
   1   3   4 310.109 25.4679   1
  -1   3  -4 300.224 33.0078   2
   1   3  -4 295.927 16.5064   1
  -1   3   4 305.727 14.8239   2
   1   3   4 275.074 19.5189   2
  -1  -3   5 2504.56 58.3148   1
   1  -3   5 2480.17 55.9596   1
  -1   3  -5 2547.56 79.8576   2
   1  -3   5 2561.54 78.3518   2
   1   3   5 2422.12 71.7181   1
   1   3  -5 2538.08 80.3092   2
   1   3  -5 2399.84 56.5328   1
  -1   3   5 2552.26 73.7515   1
  -1  -3   5 2531.66 78.7369   2
  -1  -3  -5 2640.96 76.0435   3
  -1   3   5 2544.62 46.1632   2
   1   3   5 2512.65 56.3103   2
   1  -3   6 1802.86 67.5450   2
  -1   3   6 1832.02 65.6480   1
  -1   3  -6 2003.14 71.9623   2
   1   3  -6 1750.57 50.2682   1
   1   3  -6 1947.91 72.9703   2
   1   3   6 1901.70 64.9110   1
   1  -3   6 1797.95 50.6097   1
  -1  -3   6 1809.85 53.1574   1
  -1  -3  -6 1809.53 38.9149   4
  -1  -3   6 1837.26 68.9334   2
  -1  -3  -6 1958.60 65.2411   3
   1   3   6 1838.29 47.1725   2
   1  -3  -6 1943.89 62.4667   3
  -1   3  -7 17059.3 295.551   2
   1   3  -7 15962.8 269.577   1
   1   3  -7 16287.8 297.403   2
  -1  -3   7 16288.9 274.175   1
   1  -3   7 16240.1 270.530   1
  -1  -3  -7 15770.7 248.356   4
  -1  -3  -7 16482.6 290.426   3
   1  -3  -7 16743.2 287.638   3
  -1   3   8 449.953 15.3353   2
   1   3  -8 419.345 42.7725   2
  -1   3  -8 435.389 44.4925   2
   1   3  -8 457.888 29.7025   1
  -1  -3   8 444.371 30.9998   1
   1  -3   8 403.653 29.1537   1
  -1  -3  -8 514.180 19.3420   4
   1  -3   8 390.287 37.9850   4
   1  -3  -8 429.812 30.9259   3
  -1   3   9 12697.1 200.232   2
  -1   3  -9 12935.0 254.786   2
   1   3  -9 12935.4 253.969   2
   1   3  -9 12754.6 232.229   1
   1  -3   9 12825.4 259.944   4
   1  -3   9 13133.3 236.746   1
  -1  -3   9 13279.4 239.273   1
   1   3 -10 1264.01 68.6210   2
   1   3  10 1230.28 39.4931   2
  -1   3  10 1200.37 32.6089   2
  -1   3 -10 1246.88 67.0472   2
   1  -3  10 1251.51 53.7813   1
  -1  -3  10 1218.57 55.9469   1
   1  -3  10 1218.78 64.6135   4
   1   3  11 1062.80 39.2541   2
   1   3 -11 1080.41 63.9597   2
   1  -3  11 1085.77 65.1840   4
  -1   3  11 1063.32 33.0963   2
  -1   3  12 308.520 21.5205   2
   1   3  12 326.426 26.4571   2
   1   3 -12 321.308 46.5358   2
   1  -3  12 364.331 44.8964   4
  -1  -3  12 405.833 44.7911   4
   1   3 -13 1993.94 89.2368   2
   1  -3  13 1869.83 89.3588   4
  -1  -3  13 1904.84 91.1093   4
  -1  -3  14 11.3039 26.7260   4
   1  -3  14-0.66851 25.5965   3
   1  -3  15 11.3670 25.9211   4
  -1  -3  15 54.0191 29.4123   4
  -1  -3  15 68.3303 25.3333   3
   1  -3  15 56.7384 28.2668   3
  -1  -3  16 81.3303 31.7790   4
   1  -3  16 38.1476 27.4884   4
  -1  -3  16 95.8286 29.7528   3
   1  -3  16 59.8472 27.5691   3
  -1  -3  17 314.950 44.6424   4
  -1  -3  17 253.820 42.3583   3
   1  -3  17 237.704 41.7129   3
   1  -3  17 270.976 45.4734   4
   1  -3  18 350.152 47.4482   4
  -1  -3  18 341.902 46.1267   4
  -1  -3  18 352.818 44.9034   3
   1  -3  18 390.883 51.1578   3
  -1  -3  19 378.006 49.9528   4
   1  -3  19 324.919 47.8401   4
  -1  -3  19 335.814 46.4029   3
   1  -3  19 289.602 46.4479   3
  -1   4   0 27.4045 10.9670   1
   1  -4   0 3.24398 19.8430   2
   1   4   0 71.0637 26.6206   2
  -1  -4   0-6.94950 21.8141   2
  -1   4   0 36.5451 24.8591   2
  -1   4  -1 1166.67 48.8282   2
  -1   4   1 1124.01 34.0001   1
  -1   4   1 1230.95 44.4798   2
   1   4  -1 1222.96 50.0884   2
  -1  -4  -1 1168.95 46.3379   2
   1  -4  -1 1103.69 42.6855   2
   1   4   1 1146.47 46.2147   2
  -1  -4   1 1110.41 48.8278   2
   1  -4   1 1221.40 49.3072   2
   1   4  -2 421.672 15.2811   1
  -1   4  -2 418.494 37.0100   2
  -1   4   2 377.342 26.7084   2
   1   4  -2 414.791 38.6893   2
   1   4   2 421.472 22.6885   1
   1  -4   2 424.139 33.8887   2
   1   4   2 434.246 30.7087   2
  -1  -4   2 395.325 33.9043   2
  -1   4   2 414.098 23.8391   1
   1  -4  -2 480.527 29.0112   2
  -1  -4  -2 403.285 29.3101   2
   1   4  -3 844.213 21.5740   1
  -1   4   3 843.920 36.9592   1
   1   4   3 873.896 36.9724   1
  -1   4  -3 807.728 50.5212   2
   1   4  -3 799.993 52.6046   2
  -1   4   3 846.112 34.0777   2
  -1  -4  -3 871.810 38.8175   2
   1   4   3 937.956 39.1492   2
  -1  -4   3 884.239 48.9663   2
   1  -4   3 869.043 47.5230   2
   1  -4  -3 785.820 33.4276   2
  -1   4   4 2716.61 60.6357   2
  -1   4   4 2739.59 75.5635   1
   1   4  -4 2589.08 52.0045   1
   1   4  -4 2781.34 87.8080   2
   1   4   4 2809.10 74.4487   1
  -1   4  -4 2751.43 85.1286   2
   1   4   4 2815.21 66.9517   2
   1  -4  -4 2708.94 62.1139   2
  -1   4   5 12.0075 17.4036   1
  -1  -4   5 4.87282 12.0088   1
   1   4  -5 25.4372 10.2617   1
   1  -4   5 25.6297 10.5235   1
   1   4  -5-42.3805 33.1633   2
   1   4   5 17.3948 17.8316   1
   1   4   5 30.7708 17.7943   2
  -1   4  -5-1.02643 33.0579   2
  -1   4   5 16.6319 12.4550   2
   1  -4   6 1719.03 44.0390   1
  -1  -4   6 1709.19 47.1618   1
  -1   4   6 1676.33 64.2999   1
   1   4  -6 1775.77 73.0250   2
   1   4  -6 1634.26 43.9558   1
  -1   4   6 1694.99 37.5541   2
  -1   4  -6 1640.29 70.1270   2
   1   4   6 1617.59 47.0713   2
   1   4  -7 2903.98 68.0563   1
  -1   4  -7 3413.88 105.557   2
   1   4  -7 2797.84 97.7318   2
   1  -4   7 3003.82 69.0530   1
  -1  -4   7 2935.41 71.8325   1
  -1  -4  -7 2857.21 55.5439   4
   1   4   7 2750.74 64.7327   2
  -1   4  -8 3509.11 112.229   2
   1   4  -8 3543.14 83.2610   1
   1   4  -8 3911.12 115.708   2
   1  -4   8 3657.17 85.6106   1
  -1  -4   8 3681.29 89.3161   1
  -1  -4  -8 3539.95 63.6372   4
   1   4   8 3590.39 75.9853   2
  -1   4  -9 118.731 41.0680   2
   1   4  -9 57.4054 36.3062   2
   1  -4   9 79.7109 21.9934   1
  -1  -4   9 92.7782 24.4723   1
   1  -4   9 47.7742 30.6043   4
   1   4   9 60.7127 18.7116   2
  -1   4 -10 1304.64 74.2446   2
   1   4 -10 1419.48 74.8296   2
   1  -4  10 1352.95 55.6522   1
  -1  -4  10 1336.70 57.5835   1
   1  -4  10 1389.96 76.2670   4
   1   4  10 1290.01 42.0176   2
   1   4  11 111.549 16.0806   2
   1   4 -11 122.172 42.7291   2
  -1   4 -11 74.8792 42.2651   2
   1  -4  11 81.0908 36.0137   4
   1  -4  11 136.944 28.6661   1
   1   4 -12 438.767 54.8745   2
   1  -4  12 420.138 49.7216   4
   1   4 -13 538.862 55.7299   2
  -1  -4  13 486.933 53.2473   4
   1  -4  13 490.462 52.8370   4
   1  -4  14 48.5452 32.7877   4
  -1  -4  14 25.9705 30.4508   4
   1  -4  15-29.6231 31.3627   4
  -1  -4  15 20.4876 30.7666   4
  -1  -4  16 338.066 48.3350   4
   1  -4  16 316.426 47.0944   4
   1  -4  16 361.294 46.8620   3
  -1  -4  16 360.945 45.6807   3
  -1  -4  17 93.5887 38.2266   4
   1  -4  17 106.045 34.9078   3
  -1  -4  17 126.734 31.8358   3
   1  -4  17 60.3417 32.5843   4
   1  -4  18 934.409 75.6039   4
   1  -4  18 922.172 73.6068   3
  -1  -4  18 933.704 78.2806   4
  -1  -4  18 974.233 74.8493   3
  -1   5   0 18.3170 10.9573   1
   1  -5   0 21.0533 25.0895   2
   1   5   0-66.9910 31.5411   2
   1   5   0 3.26050 9.86994   1
  -1   5   0 7.15561 24.7443   2
  -1  -5   0 89.7709 29.0714   2
  -1   5   1 36566.0 572.890   1
  -1   5  -1 38318.8 605.951   2
   1   5   1 36947.2 575.123   1
   1   5  -1 38386.0 606.354   2
  -1   5   1 38764.7 595.930   2
   1   5  -1 36764.4 561.300   1
   1   5   1 38259.1 598.250   2
   1  -5  -1 38322.2 597.579   2
  -1  -5  -1 37678.7 602.061   2
   1  -5   1 38334.5 608.491   2
  -1  -5   1 38739.2 610.048   2
   1   5  -2 1136.85 25.8511   1
  -1   5  -2 1319.27 61.7597   2
  -1   5   2 1050.46 39.3023   1
  -1   5   2 1197.64 47.4420   2
   1   5  -2 1305.13 61.0009   2
   1   5   2 1057.31 40.4381   1
   1  -5  -2 1063.71 45.3013   2
  -1  -5  -2 1078.15 48.2232   2
   1   5   2 1121.68 47.8504   2
  -1   5  -3 455.034 42.4789   2
   1   5   3 375.301 26.8653   1
  -1   5   3 359.101 26.8965   1
   1   5   3 434.915 32.6720   2
   1   5  -3 363.305 42.5739   2
  -1   5   3 431.658 30.5263   2
  -1  -5  -3 399.993 32.6367   2
   1  -5  -3 377.480 28.4587   2
  -1   5  -4 1158.09 61.6165   2
  -1   5   4 1247.43 49.5954   1
   1   5  -4 1229.54 63.7608   2
  -1   5   4 1283.78 44.0025   2
   1   5   4 1255.14 49.0950   1
   1  -5  -4 1169.47 45.0951   2
   1   5   4 1230.91 46.8327   2
   1   5  -5 2966.10 100.296   2
  -1   5  -5 2921.18 99.3744   2
  -1   5   5 2967.21 87.2890   1
   1   5   5 2889.73 85.8071   1
  -1   5   5 3015.96 69.5619   2
   1   5   5 2948.35 74.4144   2
  -1   5  -6 383.652 48.4434   2
  -1   5   6 360.029 22.0255   2
   1   5   6 359.879 27.1015   2
   1   5  -6 452.303 50.2913   2
   1  -5  -6 326.392 15.6315   4
  -1  -5   7 8592.69 149.720   1
   1  -5   7 8645.89 145.830   1
  -1   5  -7 8611.48 198.456   2
   1   5  -7 8572.68 198.757   2
  -1   5   7 8505.39 141.087   2
   1   5   7 8330.92 153.380   2
   1   5  -8 358.450 52.0822   2
  -1   5  -8 331.150 49.8355   2
  -1  -5   8 413.178 28.2599   1
   1  -5   8 336.649 24.6986   1
  -1  -5  -8 355.473 14.5304   4
   1   5   8 382.278 25.0866   2
   1   5  -9 4339.05 139.105   2
  -1   5  -9 4686.20 141.251   2
  -1  -5   9 4661.27 105.003   1
   1  -5   9 4703.22 102.415   1
   1  -5   9 4535.58 141.719   4
   1   5   9 4560.72 90.4217   2
   1   5 -10 617.265 62.4786   2
  -1   5 -10 506.955 58.9736   2
   1  -5  10 620.813 37.5916   1
  -1  -5  10 561.297 38.9820   1
   1  -5  10 593.669 58.5115   4
   1   5  10 584.825 26.1309   2
   1   5 -11 342.921 56.9117   2
  -1   5 -11 220.591 47.8767   2
   1  -5  11 306.431 32.6538   1
  -1  -5  11 311.624 34.1760   1
   1  -5  11 208.055 42.5139   4
   1   5  11 319.792 20.2871   2
   1   5 -12 47.1269 40.3777   2
   1  -5  12 83.2600 34.0472   4
   1   5 -13 1125.71 76.4795   2
   1  -5  13 1120.71 77.6758   4
  -1  -5  13 1167.27 77.9666   4
   1   5 -14 18.5814 41.0343   2
  -1  -5  14 6.75282 31.5338   4
   1  -5  14 16.4997 32.2432   4
   1  -5  15-25.6372 34.4388   4
  -1  -5  15-4.19474 32.6361   4
  -1  -5  16 30.9708 33.6440   4
   1  -5  16 66.9163 36.1478   4
  -1  -5  17 75.8741 33.6138   4
   1  -5  17 127.795 39.7034   4
   1   6   0 37.7926 13.8508   1
  -1   6   0 23.6578 12.2219   1
   1   6   0 77.1989 35.8680   2
  -1   6   0 75.0677 34.0053   2
  -1   6   1 427.373 24.0283   1
   1  -6  -1 363.529 36.1342   2
   1   6   1 401.164 24.3259   1
   1   6   1 478.921 42.4426   2
   1   6  -1 430.095 18.3385   1
  -1   6  -1 437.877 43.1942   2
   1   6  -1 549.238 49.3869   2
  -1   6   1 456.258 41.3079   2
  -1   6   2 349.075 25.3009   1
   1   6   2 324.528 24.7125   1
   1   6   2 336.161 35.4586   2
  -1   6   2 378.320 35.6165   2
  -1   6  -2 427.383 44.9012   2
   1   6  -2 408.904 48.2627   2
   1  -6  -2 335.456 33.2869   2
  -1  -6  -2 361.153 36.7029   2
   1   6   3 355.134 28.0076   1
  -1   6   3 386.927 28.8386   1
   1   6  -3 439.426 50.0333   2
   1   6   3 429.668 38.2091   2
  -1   6  -3 395.348 46.2154   2
  -1   6   3 403.804 34.3059   2
   1  -6  -3 389.519 35.6226   2
  -1  -6  -3 403.634 37.3461   2
  -1   6   4 806.621 42.0661   1
  -1   6   4 868.997 42.2925   2
  -1   6  -4 891.886 59.9278   2
   1   6   4 792.052 42.5698   1
   1   6   4 865.559 45.1446   2
   1   6  -4 829.352 61.0432   2
   1  -6  -4 798.073 42.6917   2
  -1  -6  -4 782.803 45.7138   2
   1   6  -5 132.837 45.5483   2
   1   6   5 53.6705 25.2311   2
  -1   6   5 42.6513 19.7985   2
  -1   6  -5 83.2604 41.0440   2
   1   6  -6 676.567 59.8221   2
  -1   6  -6 704.983 61.1773   2
  -1   6   6 688.721 33.2434   2
   1  -6  -6 677.584 27.4164   4
   1   6   6 699.742 37.5870   2
   1   6  -7 1208.16 73.7345   2
  -1   6  -7 1071.85 70.9052   2
  -1   6   7 1001.70 35.1016   2
   1  -6  -7 1005.73 27.3213   4
   1   6   7 1004.21 42.6289   2
   1   6  -8 772.531 67.6571   2
  -1   6   8 915.576 28.0074   2
  -1   6  -8 909.804 69.2597   2
   1   6   8 854.303 37.8903   2
   1   6   9 28.3502 17.3011   2
   1   6  -9 27.1523 44.5654   2
  -1   6  -9 52.0301 45.4347   2
   1  -6   9-36.4387 37.0193   4
  -1   6 -10 776.075 67.1094   2
   1   6 -10 629.111 61.7833   2
   1  -6  10 717.556 62.5285   4
   1   6 -11 18.5463 41.0645   2
  -1   6 -11 95.5315 44.1092   2
   1  -6  11 4.02587 33.3884   4
   1   6 -12 277.223 52.0459   2
  -1   6 -12 287.067 52.7595   2
  -1  -6  12 283.973 46.6506   4
   1  -6  12 315.466 48.4767   4
   1   6 -13 198.560 51.2485   2
  -1  -6  13 251.374 46.4621   4
   1  -6  13 220.299 46.8268   4
   1   6 -14-17.7871 41.6428   2
  -1  -6  14 66.5696 41.8199   4
   1  -6  14 59.3909 36.4731   4
   1  -6  15 10.5198 34.3280   4
  -1  -6  15 61.0751 36.5284   4
  -1  -6  16 88.9123 38.6287   4
   1  -6  16 154.127 45.0220   4
   1   7   0 7.39206 12.6612   1
  -1   7   0-0.09293 11.4406   1
  -1   7   0-46.5243 34.1143   2
   1   7   0-21.5980 37.5765   2
  -1   7   1 6900.83 128.846   1
   1   7  -1 6625.69 113.364   1
  -1   7  -1 7372.34 170.225   2
   1   7   1 7377.87 167.657   2
   1   7   1 6802.46 132.732   1
  -1   7   1 7534.66 164.347   2
   1   7  -1 7327.65 174.690   2
  -1   7   2 652.063 33.9352   1
  -1   7  -2 671.404 54.0751   2
   1   7   2 663.776 35.5177   1
  -1   7   2 724.567 48.1311   2
   1   7   2 669.318 48.6407   2
   1   7  -2 739.582 57.0625   2
  -1   7   3 1769.50 60.4540   1
  -1   7  -3 1805.03 82.2282   2
   1   7   3 2031.26 73.7894   2
  -1   7   3 1774.35 67.6823   2
   1   7   3 1636.08 61.9616   1
   1   7  -3 1831.65 86.1374   2
  -1   7   4 841.480 45.1693   1
   1   7  -4 937.834 69.4252   2
  -1   7  -4 871.620 62.9871   2
   1   7   4 876.839 50.9709   2
  -1   7   4 933.213 49.0799   2
   1  -7  -4 833.000 49.7242   2
   1   7   5 1650.05 63.3403   2
   1   7  -5 1723.87 88.6608   2
  -1   7  -5 1676.96 84.8348   2
  -1   7   5 1582.65 58.5483   2
   1  -7  -5 1557.91 54.2136   4
  -1   7   6 93.1591 23.8899   2
  -1   7  -6 62.2774 45.9705   2
   1   7   6 86.0460 28.4233   2
   1   7  -6 101.633 46.9756   2
   1  -7  -6 52.7384 14.4912   4
   1   7   7 4323.06 103.867   2
   1   7  -7 4316.01 142.196   2
  -1   7   7 4376.52 94.3379   2
  -1   7  -7 4537.56 144.561   2
   1  -7  -7 4273.56 85.6436   4
   1   7   8 184.939 23.9061   2
   1   7  -8 118.161 44.9889   2
  -1   7  -8 108.932 44.6518   2
   1  -7   8 184.746 42.2430   4
  -1   7  -9 467.173 59.3689   2
   1   7  -9 506.581 60.2293   2
   1  -7   9 447.829 52.4763   4
  -1   7 -10-1.62903 41.9860   2
   1   7 -10 160.255 49.9393   2
   1  -7  10 115.981 42.7262   4
  -1   7 -11 70.0798 45.2436   2
   1  -7  11 23.2863 33.6603   4
   1   7 -12-93.6649 47.3064   2
  -1   7 -12 15.0141 42.1723   2
   1  -7  12 47.4996 36.4549   4
  -1  -7  12-18.9942 33.3731   4
   1   7 -13 199.156 50.7443   2
  -1  -7  13 307.908 52.9914   4
   1  -7  13 237.486 43.9212   4
   1   7 -14-56.7272 42.9567   2
  -1  -7  14-58.6218 39.5400   4
   1  -7  14-31.8736 34.2409   4
  -1  -7  15 97.8244 41.6362   4
   1  -7  15 13.0541 36.3116   4
   1   8   0 102.788 42.2037   2
  -1   8   0 16.3716 34.0816   2
  -1   8   1 257.664 39.3597   2
   1   8   1 170.700 39.3691   2
  -1   8  -1 205.891 41.5061   2
   1   8  -1 143.892 40.9494   2
  -1   8   2 299.505 39.5735   2
  -1   8  -2 274.209 46.1737   2
   1   8   2 217.636 38.5775   2
   1   8  -2 236.307 45.7755   2
   1   8  -3 123.438 43.1651   2
   1   8   3 145.423 33.9031   2
  -1   8  -3 150.502 42.2819   2
  -1   8   3 128.527 30.2459   2
   1  -8  -3 183.840 27.5864   4
   1   8  -4 207.539 48.9090   2
   1   8   4 269.131 36.6762   2
  -1   8   4 216.283 32.0573   2
  -1   8  -4 206.765 44.9143   2
   1  -8  -4 226.656 26.8788   4
  -1   8  -5 4.98902 37.7983   2
   1   8  -5 42.9034 41.7245   2
  -1   8   5 22.7378 23.3902   2
   1   8   5 39.2901 26.8846   2
   1  -8  -5 12.3807 14.9682   4
  -1   8   6 149.780 24.8516   2
   1   8   6 157.169 27.6725   2
   1   8  -6 161.095 46.5863   2
  -1   8  -6 179.993 47.1020   2
   1  -8   6 122.582 37.3082   4
  -1   8  -7 277.484 52.8501   2
   1   8  -7 343.095 52.5728   2
   1  -8   7 331.389 47.9611   4
   1   8  -8 256.269 52.9152   2
  -1   8  -8 248.903 52.9709   2
   1  -8   8 231.763 42.9290   4
   1   8  -9 55.9434 43.0977   2
  -1   8  -9-68.0837 47.2087   2
   1  -8   9-38.4540 39.4134   4
   1   8 -10 244.005 53.1539   2
  -1   8 -10 306.664 56.9040   2
   1  -8  10 259.266 48.1551   4
   1   8 -11 38.3719 44.8732   2
  -1   8 -11 12.7572 42.3030   2
   1  -8  11 43.7754 37.5296   4
  -1  -8  11-0.38758 33.2105   4
   1   8 -12 185.738 51.8168   2
   1  -8  12 188.520 46.6342   4
  -1  -8  12 149.480 43.6327   4
   1   8 -13 72.0164 49.4943   2
  -1  -8  13 16.3577 36.4119   4
   1  -8  13 61.7712 37.5753   4
   1   9   0-51.3526 39.3495   2
  -1   9   0 19.1974 36.6030   2
   1  -9   0 33.7246 26.8053   4
   1   9   1 1993.62 88.7135   2
   1   9  -1 1935.34 92.8516   2
  -1   9  -1 1819.57 87.1255   2
  -1   9   1 1941.67 84.4581   2
   1  -9   1 1814.57 86.7771   4
   1  -9  -1 1848.87 81.6815   4
  -1   9  -2 32.1978 34.9183   2
   1   9  -2 66.0277 38.5593   2
  -1   9   2 90.8125 33.6864   2
   1   9   2 103.002 35.9779   2
   1  -9   2 51.5047 30.5028   4
   1  -9  -2 71.4176 23.4887   4
   1   9   3 260.109 41.6470   2
  -1   9   3 250.903 37.1559   2
  -1   9  -3 246.800 48.2081   2
   1   9  -3 170.776 42.8452   2
   1  -9   3 226.455 41.1317   4
   1  -9  -3 259.921 32.6061   4
  -1   9  -4 179.067 47.9694   2
   1   9   4 196.882 36.2967   2
  -1   9   4 220.484 32.9896   2
   1   9  -4 152.914 45.4390   2
   1  -9   4 195.687 40.2308   4
   1   9   5 160.052 32.9982   2
  -1   9  -5 154.747 43.9603   2
   1   9  -5 152.324 42.2424   2
   1  -9   5 201.027 39.7854   4
   1   9  -6 43.6900 41.8064   2
  -1   9  -6 47.7187 39.4001   2
   1  -9   6 12.2053 33.8931   4
   1   9  -7 1300.05 85.0678   2
  -1   9  -7 1101.66 79.6979   2
   1  -9   7 996.491 76.4890   4
   1   9  -8 116.267 46.8898   2
  -1   9  -8 53.4914 43.7543   2
   1  -9   8-14.2285 31.8861   4
  -1   9  -9 342.320 58.7465   2
   1   9  -9 249.941 51.9373   2
   1  -9   9 279.690 51.0152   4
  -1  -9   9 180.629 44.2510   4
   1   9 -10 39.1053 44.4952   2
  -1   9 -10 4.73827 41.9660   2
  -1  -9  10-19.6838 34.8249   4
   1  -9  10-10.9680 33.1299   4
   1   9 -11 19.9181 43.4421   2
   1  -9  11 25.3319 36.4240   4
  -1  -9  11-33.0947 36.6285   4
  -1  10   0 9.31288 35.9049   2
   1  10   0 14.3527 36.9388   2
   1 -10   0-20.6530 29.2008   4
   1  10  -1 26.1878 37.4364   2
   1  10   1 6.90336 31.9567   2
  -1  10  -1 60.5305 38.8473   2
  -1  10   1 54.0210 35.0760   2
   1 -10   1 40.7199 27.8048   4
   1 -10  -1 72.3222 27.7635   4
   1  10   2 95.5338 35.3705   2
   1  10  -2 60.4241 39.7663   2
  -1  10   2 68.1577 31.0277   2
  -1  10  -2 105.655 41.0946   2
   1 -10   2 81.5498 31.6512   4
   1  10   3 59.9694 34.2712   2
   1  10  -3 66.5260 43.4817   2
  -1  10  -3-9.68956 36.5439   2
   1 -10   3 32.8266 29.9939   4
  -1  10  -4 42.0156 39.5553   2
   1  10  -4 121.506 44.0712   2
   1 -10   4 23.0408 30.2968   4
  -1  10  -5 64.0526 43.0372   2
   1  10  -5 2.92369 39.5655   2
   1 -10   5-7.94672 30.7091   4
   1  10  -6 8.67332 43.0486   2
  -1  10  -6 10.2257 40.6547   2
   1 -10   6 29.3518 31.1619   4
   1  10  -7 148.007 50.3825   2
  -1  10  -7 77.7896 47.0403   2
   1 -10   7 76.2057 37.3490   4
  -1 -10   7 115.444 40.0864   4
   2   0  -3 43883.8 644.385   1
  -2   0   3 42218.4 644.754   1
  -2   0  -3 42042.0 645.895   3
   2   0   3 42950.2 645.803   3
   2   0   3 44144.2 639.369   4
  -2   0   3 42187.3 633.206   3
  -2   0  -3 43269.9 639.610   4
  -2   0   3 42085.2 634.846   2
   2   0  -4 390.635 29.1137   1
   2   0  -4 474.739 25.3721   2
  -2   0   4 350.235 28.5699   1
   2   0   4 353.059 21.1298   4
  -2   0  -4 306.308 19.6256   4
  -2   0  -4 339.407 22.7667   3
  -2   0   4 309.674 17.7144   3
   2   0   4 363.692 25.3780   3
  -2   0   4 399.692 23.2615   2
   2   0  -5 7305.07 127.566   2
   2   0  -5 7190.88 139.343   1
  -2   0   5 6262.17 140.764   1
   2   0   5 7321.71 131.632   4
  -2   0  -5 7376.84 131.487   4
  -2   0   5 7200.88 129.234   3
   2   0   5 7130.51 140.003   3
  -2   0   5 7244.17 128.066   2
   2   0  -6 116.194 18.7741   2
   2   0   6 205.191 22.9969   1
  -2   0   6 164.052 19.1195   2
   2   0  -6 178.330 25.6487   1
  -2   0   6 183.782 25.6586   1
   2   0   6 165.738 17.8033   4
  -2   0  -6 170.822 18.0715   4
  -2   0   6 142.346 15.4222   3
   2   0   6 159.941 19.7729   3
  -2   0   7 112.151 18.6710   2
   2   0  -7 84.4610 19.0224   2
   2   0   7 80.0776 17.7869   2
   2   0   7 136.250 21.0613   1
   2   0  -7 85.4565 23.0033   1
  -2   0   7 112.249 25.3697   1
   2   0   7 78.6000 14.8804   4
  -2   0   7 171.029 20.6436   3
   2   0   7 64.4552 17.7065   3
   2   0  -8 27509.0 450.610   1
   2   0   8 26965.3 438.149   2
   2   0  -8 27030.0 429.996   2
   2   0   8 27442.3 450.386   1
  -2   0   8 27469.6 453.246   1
  -2   0   8 26725.5 440.195   3
   2   0   8 27488.0 453.301   3
   2   0   8 27210.9 437.509   4
  -2   0   8 27287.4 434.092   2
   2   0   9 4897.56 113.201   2
   2   0  -9 4982.02 123.643   1
   2   0  -9 5001.36 108.239   2
   2   0   9 4934.88 124.514   3
   2   0   9 4867.79 111.711   4
  -2   0   9 4846.66 114.868   3
  -2   0   9 4855.53 109.563   2
   2   0 -10 4349.14 115.068   1
   2   0  10 4250.06 105.811   2
  -2   0  10 4045.35 106.656   3
  -2   0  10 4182.87 102.105   4
   2   0  10 4013.21 102.883   4
   2   0  10 3980.79 113.947   3
  -2   0  10 4178.40 101.901   2
   2   0 -11 2870.53 95.8373   1
  -2   0  11 2752.64 82.0090   4
   2   0  11 2724.15 83.2210   4
  -2   0  11 2699.52 86.4242   3
   2   0  11 2822.60 93.3162   3
  -2   0  11 2853.45 82.6281   2
   2   0 -12 1614.65 72.8444   1
   2   0  12 1483.77 62.7578   4
  -2   0  12 1600.73 62.1683   4
  -2   0  12 1547.25 66.2035   3
   2   0  12 1550.82 71.7250   3
  -2   0  12 1521.59 62.7209   2
   2   0  13 610.792 48.8355   3
  -2   0  13 623.832 42.4746   4
  -2   0  13 631.254 44.8129   3
   2   0  13 580.232 41.5554   4
  -2   0  14 330.858 35.2672   4
   2   0  14 318.168 35.7170   4
  -2   0  14 319.376 37.6920   3
   2   0  14 306.413 40.0621   3
  -2   0  15 396.911 36.4481   4
   2   0  15 421.375 38.7727   4
   2   0  15 369.912 42.1666   3
  -2   0  15 375.402 40.5119   3
  -2   0  16 84.1188 24.6036   4
   2   0  16 61.1154 24.4937   4
   2   0  16 80.3554 28.8213   3
  -2   0  16 36.7599 22.2118   3
   2   0  17 1285.37 68.0218   4
  -2   0  17 1368.69 67.1274   4
   2   0  17 1339.85 79.9960   3
  -2   0  17 1419.50 76.4675   3
   2   0  18 54.9405 23.9524   4
  -2   0  18 36.2078 22.0184   4
   2   0  18 10.9261 26.4804   3
  -2   0  18 107.438 30.8328   3
  -2   0  19 430.673 46.0084   3
   2   0  19 429.710 51.2811   3
   2  -1   2 15723.1 251.496   2
   2  -1  -2 16029.6 251.074   1
  -2  -1   2 15831.5 246.607   1
  -2   1   2 16061.6 251.228   1
   2  -1   2 15696.6 252.190   4
  -2   1  -2 15863.4 252.728   4
   2   1  -2 16294.3 252.355   2
   2   1   2 16008.0 253.485   3
  -2  -1  -2 16329.7 252.876   3
  -2  -1   2 15800.7 253.087   2
   2  -1  -3 21373.5 333.678   1
   2  -1   3 20617.5 331.379   2
  -2   1   3 21303.6 332.449   1
   2   1  -3 21223.7 327.334   1
  -2  -1   3 20800.5 328.461   1
  -2  -1  -3 20098.5 320.599   4
   2  -1   3 21196.8 332.332   4
  -2   1  -3 21199.3 333.083   4
   2   1  -3 21511.3 331.041   2
   2   1   3 20949.3 333.101   3
   2  -1  -3 21019.3 322.142   3
  -2  -1   3 20919.6 331.499   2
  -2  -1  -3 21037.6 332.229   3
   2   1  -4 4776.91 96.5587   2
   2  -1  -4 4923.58 99.4004   1
   2  -1   4 4625.62 95.4330   2
  -2  -1   4 4567.83 93.9347   1
   2   1  -4 4732.53 93.5242   1
  -2   1   4 4558.98 98.5430   1
  -2  -1  -4 4317.68 95.1404   3
   2  -1   4 4583.96 96.8282   4
  -2  -1  -4 4579.38 83.9016   4
   2   1   4 4593.83 95.5998   3
   2  -1  -4 4419.45 86.3344   3
  -2  -1   4 4744.15 98.3494   2
  -2   1   4 4857.16 88.0854   3
   2  -1  -5 3664.01 87.6011   1
   2  -1  -5 3758.29 65.7223   2
   2   1  -5 3675.72 85.5492   2
   2  -1   5 3779.46 80.6805   1
   2  -1   5 3826.88 85.5271   2
   2   1  -5 3786.01 84.1102   1
  -2   1   5 3699.85 89.5444   1
  -2  -1   5 3705.47 83.8895   1
  -2  -1  -5 3741.67 85.5651   3
   2  -1   5 3618.24 85.8699   4
   2   1   5 3654.41 73.8612   4
  -2  -1  -5 3657.75 73.4205   4
   2  -1  -5 3657.04 77.4701   3
  -2   1   5 3710.80 67.0758   2
  -2  -1   5 3597.68 84.8744   2
   2   1   5 3625.16 86.0563   3
  -2   1   5 3837.57 78.3788   3
   2   1   6 159.189 21.8413   1
  -2   1   6 158.321 14.4256   2
  -2  -1   6 159.718 22.6516   2
   2  -1   6 136.847 22.7745   2
   2  -1   6 158.880 20.3416   1
   2   1  -6 184.639 25.2364   2
  -2   1   6 159.299 24.3141   1
   2  -1  -6 136.829 25.1396   1
   2   1  -6 190.377 23.0318   1
  -2  -1   6 168.530 22.9532   1
  -2  -1  -6 173.089 14.5974   4
   2   1   6 168.797 14.9342   4
   2  -1   6 134.713 24.7264   4
  -2  -1  -6 154.574 18.7448   3
  -2   1   6 163.243 17.1117   3
   2   1   6 165.186 20.4230   3
   2  -1  -6 147.508 15.6968   3
   2   1   7 1022.78 45.8525   1
   2   1  -7 986.689 44.5895   1
   2  -1   7 1012.62 43.6853   2
   2  -1   7 1045.35 41.5976   1
   2   1  -7 1024.28 45.3466   2
   2  -1  -7 934.558 46.9252   1
  -2   1   7 946.650 48.3765   1
  -2  -1   7 1009.70 45.8251   1
   2  -1  -7 1018.91 39.6897   3
  -2  -1  -7 943.321 43.8977   3
   2  -1   7 953.639 42.5465   4
  -2   1   7 949.271 31.9995   4
   2   1   7 1039.38 35.2940   4
  -2  -1  -7 1028.38 35.6283   4
   2   1   7 1025.27 45.1961   3
  -2   1   7 966.710 32.3816   2
  -2  -1   7 1044.44 43.1002   2
  -2   1   7 1023.53 39.1230   3
   2   1  -8 23235.9 385.524   2
   2  -1   8 23529.6 392.203   2
   2   1  -8 23878.2 393.049   1
   2  -1  -8 23884.6 400.148   1
   2  -1   8 23928.2 392.261   1
  -2  -1   8 23881.4 397.412   1
  -2  -1  -8 23653.8 398.187   3
  -2   1   8 22765.8 368.303   4
   2  -1   8 23962.0 401.987   3
   2  -1  -8 23531.3 387.225   3
   2  -1   8 23222.4 392.362   4
   2   1   8 23409.2 374.138   4
  -2   1   8 23608.7 384.545   3
  -2   1   8 22968.1 368.153   2
  -2  -1   8 23346.4 389.406   2
   2   1   8 23333.2 396.215   3
   2   1   9 62.9983 18.7310   2
  -2   1   9 15.5892 15.8998   2
   2   1  -9 54.6097 25.0413   1
  -2  -1   9 6.75291 21.4579   2
   2  -1   9 47.5725 22.3147   2
   2   1  -9 50.4484 24.1751   2
   2  -1  -9 27.0075 25.7772   1
   2  -1   9 47.0294 20.0470   1
  -2  -1   9 34.7843 22.9715   1
  -2   1   9 32.9470 13.1278   4
   2  -1   9 26.9218 19.1077   3
   2  -1   9 29.4077 19.1799   4
  -2  -1   9 27.8213 15.7871   3
   2   1   9 16.9826 12.8874   4
   2  -1  -9 42.6927 13.8284   3
  -2   1   9-4.65090 16.2449   3
   2   1   9 22.8896 20.1100   3
   2   1 -10 74.3348 27.4006   2
   2   1  10-2.25003 19.2646   2
   2  -1 -10 18.6180 26.2887   1
  -2  -1  10 23.3677 22.6918   2
  -2   1  10-1.47775 17.9860   2
   2   1 -10 47.1762 26.0248   1
   2  -1  10 3.97402 20.4049   3
  -2  -1  10 31.7102 16.5842   3
   2  -1  10 8.04882 19.3244   4
   2   1  10 41.7967 15.3421   4
  -2   1  10 48.2444 14.2791   4
   2   1  10 31.5133 19.7428   3
  -2   1  10 37.7679 17.1432   3
   2   1  11 4777.70 112.885   2
   2   1 -11 4899.32 121.001   2
   2   1 -11 4974.69 128.781   1
   2  -1 -11 5051.64 133.887   1
   2  -1  11 4845.82 133.348   3
  -2   1  11 4769.55 106.877   4
   2  -1  11 4845.55 126.847   4
  -2  -1  11 4752.58 124.864   3
   2   1  11 4774.32 110.231   4
   2   1  11 4708.76 129.784   3
  -2   1  11 4601.79 107.482   2
  -2   1  11 4892.66 122.579   3
   2   1  12 2508.99 81.5050   2
   2   1 -12 2651.23 93.5937   1
  -2   1  12 2614.37 74.4792   4
  -2  -1  12 2603.13 88.4885   4
   2   1  12 2613.79 77.1921   4
   2  -1  12 2570.17 89.6315   4
   2  -1  12 2664.75 95.8453   3
  -2  -1  12 2574.87 89.8000   3
   2   1  12 2514.02 92.7744   3
  -2   1  12 2697.86 87.9074   3
  -2   1  12 2611.68 75.5055   2
  -2   1  13 330.047 34.1576   2
   2   1  13 335.943 30.3386   4
  -2  -1  13 329.483 36.3815   4
  -2   1  13 341.261 29.1718   4
   2  -1  13 328.833 34.9561   4
  -2  -1  13 331.628 35.4105   3
  -2   1  13 291.956 33.3664   3
   2   1  13 325.116 38.7587   3
   2  -1  13 370.738 40.2904   3
   2   1  14 646.786 40.9439   4
   2  -1  14 755.824 55.4876   3
  -2   1  14 682.799 41.2031   4
  -2  -1  14 716.250 51.9961   3
   2  -1  14 664.422 50.2748   4
  -2  -1  14 722.040 51.8588   4
   2   1  14 699.435 53.4344   3
  -2   1  14 713.495 44.8536   2
  -2   1  14 717.503 50.2825   3
   2  -1  15 40.4680 25.1924   4
  -2   1  15 40.9733 18.9174   4
  -2  -1  15 24.4798 24.7053   4
   2   1  15 26.3346 19.6332   4
  -2   1  15 96.1009 27.8109   3
   2   1  15 62.1906 29.1982   3
   2  -1  15 51.4376 24.4017   3
  -2  -1  15 43.9702 22.3432   3
   2   1  16 236.301 28.9668   4
  -2   1  16 253.040 28.8379   4
  -2  -1  16 192.450 33.0427   4
   2  -1  16 225.907 35.1748   4
  -2  -1  16 236.227 35.0476   3
   2   1  16 216.586 35.9617   3
  -2   1  16 216.104 33.0508   3
   2  -1  16 192.467 33.9722   3
   2  -1  17 931.358 62.5887   4
  -2  -1  17 961.286 63.2967   4
  -2  -1  17 1013.41 65.3021   3
   2   1  17 985.464 53.4922   4
   2  -1  17 944.999 67.3328   3
   2   1  17 1008.86 69.1491   3
  -2   1  17 1042.23 66.3170   3
   2  -1  18 71.8372 29.6427   4
  -2  -1  18 123.478 32.3845   4
   2  -1  18 93.4039 33.0677   3
  -2  -1  18 50.1628 26.5467   3
  -2   1  18 81.5417 32.5359   3
   2   1  18 107.653 35.5943   3
   2  -1  19 162.965 34.4111   4
  -2  -1  19 239.998 39.2570   4
  -2  -1  19 242.058 38.5017   3
  -2   1  19 246.646 41.9542   3
   2  -1  19 229.707 40.6471   3
   2   1  19 232.657 41.9475   3
  -2   2   0 43748.5 653.316   2
   2  -2   0 43240.0 655.143   2
  -2   2   0 43612.4 645.008   1
   2  -2   0 44182.3 644.739   1
   2  -2   0 44021.8 655.381   4
   2   2   0 43565.7 660.167   2
  -2  -2   0 43828.3 660.807   2
   2  -2  -1 19308.0 304.151   2
  -2   2   1 19973.6 302.412   2
   2  -2   1 19614.7 313.341   2
  -2   2  -1 20328.2 311.978   2
   2  -2  -1 19726.4 304.527   1
  -2   2   1 19356.7 305.157   1
   2  -2   1 19552.9 313.377   4
   2  -2  -1 19802.9 303.203   4
  -2  -2   1 20073.8 317.674   2
   2   2  -1 20112.9 318.212   2
  -2  -2  -1 20402.1 312.406   2
   2   2   1 20524.1 311.931   2
   2  -2   2 31050.3 480.308   2
   2  -2  -2 30061.7 473.382   1
   2  -2  -2 30720.5 460.139   2
  -2   2  -2 30741.8 478.504   2
   2   2  -2 30657.0 465.036   1
  -2   2   2 30638.8 473.730   1
   2  -2  -2 31351.9 460.087   4
   2  -2   2 29886.7 481.382   4
  -2  -2   2 30580.2 483.092   2
   2   2  -2 33588.2 483.725   2
   2   2   2 31773.4 473.717   2
  -2   2  -3 12810.3 212.145   2
   2  -2  -3 12529.7 207.638   1
   2  -2   3 12471.9 214.116   2
   2   2  -3 12103.6 198.396   1
  -2  -2   3 12211.0 198.685   1
  -2   2   3 12151.0 208.400   1
   2  -2   3 12090.3 214.932   4
   2   2  -3 12764.1 214.559   2
  -2  -2   3 12549.6 215.584   2
  -2  -2  -3 12221.5 214.994   3
   2   2  -4 454.415 34.8626   2
   2  -2   4 446.231 30.7909   2
  -2   2  -4 478.104 35.3985   2
  -2  -2   4 448.562 33.4790   2
   2  -2   4 422.207 20.1837   1
  -2   2   4 467.589 29.4626   1
   2  -2  -4 368.661 28.0194   1
   2   2  -4 441.125 24.0223   1
  -2  -2   4 482.809 24.3856   1
   2  -2   4 507.514 34.4981   4
  -2  -2  -4 462.636 27.4858   3
  -2   2   5 3930.43 96.7816   1
   2  -2   5 4013.42 81.9035   1
   2  -2  -5 3955.98 95.2665   1
   2  -2   5 4193.97 98.7047   2
  -2   2  -5 3977.79 97.9691   2
   2   2  -5 4042.58 98.7752   2
   2   2  -5 3985.94 86.5273   1
  -2  -2   5 4197.22 89.2906   1
   2  -2   5 4030.38 97.4497   4
  -2  -2  -5 4047.83 76.3597   4
  -2  -2  -5 4263.47 95.4319   3
  -2  -2   5 4026.86 98.2398   2
   2  -2  -5 4228.71 89.7115   3
   2  -2  -6 9578.73 187.457   1
   2  -2   6 9606.28 188.713   2
  -2   2   6 9803.97 189.674   1
   2  -2   6 9560.63 172.123   1
   2   2  -6 9676.62 176.253   1
   2   2  -6 9979.78 188.959   2
   2   2   6 9990.42 187.369   1
  -2  -2   6 9693.78 178.188   1
   2  -2   6 9493.91 188.614   4
  -2  -2  -6 9578.69 161.310   4
  -2  -2   6 9556.03 188.714   2
  -2  -2  -6 9934.66 186.578   3
   2  -2  -6 9905.30 177.176   3
   2   2   6 9775.12 189.608   3
   2  -2  -7 103.568 26.8179   1
  -2  -2   7 111.491 26.5128   2
   2   2   7 118.395 23.6090   1
  -2   2   7 128.816 11.1190   2
   2   2  -7 162.115 32.7552   2
   2  -2   7 111.037 24.5067   2
  -2   2   7 80.2513 24.0143   1
   2   2  -7 134.344 22.6113   1
   2  -2   7 115.611 18.7585   1
  -2  -2   7 136.186 22.3342   1
  -2  -2  -7 113.028 13.0547   4
  -2   2   7 117.023 7.72711   4
   2  -2   7 101.953 24.2995   4
   2   2   7 116.815 25.4719   3
   2  -2  -7 143.715 18.4784   3
  -2  -2  -7 121.280 19.5810   3
   2   2  -8 9362.49 188.478   2
   2   2  -8 9256.20 178.792   1
   2  -2  -8 9199.48 190.686   1
   2  -2   8 9200.09 178.223   1
  -2  -2   8 9221.67 183.073   1
   2  -2  -8 8987.16 177.831   3
  -2  -2  -8 9071.37 159.382   4
  -2   2   8 9174.60 147.223   4
   2  -2   8 9171.75 190.992   4
  -2   2   8 9581.13 182.806   3
   2   2   8 9547.96 191.152   3
  -2   2   8 8946.32 149.232   2
  -2  -2   8 9607.77 189.136   2
   2   2  -9 4482.49 111.055   1
   2  -2   9 4700.21 113.049   1
   2  -2  -9 4743.56 123.265   1
   2   2  -9 4535.71 117.227   2
  -2  -2   9 4683.99 116.718   1
  -2  -2  -9 4512.97 94.0387   4
   2  -2   9 4398.65 120.566   4
   2  -2  -9 4786.81 113.619   3
  -2   2   9 4486.38 84.3249   4
   2   2   9 4732.31 123.233   3
  -2   2   9 4483.36 86.3819   2
  -2   2   9 4724.56 114.577   3
   2   2 -10 1156.66 59.4685   2
   2   2  10 1146.82 44.2992   2
   2   2 -10 1204.64 56.3900   1
   2  -2 -10 1241.69 61.2739   1
  -2   2  10 1139.59 34.8312   4
   2  -2  10 1219.64 60.0058   4
   2   2  10 1209.64 59.1985   3
  -2   2  10 1182.85 54.8838   3
  -2   2  10 1140.48 37.6932   2
   2   2 -11 2166.37 82.1382   2
   2   2  11 2203.10 66.2895   2
   2   2 -11 2389.00 81.4344   1
   2  -2  11 2281.50 87.9068   3
  -2   2  11 2170.61 55.7410   4
   2  -2  11 2249.28 84.5208   4
  -2   2  11 2298.28 80.2695   3
   2   2  11 2213.29 85.7553   3
  -2   2  11 2237.32 59.1602   2
   2   2  12 70.3757 21.0500   2
   2   2 -12 63.4323 26.0869   1
   2   2 -12 97.5750 34.6853   2
  -2   2  12 80.1172 20.0305   2
   2  -2  12 115.896 28.2986   3
  -2  -2  12 130.519 27.1417   3
  -2   2  12 95.9663 15.5992   4
   2  -2  12 73.4148 27.8957   4
  -2   2  12 66.8303 25.8986   3
   2   2  12 107.581 31.8443   3
   2   2 -13 490.656 47.1696   2
   2   2  13 435.452 35.7539   2
  -2   2  13 403.205 30.5132   2
  -2  -2  13 398.114 42.3028   4
  -2   2  13 377.018 24.5488   4
   2  -2  13 413.142 44.4546   4
   2  -2  13 430.026 44.4023   3
  -2  -2  13 375.691 39.1554   3
  -2   2  13 431.066 42.7300   3
   2   2  13 402.034 45.5776   3
  -2   2  14 428.270 26.8974   4
   2  -2  14 454.756 47.1041   4
  -2  -2  14 446.390 45.2580   4
   2  -2  14 462.897 47.1692   3
  -2  -2  14 410.691 41.3141   3
  -2   2  14 399.427 42.9065   3
   2   2  14 440.416 49.4247   3
  -2  -2  15 224.098 36.3349   4
  -2  -2  15 230.235 34.3727   3
   2  -2  15 226.697 36.9630   4
  -2   2  15 245.082 22.4542   4
   2  -2  15 219.196 34.7532   3
   2   2  15 226.254 39.3394   3
  -2   2  15 265.984 36.8540   3
   2  -2  16 138.889 35.2922   4
  -2  -2  16 108.969 29.8049   4
  -2   2  16 130.039 32.4425   3
  -2  -2  16 95.4572 27.0025   3
   2  -2  16 186.226 37.4449   3
   2   2  16 90.2849 34.4829   3
   2  -2  17 1014.01 71.3277   3
  -2  -2  17 997.005 67.0948   4
   2  -2  17 1077.29 69.7885   4
  -2  -2  17 1031.53 67.6858   3
  -2   2  17 1022.55 69.0195   3
   2   2  17 947.669 68.3016   3
  -2  -2  18 118.192 34.1025   4
   2  -2  18 156.622 35.1824   4
   2  -2  18 174.257 39.0848   3
   2   2  18 151.180 42.9442   3
  -2  -2  18 159.271 33.0045   3
  -2   2  18 131.797 35.2931   3
   2  -2  19 504.424 52.5516   4
  -2  -2  19 488.286 51.9849   4
   2  -2  19 545.767 55.8895   3
  -2   2  19 533.388 56.7541   3
   2   2  19 493.674 57.9951   3
  -2  -2  19 537.309 52.8564   3
  -2   3   0 95709.5 1418.01   1
   2  -3   0 96502.5 1416.85   1
  -2   3   0 98330.7 1434.70   2
   2  -3   0 99182.2 1436.90   2
   2   3   0 97512.6 1441.03   2
  -2  -3   0 97857.5 1443.57   2
   2  -3   1 1740.62 55.5978   2
  -2   3   1 1875.03 54.5719   2
   2  -3  -1 1609.73 41.6847   1
  -2   3   1 1671.74 43.5964   1
   2  -3  -1 1603.10 46.2289   4
   2  -3  -1 1718.00 46.8919   2
   2   3   1 1651.62 52.7150   2
   2   3  -1 1820.31 60.4135   2
  -2  -3  -1 1560.23 51.7970   2
  -2  -3   1 1618.43 55.0876   2
   2  -3  -2 1318.29 40.0095   1
  -2   3   2 1336.11 37.0407   2
  -2   3  -2 1375.30 51.0304   2
   2  -3   2 1329.17 49.2606   2
   2   3  -2 1376.02 33.9836   1
  -2   3   2 1366.04 41.7387   1
   2  -3  -2 1413.46 36.9944   4
   2   3  -2 1414.73 53.0582   2
  -2  -3   2 1409.64 51.3184   2
   2   3   2 1355.08 44.3510   2
   2  -3  -2 1418.55 37.3204   2
  -2  -3  -2 1300.25 44.2123   2
  -2   3   3 15779.1 239.537   2
  -2   3  -3 16088.9 267.978   2
   2  -3  -3 15211.4 257.228   1
   2   3  -3 15207.0 270.724   2
   2  -3   3 15268.9 271.556   2
  -2   3   3 15064.8 258.710   1
   2   3  -3 15468.2 243.322   1
   2  -3  -3 15838.6 239.415   4
  -2  -3   3 15583.3 272.695   2
   2   3   3 15212.1 253.266   2
   2  -3  -3 15299.8 241.038   2
   2  -3   4 6423.59 140.993   2
  -2   3   4 6487.39 131.461   1
   2  -3  -4 6230.72 130.132   1
  -2   3  -4 6470.45 137.259   2
   2  -3   4 6363.90 108.243   1
   2   3  -4 6677.06 139.966   2
  -2   3   4 6569.19 103.351   2
  -2  -3   4 6580.59 115.673   1
   2   3  -4 6477.93 116.047   1
   2  -3   4 6531.84 140.205   4
   2   3   4 6335.88 120.553   2
  -2  -3   4 6726.73 141.769   2
   2  -3   5 1390.56 38.2273   1
   2   3  -5 1317.30 41.3206   1
  -2   3  -5 1380.68 58.3872   2
   2   3   5 1378.91 52.1979   1
   2  -3  -5 1372.43 51.9833   1
  -2   3   5 1490.38 54.1674   1
   2  -3   5 1424.01 58.5254   2
   2   3  -5 1464.42 59.8241   2
  -2  -3   5 1389.32 42.7213   1
   2  -3   5 1446.56 59.6358   4
  -2  -3   5 1573.59 60.2455   2
  -2  -3  -5 1446.92 55.3023   3
   2   3   5 1316.65 42.6813   2
   2   3  -6 1198.65 42.9305   1
   2   3  -6 1320.92 61.7891   2
   2   3   6 1231.33 52.5695   1
   2  -3   6 1219.40 39.7184   1
   2  -3  -6 1309.73 53.7208   1
  -2   3  -6 1196.76 56.8240   2
  -2   3   6 1249.03 53.0988   1
  -2  -3   6 1296.48 44.0479   1
   2  -3   6 1254.46 58.1085   4
  -2  -3  -6 1217.16 33.5131   4
   2  -3  -6 1228.77 49.1883   3
  -2  -3   6 1210.89 58.1788   2
  -2  -3  -6 1246.29 51.7024   3
   2  -3  -7 96.5394 25.9911   1
   2   3  -7 115.810 35.6272   2
  -2   3  -7 76.0299 33.4097   2
  -2  -3   7 94.1735 20.3994   1
   2   3  -7 117.488 20.7237   1
   2  -3   7 106.695 17.8229   1
   2  -3   7 112.118 27.6769   4
  -2  -3  -7 116.207 11.4532   4
   2  -3  -7 103.994 17.9073   3
   2   3  -8 10425.1 209.144   2
   2  -3  -8 9993.00 204.934   1
   2   3  -8 10164.3 187.460   1
   2  -3   8 9769.50 185.793   1
  -2   3  -8 10542.5 207.697   2
  -2  -3   8 10336.2 192.119   1
   2  -3   8 9955.21 211.664   4
  -2  -3  -8 9740.67 166.185   4
   2  -3  -8 9918.83 195.536   3
   2   3  -9 73.3075 23.2599   1
   2   3  -9 65.5964 37.0461   2
   2  -3   9 48.7891 26.9881   4
  -2  -3  -9 38.7321 10.5697   4
  -2  -3   9 40.0596 21.9962   1
   2  -3   9 62.2281 20.2372   1
   2   3 -10 117.715 36.9511   2
   2   3 -10 140.765 25.9823   1
  -2  -3  10 134.432 28.0165   1
   2  -3  10 155.329 24.5444   1
   2  -3  10 140.946 30.8250   4
   2   3  11 2611.75 69.2485   2
   2   3 -11 2784.67 86.4665   1
   2   3 -11 2700.38 99.5763   2
   2  -3  11 2818.00 104.574   4
  -2   3  11 2691.87 53.1334   2
   2   3  12 1087.48 43.6151   2
   2   3 -12 1104.38 67.5712   2
   2   3 -12 1058.56 55.5445   1
   2  -3  12 1137.84 68.5213   4
  -2   3  12 1109.52 32.6500   2
   2   3 -13 283.268 46.3879   2
   2  -3  13 268.185 43.7163   4
   2   3  13 316.853 47.6728   3
   2   3 -14 751.100 60.1552   2
  -2  -3  14 788.673 58.4708   4
   2  -3  14 793.734 58.5842   3
   2  -3  14 762.148 59.9007   4
   2   3  14 734.195 62.0482   3
   2  -3  15 65.3898 29.9436   3
   2  -3  15 39.5894 30.3241   4
  -2  -3  15 46.0364 30.7679   4
  -2  -3  15 47.2947 24.3413   3
   2   3  15 40.1317 33.5823   3
  -2  -3  16 170.858 33.4362   3
   2  -3  16 193.533 36.7223   3
   2  -3  16 259.903 43.8726   4
  -2  -3  16 230.691 39.9272   4
   2   3  16 156.802 39.6871   3
  -2  -3  17 656.833 56.4690   3
   2  -3  17 605.534 57.3000   3
   2  -3  17 659.877 60.6056   4
  -2  -3  17 625.683 59.1061   4
  -2  -3  18-2.26236 29.3442   4
   2  -3  18 28.3898 30.7489   4
   2  -3  18-31.8524 30.5729   3
  -2  -3  18-0.64425 23.9935   3
  -2  -3  19 166.444 38.3766   4
   2  -3  19 100.142 34.3139   4
  -2  -3  19 180.294 37.1793   3
   2  -3  19 150.177 35.9693   3
  -2   4   0 17984.7 281.228   1
  -2   4   0 18798.8 306.233   2
  -2  -4   0 18724.9 313.928   2
   2  -4   0 18343.2 306.874   2
   2   4   0 18647.9 311.530   2
  -2   4   1 4980.87 96.9140   1
  -2   4  -1 5157.47 114.441   2
  -2   4   1 5428.60 107.693   2
  -2  -4  -1 5071.91 113.452   2
  -2  -4   1 5294.24 121.730   2
   2  -4  -1 5104.46 107.783   2
   2  -4   1 5162.92 115.038   2
   2   4  -1 5192.84 117.723   2
   2   4   1 5254.66 113.254   2
  -2   4   2 15472.6 256.464   1
   2   4  -2 15628.7 242.494   1
  -2   4   2 15931.4 256.201   2
   2  -4   2 15796.8 276.200   2
  -2   4  -2 15483.4 272.614   2
   2   4   2 15417.5 264.903   2
  -2  -4   2 15556.3 280.298   2
   2   4  -2 15522.0 278.708   2
   2  -4  -2 15500.9 257.619   2
  -2  -4  -2 15367.0 268.176   2
  -2   4   3 2451.23 59.6989   2
   2   4  -3 2565.32 83.0793   2
  -2   4  -3 2572.09 81.0072   2
   2  -4   3 2651.74 80.3693   2
   2   4  -3 2473.30 53.0626   1
  -2   4   3 2536.07 67.2975   1
   2  -4  -3 2535.60 58.2480   4
   2  -4  -3 2472.24 60.6741   2
  -2  -4   3 2649.35 82.3107   2
   2   4   3 2659.90 69.2885   2
   2   4   4 27.1062 21.4116   2
  -2   4   4 32.6932 12.9280   2
   2   4  -4 31.0072 31.6440   2
   2   4   4 41.8746 17.4372   1
  -2   4  -4 8.14574 30.2211   2
  -2   4   4 60.1584 20.8800   1
   2   4  -4 33.1158 12.2650   1
   2  -4  -4 40.2909 9.53819   4
   2  -4  -4 36.9872 14.2786   2
  -2   4   5 2588.54 76.7296   1
   2   4  -5 2468.57 57.8635   1
   2   4   5 2725.61 77.1639   1
  -2   4   5 2587.17 50.6550   2
  -2   4  -5 2516.29 83.8180   2
   2   4  -5 2629.48 89.0242   2
   2  -4   5 2548.53 50.5493   1
   2  -4  -5 2550.58 47.2443   4
   2   4   5 2508.02 66.8421   2
   2   4  -6 8872.35 188.359   2
  -2   4   6 8411.70 177.078   1
  -2   4  -6 8485.72 183.494   2
   2   4  -6 8264.13 150.753   1
  -2  -4   6 8721.19 152.626   1
   2  -4   6 8526.28 144.746   1
   2  -4   6 8496.57 188.233   4
   2   4   6 8050.14 153.994   2
  -2   4  -7 112.719 36.4441   2
   2   4  -7 125.264 38.5697   2
  -2  -4   7 40.9317 16.5699   1
   2  -4   7 49.8635 14.0254   1
   2   4  -7 54.6152 16.5031   1
   2  -4   7 49.3336 27.6865   4
   2   4   7 47.3294 19.8824   2
   2   4  -8 2678.73 72.4122   1
  -2   4  -8 2911.28 99.1060   2
   2   4  -8 2964.15 100.753   2
  -2  -4   8 2765.43 76.6904   1
   2  -4   8 2691.12 72.6960   1
  -2  -4  -8 2706.39 57.5466   4
   2  -4   8 2829.29 100.038   4
   2   4   8 2796.23 69.9645   2
   2   4  -9 2349.94 90.5426   2
  -2   4  -9 2311.25 93.1293   2
   2   4  -9 2225.15 67.0610   1
   2  -4   9 2302.02 69.3528   1
  -2  -4   9 2255.64 72.4663   1
   2  -4   9 2263.14 92.3822   4
  -2  -4  -9 2258.06 50.4430   4
   2   4   9 2212.15 61.9431   2
   2   4 -10 68.3825 41.7687   2
   2   4 -10 94.5655 22.9466   1
   2  -4  10 39.4228 30.4222   4
  -2  -4 -10 93.2838 10.9372   4
  -2  -4  10 81.9047 26.2124   1
   2  -4  10 76.9866 22.6142   1
   2   4 -11 1264.57 55.2545   1
   2   4 -11 1364.19 77.9593   2
   2  -4  11 1414.13 76.7864   4
   2  -4  11 1314.51 59.4160   1
   2   4 -12 33.5753 42.4403   2
   2  -4  12 60.7290 33.4921   4
   2   4 -13 170.378 43.6968   2
   2  -4  13 164.570 37.5425   4
   2   4 -14 286.029 48.1477   2
  -2  -4  14 299.410 46.1812   4
   2  -4  14 338.683 47.0570   4
   2   4 -15 182.872 44.6845   2
  -2  -4  15 129.764 36.6389   4
   2  -4  15 165.086 37.0829   4
   2  -4  16 133.816 40.6832   4
  -2  -4  16 104.787 36.2468   4
   2  -4  16 113.334 30.6992   3
  -2  -4  17 518.416 57.6177   4
   2  -4  17 549.990 56.2603   3
  -2  -4  17 618.621 57.3055   3
   2  -4  17 518.574 58.2198   4
  -2  -4  18 168.108 34.8628   3
   2  -4  18 199.317 40.3635   3
   2  -4  18 176.820 43.2075   4
  -2  -4  18 229.846 45.4358   4
  -2   5   0 32799.7 497.063   1
  -2   5   0 32967.5 529.531   2
   2  -5   0 33339.7 533.614   2
   2   5   0 33337.7 536.357   2
  -2  -5   0 33566.2 541.135   2
  -2   5   1 261.895 20.3544   1
  -2   5   1 293.980 31.3953   2
   2   5   1 321.042 33.8154   2
   2   5  -1 354.240 42.8529   2
   2  -5   1 432.600 38.6731   2
   2  -5  -1 278.047 29.6989   2
  -2   5  -1 393.862 42.5629   2
  -2  -5  -1 276.264 31.8069   2
   2   5  -2 435.459 19.4913   1
  -2   5   2 437.462 26.5470   1
  -2   5   2 429.554 30.7362   2
   2  -5  -2 404.017 30.0609   2
   2   5   2 444.746 36.2737   2
   2   5  -2 517.622 46.3112   2
  -2   5  -2 496.913 41.5591   2
  -2  -5  -2 423.578 34.8408   2
  -2   5   3 4306.00 93.7700   2
   2   5   3 4267.75 98.1447   1
  -2   5  -3 4193.65 114.472   2
   2   5  -3 4198.17 115.252   2
   2   5  -3 4280.16 76.3918   1
  -2   5   3 4165.66 97.5741   1
   2  -5  -3 4330.85 92.8881   4
  -2  -5  -3 4008.81 102.699   2
   2  -5  -3 4217.30 95.4138   2
   2   5   3 4284.38 101.942   2
   2   5  -4 2356.96 88.8270   2
   2   5   4 2267.21 72.4449   1
  -2   5  -4 2468.12 86.1752   2
  -2   5   4 2454.79 60.5598   2
   2   5  -4 2306.13 48.6112   1
  -2   5   4 2405.14 71.2691   1
   2  -5  -4 2407.87 58.7188   4
   2  -5  -4 2251.23 61.7585   2
   2   5   4 2494.92 69.4361   2
   2   5  -5 1046.85 64.8096   2
  -2   5   5 1069.19 35.0471   2
  -2   5  -5 1070.39 62.3466   2
   2   5  -5 1055.82 30.5886   1
  -2   5   5 1057.60 50.0206   1
   2  -5  -5 1027.59 31.3675   4
   2   5   5 1052.09 44.7180   2
   2   5  -6 600.092 24.5555   1
  -2   5  -6 646.912 54.3549   2
  -2   5   6 678.888 24.1870   2
   2   5  -6 696.067 56.1469   2
   2  -5  -6 655.549 18.8278   4
   2  -5   6 662.641 50.4455   4
   2   5   6 602.022 35.3892   2
   2   5  -7 1.01237 13.0723   1
   2   5  -7 6.87208 38.6021   2
  -2   5  -7-20.5155 38.4453   2
   2   5   7 37.2109 21.0372   2
   2  -5   7 29.3451 12.7779   1
   2  -5   7 28.3200 31.1201   4
   2   5  -8 5070.00 144.169   2
  -2   5  -8 4824.96 139.534   2
   2   5  -8 4661.73 99.8752   1
   2  -5   8 4928.78 98.1072   1
  -2  -5   8 5017.91 105.209   1
  -2  -5  -8 4624.06 89.3894   4
   2  -5   8 4832.03 145.275   4
   2   5   8 4912.97 103.359   2
   2   5  -9 45.9896 43.8684   2
  -2   5  -9 55.8447 40.3641   2
   2   5  -9 71.1537 17.7453   1
   2  -5   9 73.7459 19.4698   1
  -2  -5   9 104.694 23.9284   1
   2  -5   9 71.1557 34.5319   4
  -2  -5  -9 83.2376 9.77777   4
   2   5   9 66.0628 20.4975   2
   2   5 -10 19.5473 43.1487   2
  -2   5 -10 137.242 47.2896   2
   2  -5  10 84.1619 23.6672   1
  -2  -5  10 44.4673 23.0637   1
  -2  -5 -10 39.6775 7.13341   4
   2  -5  10 73.9569 35.2308   4
   2   5  10 66.7107 21.9320   2
   2   5 -11 1396.71 80.0824   2
  -2  -5  11 1348.95 58.9419   1
   2  -5  11 1334.62 55.7698   1
   2  -5  11 1348.28 78.4979   4
   2   5  11 1292.13 43.9214   2
   2   5 -12 634.597 61.7538   2
   2  -5  12 682.922 60.5424   4
   2   5 -13 108.816 43.0235   2
   2  -5  13 57.9877 32.8391   4
   2   5 -14 448.961 59.0721   2
   2  -5  14 408.699 51.6461   4
  -2  -5  14 417.621 51.1277   4
   2   5 -15 26.9015 39.2155   2
  -2  -5  15 9.77123 33.1906   4
   2  -5  15 61.8192 36.5702   4
  -2  -5  16 127.128 40.5521   4
   2  -5  16 110.915 39.2422   4
   2  -5  17 273.499 48.3520   4
  -2  -5  17 381.077 55.2009   4
   2  -5  17 299.981 47.0459   3
  -2   6   0 8032.14 136.031   1
   2   6   0 7950.10 143.693   1
  -2   6   0 8357.56 173.442   2
   2   6   0 8660.98 180.924   2
  -2   6   1 2322.90 58.3097   1
   2   6   1 2413.08 82.5425   2
   2   6   1 2251.93 60.4223   1
   2   6  -1 2288.94 51.7500   1
  -2   6   1 2594.32 79.7525   2
  -2   6  -1 2503.11 83.9708   2
   2   6  -1 2365.54 86.6645   2
   2  -6  -1 2464.57 79.0759   2
   2   6  -2 1256.14 33.0921   1
  -2   6   2 1268.89 44.8232   1
  -2   6   2 1426.00 56.1260   2
   2   6  -2 1242.24 66.6552   2
   2   6   2 1275.95 46.5826   1
  -2   6  -2 1268.80 63.3480   2
   2  -6  -2 1272.05 54.6732   2
   2   6   2 1442.01 62.9205   2
  -2   6   3 968.374 45.7192   2
  -2   6  -3 1052.82 62.4875   2
   2   6   3 938.144 43.0990   1
   2   6  -3 966.811 62.8407   2
  -2   6   3 1033.98 43.4153   1
   2  -6  -3 1052.06 43.2976   4
  -2  -6  -3 997.059 53.3797   2
   2   6   3 1119.51 52.6807   2
   2  -6  -3 925.163 46.0979   2
   2   6   4 36.6209 19.1337   1
  -2   6   4 31.9899 20.7889   2
   2   6   4 6.73473 26.5634   2
  -2   6  -4 68.8507 39.9094   2
   2   6  -4-14.2190 39.4612   2
  -2   6   4 26.2964 19.8967   1
   2  -6  -4 43.6019 14.6235   4
   2  -6  -4 32.0433 21.8430   2
  -2   6  -5 1083.06 66.8894   2
  -2   6   5 1117.31 42.0998   2
   2   6  -5 1245.77 74.0716   2
   2  -6  -5 1128.34 38.6400   4
   2  -6  -5 1031.61 44.1473   2
   2   6   5 1142.15 50.4700   2
   2   6  -6 529.779 56.6241   2
  -2   6  -6 679.416 57.1111   2
  -2   6   6 569.191 27.5610   2
   2  -6  -6 575.165 23.5604   4
   2  -6   6 606.887 51.6267   4
   2   6   6 573.381 37.6494   2
   2   6   7 124.202 26.4562   2
  -2   6  -7 156.827 45.6439   2
   2   6  -7 134.177 48.3410   2
   2  -6   7 104.535 36.9937   4
  -2   6  -8 2611.96 105.740   2
   2   6  -8 2593.28 108.281   2
   2  -6   8 2634.54 108.728   4
   2   6   8 2474.13 70.6719   2
  -2   6  -9 843.581 69.0315   2
   2   6  -9 935.591 72.0650   2
   2  -6   9 875.146 64.7028   4
   2   6   9 865.656 39.1493   2
   2   6 -10 170.263 49.3744   2
   2   6  10 219.329 22.6069   2
  -2   6 -10 170.399 47.9677   2
   2  -6  10 212.927 45.8030   4
   2   6 -11 391.604 56.8552   2
   2  -6  11 397.788 49.9074   4
   2   6 -12 93.7818 43.5365   2
   2  -6  12 98.7418 37.6312   4
   2   6 -13 159.413 47.6633   2
   2  -6  13 122.840 39.2737   4
   2   6 -14 42.9749 41.0712   2
  -2  -6  14 31.1156 32.7781   4
   2  -6  14 50.2488 34.5450   4
   2   6 -15 47.1803 42.2875   2
   2  -6  15 16.8371 32.0627   4
  -2  -6  15 7.00299 34.5472   4
   2  -6  16-32.0723 38.9340   4
  -2  -6  16 76.8407 41.7963   4
   2   7   0 6674.26 162.989   2
   2   7   0 5978.69 117.200   1
  -2   7   0 6774.13 156.803   2
   2  -7   0 6650.66 155.491   4
  -2   7   0 6151.39 107.073   1
  -2   7   1 2.34179 30.6530   2
  -2   7  -1 34.7575 37.4989   2
   2   7   1 48.2248 35.9134   2
   2   7  -1 62.9495 42.9616   2
   2  -7  -1 26.8602 23.8128   4
  -2   7   1 2.88076 14.5661   1
   2   7  -1-5.96769 10.3247   1
   2   7   1-15.5898 15.1310   1
  -2   7  -2 76.9607 39.1494   2
  -2   7   2 160.613 33.2159   2
   2   7  -2 153.849 45.5684   2
   2   7   2 105.477 36.4892   2
   2   7   2 110.927 20.0354   1
  -2   7   2 89.2554 19.8451   1
   2   7  -2 82.1633 7.97332   1
   2   7  -2 101.952 10.2912   1
   2  -7  -2 85.8658 23.0794   4
   2   7   3 701.868 48.9951   2
   2   7  -3 699.958 64.4818   2
  -2   7   3 812.157 46.9712   2
  -2   7  -3 704.764 57.6418   2
   2   7   3 655.392 38.1315   1
  -2   7   3 657.202 36.8918   1
   2  -7  -3 734.402 41.6712   4
   2  -7   3 658.510 52.4850   4
   2  -7  -3 724.945 47.4344   2
   2   7  -4 441.814 55.4251   2
   2   7   4 408.621 42.7227   2
  -2   7  -4 372.141 51.8766   2
  -2   7   4 371.261 33.3057   2
  -2   7   4 379.687 34.8711   1
   2  -7   4 403.975 46.8530   4
   2  -7  -4 325.809 27.9941   4
   2  -7  -4 319.173 34.7989   2
   2   7   5 346.562 37.5578   2
  -2   7   5 301.086 29.7078   2
   2   7  -5 381.950 57.0117   2
  -2   7  -5 298.778 53.3429   2
   2  -7  -5 273.987 23.9133   4
   2  -7   5 335.497 44.8203   4
   2  -7  -5 247.913 32.1151   2
   2   7   6 284.423 35.0042   2
  -2   7   6 251.159 25.2434   2
  -2   7  -6 246.975 48.1643   2
   2   7  -6 252.639 50.8530   2
   2  -7   6 269.450 43.4254   4
   2  -7  -6 266.796 20.1008   4
   2   7   7 7.28159 23.3551   2
  -2   7  -7 51.5085 41.0083   2
   2   7  -7-10.8760 44.2685   2
   2  -7   7-36.7800 33.7619   4
   2   7  -8 1756.56 93.6265   2
  -2   7  -8 1955.61 94.1603   2
   2  -7   8 1745.13 93.7191   4
   2   7   8 1790.10 61.6221   2
  -2   7  -9 22.1942 41.4512   2
   2   7  -9 52.3025 41.9204   2
   2  -7   9 12.8381 33.5766   4
  -2   7 -10 40.5597 39.9370   2
   2   7 -10-41.5446 43.2330   2
   2  -7  10 21.6357 34.3307   4
   2   7 -11 420.720 60.1761   2
   2  -7  11 385.329 52.3620   4
   2   7 -12 201.201 50.8039   2
   2  -7  12 364.505 53.1754   4
   2   7 -13 55.3986 42.3852   2
  -2  -7  13 19.0919 33.2241   4
   2  -7  13 97.5570 42.7767   4
   2   7 -14 166.516 48.6271   2
  -2  -7  14 183.827 46.6872   4
   2  -7  14 200.162 47.0851   4
   2   7 -15 28.4568 45.4897   2
   2  -7  15 8.52126 34.7803   4
  -2  -7  15 12.2970 35.1589   4
  -2   8   0 2928.42 103.559   2
   2   8   0 3156.34 112.033   2
   2  -8   0 2930.38 103.604   4
   2   8   1 1139.25 66.7183   2
  -2   8   1 1126.47 63.6296   2
  -2   8  -1 1047.39 64.5944   2
   2   8  -1 1092.40 70.3062   2
   2  -8  -1 1100.43 59.8067   4
   2  -8   1 992.048 63.2601   4
  -2   8  -2 240.386 42.6182   2
   2   8  -2 167.214 43.0774   2
  -2   8   2 245.881 35.2462   2
   2   8   2 297.384 42.3034   2
   2  -8   2 228.738 38.2811   4
   2  -8  -2 242.807 30.5504   4
   2   8  -3 392.115 53.5204   2
  -2   8   3 466.735 41.4722   2
  -2   8  -3 312.301 46.9261   2
   2   8   3 397.136 43.7177   2
   2  -8   3 415.155 46.7375   4
   2  -8  -3 388.367 33.6946   4
  -2   8  -4 63.6704 42.3332   2
   2   8  -4-32.2882 41.4734   2
  -2   8   4 45.9716 23.3946   2
   2   8   4 61.1762 31.6741   2
   2  -8   4 32.0821 28.1378   4
   2  -8  -4 109.650 21.7190   4
   2   8  -5 208.551 48.1194   2
  -2   8   5 239.250 29.2072   2
   2   8   5 273.000 37.0146   2
  -2   8  -5 229.769 44.2302   2
   2  -8  -5 230.871 23.5198   4
   2  -8   5 268.830 43.0139   4
  -2   8  -6 138.539 45.0230   2
   2   8   6 30.8883 25.6133   2
   2   8  -6 80.2149 43.1489   2
   2  -8   6 117.375 35.6120   4
   2   8  -7 43.9086 44.9439   2
   2   8   7 33.2118 23.7046   2
  -2   8  -7 102.613 43.4860   2
   2  -8   7 48.1844 34.4380   4
  -2   8  -8 705.477 65.1594   2
   2   8  -8 702.971 68.5372   2
   2  -8   8 702.948 63.9846   4
   2   8  -9 287.478 56.8812   2
  -2   8  -9 378.899 57.8536   2
   2  -8   9 292.882 48.5448   4
   2   8 -10 62.5616 46.5581   2
   2  -8  10 153.714 40.4390   4
   2   8 -11 113.230 46.4173   2
   2  -8  11 263.893 49.5372   4
   2   8 -12 123.412 49.4801   2
   2  -8  12 149.101 43.0022   4
  -2  -8  12 22.8042 35.1780   4
   2   8 -13 71.9176 46.3001   2
  -2  -8  13 41.7054 35.4783   4
   2  -8  13 90.5936 42.4830   4
   2   9   0 1207.98 72.7038   2
  -2   9   0 1183.08 68.7776   2
   2  -9   0 1197.35 68.3825   4
   2   9   1-55.7207 37.4060   2
   2   9  -1 11.6881 37.8772   2
  -2   9  -1 28.3150 33.9329   2
  -2   9   1 49.8362 31.3071   2
   2  -9  -1-21.3306 23.5042   4
   2  -9   1-0.17107 25.5410   4
  -2   9  -2 67.9318 36.5193   2
   2   9  -2 20.7897 39.7548   2
   2   9   2 20.0223 32.9228   2
  -2   9   2 13.0230 28.7827   2
   2  -9  -2 16.3856 21.1718   4
   2  -9   2-31.5205 26.4234   4
   2   9   3 131.895 36.0010   2
   2   9  -3 141.658 47.3425   2
  -2   9   3 109.402 29.7061   2
  -2   9  -3 91.8373 39.0888   2
   2  -9  -3 120.081 23.8186   4
   2  -9   3 102.446 33.9905   4
   2   9  -4 63.4427 44.1216   2
  -2   9  -4 28.1334 38.3977   2
  -2   9   4 14.7979 26.0623   2
   2   9   4-19.9505 30.8267   2
   2  -9   4 29.7372 29.6342   4
  -2   9  -5 97.2833 43.3740   2
   2   9  -5 81.3632 43.5830   2
   2   9   5 60.6736 30.4743   2
   2  -9   5 20.9723 31.4749   4
   2   9  -6 179.374 48.3128   2
  -2   9  -6 129.662 46.4496   2
   2  -9   6 170.953 40.8583   4
   2   9  -7 15.2622 40.3693   2
  -2   9  -7 51.2602 45.3648   2
   2  -9   7-33.8673 33.8400   4
   2   9  -8 291.564 54.5712   2
  -2   9  -8 383.360 59.2761   2
   2  -9   8 344.720 51.9238   4
   2   9  -9-40.2161 43.9259   2
   2  -9   9 54.5647 35.0784   4
   2   9 -10-36.9139 46.0529   2
   2  -9  10-34.6829 35.6534   4
   2   9 -11-0.45770 44.1862   2
   2  -9  11 26.6107 34.4119   4
  -2  10   0 423.274 48.7662   2
   2  10   0 530.780 56.8528   2
   2 -10   0 442.878 46.8645   4
  -2  10  -1 245.971 45.7222   2
   2  10   1 166.083 40.0675   2
  -2  10   1 245.710 40.9123   2
   2  10  -1 186.370 47.2153   2
   2 -10  -1 229.055 36.7332   4
   2 -10   1 285.896 40.9165   4
  -2  10  -2 213.417 45.2359   2
  -2  10   2 177.326 36.5779   2
   2  10   2 240.590 44.2935   2
   2  10  -2 218.816 47.9015   2
   2 -10   2 170.646 37.9790   4
   2  10  -3 156.800 47.0387   2
  -2  10  -3 50.3146 40.2465   2
   2  10   3 59.0169 34.1399   2
   2 -10   3 115.768 36.3878   4
   2  10  -4-37.7710 43.2831   2
  -2  10  -4-58.4434 40.5053   2
   2 -10   4-31.6222 30.3854   4
   2  10  -5 188.141 48.5821   2
  -2  10  -5 124.821 47.3970   2
   2 -10   5 90.0034 35.2411   4
  -2  10  -6 131.286 45.4491   2
   2  10  -6 162.748 47.9938   2
   2 -10   6 87.2353 37.6827   4
   2  10  -7 40.7739 49.5727   2
  -2  10  -7-22.4260 41.5303   2
   2 -10   7 22.1532 36.4630   4
  -3   0   2 66.5485 13.1096   1
  -3   0  -2 81.1426 10.4408   3
   3   0   2 75.1206 9.16178   4
  -3   0   2 42.6284 9.37592   2
   3   0  -3 3964.77 78.2036   1
  -3   0   3 3531.06 77.2319   1
  -3   0  -3 3466.74 75.3217   3
  -3   0  -3 3502.56 71.6110   4
   3   0   3 3563.33 71.9156   4
  -3   0   3 3435.00 60.9945   3
   3   0   3 3608.17 76.0619   3
   3   0  -3 3468.11 68.6082   2
  -3   0   3 3481.08 68.3950   2
  -3   0   4 5509.21 109.736   1
   3   0  -4 5428.08 110.663   1
   3   0   4 5327.41 110.977   3
   3   0   4 5554.95 103.443   4
  -3   0  -4 5408.60 102.288   4
  -3   0  -4 5315.94 108.880   3
  -3   0   4 5114.14 93.8375   3
   3   0  -4 5453.35 99.0029   2
  -3   0   4 5493.90 99.7515   2
  -3   0   5 137.597 18.5051   2
   3   0  -5 141.844 19.6986   2
  -3   0   5 143.562 24.4604   1
   3   0  -5 99.9075 23.7176   1
  -3   0  -5 151.326 18.7602   3
  -3   0   5 132.679 13.7811   3
  -3   0  -5 151.719 17.4359   4
   3   0   5 155.162 17.8559   4
   3   0   5 119.290 17.4769   3
   3   0  -6 391.183 26.1336   2
   3   0  -6 396.966 32.0467   1
  -3   0   6 375.046 31.9989   1
  -3   0   6 397.231 21.7201   3
  -3   0  -6 417.525 24.5530   4
   3   0   6 378.936 24.1805   4
   3   0   6 408.253 28.6714   3
  -3   0   6 375.091 24.4668   2
   3   0  -7 27345.1 429.980   2
   3   0  -7 27740.8 450.613   1
   3   0   7 27840.1 445.869   1
  -3   0   7 26953.6 452.315   1
   3   0   7 27262.6 438.624   4
   3   0   7 27279.2 451.330   3
  -3   0   7 26465.6 432.506   3
  -3   0  -7 28022.5 438.286   4
  -3   0   7 26831.3 431.471   2
   3   0  -8 490.257 30.7712   2
   3   0  -8 521.267 40.2919   1
   3   0   8 540.166 34.7833   2
   3   0   8 540.679 36.2523   1
  -3   0   8 447.238 40.0300   1
   3   0   8 537.015 32.6831   4
   3   0   8 501.909 40.2663   3
  -3   0   8 453.242 29.4169   3
  -3   0   8 522.909 31.7507   2
   3   0  -9 705.806 45.3126   1
   3   0  -9 671.277 35.7980   2
   3   0   9 666.950 38.2630   2
  -3   0   9 636.465 34.3529   3
   3   0   9 611.835 40.9977   3
   3   0   9 669.096 36.7130   4
  -3   0   9 633.486 36.5352   2
  -3   0  10 106.718 22.8158   2
   3   0  10 91.0828 23.6418   2
   3   0 -10 97.3466 29.8718   1
   3   0 -10 126.156 23.2650   2
   3   0  10 117.845 23.0554   4
   3   0  10 155.642 26.6105   3
  -3   0  10 139.857 21.2705   3
   3   0 -11 863.295 55.0231   1
   3   0  11 795.330 45.0175   4
  -3   0  11 822.547 44.6575   3
   3   0  11 854.894 52.8229   3
  -3   0  11 857.816 46.4553   2
  -3   0  12 100.305 28.7836   2
   3   0 -12 137.931 37.5230   1
  -3   0  12 112.941 23.8533   4
   3   0  12 87.6867 25.8643   4
  -3   0  12 113.311 24.1819   3
   3   0  12 99.1014 27.7474   3
   3   0 -13 2761.90 101.233   1
   3   0  13 2575.79 98.5323   3
   3   0  13 2745.97 90.5547   4
  -3   0  13 2644.92 89.1401   3
  -3   0  13 2586.14 84.9100   4
   3   0  14 6.12219 21.2293   4
  -3   0  14 41.4439 23.0956   4
   3   0  14 4.88879 24.6788   3
  -3   0  14-8.65220 21.0272   3
  -3   0  15 1236.43 60.2396   4
   3   0  15 1312.84 74.0339   3
   3   0  15 1297.18 64.6828   4
  -3   0  15 1284.99 66.2036   3
   3   0  16 434.710 39.8010   4
  -3   0  16 463.902 41.4247   4
  -3   0  16 489.468 44.5995   3
   3   0  16 468.456 49.9111   3
  -3   0  17 227.425 32.8445   4
   3   0  17 244.200 34.0370   4
  -3   0  17 228.710 35.3013   3
   3   0  17 249.817 42.8745   3
   3   0  18 16.7724 22.4028   4
   3   0  18 8.78338 28.1730   3
  -3   0  18 9.90876 22.4651   3
   3   0  19 231.437 43.4611   3
  -3   0  19 210.733 36.3163   3
   3  -1   0-36.7780 10.9688   1
  -3   1   0 5.45851 7.52286   4
   3   1   0-71.0730 17.1451   2
   3  -1  -1-7.27907 13.5749   1
   3  -1   1 40.7984 10.1839   4
  -3   1   1 27.9753 6.57408   4
  -3   1  -1 43.4479 9.91439   4
  -3  -1  -1 52.1364 10.5118   3
   3   1  -1 6.79207 16.3010   2
  -3  -1   1 32.2977 14.8808   2
  -3   1   2 11133.2 186.294   1
  -3  -1   2 10883.0 182.631   1
   3   1  -2 11162.4 182.798   1
   3  -1  -2 11368.3 186.232   1
   3  -1   2 11486.2 186.302   4
  -3   1  -2 11254.9 187.218   4
   3   1  -2 11266.4 187.773   2
  -3  -1  -2 11231.1 185.631   3
  -3  -1   2 10966.2 186.588   2
   3   1   2 11171.8 186.361   3
   3  -1  -3 501.842 31.5663   1
   3   1  -3 480.722 29.5703   1
  -3  -1   3 451.813 26.8547   1
  -3   1   3 476.895 29.8493   1
  -3   1  -3 407.402 24.4944   4
   3  -1   3 508.152 28.2329   4
  -3  -1   3 535.217 31.4595   2
   3  -1  -3 420.013 17.4880   3
  -3  -1  -3 433.861 23.8415   3
   3   1   3 481.364 26.9596   3
   3   1  -3 591.485 34.0037   2
   3  -1  -4 5110.25 106.396   1
  -3   1   4 4911.59 106.531   1
  -3  -1   4 4599.86 102.988   1
   3   1  -4 5081.26 102.621   1
  -3  -1  -4 4910.97 104.362   3
  -3  -1  -4 5097.39 93.8591   4
  -3   1  -4 5083.42 102.894   4
   3  -1   4 5014.85 103.689   4
   3  -1  -4 5001.93 90.3747   3
  -3   1   4 4934.16 84.0510   2
   3   1  -4 5139.26 103.162   2
   3   1   4 4793.66 104.412   3
  -3  -1   4 4991.06 103.344   2
   3  -1  -4 5184.37 83.2298   2
  -3  -1   5 281.552 26.4100   2
   3  -1  -5 324.427 15.8819   2
   3   1  -5 304.469 27.1751   2
   3  -1   5 280.300 25.3709   2
   3   1  -5 292.249 26.2579   1
   3  -1  -5 255.465 29.9943   1
  -3  -1   5 262.891 24.0530   1
  -3   1   5 243.724 29.1812   1
  -3   1  -5 324.465 22.9583   4
  -3  -1  -5 289.068 18.5211   4
  -3  -1  -5 322.585 23.9616   3
   3  -1   5 319.300 25.1985   4
   3  -1  -5 329.343 17.8583   3
  -3   1   5 322.180 17.1059   2
  -3   1   5 330.179 19.0587   3
   3   1   5 310.897 27.0870   3
  -3  -1   6 366.495 28.8545   2
   3  -1  -6 393.889 18.6700   2
   3   1  -6 370.150 30.9039   2
   3  -1   6 392.994 29.4625   2
   3  -1  -6 359.779 33.8166   1
   3   1  -6 382.066 28.7382   1
  -3   1   6 346.142 32.8148   1
  -3  -1   6 353.700 29.0495   1
  -3  -1  -6 403.204 27.9498   3
  -3  -1  -6 379.804 22.0915   4
   3  -1   6 365.554 28.6627   4
   3   1   6 364.526 22.3364   4
  -3   1   6 474.327 27.6460   3
   3   1   6 353.227 26.4886   3
  -3   1   6 367.623 19.1276   2
   3   1  -7 973.804 45.7777   2
   3   1  -7 1041.36 47.8855   1
   3  -1   7 1009.42 42.6123   1
   3  -1  -7 1072.58 50.3613   1
   3  -1   7 991.098 44.3635   2
   3  -1  -7 1005.75 30.8627   2
  -3  -1   7 1021.44 46.7390   1
  -3   1   7 977.907 50.5837   1
  -3  -1  -7 1051.98 46.6019   3
   3  -1   7 1013.19 47.7997   3
   3  -1  -7 1013.12 38.5417   3
   3  -1   7 952.519 44.6291   4
   3   1   7 1049.12 37.0186   4
  -3  -1  -7 987.877 37.1877   4
   3   1   7 977.923 45.1581   3
  -3  -1   7 1077.39 45.3032   2
  -3   1   7 1043.27 37.8526   3
  -3   1   7 966.492 32.3767   2
   3  -1   8 1173.58 52.4573   2
   3  -1   8 1228.71 50.5040   1
   3   1  -8 1248.88 51.9839   2
   3  -1  -8 1208.14 37.7552   2
   3   1  -8 1235.03 53.9867   1
   3  -1  -8 1323.45 59.6226   1
  -3  -1   8 1339.66 55.8364   1
   3  -1   8 1245.45 53.0393   4
   3   1   8 1298.39 44.1708   4
   3  -1   8 1266.06 55.7528   3
   3  -1  -8 1244.73 46.0510   3
  -3  -1  -8 1124.66 51.6769   3
  -3  -1  -8 1207.80 43.3005   4
   3   1   8 1262.28 55.6085   3
  -3   1   8 1282.26 45.1910   3
  -3  -1   8 1297.19 52.7103   2
  -3   1   8 1176.35 39.8135   2
  -3  -1   9 192.391 27.1286   2
   3   1  -9 141.090 26.3700   2
  -3   1   9 201.658 21.1870   2
   3  -1   9 154.025 25.0636   1
   3  -1  -9 179.130 30.1996   1
   3   1  -9 173.722 30.0226   1
   3  -1   9 181.364 24.8363   4
   3  -1  -9 198.893 20.6327   3
  -3  -1  -9 192.693 19.9761   4
  -3  -1   9 168.226 21.2986   3
   3  -1   9 206.162 29.0499   3
   3   1   9 189.390 20.6626   4
  -3   1   9 193.088 22.2750   3
   3   1   9 162.723 24.9782   3
   3  -1 -10 6334.85 149.529   1
   3   1  10 5910.58 128.928   2
   3   1 -10 5885.62 143.251   1
   3   1 -10 5886.90 134.594   2
   3  -1  10 5850.24 140.441   4
  -3   1  10 5820.45 119.268   4
   3   1  10 5875.79 126.506   4
   3  -1  10 5887.47 148.132   3
  -3  -1  10 5894.91 136.145   3
  -3   1  10 5981.81 120.537   2
  -3  -1  10 5869.68 138.119   2
   3   1  10 5740.38 146.112   3
  -3   1  10 6031.77 132.745   3
   3   1 -11 128.160 31.5255   1
  -3   1  11 117.570 22.6038   2
   3   1 -11 109.280 29.2870   2
   3  -1 -11 180.020 36.2601   1
   3   1  11 154.449 25.8158   2
  -3  -1  11 158.611 23.6507   3
   3   1  11 144.534 21.1252   4
   3  -1  11 118.336 25.8050   3
   3  -1  11 154.642 28.2316   4
  -3   1  11 184.214 21.9190   4
  -3   1  11 151.691 24.1432   3
   3   1  11 151.013 29.8544   3
   3   1 -12 895.422 56.3823   1
   3   1 -12 874.355 52.2043   2
   3  -1 -12 870.454 57.9006   1
  -3  -1  12 818.444 48.6886   3
   3  -1  12 792.652 50.7615   4
   3  -1  12 781.876 52.3183   3
   3   1  12 830.766 43.3264   4
  -3   1  12 812.916 39.6348   4
  -3   1  12 894.451 48.6312   3
  -3   1  12 868.463 43.3947   2
   3   1  12 812.259 55.7717   3
  -3   1  13 202.815 29.1585   2
   3  -1 -13 175.479 36.4467   1
   3   1 -13 210.066 38.1027   1
  -3   1  13 187.553 24.0228   4
   3   1  13 163.512 25.7430   4
  -3  -1  13 149.334 30.5203   4
   3  -1  13 178.401 29.6182   4
   3   1  13 191.666 35.7412   3
   3  -1  13 173.298 32.1638   3
  -3   1  13 158.079 28.2409   3
  -3  -1  13 168.149 27.9982   3
  -3   1  14-28.3506 25.6363   2
   3   1 -14 36.1332 32.7132   1
  -3  -1  14 31.2715 25.6367   4
   3  -1  14 32.0561 25.1945   4
  -3   1  14 35.6769 20.1127   4
   3   1  14 29.9326 20.3857   4
  -3  -1  14 35.8901 22.5444   3
   3  -1  14-10.1483 24.9330   3
  -3   1  14 30.8363 24.5329   3
   3   1  14 16.8084 28.5111   3
  -3  -1  15-2.50655 25.2382   4
  -3   1  15-3.75598 18.1142   4
   3   1  15-5.44582 18.2266   4
   3  -1  15 10.2850 22.7103   4
  -3  -1  15 25.6566 22.3910   3
   3  -1  15 10.7435 25.3608   3
  -3   1  15-38.3015 26.3662   3
   3   1  15 18.6857 27.7553   3
  -3   1  16 798.356 45.3895   4
  -3  -1  16 815.456 56.1032   3
   3  -1  16 833.174 63.2197   3
  -3  -1  16 827.636 57.3139   4
   3  -1  16 789.688 57.0188   4
   3   1  16 718.043 46.8137   4
   3   1  16 800.739 62.2290   3
  -3   1  16 849.236 55.9913   3
   3   1  17 45.1422 22.5776   4
   3  -1  17 29.4092 23.8533   4
  -3  -1  17 27.2950 24.8851   4
   3   1  17 0.69586 27.5869   3
   3  -1  17 45.9698 28.3628   3
  -3   1  17 87.8348 30.4690   3
  -3  -1  17 59.9702 25.3916   3
   3  -1  18 1950.42 94.3438   4
  -3  -1  18 2120.04 96.4972   3
   3  -1  18 2031.45 103.687   3
  -3  -1  18 2102.34 92.8241   4
  -3   1  18 2042.27 95.0859   3
   3   1  18 2104.96 103.393   3
   3  -1  19 96.8788 29.0123   4
  -3  -1  19 108.762 30.3019   4
  -3  -1  19 107.116 29.9097   3
   3  -1  19 105.967 34.9691   3
   3   1  19 172.141 41.0805   3
  -3   1  19 163.274 37.1177   3
   3  -2   0 110.736 20.6399   2
  -3   2   0 45.2147 14.3472   1
   3  -2   0 41.3688 14.2665   1
  -3   2   0 0.28020 12.3034   4
   3  -2   0 19.9595 13.1177   4
  -3  -2   0 88.9785 26.2457   2
   3   2   0 159.262 30.8758   2
   3  -2  -1 18247.1 284.664   2
   3  -2   1 17599.2 294.677   2
  -3   2   1 18590.9 288.723   1
   3  -2  -1 18453.9 289.608   1
   3  -2   1 18260.0 279.822   1
   3  -2  -1 18753.0 285.792   4
  -3   2  -1 18122.3 295.864   4
  -3   2   1 17878.4 286.066   4
   3  -2   1 18366.7 296.041   4
  -3  -2   1 18882.0 301.639   2
   3   2  -1 19591.2 301.981   2
   3   2   1 19455.9 297.385   2
   3  -2   2 153.252 25.1355   2
   3   2  -2 224.952 33.8281   2
   3  -2  -2 72.1124 11.6267   2
  -3   2   2 65.9003 18.9699   1
   3  -2  -2 108.715 21.1184   1
   3   2  -2 105.769 19.3095   1
  -3   2   2 59.1503 9.18999   4
   3  -2  -2 70.8758 9.44792   4
   3  -2   2 113.358 22.4792   4
   3   2   2 134.352 29.2313   2
  -3  -2   2 91.6757 25.5028   2
   3  -2  -3 1896.16 55.2864   1
   3  -2   3 1953.95 58.7003   2
   3   2  -3 2043.45 50.0736   1
  -3   2   3 2088.70 56.1008   1
  -3  -2   3 1721.23 50.0088   1
  -3   2   3 1970.80 37.2577   4
   3  -2   3 2066.83 59.5712   4
  -3  -2  -3 2018.46 57.0196   3
   3   2  -3 1995.36 61.7157   2
  -3  -2   3 1912.13 60.0443   2
   3  -2   4 450.653 31.6507   2
   3  -2  -4 449.990 31.4820   1
  -3  -2   4 441.694 34.2508   2
  -3  -2   4 386.301 25.3925   1
  -3   2   4 383.580 31.4444   1
   3   2  -4 443.285 27.0680   1
   3  -2   4 477.600 33.6985   4
   3   2  -4 510.839 39.2012   2
  -3  -2  -4 455.226 27.2569   3
   3   2  -5 575.053 39.9124   2
   3  -2   5 559.730 34.4478   2
   3  -2  -5 539.963 35.9823   1
   3   2  -5 592.918 31.7273   1
  -3   2   5 531.911 35.9456   1
  -3  -2   5 611.262 31.0091   1
   3  -2   5 533.504 33.9108   4
   3  -2  -5 628.809 28.1318   3
  -3  -2  -5 632.328 33.4308   3
  -3  -2   5 580.032 37.4259   2
   3   2   5 651.260 39.1334   3
   3  -2   6 1777.07 52.2374   1
   3  -2  -6 1824.57 63.6936   1
   3  -2   6 1772.19 62.8383   2
   3   2  -6 1809.92 64.0413   2
  -3  -2   6 1903.75 57.5328   1
   3   2  -6 1787.94 56.6222   1
  -3   2   6 1768.85 64.6322   1
  -3  -2  -6 1845.73 46.9179   4
   3  -2   6 1860.89 63.2958   4
  -3  -2   6 1726.66 63.1321   2
   3   2   6 1863.09 63.3383   3
   3  -2  -6 1824.84 52.2550   3
  -3  -2  -6 1897.30 61.8740   3
   3  -2   7 16143.7 271.705   1
   3   2  -7 16098.5 277.819   1
   3  -2   7 16168.1 288.386   2
   3  -2  -7 15817.4 288.502   1
   3   2   7 16038.7 286.961   1
   3   2  -7 16387.3 286.183   2
  -3  -2   7 16870.5 280.207   1
  -3   2   7 15894.1 290.498   1
  -3  -2  -7 16356.5 288.651   3
  -3  -2  -7 15897.6 259.358   4
   3  -2   7 16074.2 289.324   4
   3  -2  -7 16121.6 271.090   3
  -3   2   7 15448.0 240.774   4
   3   2   7 16306.7 291.028   3
  -3  -2   7 16722.5 287.903   2
   3  -2   8 1487.49 55.2118   1
   3   2  -8 1647.92 59.5995   1
   3  -2  -8 1675.73 66.4778   1
   3   2  -8 1597.97 66.0331   2
  -3  -2   8 1653.06 61.0928   1
   3  -2   8 1560.86 63.5891   4
   3  -2  -8 1596.54 53.5412   3
  -3  -2  -8 1587.35 46.5291   4
  -3   2   8 1548.28 35.4192   4
  -3  -2   8 1619.97 64.4602   2
   3   2   8 1644.54 65.5803   3
  -3   2   8 1510.50 35.6625   2
   3  -2  -9 1007.42 54.2454   1
   3   2  -9 1054.55 55.7904   2
   3  -2   9 1065.77 47.3363   1
   3   2  -9 1106.86 51.8691   1
  -3  -2   9 1046.09 51.0553   1
  -3   2   9 949.952 28.6748   4
  -3  -2  -9 968.707 36.9895   4
   3  -2  -9 1068.73 45.3642   3
   3  -2   9 999.586 53.7482   4
  -3   2   9 997.416 47.5595   3
  -3   2   9 993.865 30.5493   2
   3   2   9 1025.26 54.3866   3
   3   2 -10 150.815 34.4159   2
  -3   2  10 190.851 17.8058   2
   3  -2 -10 202.003 34.5489   1
   3   2 -10 230.537 33.0060   1
  -3  -2 -10 189.714 18.8813   4
   3  -2 -10 185.370 22.8931   3
   3  -2  10 208.398 31.2453   4
  -3   2  10 188.513 14.9849   4
   3   2  10 197.946 32.5520   3
  -3   2  10 208.943 27.8877   3
   3   2 -11 1058.79 56.5684   1
   3   2 -11 1042.01 58.6018   2
   3   2  11 999.559 44.3815   2
   3  -2 -11 1035.69 62.4062   1
   3  -2  11 1001.12 59.2377   4
  -3   2  11 981.153 33.8236   4
   3  -2  11 1034.40 60.9206   3
  -3   2  11 1081.55 55.2648   3
  -3   2  11 980.183 36.3875   2
   3   2  11 954.360 57.2094   3
   3   2 -12 106.565 35.6215   2
  -3   2  12 93.5898 20.0046   2
   3   2  12 99.3721 24.3531   2
   3  -2 -12 64.1717 35.5065   1
   3   2 -12 91.0740 30.7282   1
   3  -2  12 86.4243 26.8277   3
  -3   2  12 103.645 14.8288   4
   3  -2  12 87.7281 28.6270   4
  -3  -2  12 110.116 24.8885   3
   3   2  12 94.5305 30.7285   3
  -3   2  12 56.6459 26.2055   3
   3   2 -13 2014.04 83.5935   2
   3   2 -13 2238.96 86.5910   1
   3   2  13 2045.83 70.8523   2
   3  -2  13 2065.78 92.0354   3
   3  -2  13 2086.60 89.3917   4
  -3  -2  13 2102.81 83.3159   3
  -3   2  13 2034.75 57.7747   4
  -3   2  13 2088.60 82.6343   3
   3   2  13 2074.49 90.4348   3
  -3   2  13 2040.11 61.3934   2
   3   2 -14 4.32418 29.3026   1
   3   2 -14-43.4674 38.3308   2
  -3   2  14 13.2256 13.5411   4
   3  -2  14 24.4069 28.5335   3
  -3  -2  14-10.0851 25.1515   4
  -3  -2  14-0.18044 20.1589   3
   3  -2  14-19.6382 25.7516   4
  -3   2  14-34.4169 26.2334   3
   3   2  14-15.5524 31.7728   3
  -3   2  15 681.607 34.0095   4
  -3  -2  15 590.071 50.4661   4
   3  -2  15 687.712 56.8832   3
  -3  -2  15 601.534 48.9092   3
   3  -2  15 611.930 52.3597   4
   3   2  15 647.876 58.5120   3
  -3   2  15 654.830 52.5621   3
   3  -2  16 243.665 38.6484   4
  -3  -2  16 241.355 36.8446   4
   3   2  16 226.404 42.5129   3
  -3   2  16 229.564 37.7001   3
  -3  -2  16 258.541 35.8523   3
   3  -2  16 290.135 40.0642   3
   3  -2  17 432.567 48.3849   4
  -3  -2  17 461.513 47.9844   4
   3  -2  17 452.586 51.1043   3
  -3   2  17 459.373 47.0641   3
   3   2  17 457.697 53.3275   3
  -3  -2  17 420.311 44.1080   3
  -3  -2  18 55.6479 29.1481   4
   3  -2  18 37.9522 31.2262   4
  -3   2  18 67.5071 32.8103   3
  -3  -2  18 64.6021 27.7260   3
   3  -2  18 23.1105 26.8367   3
   3   2  18 42.7572 33.0873   3
   3  -2  19 102.159 33.4193   4
  -3  -2  19 89.4187 32.4144   4
   3   2  19 92.0457 37.5268   3
   3  -2  19 94.9816 32.4994   3
  -3  -2  19 85.7707 29.5224   3
  -3   2  19 126.344 36.9640   3
   3  -3   0-4.05567 17.4844   2
   3   3   0-32.2767 27.6776   2
  -3   3   0 1.67520 11.1037   1
   3  -3   0 39.4576 12.9253   1
   3  -3   0 24.8445 16.9044   4
  -3  -3   0-13.4978 23.0385   2
   3  -3  -1 2439.66 57.0653   2
   3  -3  -1 2381.69 53.4768   1
   3  -3   1 2304.82 63.9839   2
  -3   3  -1 2370.76 63.0360   2
   3  -3   1 2315.89 43.9027   1
  -3   3   1 2311.56 53.4511   1
   3  -3   1 2268.69 63.4207   4
   3  -3  -1 2419.38 56.7707   4
  -3  -3  -1 2236.98 65.7289   2
   3   3   1 2370.99 64.8273   2
  -3  -3   1 2302.67 68.0216   2
   3   3  -1 2395.71 68.3013   2
   3  -3  -2 4104.22 80.9407   2
  -3   3  -2 4271.33 96.4179   2
   3  -3  -2 4171.68 86.9991   1
   3  -3   2 4172.03 97.5145   2
   3   3  -2 4131.72 81.5404   1
  -3   3   2 4165.26 87.5400   1
   3  -3  -2 4411.96 81.8356   4
   3  -3   2 4283.16 97.8803   4
   3   3   2 4332.37 92.8986   2
  -3  -3   2 4205.71 101.351   2
   3   3  -2 4148.69 101.745   2
   3  -3   3 1492.91 53.7208   2
   3  -3  -3 1312.49 45.8677   1
  -3   3  -3 1427.13 56.6138   2
  -3   3   3 1378.43 46.3330   1
   3   3  -3 1315.39 39.4252   1
   3  -3   3 1513.46 54.7561   4
   3  -3  -3 1395.35 33.2621   4
   3  -3  -3 1412.84 34.1770   2
   3   3   3 1394.20 46.8819   2
  -3  -3   3 1473.23 55.9850   2
   3   3  -3 1347.94 56.4167   2
   3  -3  -4 12322.0 228.080   1
   3  -3   4 12685.7 203.070   1
   3  -3   4 13392.3 239.161   2
  -3   3  -4 12757.0 234.948   2
  -3   3   4 13153.7 230.355   1
   3   3  -4 12931.7 214.173   1
  -3  -3   4 13238.9 213.724   1
   3  -3   4 13173.4 239.575   4
   3  -3  -4 12967.0 196.527   4
   3   3   4 12566.0 221.279   2
   3   3  -4 12895.1 237.740   2
  -3  -3  -4 13299.9 240.282   3
  -3  -3   4 13447.0 240.811   2
   3  -3   5 1133.78 33.6091   1
   3  -3   5 1158.70 53.2917   2
   3   3  -5 1163.31 58.0338   2
   3  -3  -5 1159.08 50.4386   1
  -3  -3   5 1190.16 41.5692   1
  -3   3   5 1169.77 49.3906   1
   3   3  -5 1134.82 40.9734   1
   3  -3   5 1239.53 54.9116   4
  -3  -3   5 1167.46 54.4477   2
  -3  -3  -5 1202.46 50.7120   3
   3  -3  -6 37.3500 22.4152   1
   3   3  -6 67.5635 33.0711   2
   3  -3   6 29.4113 13.2673   1
   3   3  -6 10.2225 17.3253   1
  -3  -3   6 40.9345 19.0001   1
  -3   3   6 1.14680 21.6109   1
   3  -3   6-13.6784 25.0485   4
  -3  -3  -6 21.4730 16.7971   3
   3  -3  -6 3.63991 13.3220   3
   3   3  -7-2.19757 32.5537   2
   3  -3  -7-7.04940 24.0404   1
   3  -3   7 1.93814 13.8010   1
   3   3  -7 43.9478 19.6733   1
  -3  -3   7-2.48276 18.5550   1
   3  -3   7-9.48803 22.8202   4
  -3  -3  -7-3.62039 9.00172   4
   3  -3  -7 8.36685 13.0230   3
   3   3  -8 1508.94 55.1136   1
   3  -3   8 1427.71 51.5298   1
   3  -3  -8 1437.12 64.8410   1
   3   3  -8 1502.67 69.2580   2
  -3  -3   8 1456.29 56.9284   1
  -3  -3  -8 1436.42 42.1002   4
   3  -3   8 1595.15 68.9246   4
   3  -3  -8 1447.86 54.0842   3
   3   3  -9 938.622 46.3067   1
   3   3  -9 1046.53 61.1371   2
   3  -3   9 889.120 44.3409   1
   3  -3  -9 967.417 55.2828   1
   3  -3  -9 971.638 45.0520   3
   3  -3   9 913.058 55.1808   4
  -3  -3  -9 920.223 34.1560   4
  -3  -3   9 1009.57 51.2327   1
   3   3 -10 2839.86 85.8249   1
   3  -3  10 2827.62 85.4883   1
   3   3 -10 2736.87 97.6774   2
   3  -3 -10 2910.18 98.3903   1
  -3  -3 -10 2731.06 66.8345   4
   3  -3  10 2695.66 99.9125   4
   3   3 -11 98.1685 38.1551   2
   3   3 -11 78.7773 26.5173   1
   3  -3  11 126.284 33.8063   4
   3   3 -12 609.687 45.2250   1
   3   3  12 618.443 35.9908   2
   3   3 -12 618.766 55.3322   2
   3  -3  12 641.767 52.7343   4
  -3   3  12 566.631 19.8249   2
   3   3  12 592.101 55.2290   3
   3   3 -13 33.9957 38.3353   2
   3   3 -13 25.9965 25.9643   1
   3  -3  13 15.5747 31.9388   4
   3   3  13 3.67993 35.7216   3
   3   3 -14 35.8246 35.7183   2
   3  -3  14 4.68963 28.6309   4
   3  -3  14 5.30429 25.0666   3
   3   3  14 10.5108 33.9856   3
   3   3 -15 41.2173 37.2654   2
   3  -3  15 60.7037 31.3757   4
  -3  -3  15 42.2175 28.6190   4
  -3  -3  15 33.3562 23.3986   3
   3  -3  15 57.5415 29.1831   3
   3   3  15 47.9711 35.0576   3
   3  -3  16 783.271 64.7432   3
  -3  -3  16 733.172 62.5967   4
  -3  -3  16 772.004 59.6012   3
   3  -3  16 675.688 59.5811   4
   3   3  16 701.179 63.9368   3
  -3  -3  17-20.2843 25.3662   3
   3  -3  17-0.24657 26.9802   4
   3  -3  17-37.1506 32.2798   3
  -3  -3  17-34.0559 29.3968   4
   3   3  17 48.8611 39.5363   3
   3  -3  18 1543.12 91.3927   4
  -3  -3  18 1501.10 85.6373   3
  -3  -3  18 1434.34 86.3112   4
   3  -3  18 1663.81 95.4617   3
  -3  -3  19 12.1622 30.7927   4
   3  -3  19 88.7058 37.6192   4
  -3  -3  19 55.4264 30.0746   3
   3  -3  19 81.1481 31.7949   3
   3   4   0 42.9540 28.4129   2
   3  -4   0 2.41271 8.99128   1
   3  -4   0 2.50252 18.3910   2
  -3   4   0 35.7782 22.6498   2
  -3   4   0-1.07511 10.5053   1
   3  -4   0 5.25374 16.2145   4
  -3  -4   0-6.00199 23.0761   2
   3  -4  -1 6436.95 115.544   1
   3  -4   1 6365.54 135.226   2
  -3   4  -1 6263.93 132.348   2
  -3   4   1 6604.61 124.738   2
  -3   4   1 6228.87 116.723   1
   3  -4  -1 6596.12 126.492   4
   3  -4   1 6407.52 135.154   4
   3  -4  -1 6361.35 126.860   2
   3   4   1 6310.02 134.512   2
  -3  -4  -1 6334.17 136.973   2
  -3  -4   1 6429.66 142.453   2
   3   4  -1 6363.72 140.700   2
   3  -4   2 530.059 37.6027   2
   3   4  -2 578.789 43.6835   2
  -3   4  -2 534.254 39.0849   2
  -3   4   2 579.714 28.8843   2
   3  -4  -2 540.621 27.4962   1
  -3   4   2 488.248 27.7282   1
   3   4  -2 540.058 25.0566   1
   3  -4   2 503.400 35.3068   4
   3  -4  -2 527.298 26.4788   4
   3   4   2 544.258 38.3229   2
   3  -4  -2 476.023 28.1783   2
  -3  -4   2 531.931 40.1392   2
  -3  -4  -2 520.764 35.0012   2
   3  -4  -3 616.190 32.5386   1
   3   4  -3 635.874 46.8832   2
  -3   4  -3 658.086 42.4029   2
   3  -4   3 675.335 43.2116   2
  -3   4   3 666.000 28.1685   2
   3   4  -3 607.271 26.3737   1
  -3   4   3 644.163 33.2818   1
   3  -4   3 613.708 41.5665   4
   3  -4  -3 624.499 25.4865   4
  -3  -4   3 599.862 43.0046   2
   3   4   3 646.606 39.8468   2
   3  -4  -3 615.280 27.7190   2
   3  -4  -4 422.543 29.5185   1
   3   4  -4 456.847 44.3420   2
  -3   4  -4 358.278 38.5069   2
   3   4  -4 428.925 23.6788   1
  -3   4   4 454.265 32.1354   1
   3  -4   4 356.166 33.6121   4
   3  -4  -4 435.124 18.1492   4
   3   4   4 464.210 33.7043   2
   3  -4  -4 387.095 21.0554   2
  -3   4  -5 770.997 51.1568   2
   3   4  -5 741.549 49.8642   2
   3  -4  -5 755.533 41.0727   1
  -3   4   5 754.875 42.0599   1
   3   4  -5 765.816 31.5697   1
   3  -4   5 777.927 23.8283   1
   3  -4   5 772.597 47.0733   4
   3  -4  -5 750.507 19.1549   4
   3   4   5 709.636 38.3950   2
   3  -4  -6 1188.96 53.3542   1
   3  -4   6 1178.00 35.5573   1
   3   4  -6 1131.91 41.2022   1
   3   4  -6 1226.75 62.7877   2
  -3   4  -6 1282.92 63.1077   2
  -3  -4   6 1179.44 42.1669   1
   3  -4   6 1191.29 63.4693   4
   3   4   6 1200.61 46.1147   2
   3   4  -7 8133.81 155.449   1
   3   4  -7 8442.85 189.915   2
   3  -4   7 8089.34 148.597   1
   3  -4  -7 8215.85 175.708   1
  -3  -4   7 8318.39 158.396   1
   3  -4   7 8298.38 187.960   4
   3   4   7 8282.34 157.424   2
   3  -4  -8 1076.24 56.8689   1
   3   4  -8 1068.21 43.7696   1
   3  -4   8 1080.10 42.0510   1
   3   4  -8 974.559 65.2523   2
  -3  -4   8 1134.58 47.3467   1
  -3  -4  -8 1031.88 34.0743   4
   3  -4   8 1149.95 63.2031   4
   3   4   8 1048.43 45.5184   2
   3   4  -9 770.303 40.1990   1
   3   4  -9 743.003 59.6034   2
   3  -4   9 881.803 59.5029   4
  -3  -4  -9 790.181 29.3493   4
  -3  -4   9 820.902 46.1043   1
   3  -4   9 850.768 41.7205   1
   3   4 -10 539.285 55.6795   2
   3   4 -10 490.973 35.4189   1
   3  -4  10 559.411 50.1953   4
  -3  -4 -10 531.196 23.9906   4
  -3  -4  10 583.176 42.3497   1
   3  -4  10 563.232 37.3376   1
   3   4 -11 498.714 38.2251   1
   3   4 -11 504.390 57.1408   2
   3  -4  11 407.494 48.3889   4
  -3  -4 -11 416.540 22.1958   4
   3  -4  11 471.221 38.2387   1
   3   4 -12-1.76168 22.8671   1
   3   4 -12 91.8697 44.1312   2
   3  -4  12 43.0891 33.0663   4
   3   4 -13 1278.49 77.3395   2
   3  -4  13 1357.34 80.7340   4
   3   4 -14-16.1846 36.0711   2
   3  -4  14-3.93805 29.3793   4
   3   4 -15 136.862 42.4635   2
  -3  -4  15 171.137 40.0970   4
   3  -4  15 240.122 43.3459   4
  -3  -4  16 132.132 39.0509   4
   3  -4  16 117.068 37.0249   3
   3  -4  16 119.478 36.4844   4
   3  -4  17 366.877 51.0179   3
  -3  -4  17 375.627 53.3919   4
   3  -4  17 431.839 52.5591   4
  -3  -4  17 411.455 46.8735   3
  -3  -4  18-4.42743 24.6059   3
  -3  -4  18 70.9343 33.7117   4
   3  -4  18 50.8522 32.2574   4
   3  -4  18 68.6045 34.5668   3
   3  -5   0 14.7002 22.0517   2
   3   5   0-6.01143 28.3439   2
  -3   5   0 34.6878 24.8896   2
  -3   5   0 1.06070 10.9670   1
   3  -5   0 58.1767 22.7062   4
  -3  -5   0-53.3857 27.9683   2
   3   5   1 130.228 31.0630   2
   3  -5  -1 85.6398 23.7825   2
   3   5  -1 110.005 35.9982   2
   3  -5   1 112.358 27.5416   2
  -3   5   1 110.026 23.0470   2
  -3   5  -1 108.018 28.9482   2
  -3   5   1 145.221 17.2057   1
   3  -5  -1 119.036 20.3552   4
   3  -5   1 129.148 24.3891   4
  -3  -5  -1 145.191 31.2156   2
  -3   5   2 1879.62 57.3080   2
  -3   5  -2 1865.48 69.2954   2
   3   5  -2 1867.46 47.1468   1
  -3   5   2 1824.80 54.1790   1
   3  -5   2 1940.74 70.3215   4
   3  -5  -2 1886.62 57.0212   4
   3   5  -2 1808.54 73.5425   2
   3   5   2 1888.12 66.3286   2
   3  -5  -2 1752.39 57.9604   2
  -3  -5  -2 1844.24 67.3449   2
   3   5  -3 21.5125 34.4670   2
  -3   5  -3 19.5566 29.2784   2
   3   5   3 30.3098 26.5764   2
  -3   5   3 10.9041 16.7734   2
   3  -5  -3 3.38589 17.3857   2
   3   5  -3 9.74851 13.3438   1
  -3   5   3 22.9711 16.6841   1
   3  -5   3 10.8027 22.6333   4
   3  -5  -3 15.3539 12.4926   4
   3   5  -4 6270.57 158.595   2
  -3   5  -4 6402.49 153.220   2
  -3   5   4 6633.08 120.888   2
   3   5  -4 6375.87 114.963   1
  -3   5   4 6344.29 138.494   1
   3  -5   4 6543.18 157.790   4
   3  -5  -4 6461.98 119.724   4
   3   5   4 6307.58 136.306   2
   3  -5  -4 6146.13 122.421   2
   3   5   5 270.653 31.3550   2
  -3   5  -5 288.085 42.7733   2
   3   5  -5 278.704 44.9836   2
  -3   5   5 285.053 29.7566   1
   3   5  -5 281.370 19.8955   1
   3  -5  -5 285.501 15.8415   4
   3  -5   5 234.710 33.2784   4
   3  -5  -5 253.241 20.6350   2
   3   5  -6 348.326 49.8491   2
  -3   5  -6 293.341 44.5172   2
   3   5  -6 256.157 19.9026   1
   3  -5   6 296.271 39.4712   4
   3  -5  -6 271.323 11.0433   4
   3   5   6 332.687 32.2836   2
   3   5  -7-2.81753 40.2671   2
   3   5  -7 6.01554 15.2925   1
   3  -5   7 2.38331 11.9291   1
   3  -5   7 18.4192 31.1443   4
   3   5   7 23.9132 24.1509   2
   3   5  -8 744.353 62.1200   2
   3   5  -8 593.382 32.3195   1
   3  -5   8 611.824 29.1300   1
  -3  -5   8 614.897 34.8860   1
   3  -5   8 667.098 55.3143   4
   3   5   8 619.598 37.3963   2
   3   5  -9 478.878 57.1888   2
   3   5  -9 405.508 29.4994   1
   3  -5   9 424.756 28.5384   1
  -3  -5   9 466.064 34.9846   1
  -3  -5  -9 396.853 20.3795   4
   3  -5   9 439.426 49.5820   4
   3   5   9 412.107 33.0574   2
   3   5 -10 2061.57 97.2151   2
   3   5 -10 1979.88 65.0500   1
  -3  -5  10 2104.65 72.0138   1
   3  -5  10 2029.70 64.8973   1
  -3  -5 -10 1834.26 46.4293   4
   3  -5  10 1931.78 93.4162   4
   3   5  10 2056.44 62.9436   2
   3   5 -11 55.8296 44.2234   2
   3   5 -11 5.74467 18.9753   1
  -3  -5  11-30.1732 27.4760   1
   3  -5  11-8.74133 21.3140   1
   3  -5  11 25.3439 35.5019   4
   3   5  11 2.47894 23.9408   2
   3   5 -12 431.415 55.1440   2
   3  -5  12 379.693 48.8013   4
   3   5  12 356.307 29.9633   2
   3   5 -13-25.7172 39.6467   2
   3  -5  13 3.74004 30.3573   4
   3   5 -14 31.7716 40.2065   2
   3  -5  14-24.0149 33.4724   4
   3   5 -15-7.66787 39.8525   2
  -3  -5  15-1.27927 31.9557   4
   3  -5  15 8.53164 31.7570   4
   3   5 -16 330.883 54.4829   2
   3  -5  16 370.107 52.5062   4
  -3  -5  16 334.714 51.6216   4
   3  -5  17-1.00730 31.7571   4
   3  -5  17 1.44241 29.8717   3
  -3  -5  17 50.1416 32.3867   4
   3   6   0 7.53271 32.4082   2
  -3   6   0 9.84599 28.5234   2
  -3   6   0 0.45367 11.5145   1
   3  -6   0 25.5186 20.4348   4
   3   6  -1 1938.95 80.6873   2
  -3   6  -1 2038.48 76.4972   2
  -3   6   1 2056.19 70.1612   2
  -3   6   1 1935.61 52.9298   1
   3  -6   1 2003.48 74.8467   4
   3  -6  -1 2039.74 69.1154   4
   3  -6  -1 1913.64 69.7014   2
   3   6   1 1963.00 75.8181   2
   3   6   2 12.3783 31.1437   2
   3  -6  -2 29.3410 24.5475   2
  -3   6   2 28.1780 23.6867   2
  -3   6  -2-3.47495 32.7410   2
   3   6  -2 28.0120 39.6505   2
  -3   6   2 30.3594 17.0257   1
   3   6  -2 38.4181 15.4849   1
   3  -6  -2 36.1421 17.5907   4
   3  -6   2 26.1238 24.3361   4
  -3   6   3 6.19854 21.5490   2
   3   6   3-18.9923 16.7547   1
   3   6   3 26.5611 29.9755   2
  -3   6  -3 7.50607 33.4985   2
   3   6  -3 38.8745 37.7240   2
   3   6  -3 16.2887 12.6740   1
  -3   6   3 9.57616 19.0988   1
   3  -6  -3 4.55391 14.7552   4
   3  -6   3-14.0299 25.9724   4
   3  -6  -3 24.1144 22.9174   2
   3   6   4 274.398 35.3028   2
  -3   6  -4 349.746 43.9367   2
  -3   6   4 272.208 26.7432   2
   3   6  -4 279.964 47.5340   2
   3   6  -4 274.695 16.5372   1
  -3   6   4 284.917 30.4336   1
   3  -6   4 244.281 37.3194   4
   3  -6  -4 272.835 22.1139   4
   3  -6  -4 294.630 28.8531   2
   3   6   5 163.976 31.1428   2
   3   6  -5 204.431 46.5486   2
  -3   6  -5 180.766 43.5087   2
   3   6  -5 179.398 14.8552   1
   3  -6   5 154.705 34.0093   4
   3  -6  -5 180.599 16.7504   4
   3  -6  -5 193.644 25.3401   2
  -3   6  -6 83.9896 43.7665   2
   3   6  -6 68.6670 46.8067   2
   3   6   6 10.3805 27.9554   2
   3   6  -6 81.9649 13.2320   1
   3  -6   6 63.1018 32.6639   4
   3  -6  -6 40.8632 8.97197   4
   3   6  -7 3501.23 75.4261   1
  -3   6  -7 3951.44 127.100   2
   3   6  -7 3600.17 126.364   2
   3  -6   7 3646.32 125.565   4
   3   6   7 3683.61 94.3047   2
   3   6  -8 68.7308 47.6360   2
   3   6  -8 59.3978 15.0973   1
  -3   6  -8 20.1451 41.8815   2
   3   6   8 80.9813 27.3410   2
   3  -6   8 42.3798 33.7878   4
   3   6  -9 324.957 24.1656   1
   3   6   9 369.582 33.0374   2
   3   6  -9 313.345 56.8239   2
   3  -6   9 341.531 48.5946   4
   3   6 -10 15.5415 42.4678   2
   3   6  10-10.4205 22.0128   2
   3  -6  10 43.7624 35.5909   4
   3   6 -11 9.08517 40.6967   2
   3  -6  11 63.6639 34.3421   4
   3   6 -12 63.2832 44.1771   2
   3  -6  12 44.9897 36.9300   4
   3   6 -13 530.414 62.6084   2
   3  -6  13 574.597 60.8575   4
   3   6 -14-10.5520 41.3084   2
   3  -6  14 3.79205 32.7212   4
   3   6 -15 247.711 54.6189   2
  -3  -6  15 121.007 37.7370   4
   3  -6  15 180.499 43.6980   4
   3   6 -16 66.9916 43.6402   2
   3  -6  16 30.8771 32.8033   4
  -3  -6  16 88.2273 41.0826   4
  -3   7   0 66.2917 37.1328   2
   3   7   0-12.4433 14.0117   1
   3   7   0 49.1689 40.2080   2
   3  -7   0 85.7531 27.4143   4
  -3   7   0-15.0821 12.0351   1
   3   7  -1 16.8487 11.9957   1
   3   7   1 46.5069 40.1449   2
  -3   7  -1 15.6639 34.2529   2
  -3   7   1-75.7297 31.2113   2
   3   7  -1-11.5700 39.3284   2
   3   7   1 16.4523 15.3488   1
   3  -7  -1 13.0209 21.0417   4
   3  -7   1-11.8371 22.9841   4
  -3   7   1 24.0946 15.6053   1
   3   7  -2 247.081 15.4911   1
  -3   7   2 259.931 33.5874   2
   3   7   2 270.933 26.1662   1
  -3   7  -2 334.540 44.8736   2
   3   7  -2 231.747 45.5646   2
   3   7   2 289.933 42.3902   2
  -3   7   2 255.712 25.6797   1
   3   7  -2 267.162 19.1388   1
   3  -7   2 286.429 37.9959   4
   3  -7  -2 257.627 29.7708   4
   3   7   3 94.4052 21.3369   1
   3   7   3 130.391 36.0911   2
  -3   7  -3 135.062 40.3628   2
  -3   7   3 56.6615 25.9281   2
   3   7  -3 44.9998 44.1080   2
  -3   7   3 99.7717 22.5065   1
   3   7  -3 98.3405 11.3968   1
   3  -7  -3 101.929 21.8356   4
   3  -7   3 101.348 32.6706   4
   3  -7  -3 73.5297 27.9865   2
   3   7  -4 2107.50 96.0639   2
  -3   7  -4 2203.21 95.3265   2
  -3   7   4 2276.36 70.1705   2
  -3   7   4 2093.28 71.4050   1
   3  -7  -4 2199.59 67.2936   4
   3  -7   4 2148.56 93.1368   4
   3  -7  -4 1985.71 69.5607   2
   3   7   4 2282.60 82.3402   2
   3   7   5 37.9719 30.2309   2
  -3   7  -5 4.73196 41.5056   2
   3   7  -5-22.8558 45.2467   2
   3  -7   5-14.4907 30.5129   4
   3  -7  -5 0.07570 12.7975   4
  -3   7  -6 243.927 48.1386   2
   3   7   6 271.339 35.3210   2
   3   7  -6 188.711 50.0510   2
   3  -7   6 260.833 44.0338   4
   3  -7  -6 243.544 18.4909   4
   3   7  -7 32.3892 46.4730   2
   3   7   7 51.0749 26.4756   2
  -3   7  -7-31.8086 44.0839   2
   3  -7   7-21.5935 32.3985   4
   3   7  -8 136.806 47.0395   2
   3   7   8 161.757 28.1053   2
  -3   7  -8 186.884 44.1675   2
   3  -7   8 143.524 38.6542   4
   3   7  -9 31.5749 41.1935   2
   3  -7   9 22.1464 33.5572   4
   3   7 -10 826.658 71.0063   2
   3  -7  10 880.105 70.7195   4
   3   7 -11-87.9988 47.8373   2
   3  -7  11 28.9217 36.3200   4
   3   7 -12 356.737 59.3233   2
   3  -7  12 281.814 49.1016   4
   3   7 -13-4.07795 42.0860   2
   3  -7  13 38.5452 33.7836   4
   3   7 -14 17.9650 43.7685   2
   3  -7  14-17.0119 34.9356   4
   3   7 -15-61.5616 47.8297   2
   3  -7  15 43.1623 37.1573   4
  -3  -7  15-3.31804 34.7985   4
  -3   8   0 55.4610 34.3173   2
   3   8   0 49.4303 38.2805   2
   3  -8   0-9.46233 24.3556   4
  -3   8   1 905.313 56.1165   2
   3   8   1 889.975 62.9940   2
  -3   8  -1 829.877 58.1799   2
   3   8  -1 879.180 66.2234   2
   3  -8   1 860.435 56.5177   4
   3  -8  -1 802.060 51.0413   4
  -3   8  -2-0.53695 33.9000   2
   3   8   2 8.24435 34.3452   2
  -3   8   2 21.6725 27.7998   2
   3   8  -2-1.51094 39.1078   2
   3  -8  -2-23.3152 21.5859   4
   3  -8   2 49.1836 29.3684   4
   3   8   3 43.1081 32.5704   2
  -3   8  -3-22.9084 37.4794   2
  -3   8   3-6.97446 26.6064   2
   3   8  -3-14.8694 40.3892   2
   3  -8   3 65.1938 30.2129   4
   3  -8  -3-8.46052 17.3398   4
   3   8  -4 209.440 48.9754   2
  -3   8  -4 205.582 44.6317   2
   3   8   4 231.627 38.4858   2
   3  -8   4 127.165 35.6207   4
   3  -8  -4 175.863 22.7080   4
   3   8  -5 42.8650 42.6952   2
   3   8   5 64.8540 30.9794   2
  -3   8  -5 55.4163 39.3593   2
   3  -8   5 54.3341 28.7231   4
   3  -8  -5 74.7179 17.7211   4
   3   8  -6-9.43609 42.0633   2
   3   8   6 21.0370 27.3769   2
  -3   8  -6 5.31820 40.5530   2
   3  -8   6-31.1047 33.6366   4
   3   8  -7 1138.47 79.2953   2
   3   8   7 1166.92 57.2078   2
  -3   8  -7 1154.42 76.2887   2
   3  -8   7 1023.20 72.2402   4
   3   8  -8-1.12614 42.5094   2
   3  -8   8 63.9525 35.0577   4
   3   8  -9 121.889 49.3666   2
   3  -8   9 147.094 41.4190   4
   3   8 -10 30.7442 47.7968   2
   3  -8  10 35.2136 35.2175   4
   3   8 -11-90.8225 47.7467   2
   3  -8  11 7.73208 35.2461   4
   3   8 -12 148.549 53.0887   2
   3  -8  12 10.4282 33.2679   4
   3   8 -13 195.569 54.2024   2
   3  -8  13 170.743 46.2850   4
  -3   9   0 19.3626 33.3423   2
   3   9   0 17.6187 35.6630   2
   3  -9   0 12.8137 26.5144   4
   3   9   1 64.0347 40.2014   2
  -3   9  -1 33.6503 35.5464   2
  -3   9   1 72.3897 34.3688   2
   3   9  -1 79.4660 41.4851   2
   3  -9  -1 39.5068 23.3979   4
   3  -9   1 37.3548 27.4366   4
   3   9  -2 90.2634 42.5427   2
  -3   9  -2 62.6473 39.9574   2
  -3   9   2 89.0105 31.1419   2
   3   9   2 23.9760 34.1334   2
   3  -9   2 66.9012 30.8414   4
   3  -9  -2 116.713 26.6032   4
   3   9  -3 30.0621 40.7010   2
  -3   9  -3-44.5965 37.3185   2
   3   9   3 43.8803 34.3791   2
   3  -9   3 29.5015 29.2774   4
   3  -9  -3 45.5740 20.6325   4
   3   9   4 782.241 57.3807   2
   3   9  -4 755.542 66.9073   2
  -3   9  -4 663.171 62.3653   2
   3  -9   4 744.448 61.6323   4
   3   9  -5-44.8991 43.1411   2
  -3   9  -5 26.9850 38.7672   2
   3   9   5-57.1405 34.9143   2
   3  -9   5-11.5330 28.0758   4
   3   9  -6 61.3488 44.6342   2
  -3   9  -6 70.8366 39.6861   2
   3  -9   6 22.9619 30.1563   4
   3   9  -7 35.7656 45.2202   2
   3  -9   7 25.8263 32.0706   4
   3   9  -8 29.4712 43.1077   2
   3  -9   8 71.6147 34.7191   4
   3   9  -9 9.79268 43.5287   2
   3  -9   9 18.4342 34.7255   4
   3   9 -10 193.096 54.6788   2
   3  -9  10 212.952 48.3099   4
   3  10   0-51.7228 39.3787   2
   3 -10   0-18.7855 25.0428   4
   3  10   1 260.999 46.7655   2
   3  10  -1 253.286 49.5231   2
   3 -10   1 243.171 38.6964   4
   3 -10  -1 241.480 36.3309   4
   3  10   2 5.06276 36.1111   2
   3  10  -2-1.53080 38.4034   2
   3 -10   2 23.1599 31.4566   4
   3  10   3 46.7486 34.6072   2
   3  10  -3-42.5131 45.0153   2
   3 -10   3 0.84091 26.9593   4
   3  10  -4 18.2310 39.9982   2
   3 -10   4 12.5396 28.4358   4
   3  10  -5 51.8400 45.6238   2
   3 -10   5-12.2000 29.9945   4
   3  10  -6 64.7452 46.3824   2
   3 -10   6-50.3573 35.9035   4
   3  10  -7 174.419 52.1645   2
   3 -10   7 245.733 45.7492   4
  -4   0   0 47211.4 695.682   3
  -4   0   1 4318.99 80.7190   1
   4   0  -1 4022.01 81.5577   1
  -4   0  -1 4074.37 77.6960   3
   4   0   1 4277.84 77.6275   3
   4   0  -2 1186.14 39.3954   1
  -4   0   2 1069.86 38.5135   1
  -4   0  -2 1181.31 36.5561   3
  -4   0  -2 1251.80 35.9372   4
   4   0   2 1244.81 37.0130   3
   4   0  -2 1235.77 37.4432   2
  -4   0   3 3621.13 83.5472   1
   4   0  -3 4032.22 87.2975   1
   4   0   3 3829.57 82.9534   3
  -4   0  -3 3795.99 78.7131   4
   4   0   3 3620.16 79.3405   4
  -4   0  -3 3571.79 81.2268   3
  -4   0   3 3729.29 77.8095   2
   4   0  -3 4249.58 78.3212   2
   4   0  -4 270.960 24.2391   2
  -4   0   4 286.899 29.2244   1
   4   0  -4 300.618 30.5454   1
  -4   0  -4 266.927 19.8025   4
   4   0   4 291.840 22.2602   4
  -4   0  -4 286.937 21.2273   3
  -4   0   4 275.518 13.3121   3
  -4   0   4 307.567 24.5991   2
   4   0   4 310.275 25.1413   3
  -4   0   5 8247.56 156.461   1
   4   0  -5 8306.12 155.724   1
  -4   0  -5 8064.78 148.167   4
  -4   0   5 7701.11 135.330   3
   4   0   5 8069.76 147.763   4
  -4   0  -5 7879.13 156.759   3
   4   0   5 8238.06 157.747   3
  -4   0   5 7879.95 142.234   2
   4   0  -5 7767.50 141.139   2
   4   0  -6 5512.08 109.958   2
   4   0  -6 5624.84 125.770   1
  -4   0   6 5870.80 125.915   1
   4   0   6 5618.68 116.563   4
   4   0   6 5845.31 127.315   3
  -4   0  -6 5717.92 117.537   4
  -4   0   6 5490.80 106.731   3
  -4   0   6 5708.28 111.389   2
   4   0  -7 560.806 40.3306   1
   4   0  -7 543.256 31.3448   2
  -4   0   7 486.109 36.1069   1
  -4   0  -7 540.157 30.8698   4
   4   0   7 519.585 34.6509   3
   4   0   7 516.017 30.0870   4
  -4   0   7 508.307 26.7809   3
  -4   0   7 483.342 28.9515   2
   4   0  -8 9426.38 177.206   2
   4   0  -8 9903.26 198.908   1
  -4   0   8 9687.17 198.773   1
  -4   0  -8 10190.5 186.513   4
   4   0   8 9754.91 186.589   4
   4   0   8 9566.44 199.636   3
  -4   0   8 9465.80 178.093   3
  -4   0   8 9662.28 178.382   2
   4   0  -9 2341.29 82.1357   1
   4   0  -9 2260.14 66.7536   2
   4   0   9 2397.09 74.0206   2
   4   0   9 2385.67 73.3616   4
   4   0   9 2341.49 81.2338   3
  -4   0  -9 2538.60 73.1152   4
  -4   0   9 2280.08 67.9406   3
  -4   0   9 2356.23 68.5705   2
   4   0 -10 281.160 28.6336   2
  -4   0  10 252.533 29.2690   2
   4   0 -10 357.310 41.4397   1
   4   0  10 226.335 25.6032   4
   4   0  10 222.522 29.0389   3
  -4   0  10 265.625 25.2920   3
   4   0 -11 8489.90 188.875   1
   4   0 -11 8114.12 163.951   2
   4   0  11 8132.39 191.847   3
   4   0  11 8120.18 175.549   4
  -4   0  11 8327.12 171.912   3
  -4   0  11 8167.77 169.511   2
   4   0 -12 325.095 42.4417   1
  -4   0  12 370.131 36.4381   2
   4   0 -12 293.738 33.0094   2
   4   0  12 292.475 32.1674   4
   4   0  12 280.906 36.6609   3
  -4   0  12 305.907 30.7923   3
   4   0 -13 1679.07 80.3976   1
   4   0  13 1620.01 79.1593   3
   4   0  13 1498.46 66.7986   4
  -4   0  13 1508.71 65.9892   3
  -4   0  13 1522.58 64.1031   4
   4   0 -14 1022.72 66.7457   1
   4   0  14 973.707 63.0932   3
   4   0  14 906.517 53.9675   4
  -4   0  14 938.729 52.5473   3
  -4   0  14 950.758 52.5410   4
   4   0 -15 273.480 42.6876   1
  -4   0  15 196.112 28.7712   4
   4   0  15 217.438 30.7584   4
  -4   0  15 249.668 31.8621   3
   4   0  15 153.687 32.3905   3
  -4   0  16 84.9604 24.1726   4
   4   0  16 89.9857 26.9190   4
   4   0  16 89.5880 32.8344   3
  -4   0  16 121.278 26.9609   3
  -4   0  17 2152.49 85.1941   4
   4   0  17 2146.19 89.5965   4
   4   0  17 2105.63 102.967   3
  -4   0  17 2236.39 92.5136   3
   4   0  18 11.1900 22.0346   4
  -4   0  18 53.0662 25.4214   3
   4   0  19 692.102 53.8431   4
   4   0  19 775.758 67.3269   3
  -4   0  19 770.376 58.7588   3
   4  -1   0 89344.1 1323.91   1
  -4   1   0 88220.4 1326.12   4
  -4   1   1 31888.4 478.854   1
   4  -1  -1 32253.6 479.368   1
  -4   1  -1 30611.6 480.475   4
   4  -1   1 31744.8 480.223   4
  -4   1   1 30644.0 474.266   4
   4   1  -1 32085.3 485.011   2
  -4  -1  -1 31652.7 479.034   3
  -4  -1   2 5260.43 104.526   1
  -4   1   2 5640.31 107.417   1
   4  -1  -2 5654.41 110.119   1
   4   1  -2 5748.17 106.822   1
   4  -1   2 5684.21 107.051   4
  -4   1  -2 5480.57 106.106   4
   4   1  -2 5962.79 110.591   2
  -4  -1  -2 5324.77 104.756   3
   4   1   2 5426.75 107.434   3
  -4  -1   2 5588.94 109.278   2
   4   1  -3 197.889 29.8965   2
  -4  -1   3 97.7618 22.9773   1
  -4   1   3 92.7689 23.5361   1
   4   1  -3 162.996 26.2154   1
   4  -1  -3 134.620 29.2240   1
   4  -1   3 121.207 21.5837   4
  -4   1  -3 79.6697 16.2158   4
   4   1   3 108.514 22.7754   3
  -4  -1  -3 127.940 16.2273   3
  -4  -1   3 197.875 28.0287   2
   4  -1  -3 68.8926 9.51818   3
   4  -1  -3 113.206 16.5360   2
   4  -1  -4 664.623 38.1851   1
  -4  -1   4 677.781 35.1264   1
  -4   1   4 674.678 36.7033   1
   4   1  -4 636.359 35.0290   1
  -4  -1  -4 738.441 32.6395   3
  -4   1  -4 739.932 33.7412   4
   4  -1   4 749.811 33.6136   4
  -4  -1  -4 740.643 28.8722   4
   4  -1  -4 705.144 23.1575   2
   4   1  -4 712.929 36.6348   2
   4   1   4 722.146 35.8785   3
   4  -1  -4 731.075 22.0469   3
  -4  -1   4 751.337 37.2292   2
  -4   1   5 4411.11 107.139   1
  -4  -1   5 4724.72 102.959   1
   4  -1  -5 4685.74 106.492   1
   4   1  -5 4564.74 103.214   1
   4  -1  -5 4608.03 86.7703   3
  -4  -1  -5 4593.90 104.943   3
  -4  -1  -5 4630.67 94.1446   4
  -4   1  -5 4655.87 102.820   4
   4  -1   5 4663.59 102.972   4
  -4   1   5 4427.39 83.4009   2
   4  -1  -5 4555.96 82.2417   2
  -4  -1   5 4717.09 101.138   2
  -4   1   5 4775.89 87.3515   3
   4   1  -5 4746.61 100.149   2
   4   1   5 4572.50 105.057   3
   4  -1  -6 1864.67 65.5676   1
   4  -1  -6 1945.49 45.2205   2
   4   1  -6 1870.09 59.0576   2
  -4   1   6 2025.37 66.6787   1
   4   1  -6 1903.43 61.9875   1
  -4  -1   6 1936.12 63.5719   1
   4  -1  -6 1964.01 50.4941   3
  -4  -1  -6 2006.79 54.6860   4
  -4  -1  -6 1907.34 64.1968   3
  -4   1  -6 2035.86 62.1177   4
   4  -1   6 1918.55 62.4229   4
  -4  -1   6 1951.31 60.5922   2
  -4   1   6 2011.78 50.0193   3
  -4   1   6 1884.21 45.9229   2
   4   1   6 1916.46 63.9052   3
   4   1  -7 4369.46 107.489   1
   4  -1  -7 4195.25 83.8459   2
   4   1  -7 4245.73 101.661   2
   4  -1   7 4398.58 105.390   2
   4  -1  -7 4335.99 112.799   1
  -4  -1   7 4418.51 107.607   1
  -4   1   7 4383.60 111.601   1
   4   1   7 4361.01 95.5811   4
   4  -1   7 4223.10 104.365   4
  -4  -1  -7 4387.27 109.906   3
   4  -1  -7 4342.22 92.7981   3
   4  -1   7 4320.03 111.482   3
  -4  -1  -7 4366.78 95.1681   4
  -4   1  -7 4499.03 105.307   4
  -4   1   7 4380.02 91.8166   3
  -4  -1   7 4241.60 102.299   2
   4   1   7 4274.17 107.870   3
  -4   1   7 4209.40 85.1570   2
   4  -1   8 8892.84 176.302   1
   4  -1  -8 8625.26 152.704   2
   4   1  -8 9100.35 182.826   1
   4  -1  -8 9170.27 186.447   1
   4   1  -8 8848.30 176.332   2
   4  -1   8 8817.15 177.900   2
  -4  -1   8 9058.40 183.719   1
   4  -1   8 8548.23 177.622   4
  -4  -1  -8 8966.84 166.455   4
   4  -1  -8 8857.87 165.661   3
   4   1   8 8669.92 166.633   4
   4  -1   8 9155.88 188.603   3
   4   1   8 8555.64 184.065   3
  -4   1   8 8601.60 155.441   2
  -4  -1   8 8641.92 175.623   2
  -4   1   8 8856.09 164.087   3
   4   1  -9 942.282 48.6737   2
   4  -1  -9 923.237 54.2511   1
   4   1  -9 914.978 50.3439   1
   4  -1  -9 912.941 35.3481   2
   4  -1   9 968.366 52.6446   3
   4   1   9 942.814 42.1289   4
  -4  -1   9 940.679 43.2996   3
   4  -1   9 870.798 47.1393   4
  -4  -1  -9 905.041 40.6627   4
   4   1   9 926.961 49.8616   3
  -4   1   9 963.633 37.7474   2
  -4  -1   9 978.704 49.2751   2
  -4   1   9 962.709 40.8156   3
   4  -1 -10 2702.06 93.2533   1
   4   1 -10 2621.48 83.2222   2
   4   1 -10 2565.41 88.6127   1
   4  -1  10 2599.61 92.3539   3
  -4  -1 -10 2729.71 75.8981   4
   4  -1  10 2469.66 84.8169   4
   4   1  10 2545.94 75.2133   4
  -4  -1  10 2605.65 78.7868   3
   4   1  10 2497.14 90.1538   3
  -4  -1  10 2568.77 83.0981   2
  -4   1  10 2611.85 75.5974   3
  -4   1  10 2580.03 68.8901   2
   4  -1 -11 616.728 51.2065   1
   4   1 -11 589.135 43.5203   2
   4   1  11 649.753 40.4288   2
   4   1 -11 660.359 49.3730   1
  -4   1  11 604.280 33.1058   4
  -4  -1  11 637.852 39.6863   3
   4  -1  11 554.270 42.2292   4
   4  -1  11 601.080 46.9097   3
   4   1  11 596.824 36.7350   4
  -4   1  11 626.495 37.6614   3
   4   1  11 641.879 48.3997   3
  -4   1  11 594.669 34.9883   2
   4   1 -12 1040.26 60.1154   1
   4  -1 -12 1139.67 65.4784   1
   4   1 -12 903.354 53.0909   2
   4  -1  12 1017.33 61.5696   3
   4   1  12 951.033 47.7167   4
   4  -1  12 946.742 57.5184   4
  -4   1  12 996.245 44.0281   4
  -4  -1  12 980.492 51.0875   3
   4   1  12 992.231 61.1611   3
  -4   1  12 1039.93 50.4987   3
  -4   1  12 916.221 44.4846   2
   4  -1 -13 378.999 48.3847   1
   4   1 -13 346.635 42.0504   2
  -4   1  13 296.247 32.0376   2
   4   1 -13 355.317 44.7361   1
  -4   1  13 314.159 28.8052   4
   4   1  13 347.738 33.1865   4
   4  -1  13 264.560 35.0319   4
  -4  -1  13 320.692 34.0241   3
  -4   1  13 329.543 33.9859   3
   4   1  13 302.203 40.4934   3
   4  -1  13 339.663 41.3352   3
   4  -1 -14 1531.90 81.1306   1
   4   1 -14 1468.16 76.2209   1
   4   1 -14 1376.09 66.3954   2
   4  -1  14 1363.77 70.3896   4
  -4  -1  14 1489.09 69.7294   3
   4  -1  14 1542.29 81.2387   3
   4   1  14 1422.55 63.0866   4
  -4  -1  14 1456.63 70.0497   4
  -4   1  14 1380.15 56.2698   4
  -4   1  14 1435.10 66.3031   3
   4   1  14 1423.54 77.8224   3
   4   1 -15 97.2492 32.6751   1
  -4  -1  15 118.082 28.1725   4
   4  -1  15 133.549 31.2879   4
  -4   1  15 119.990 22.7095   4
   4   1  15 102.903 22.3843   4
   4   1  15 127.781 32.6272   3
  -4   1  15 146.910 28.9961   3
   4  -1  15 114.231 31.5364   3
  -4  -1  15 121.285 26.0405   3
   4  -1  16 1263.88 76.8682   3
   4  -1  16 1241.18 70.7711   4
  -4  -1  16 1346.42 70.1224   3
  -4  -1  16 1290.42 69.6518   4
   4   1  16 1259.70 62.7307   4
  -4   1  16 1251.98 55.9703   4
  -4   1  16 1324.20 69.1236   3
   4   1  16 1286.43 77.4744   3
   4  -1  17 74.4567 27.1761   4
   4   1  17 102.657 25.0711   4
  -4  -1  17 80.8245 29.4495   4
   4   1  17 37.8849 29.7803   3
   4  -1  17 85.3419 32.6840   3
  -4   1  17 73.6569 28.4718   3
  -4  -1  17 54.3789 23.0306   3
   4  -1  18 83.5012 31.4401   4
  -4  -1  18 98.2527 29.3020   4
  -4   1  18 89.8873 31.9718   3
  -4  -1  18 70.0176 25.9933   3
   4   1  18 46.4356 32.7574   3
   4  -1  18 48.2706 28.8199   3
   4  -1  19 104.298 34.1918   4
  -4  -1  19 114.876 31.2436   4
   4  -1  19 63.7730 31.0144   3
   4   1  19 117.843 36.3465   3
  -4  -1  19 98.1748 29.5114   3
  -4   1  19 99.6412 31.2959   3
  -4   2   0 50590.6 774.702   1
   4  -2   0 51035.2 775.977   1
   4  -2   0 53727.3 782.635   4
  -4   2   0 52362.5 782.445   4
  -4  -2   0 53045.9 792.100   2
   4   2   0 54348.1 791.770   2
   4  -2   1 3209.65 64.4173   1
   4  -2  -1 3286.95 71.6300   1
  -4   2   1 3377.15 70.3929   1
  -4   2  -1 3199.02 74.7721   4
   4  -2  -1 3310.49 67.2533   4
  -4   2   1 3213.10 68.1750   4
   4  -2   1 3449.91 74.7511   4
   4   2   1 3611.98 83.9785   2
   4   2  -1 3641.91 84.6085   2
  -4  -2   1 3593.82 82.3411   2
   4  -2   2 362.051 27.5337   2
   4   2  -2 304.006 33.7662   2
  -4   2   2 327.849 24.5912   1
   4  -2  -2 285.149 24.3189   1
   4   2  -2 245.244 25.2753   1
   4  -2  -2 310.674 16.2971   4
  -4   2   2 312.725 15.4627   4
   4  -2   2 279.082 24.8915   4
  -4   2  -2 311.481 23.2167   4
  -4  -2   2 322.150 32.2269   2
   4  -2   3 6835.60 129.012   2
   4   2  -3 6744.11 121.139   1
   4  -2  -3 6052.04 127.303   1
  -4   2   3 6287.09 127.129   1
  -4  -2   3 6515.06 120.220   1
  -4   2  -3 6667.58 130.329   4
   4  -2   3 6468.91 131.415   4
  -4   2   3 6371.44 107.322   4
  -4  -2  -3 6520.21 130.403   3
   4   2  -3 6399.66 131.504   2
  -4  -2   3 6491.63 133.099   2
   4  -2  -4 1550.63 54.5539   1
   4  -2   4 1575.10 55.0443   2
  -4   2   4 1543.35 54.8246   1
  -4  -2   4 1567.33 49.6233   1
   4   2  -4 1404.23 49.9443   1
   4  -2   4 1838.94 59.5509   4
  -4   2  -4 1768.84 56.4549   4
  -4   2   4 1662.76 33.5090   4
  -4  -2   4 1605.63 57.2496   2
   4   2  -4 1591.75 59.5702   2
  -4  -2  -4 1699.55 54.2924   3
   4  -2  -5 7019.06 143.086   1
   4  -2   5 6593.40 141.975   2
   4   2  -5 7006.31 135.181   1
  -4   2   5 6803.89 142.856   1
  -4  -2   5 6562.27 135.373   1
   4  -2   5 6524.74 144.364   4
   4   2  -5 6838.30 141.505   2
   4  -2  -5 6932.11 127.345   3
   4   2   5 6822.27 146.599   3
  -4  -2   5 6847.41 144.163   2
  -4  -2  -5 7155.87 143.576   3
   4  -2   6 3798.91 96.1266   2
   4  -2  -6 3600.35 98.6626   1
   4   2  -6 3714.64 96.1197   2
   4   2  -6 3799.25 90.7950   1
  -4   2   6 3644.78 98.7039   1
  -4  -2   6 3762.50 90.7949   1
  -4  -2  -6 3610.10 79.7473   4
   4  -2   6 3803.08 98.2398   4
  -4  -2  -6 3623.80 96.0500   3
   4  -2  -6 3676.09 81.0247   3
  -4  -2   6 3651.50 96.8586   2
   4   2   6 3496.77 97.5113   3
   4   2  -7 564.804 42.3923   2
   4  -2  -7 560.340 43.2221   1
   4  -2   7 610.406 32.2145   1
   4   2  -7 562.239 37.5034   1
  -4  -2   7 628.184 38.7534   1
   4  -2   7 581.754 40.0768   4
  -4  -2  -7 588.183 27.2554   4
   4  -2  -7 573.518 29.1458   3
   4   2   7 655.691 42.7350   3
  -4  -2   7 654.280 42.0092   2
   4   2  -8 3743.58 103.466   2
   4  -2  -8 3858.17 106.700   1
   4  -2   8 3816.22 92.6227   1
   4   2  -8 3803.51 98.7151   1
  -4  -2   8 3688.25 100.518   1
   4  -2  -8 3578.97 88.7021   3
   4  -2   8 3526.80 103.863   4
  -4  -2  -8 3766.93 84.1934   4
   4   2   8 3623.72 105.439   3
  -4   2   8 3525.62 66.8024   2
   4   2  -9 2324.99 80.9321   2
   4  -2  -9 2238.77 83.1528   1
   4  -2   9 2292.74 72.6117   1
   4   2  -9 2366.85 77.3611   1
  -4   2   9 2099.07 48.9472   4
   4  -2  -9 2285.28 68.1563   3
   4  -2   9 2355.80 81.7037   4
  -4  -2  -9 2206.41 62.1371   4
   4   2   9 2202.75 82.3084   3
  -4   2   9 2184.95 48.8867   2
   4   2 -10 98.7010 37.1377   2
   4  -2 -10 105.127 31.9243   1
   4   2 -10 131.178 29.4000   1
   4  -2 -10 95.6368 17.3659   3
  -4  -2 -10 120.485 18.2689   4
   4  -2  10 88.6556 27.4262   4
  -4   2  10 116.478 12.9135   4
   4   2  10 87.8561 28.1158   3
  -4   2  10 99.4011 16.4462   2
   4  -2 -11 6221.98 161.905   1
   4   2 -11 6336.89 153.608   1
   4   2 -11 6329.29 152.896   2
   4  -2  11 6291.56 165.296   3
  -4  -2 -11 6256.39 132.551   4
  -4   2  11 6164.18 116.577   4
   4  -2  11 6175.20 159.246   4
   4   2  11 6131.13 160.936   3
  -4   2  11 6505.37 146.961   3
  -4   2  11 6115.15 117.057   2
   4   2 -12 79.8285 37.4531   2
   4  -2 -12 128.898 38.9187   1
   4   2 -12 103.887 31.5063   1
   4   2  12 122.727 24.9274   2
   4  -2  12 85.6730 28.1117   4
   4  -2  12 110.029 27.3066   3
  -4   2  12 124.765 16.0764   4
  -4   2  12 145.217 21.6692   2
  -4   2  12 131.943 28.1341   3
   4   2  12 107.458 33.2818   3
   4   2 -13 867.818 57.5221   1
   4  -2 -13 892.627 64.1031   1
   4   2 -13 826.682 58.7637   2
  -4   2  13 813.795 33.9305   4
   4  -2  13 813.643 58.5677   3
  -4  -2  13 772.686 50.3106   3
   4  -2  13 831.760 56.5801   4
  -4   2  13 831.573 51.4241   3
   4   2  13 882.918 61.2641   3
  -4   2  13 853.071 39.0385   2
   4   2 -14 721.275 55.6939   1
   4   2 -14 626.362 53.3961   2
   4  -2  14 704.031 54.8225   4
  -4   2  14 682.740 32.6425   4
   4  -2  14 703.366 58.2323   3
  -4  -2  14 717.919 50.6539   3
   4   2  14 670.709 56.6109   3
  -4   2  14 670.341 50.0972   3
   4   2 -15 200.432 39.0232   2
   4   2 -15 202.080 37.7690   1
  -4  -2  15 191.928 38.5535   4
  -4  -2  15 168.765 28.2315   3
   4  -2  15 191.161 35.9009   4
  -4   2  15 208.698 33.7766   3
   4   2  15 194.427 38.3230   3
   4  -2  15 228.101 38.2476   3
  -4  -2  16 87.2105 30.0690   4
   4  -2  16 37.0383 26.9150   4
   4   2  16 88.4304 35.4553   3
   4  -2  16 90.2923 31.2346   3
  -4   2  16 101.159 32.6228   3
  -4  -2  16 102.067 27.8334   3
   4  -2  17 1629.57 86.9391   4
  -4  -2  17 1623.41 82.2625   3
   4  -2  17 1789.87 96.1180   3
  -4  -2  17 1553.78 82.7967   4
   4   2  17 1545.62 91.6499   3
  -4   2  17 1764.82 85.5791   3
  -4  -2  18 20.0502 25.9679   4
   4  -2  18 20.5881 28.9122   4
  -4   2  18 27.2812 29.2933   3
   4   2  18 33.8212 34.5736   3
   4  -2  18-7.73114 27.8516   3
  -4  -2  18 40.3544 25.3184   3
  -4  -2  19 766.579 60.7349   3
  -4  -2  19 770.806 63.1307   4
   4  -2  19 759.995 67.0854   3
   4  -2  19 686.032 62.2074   4
   4   2  19 672.675 67.2469   3
   4  -3   0 2629.54 66.4005   2
   4  -3   0 2580.65 57.3893   1
  -4   3   0 2625.71 56.6660   1
   4  -3   0 2838.45 67.1320   4
   4   3   0 2663.33 75.2145   2
  -4  -3   0 2743.48 75.0295   2
   4  -3  -1 4923.09 97.5449   2
   4  -3   1 5202.10 105.085   2
  -4   3   1 4950.80 95.1030   1
   4  -3  -1 4974.23 96.1422   1
   4  -3   1 4697.45 87.6603   1
   4  -3  -1 5024.64 97.2412   4
   4  -3   1 4841.44 106.368   4
   4   3  -1 4975.87 111.900   2
  -4  -3   1 5266.15 113.436   2
  -4  -3  -1 5055.69 109.734   2
   4   3   1 4870.27 108.219   2
   4  -3   2 2686.32 74.5473   2
   4  -3  -2 2875.63 67.5426   1
   4  -3  -2 2619.48 60.4427   2
   4   3  -2 2655.82 63.2853   1
   4  -3   2 2806.15 53.7828   1
  -4   3   2 2902.79 68.1038   1
   4  -3   2 2777.24 76.3758   4
   4  -3  -2 2811.99 61.0362   4
   4   3   2 2679.15 74.5177   2
  -4  -3   2 2939.64 80.6895   2
   4   3  -2 2908.90 82.8750   2
   4  -3  -3 3460.59 67.7271   2
   4  -3   3 3554.58 91.3839   2
   4  -3  -3 3647.54 84.6665   1
   4   3  -3 3606.66 77.6356   1
  -4   3   3 3594.74 84.0845   1
   4  -3   3 3468.73 92.0519   4
   4  -3  -3 3602.09 67.9564   4
  -4  -3   3 3578.48 95.8986   2
   4   3  -3 3494.12 94.6158   2
   4   3   3 3535.03 86.1806   2
   4  -3   4 388.872 32.1918   2
   4   3  -4 389.605 40.1404   2
  -4  -3   4 409.114 35.0520   2
   4  -3  -4 404.274 31.1576   1
  -4   3   4 412.336 29.6992   1
   4   3  -4 369.152 26.8717   1
   4  -3   4 421.654 36.0977   4
   4  -3  -4 419.236 14.5273   2
   4   3   4 370.468 31.0446   2
  -4  -3  -4 466.136 32.9641   3
   4  -3  -5 1373.64 56.2288   1
   4  -3   5 1387.83 59.6263   2
   4   3  -5 1394.71 47.1782   1
  -4  -3   5 1271.02 46.9958   1
  -4   3   5 1397.02 55.6882   1
   4  -3   5 1362.71 60.1290   4
  -4  -3   5 1322.27 58.6699   2
  -4  -3  -5 1490.94 56.3587   3
   4   3  -5 1374.73 62.7048   2
   4   3  -6 3830.99 108.300   2
   4  -3  -6 3801.95 103.801   1
   4  -3   6 3869.30 83.6189   1
  -4   3   6 3915.99 105.125   1
  -4  -3   6 4004.80 92.9998   1
   4   3  -6 3817.75 92.4251   1
   4  -3   6 3871.00 108.679   4
   4  -3  -6 4001.47 93.7898   3
   4  -3   7 536.177 29.3160   1
   4  -3  -7 653.810 44.1769   1
   4   3  -7 594.498 46.9586   2
   4   3  -7 593.262 35.1647   1
  -4  -3   7 600.081 35.7127   1
  -4  -3  -7 588.365 26.9640   4
   4  -3   7 603.822 43.3731   4
   4  -3  -7 605.586 33.0082   3
   4   3  -8 6964.78 163.638   2
   4  -3  -8 7063.81 160.392   1
   4  -3   8 6824.38 139.710   1
   4   3  -8 7041.66 147.073   1
  -4  -3   8 7158.40 150.150   1
  -4  -3  -8 6700.42 130.384   4
   4  -3   8 6981.88 164.220   4
   4  -3  -8 6834.81 144.650   3
   4  -3   9 1168.73 50.0533   1
   4  -3  -9 1118.63 61.5991   1
   4   3  -9 1204.59 53.6129   1
   4   3  -9 1228.55 65.6803   2
   4  -3  -9 1123.08 48.8355   3
  -4  -3  -9 1156.13 40.2537   4
   4  -3   9 1144.30 61.2488   4
  -4  -3   9 1146.10 54.8771   1
   4   3 -10 1314.58 70.5604   2
   4   3 -10 1255.59 58.0680   1
   4  -3 -10 1209.54 66.5371   1
   4  -3  10 1193.66 55.4211   1
  -4  -3 -10 1278.39 43.8665   4
   4  -3  10 1213.00 66.5426   4
   4  -3 -11 1477.21 74.9911   1
   4   3 -11 1461.54 63.7794   1
   4   3 -11 1490.99 75.9400   2
   4  -3  11 1383.59 74.1026   4
  -4  -3 -11 1422.32 48.8009   4
   4   3  11 1486.54 77.2742   3
   4   3 -12 359.782 46.8733   2
   4   3 -12 351.802 39.5655   1
   4  -3 -12 361.515 47.8774   1
   4  -3  12 355.732 45.1789   4
  -4  -3 -12 328.407 25.0882   4
   4   3  12 321.159 47.4001   3
   4   3 -13-10.2012 25.0175   1
   4   3 -13 53.8398 37.3569   2
   4   3  13-12.6585 21.9271   2
   4  -3  13 25.5461 30.2300   4
   4  -3  13 10.6228 27.5787   3
   4   3  13 82.0702 39.5585   3
   4   3 -14 1993.64 88.6868   2
   4   3 -14 1906.38 81.6867   1
   4  -3  14 1893.54 91.9478   4
   4  -3  14 1919.31 93.7144   3
   4   3  14 1896.67 95.3057   3
   4   3 -15 161.512 41.4872   2
   4   3 -15 237.436 38.6501   1
   4  -3  15 178.265 35.7818   3
   4  -3  15 118.280 33.2386   4
  -4  -3  15 205.945 31.9279   3
   4   3  15 186.941 42.6640   3
   4   3 -16 1249.93 76.7067   2
   4  -3  16 1245.11 80.6185   3
   4  -3  16 1139.40 75.4964   4
  -4  -3  16 1213.67 77.8137   4
  -4  -3  16 1184.85 70.7651   3
   4   3  16 1216.46 82.3679   3
   4  -3  17-2.71215 31.1137   3
  -4  -3  17 10.8286 31.2134   4
  -4  -3  17 32.2994 26.0853   3
   4  -3  17-27.0038 31.0691   4
   4   3  17-2.12183 35.4241   3
  -4  -3  18-6.89952 29.5790   4
   4  -3  18-14.9176 29.9718   4
   4  -3  18-54.4589 32.3772   3
  -4  -3  18 1.53830 22.1846   3
   4   3  18 9.38682 37.1301   3
   4  -4   0 16134.9 276.433   2
   4  -4   0 16017.8 254.212   1
  -4   4   0 15946.3 253.603   1
   4  -4   0 16421.1 276.017   4
   4   4   0 16079.7 285.260   2
  -4  -4   0 16131.3 287.315   2
   4  -4   1 1571.68 58.8569   2
   4  -4  -1 1558.09 44.8951   1
   4  -4   1 1578.16 35.8033   1
   4  -4  -1 1520.24 50.4226   2
  -4   4   1 1534.51 45.3920   1
   4  -4   1 1595.29 56.6797   4
   4  -4  -1 1587.26 50.2613   4
   4   4   1 1677.30 61.0836   2
  -4  -4   1 1587.83 63.0865   2
  -4  -4  -1 1597.79 61.2300   2
   4   4  -1 1709.46 67.4258   2
   4  -4   2 57.9979 23.4543   2
   4  -4  -2 53.1165 17.4424   2
   4   4  -2 33.4104 32.2469   2
  -4   4   2 61.1653 17.9866   1
   4  -4  -2 41.2558 16.4799   1
   4  -4   2 52.3631 21.4441   4
   4  -4  -2 83.1225 15.4611   4
   4   4   2 51.4487 28.9639   2
  -4  -4   2 78.1316 27.6575   2
   4  -4   3 3959.69 103.847   2
   4  -4  -3 3911.51 90.7810   1
  -4   4   3 3752.52 90.8389   1
   4   4  -3 3900.80 82.8137   1
   4  -4  -3 3823.95 79.2475   4
   4  -4   3 3963.62 103.244   4
   4  -4  -3 3805.28 79.8871   2
   4   4   3 4061.44 97.4945   2
   4   4  -3 3992.62 106.440   2
   4  -4   4 66.0493 8.15852   1
   4  -4  -4 73.7161 13.5272   2
   4   4  -4 174.586 39.7110   2
  -4   4   4 77.5596 22.3194   1
   4  -4  -4 105.306 22.7870   1
   4   4  -4 97.1150 18.5661   1
   4  -4  -4 82.3745 10.6832   4
   4  -4   4 83.2734 24.4874   4
   4   4   4 78.5393 26.0977   2
   4   4  -5 1515.95 69.9231   2
   4  -4   5 1597.95 38.6920   1
   4  -4  -5 1648.71 60.4853   1
  -4   4   5 1620.93 61.3616   1
   4   4  -5 1690.29 50.3252   1
   4  -4   5 1747.31 69.5851   4
   4   4   5 1619.97 58.3155   2
   4  -4  -5 1610.63 34.4866   2
   4  -4  -6 1474.99 61.7889   1
   4  -4   6 1493.30 41.0418   1
   4   4  -6 1474.76 71.1154   2
  -4  -4   6 1540.91 49.7848   1
   4   4  -6 1429.12 50.1993   1
   4  -4   6 1539.76 68.4727   4
   4   4   6 1511.45 56.3255   2
   4   4  -7 350.603 46.5973   2
   4  -4  -7 277.627 34.5076   1
   4   4  -7 347.468 28.2585   1
  -4  -4   7 291.141 28.1613   1
   4  -4   7 291.619 21.2029   1
   4  -4   7 258.852 36.7435   4
   4  -4  -7 279.461 27.6625   3
   4   4   7 307.019 32.4331   2
   4  -4   8 1434.21 49.0026   1
   4   4  -8 1403.78 75.6193   2
   4   4  -8 1424.94 53.9840   1
   4  -4  -8 1308.16 65.2578   1
  -4  -4  -8 1372.04 43.2365   4
   4  -4   8 1372.17 71.1662   4
  -4  -4   8 1370.78 55.8879   1
   4   4  -9 780.840 61.9516   2
   4  -4   9 760.339 39.9873   1
   4   4  -9 836.331 45.2538   1
   4  -4  -9 849.522 58.2223   1
  -4  -4  -9 793.779 32.4342   4
   4  -4   9 804.968 56.7197   4
  -4  -4   9 831.873 46.6767   1
   4  -4 -10 19.9232 32.4165   1
   4   4 -10 21.5989 40.5903   2
   4  -4  10 39.4343 30.2688   4
  -4  -4 -10 70.5456 13.6582   4
   4   4 -10 74.3640 25.9483   1
   4  -4  10 74.9643 22.9831   1
   4   4 -11 3648.97 102.391   1
   4   4 -11 3546.15 123.301   2
   4  -4  11 3591.42 100.165   1
  -4  -4 -11 3373.54 79.1390   4
   4  -4  11 3617.29 124.564   4
   4   4 -12 32.8977 27.6547   1
   4   4 -12 38.8002 42.5586   2
   4  -4  12 42.7069 35.0099   4
   4   4 -13 408.001 38.5883   1
   4   4 -13 411.404 53.8329   2
   4  -4  13 454.112 51.4645   4
   4   4 -14 436.671 42.3937   1
   4   4 -14 269.253 47.3377   2
   4  -4  14 346.407 48.1256   4
   4   4 -15 165.668 44.8322   2
   4  -4  15 192.769 40.8517   3
   4  -4  15 178.309 40.5260   4
   4   4 -16 16.0956 37.6255   2
  -4  -4  16 35.7641 31.8168   4
   4  -4  16 50.3020 31.9940   4
   4  -4  16 78.4226 33.3225   3
   4  -4  17 967.807 75.7681   4
   4  -4  17 893.245 71.9718   3
  -4  -4  17 830.894 64.6615   3
  -4  -4  17 857.566 72.2665   4
  -4  -4  18-42.1892 33.2585   4
   4  -4  18 30.2416 30.1354   3
  -4  -4  18 15.7250 24.9899   3
   4  -4  18 11.0598 31.7640   4
  -4   5   0 5162.23 115.308   2
   4  -5   0 5054.26 118.116   2
  -4   5   0 4794.52 91.7827   1
   4  -5   0 5222.72 118.827   4
   4   5   0 4847.39 125.644   2
   4   5   1 501.510 42.7341   2
   4   5  -1 487.634 43.4368   2
   4  -5   1 523.982 37.4951   2
  -4   5  -1 554.796 40.7658   2
   4  -5  -1 499.621 24.6942   1
  -4   5   1 507.352 26.5082   1
   4  -5  -1 501.285 31.2247   4
   4  -5   1 519.857 36.7930   4
   4  -5  -1 474.369 32.7083   2
  -4  -5  -1 520.221 41.9587   2
  -4   5  -2 1422.99 61.6245   2
   4  -5  -2 1460.90 46.5425   1
  -4   5   2 1556.57 49.4771   1
   4  -5   2 1354.92 59.2766   4
   4  -5  -2 1471.41 49.4469   4
  -4  -5  -2 1441.11 61.6145   2
   4   5   2 1459.74 59.9573   2
   4   5  -2 1490.76 67.5489   2
   4  -5  -2 1375.37 51.3539   2
   4  -5  -3 1658.26 54.8071   1
  -4   5  -3 1763.54 68.6662   2
   4   5  -3 1646.99 47.8011   1
  -4   5   3 1584.99 55.5172   1
   4  -5  -3 1744.47 50.7876   4
   4  -5   3 1745.28 68.3776   4
   4   5  -3 1716.23 74.7874   2
   4   5   3 1690.18 63.8400   2
   4  -5  -3 1615.24 52.3827   2
  -4   5  -4 66.9868 34.1772   2
   4  -5  -4 2.19144 18.7197   1
   4  -5  -4 38.3536 16.4680   2
   4   5  -4 34.3063 36.1104   2
   4   5   4 30.3729 27.0752   2
  -4   5   4 54.8002 20.8026   1
   4   5  -4 3.11408 15.6729   1
   4  -5  -4 20.4576 10.4769   4
   4  -5   4 37.7133 25.3479   4
   4   5  -5 21.9182 38.6951   2
   4  -5  -5-6.07847 21.0557   1
   4   5  -5 7.39774 16.0207   1
  -4   5   5-24.8648 22.2208   1
   4  -5   5 23.6560 26.0740   4
   4  -5  -5 21.9652 8.58748   4
   4   5   5-6.76529 27.4785   2
   4  -5  -5 35.9407 14.7838   2
   4   5  -6 1881.92 83.8693   2
   4  -5  -6 1761.96 68.0790   1
   4   5  -6 1636.69 51.4231   1
   4  -5   6 1760.09 37.3223   1
   4  -5   6 1702.26 78.4926   4
   4   5   6 1714.02 63.4670   2
   4   5  -7 293.653 51.0868   2
   4  -5   7 246.624 17.9487   1
   4   5  -7 236.549 23.4529   1
   4  -5   7 268.107 41.5684   4
   4   5   7 232.307 32.4838   2
   4   5  -8 3612.47 90.1509   1
   4   5  -8 3743.12 125.178   2
   4  -5   8 3567.99 81.2618   1
  -4  -5   8 3771.46 92.3705   1
   4  -5   8 3718.28 122.819   4
   4   5   8 3690.03 95.6062   2
   4   5  -9 719.051 64.0113   2
   4   5  -9 648.595 37.2776   1
  -4  -5   9 653.659 40.2821   1
   4  -5   9 539.071 31.7348   1
   4  -5   9 665.019 57.4422   4
  -4  -5  -9 607.730 27.9827   4
   4   5   9 592.810 40.8142   2
   4   5 -10 397.681 55.5625   2
   4  -5  10 310.339 29.6992   1
  -4  -5  10 360.407 35.4925   1
   4   5 -10 328.115 30.6452   1
   4  -5  10 298.869 46.8992   4
   4   5  10 383.893 37.1743   2
   4   5 -11 838.645 70.5255   2
   4   5 -11 797.031 45.2784   1
   4  -5  11 917.374 68.4673   4
   4   5  11 921.098 48.1801   2
   4   5 -12 340.796 33.2823   1
   4   5 -12 375.820 54.4161   2
   4  -5  12 375.535 49.5556   4
   4   5  12 294.256 32.3245   2
   4   5 -13 46.7658 41.4884   2
   4   5 -13-34.6179 23.4715   1
   4  -5  13-13.9689 32.5865   4
   4   5 -14 622.339 63.1264   2
   4  -5  14 771.301 68.6061   4
   4   5 -15 37.1601 39.5701   2
   4  -5  15 77.7978 37.8044   4
   4   5 -16 570.118 62.0209   2
   4  -5  16 690.409 66.7683   4
  -4  -5  16 600.361 61.8197   4
   4   5 -17 76.6201 43.1817   2
   4  -5  17-0.25903 32.1987   4
  -4  -5  17 16.9897 32.8939   4
   4  -5  17-47.0011 36.3618   3
  -4   6   0 1974.61 72.1324   2
  -4   6   0 1830.16 45.3538   1
   4  -6   0 1904.22 69.9944   4
   4   6   0 1886.40 78.0096   2
   4  -6  -1 350.337 35.0709   2
   4   6   1 420.518 45.1113   2
   4   6  -1 378.133 45.4159   2
  -4   6  -1 409.716 41.6299   2
  -4   6   1 382.847 35.7475   2
   4  -6   1 426.341 37.8520   4
   4  -6  -1 330.419 30.0863   4
  -4   6   1 328.413 23.5324   1
   4   6  -2 18.0001 38.3827   2
   4  -6  -2 9.43710 23.1643   2
   4   6   2 27.8023 32.8660   2
  -4   6  -2 25.0347 32.6838   2
  -4   6   2 7.68110 17.3321   1
   4   6  -2 44.4576 18.1706   1
   4  -6   2 58.7767 25.3355   4
   4  -6  -2 33.9895 17.7767   4
   4   6  -3 1293.23 73.1214   2
  -4   6  -3 1297.14 67.2701   2
  -4   6   3 1235.03 49.0636   1
   4   6  -3 1265.67 40.1205   1
   4  -6   3 1153.86 64.1842   4
   4  -6  -3 1292.79 48.5421   4
   4   6   3 1297.67 62.0504   2
   4  -6  -3 1242.69 51.0977   2
   4   6  -4 86.7757 41.4316   2
   4   6   4 29.9563 31.8447   2
  -4   6  -4-22.3391 36.5331   2
  -4   6   4 76.7256 23.4676   1
   4   6  -4 30.8093 15.4110   1
   4  -6   4 29.7753 27.3605   4
   4  -6  -4 22.8219 12.1117   4
   4  -6  -4 33.8866 20.0639   2
   4   6  -5 749.018 61.7796   2
  -4   6  -5 829.913 58.3129   2
   4   6  -5 704.312 29.6540   1
   4  -6   5 714.672 54.3191   4
   4  -6  -5 723.960 29.9343   4
   4   6   5 770.826 47.1933   2
   4  -6  -5 677.421 34.0104   2
   4   6   6 297.215 36.0745   2
   4   6  -6 336.296 23.3721   1
   4   6  -6 337.122 53.6719   2
   4  -6   6 289.818 40.8720   4
   4  -6  -6 319.802 16.1733   4
   4   6   7 62.9098 28.0671   2
   4   6  -7 25.9472 46.8016   2
   4   6  -7 43.4064 15.4033   1
   4  -6   7 0.26447 31.3506   4
   4   6  -8 588.780 63.4234   2
   4   6  -8 646.447 32.1918   1
   4  -6   8 636.797 57.1686   4
   4   6   8 604.736 41.9555   2
   4   6  -9 289.555 54.9198   2
   4   6  -9 329.230 26.0076   1
   4  -6   9 410.928 50.4984   4
   4   6   9 367.836 35.8866   2
   4   6 -10 41.6581 18.3889   1
   4   6  10 8.66600 24.1087   2
   4   6 -11 1409.65 54.1135   1
   4   6 -11 1316.11 83.4013   2
   4  -6  11 1362.13 86.0949   4
   4   6 -12-49.1536 44.6042   2
   4  -6  12 4.23178 32.6536   4
   4   6 -13 358.566 56.7332   2
   4  -6  13 358.421 52.2586   4
   4   6 -14 250.052 53.9357   2
   4  -6  14 277.461 47.7033   4
   4   6 -15 53.3451 42.0556   2
   4  -6  15 115.211 41.0388   4
   4   6 -16 44.7843 42.1248   2
  -4  -6  16 37.4347 33.5645   4
   4  -6  16 79.2502 37.1655   4
  -4   7   0 3663.82 106.324   2
   4  -7   0 3365.39 103.905   4
   4   7   0 3422.02 115.085   2
   4   7   1 88.4345 38.2282   2
   4   7  -1 149.534 44.3357   2
  -4   7  -1 10.1565 32.7248   2
  -4   7   1 113.381 32.7435   2
   4  -7  -1 58.8599 22.9781   4
   4  -7   1 46.0965 25.2427   4
  -4   7   1 38.0515 16.1747   1
   4   7   2 544.340 50.0338   2
   4   7  -2 498.504 56.0747   2
  -4   7  -2 478.949 49.6235   2
   4   7   2 450.647 30.7484   1
   4   7  -2 468.408 26.8273   1
  -4   7   2 459.410 29.7667   1
   4  -7   2 477.560 44.0512   4
   4  -7  -2 477.909 35.6565   4
   4   7   3 353.111 44.8922   2
   4   7  -3 303.969 51.9150   2
  -4   7  -3 354.410 49.7620   2
   4   7  -3 306.655 21.1701   1
  -4   7   3 324.689 30.4792   1
   4  -7   3 315.943 40.1538   4
   4  -7  -3 325.140 29.4798   4
   4  -7  -3 256.600 33.7000   2
  -4   7  -4 194.144 45.6746   2
   4   7  -4 137.078 47.7331   2
   4   7   4 201.291 40.2416   2
  -4   7   4 129.967 26.1346   1
   4   7  -4 135.830 14.9817   1
   4  -7  -4 151.789 21.4611   4
   4  -7   4 175.389 38.5784   4
   4  -7  -4 76.1551 25.3608   2
   4   7  -5 383.318 56.9474   2
   4   7   5 353.964 41.6459   2
   4   7  -5 310.712 17.5004   1
   4  -7   5 377.799 46.7236   4
   4  -7  -5 309.747 23.3071   4
   4   7  -6 425.970 20.0177   1
   4   7  -6 391.477 56.5100   2
   4   7   6 396.733 41.4368   2
   4  -7   6 406.721 47.5344   4
   4  -7  -6 450.655 22.4799   4
   4   7   7 218.556 35.2735   2
   4   7  -7 168.138 47.8587   2
   4  -7   7 229.226 43.1499   4
   4   7  -8 1248.90 79.4121   2
   4  -7   8 1233.83 78.7444   4
   4   7   8 1149.42 54.0473   2
   4   7  -9 171.307 50.9393   2
   4   7   9 168.757 28.4482   2
   4  -7   9 202.661 40.9283   4
   4   7 -10 51.3889 43.6525   2
   4  -7  10 107.657 38.0259   4
   4   7 -11 174.541 52.7348   2
   4  -7  11 105.757 39.6270   4
   4   7 -12 344.649 58.1634   2
   4  -7  12 268.285 48.3762   4
   4   7 -13 74.2542 43.6005   2
   4  -7  13 90.5300 39.4295   4
   4   7 -14 162.526 50.9087   2
   4  -7  14 229.099 47.5155   4
   4   8   0 595.802 56.9953   2
   4  -8   0 588.038 46.7313   4
   4   8   1 180.466 41.7298   2
   4   8  -1 163.530 44.3804   2
   4  -8   1 138.480 31.7280   4
   4  -8  -1 157.122 27.9359   4
  -4   8  -2 39.4321 34.0800   2
   4   8   2 9.07001 34.5228   2
   4   8  -2-8.05568 42.7936   2
   4  -8   2 3.64680 27.0768   4
   4  -8  -2 40.9330 20.8390   4
   4   8   3 514.464 49.6143   2
   4   8  -3 504.672 58.0415   2
   4  -8   3 505.564 48.6759   4
   4  -8  -3 493.219 35.9703   4
   4   8   4-7.70004 31.3288   2
   4   8  -4-52.1056 46.5113   2
   4  -8   4 3.32243 28.2632   4
   4  -8  -4-18.0145 16.1441   4
   4   8  -5 293.580 53.1959   2
   4   8   5 260.409 38.3112   2
   4  -8   5 166.647 34.7498   4
   4   8  -6 97.8828 44.7480   2
   4   8   6 23.8723 27.4776   2
   4  -8   6 98.0284 36.7694   4
   4   8  -7-19.3281 44.5134   2
   4   8   7-56.0540 28.0761   2
   4  -8   7 1.67337 30.2463   4
   4   8  -8 205.408 54.3841   2
   4  -8   8 165.319 40.5861   4
   4   8  -9 187.834 52.9269   2
   4  -8   9 173.877 42.9176   4
   4   8 -10-28.2911 43.7941   2
   4  -8  10-61.5000 35.0202   4
   4   8 -11 325.603 57.2745   2
   4  -8  11 396.835 52.6010   4
   4   8 -12-75.7838 46.1583   2
   4  -8  12-70.3835 42.6833   4
   4   8 -13 83.5644 46.1791   2
   4  -8  13 217.665 51.6453   4
   4   9   0 532.683 59.0995   2
   4  -9   0 483.257 44.5596   4
   4   9  -1 17.3965 41.2341   2
   4   9   1 30.7331 39.5190   2
   4  -9  -1-34.8157 22.2154   4
   4  -9   1 12.0206 25.5240   4
   4   9   2 121.215 38.3385   2
   4   9  -2 74.8444 39.5235   2
   4  -9   2 111.579 30.3665   4
   4  -9  -2 102.973 24.8848   4
   4   9  -3 53.7296 44.1590   2
   4   9   3 35.6174 35.2800   2
   4  -9   3 35.0852 27.2579   4
   4  -9  -3 28.5639 18.2531   4
   4   9  -4-22.7917 44.4019   2
   4   9   4 31.2865 34.2670   2
   4  -9   4 2.34596 27.9916   4
   4   9  -5 84.2083 45.3868   2
   4   9   5 99.0494 33.9640   2
   4  -9   5 30.6890 32.0422   4
   4   9  -6 121.624 44.3845   2
   4  -9   6 155.878 39.1366   4
   4   9  -7 11.9933 43.6973   2
   4  -9   7 70.3952 33.0291   4
   4   9  -8 262.360 55.9124   2
   4  -9   8 226.559 44.5233   4
   4   9  -9-2.01090 45.7501   2
   4  -9   9 105.703 39.0196   4
   4   9 -10-0.25295 44.3984   2
   4  -9  10 135.365 44.4010   4
   4  10   0 256.203 48.1583   2
   4 -10   0 198.354 34.9179   4
   4  10  -1-12.8054 42.4904   2
   4  10   1-11.4621 38.0129   2
   4 -10   1 37.4562 26.4574   4
   4 -10  -1-10.4380 24.8259   4
   4  10  -2 49.9536 44.7768   2
   4  10   2-24.5297 39.0642   2
   4 -10   2 17.5298 26.8191   4
   4  10  -3 192.355 47.4043   2
   4  10   3 166.847 43.2707   2
   4 -10   3 154.111 37.3647   4
   4  10  -4-26.5986 45.8437   2
   4 -10   4 4.77215 28.2811   4
   4  10  -5 180.293 50.7980   2
   4 -10   5 102.924 34.8385   4
   4  10  -6 29.5091 44.9299   2
   4 -10   6 12.2444 32.6490   4
   4  10  -7-74.0306 46.7735   2
   4 -10   7 55.5961 35.3177   4
  -5   0   0 24.3965 8.64955   3
   5   0   0-0.82974 7.45814   3
   5   0  -1 626.659 32.4296   1
  -5   0  -1 601.492 23.6313   3
   5   0   1 654.694 24.6478   3
  -5   0   2 126887. 1821.23   1
   5   0  -2 126246. 1821.45   1
  -5   0  -2 119682. 1817.75   3
   5   0   2 122272. 1817.66   3
  -5   0  -2 123846. 1819.05   4
  -5   0   3 210.821 27.5614   1
   5   0  -3 307.382 33.4185   1
  -5   0  -3 192.974 17.8987   3
  -5   0  -3 194.887 18.5385   4
   5   0   3 235.649 23.4229   3
   5   0  -3 363.489 31.7800   2
   5   0  -4 483.106 34.1346   1
  -5   0   4 466.560 32.5816   1
  -5   0   4 491.386 15.7535   3
   5   0   4 507.514 30.7046   3
   5   0   4 472.698 27.2417   4
  -5   0  -4 432.874 27.2701   3
  -5   0  -4 472.146 26.3268   4
  -5   0   4 443.141 28.1629   2
   5   0  -4 424.419 28.8297   2
   5   0  -5 167.202 21.7094   2
   5   0  -5 150.372 26.1443   1
  -5   0   5 199.724 27.2119   1
   5   0   5 181.565 20.4925   4
  -5   0   5 198.457 12.5399   3
  -5   0  -5 187.599 19.8071   3
  -5   0  -5 192.373 18.9065   4
  -5   0   5 193.113 21.1991   2
   5   0   5 194.560 24.5443   3
  -5   0   6 646.343 40.1752   1
   5   0  -6 730.315 42.1069   1
  -5   0   6 684.109 26.1427   3
   5   0   6 680.823 38.7009   3
   5   0   6 705.554 35.1833   4
  -5   0  -6 749.752 34.4043   4
   5   0  -6 722.070 32.9343   2
  -5   0   6 708.273 33.5693   2
   5   0  -7 2239.88 62.3407   2
   5   0  -7 2186.79 76.9785   1
  -5   0   7 2389.29 75.7875   1
   5   0   7 2213.42 67.8339   4
   5   0   7 2243.63 75.2944   3
  -5   0  -7 2340.51 66.9873   4
  -5   0   7 2156.54 56.6356   3
  -5   0   7 2164.69 62.8115   2
   5   0  -8 1001.59 43.2098   2
   5   0  -8 1120.49 55.4615   1
   5   0   8 994.088 44.9180   4
  -5   0   8 1049.71 39.0269   3
  -5   0  -8 1065.71 45.0785   4
   5   0   8 1066.28 52.9890   3
  -5   0   8 1120.60 44.9914   2
   5   0  -9 1214.73 63.0567   1
   5   0  -9 1295.34 50.0785   2
  -5   0  -9 1315.48 53.2167   4
   5   0   9 1274.26 60.4657   3
   5   0   9 1329.13 55.4405   4
  -5   0   9 1257.86 46.6097   3
  -5   0   9 1333.97 50.9136   2
   5   0 -10 9857.36 190.137   2
   5   0 -10 10172.2 216.021   1
   5   0  10 10188.7 217.326   3
  -5   0  10 10025.0 191.531   3
   5   0  10 10072.1 201.575   4
  -5   0  10 9877.46 193.619   2
  -5   0  11 45.2361 24.6337   2
   5   0 -11 61.3957 23.9207   2
   5   0 -11 82.6378 33.9064   1
   5   0  11-6.69963 20.4021   4
   5   0  11 65.2164 29.9243   3
  -5   0  11 44.4666 18.1346   3
   5   0 -12 2696.31 98.8226   1
   5   0 -12 2602.68 79.5553   2
   5   0  12 2683.92 89.7346   4
  -5   0  12 2689.40 83.5838   3
   5   0  12 2648.28 101.961   3
  -5   0  12 2573.05 84.6228   2
   5   0 -13 88.7267 35.8280   1
   5   0 -13 115.392 29.0455   2
   5   0  13 90.6508 26.7801   4
  -5   0  13 57.9385 21.1792   3
   5   0  13 110.968 31.4350   3
   5   0 -14-27.1694 34.5737   1
  -5   0  14-16.6295 21.6254   4
   5   0  14 13.6617 22.1917   4
  -5   0  14 6.83583 19.5284   3
   5   0  14 47.6263 31.9524   3
   5   0 -15 769.200 60.3684   1
  -5   0  15 814.996 50.0570   4
   5   0  15 787.546 51.8917   4
   5   0  15 840.390 62.1515   3
  -5   0  15 842.925 51.9198   3
   5   0 -16 31.4171 30.8413   1
  -5   0  16 24.7723 21.2168   4
   5   0  16 51.0287 25.3237   4
  -5   0  16 17.0041 20.4883   3
   5   0  16 37.9742 27.6771   3
  -5   0  17 221.945 32.4456   4
   5   0  17 150.024 29.8538   4
  -5   0  17 207.392 31.9943   3
   5   0  17 241.201 41.7766   3
   5   0  18 637.195 51.8116   4
   5   0  18 699.454 65.8930   3
  -5   0  18 717.542 53.3208   3
   5   0  19 127.994 30.1182   4
   5   0  19 161.255 39.8402   3
  -5   0  19 85.5194 26.5213   3
  -5   1   0-1.44554 10.9448   4
  -5  -1   0 14.7353 13.2933   3
   5  -1  -1 1820.00 53.6643   1
  -5   1   1 1865.67 52.4492   1
  -5   1  -1 1790.20 48.7970   4
   5  -1   1 1881.18 50.0176   4
   5   1  -1 2287.70 62.2862   2
  -5  -1  -1 1752.51 46.9289   3
   5   1  -2 2608.29 65.0544   1
  -5   1   2 2234.49 62.4796   1
   5  -1  -2 2295.43 64.8014   1
  -5   1  -2 2388.47 60.3346   4
   5  -1   2 2439.53 61.7115   4
   5   1   2 2363.63 61.6004   3
   5   1  -2 2446.37 66.9579   2
  -5  -1   2 2301.99 65.0041   2
  -5  -1  -2 2348.21 58.1026   3
  -5   1   3 118.920 24.5026   1
   5   1  -3 151.849 26.6813   1
  -5  -1   3 118.034 23.6996   1
   5  -1  -3 129.211 27.1549   1
   5  -1   3 119.048 20.7181   4
  -5   1  -3 112.737 15.7892   4
  -5  -1   3 164.158 26.7967   2
   5   1   3 135.809 22.0295   3
   5   1  -3 139.731 29.2583   2
  -5  -1  -3 106.387 15.6533   3
  -5   1   4 3220.43 85.1275   1
  -5  -1   4 2914.39 80.8095   1
   5   1  -4 3589.55 82.6708   1
   5  -1  -4 3091.69 83.6630   1
  -5  -1  -4 3280.57 75.6438   4
   5  -1   4 3298.42 80.8960   4
  -5   1  -4 3401.24 81.7186   4
  -5  -1  -4 3310.85 81.9535   3
  -5  -1   4 3285.48 80.2739   2
   5   1   4 3254.31 81.8849   3
   5   1  -4 3327.03 81.4890   2
   5  -1  -4 3336.16 60.0767   3
   5  -1  -4 3347.61 66.1092   2
  -5   1   5 5280.69 119.797   1
   5  -1  -5 5175.82 118.824   1
  -5  -1   5 5217.58 114.617   1
   5   1  -5 5170.70 115.228   1
   5  -1   5 5260.95 114.727   4
   5  -1  -5 5328.22 94.2677   3
  -5   1  -5 5387.05 115.641   4
  -5  -1  -5 5312.88 107.838   4
  -5  -1  -5 5283.33 117.685   3
   5   1  -5 5268.30 112.612   2
  -5  -1   5 5105.61 112.846   2
   5   1   5 5253.87 116.978   3
   5  -1  -5 5243.02 95.0175   2
   5  -1  -6 0.24282 13.0162   2
   5   1  -6-22.8318 22.9817   2
   5   1  -6-49.0699 25.8847   1
  -5  -1   6-27.7945 22.7892   1
  -5   1   6 8.00747 22.6159   1
   5  -1  -6-28.6018 25.6042   1
  -5  -1  -6 16.9177 11.6342   4
   5  -1  -6 11.4661 8.23220   3
  -5   1  -6 23.1790 14.5136   4
   5  -1   6 2.54762 17.8319   4
   5  -1   6-4.04914 19.3355   3
   5   1   6-20.9598 20.7320   3
  -5   1   6-7.87404 14.1908   2
  -5  -1  -6 12.4858 14.2186   3
  -5   1   6 0.84818 9.79867   3
  -5  -1   6-14.3151 21.9812   2
   5  -1  -7 5634.17 104.968   2
   5  -1  -7 5687.53 134.636   1
   5   1  -7 5732.35 124.221   2
  -5  -1   7 5798.60 133.395   1
  -5   1   7 5847.84 134.958   1
   5   1  -7 5855.27 130.559   1
  -5  -1  -7 5690.80 133.737   3
   5  -1   7 5551.94 128.518   4
  -5   1  -7 5670.06 127.803   4
   5  -1   7 5546.61 135.374   3
   5  -1  -7 5757.87 109.941   3
  -5  -1  -7 5580.97 118.012   4
  -5   1   7 5400.40 106.339   2
  -5   1   7 5702.16 109.387   3
  -5  -1   7 5477.14 125.531   2
   5   1   7 5438.56 131.760   3
   5  -1  -8 29.1977 15.1264   2
   5   1  -8-20.7532 25.8018   2
  -5  -1   8 23.1575 24.3110   2
   5  -1  -8 8.53481 28.2349   1
  -5  -1   8 28.1794 25.2399   1
   5   1  -8 48.9744 26.9081   1
  -5  -1  -8 13.6096 12.6482   4
   5  -1   8 11.6744 19.9516   4
   5  -1   8 48.2215 20.2111   3
  -5   1  -8 26.7767 17.1827   4
  -5   1   8 31.7568 17.1221   2
  -5   1   8 46.3061 14.9231   3
   5   1   8 36.8569 23.1019   3
   5   1  -9 1521.55 61.9571   2
   5  -1  -9 1549.87 47.2462   2
   5   1  -9 1654.56 68.2055   1
   5  -1  -9 1603.77 71.0262   1
   5   1   9 1620.83 57.1377   4
   5  -1   9 1592.14 68.9867   3
   5  -1   9 1538.37 63.8906   4
  -5  -1   9 1603.46 56.8406   3
  -5  -1  -9 1662.29 56.6744   4
   5   1   9 1602.49 69.6007   3
  -5   1   9 1583.41 49.5571   2
  -5   1   9 1793.54 54.1985   3
  -5  -1   9 1656.97 63.4997   2
   5   1 -10 4865.59 122.169   2
   5  -1 -10 5193.24 136.391   1
   5  -1 -10 4870.10 103.068   2
   5   1 -10 5271.16 134.123   1
  -5  -1  10 4870.28 115.912   3
   5  -1  10 5149.30 138.600   3
  -5  -1 -10 5020.63 116.540   4
   5  -1  10 4933.31 128.341   4
   5   1  10 4821.35 117.808   4
  -5   1  10 5106.55 114.241   3
   5   1  10 4896.75 134.303   3
  -5  -1  10 5033.03 124.339   2
  -5   1  10 4942.53 106.959   2
   5   1 -11 104.907 30.7832   2
   5  -1 -11 39.6626 19.3791   2
   5   1 -11 49.4591 31.1431   1
   5  -1 -11 76.0388 35.8160   1
   5   1  11 65.6499 21.4643   4
  -5  -1  11 42.4925 18.1454   3
   5  -1  11 62.9215 24.7611   4
   5  -1  11 27.8414 23.6956   3
   5   1  11 58.4632 29.8874   3
  -5   1  11 53.8850 18.5215   3
  -5   1  11 57.8367 22.3267   2
   5  -1 -12 1437.60 74.5707   1
   5   1 -12 1412.25 71.9032   1
   5   1 -12 1389.54 64.0992   2
  -5  -1  12 1288.21 58.8770   3
   5  -1  12 1332.62 66.5473   4
   5  -1  12 1346.70 71.2810   3
   5   1  12 1245.34 57.5946   4
   5   1  12 1281.10 70.0890   3
  -5   1  12 1341.05 54.0063   2
  -5   1  12 1405.63 57.5891   3
   5  -1 -13 2733.07 106.984   1
   5   1 -13 2733.51 93.4091   2
   5   1 -13 2821.98 102.729   1
   5  -1  13 2670.74 97.3564   4
  -5  -1  13 2752.34 91.7057   3
   5  -1  13 3022.67 111.156   3
  -5   1  13 2680.28 79.6066   4
   5   1  13 2693.09 88.8963   4
   5   1  13 2747.96 105.738   3
  -5   1  13 2865.24 89.0644   3
  -5   1  13 2687.69 81.3099   2
   5   1 -14 32.8547 33.2631   1
   5  -1 -14 23.5212 34.3976   1
   5   1 -14-24.0685 32.5686   2
  -5   1  14 3.39343 17.0524   4
   5  -1  14-14.8540 23.2794   4
   5   1  14 29.8415 22.5223   4
   5   1  14-8.64552 28.6144   3
   5  -1  14-41.8861 30.1455   3
  -5   1  14 3.97185 21.0635   3
  -5  -1  14 27.6308 21.5464   3
   5   1 -15 722.886 58.4722   1
   5  -1 -15 724.357 62.0890   1
  -5  -1  15 761.819 50.4966   3
   5  -1  15 723.535 54.5463   4
   5   1  15 793.058 49.6517   4
  -5   1  15 730.434 42.7138   4
  -5  -1  15 785.148 53.8444   4
   5  -1  15 786.010 61.1821   3
  -5   1  15 801.894 51.0441   3
   5   1  15 705.676 57.4431   3
   5  -1 -16 341.229 47.8726   1
   5   1 -16 389.139 46.6995   1
  -5  -1  16 373.789 42.2084   4
   5  -1  16 345.874 42.6462   4
  -5  -1  16 419.272 41.6186   3
   5   1  16 392.624 37.6247   4
  -5   1  16 378.217 33.3391   4
  -5   1  16 458.928 42.2807   3
   5  -1  16 397.169 50.8447   3
   5   1  16 314.422 44.5495   3
   5  -1  17 263.961 39.4201   4
  -5  -1  17 296.660 39.7741   4
   5   1  17 265.134 34.0564   4
  -5  -1  17 270.614 35.0027   3
   5   1  17 282.050 43.8628   3
  -5   1  17 267.487 36.6848   3
   5  -1  17 292.070 44.9931   3
   5  -1  18 762.387 59.0982   4
  -5  -1  18 766.739 57.5425   4
   5  -1  18 816.997 67.7983   3
  -5  -1  18 864.067 58.6790   3
  -5   1  18 861.386 60.0199   3
   5   1  18 846.109 68.3919   3
   5  -1  19 27.8591 23.1894   4
   5  -1  19 6.56209 27.6833   3
   5   1  19 17.3837 30.8318   3
  -5  -1  19 61.5545 26.7259   3
   5  -2   0 21.3989 18.4068   1
   5  -2   0-12.7303 14.2796   4
  -5   2   0-15.5037 12.1596   4
   5   2   0-2.15911 31.5681   2
   5  -2  -1 455.932 28.5832   1
   5  -2   1 417.271 24.9184   1
  -5   2   1 437.033 26.7326   1
   5  -2   1 448.396 26.5414   4
  -5   2   1 464.722 22.4643   4
   5  -2  -1 487.689 22.9054   4
  -5   2  -1 481.138 26.7572   4
   5   2   1 453.275 37.1951   2
  -5  -2   1 540.843 36.5080   2
   5   2  -1 472.581 37.5528   2
   5   2  -2 6263.31 119.507   1
  -5   2   2 6078.22 121.648   1
   5  -2  -2 6155.27 121.749   1
   5  -2   2 6087.77 125.405   4
  -5   2   2 6354.03 111.386   4
  -5   2  -2 6176.34 124.727   4
   5   2  -2 6506.54 130.280   2
  -5  -2   2 6173.55 129.612   2
  -5  -2  -2 6220.12 126.255   3
  -5   2   3 766.037 38.1054   1
   5  -2  -3 687.127 36.9370   1
   5   2  -3 586.991 33.9605   1
  -5   2   3 727.579 24.3392   4
  -5   2  -3 791.766 35.7624   4
   5  -2   3 759.912 38.6172   4
  -5  -2   3 701.170 40.6406   2
   5   2  -3 778.288 43.2160   2
  -5  -2  -3 695.417 34.3790   3
   5   2  -4 2154.35 64.4785   1
   5  -2  -4 1998.25 67.6322   1
  -5   2   4 2218.97 68.3625   1
   5  -2   4 2390.44 70.7342   4
  -5   2  -4 2455.81 69.0954   4
  -5   2   4 2327.95 47.8921   4
  -5  -2   4 2288.39 71.1107   2
   5   2  -4 2386.32 71.3372   2
  -5  -2  -4 2423.81 67.3854   3
   5  -2  -5 2041.16 68.5808   1
   5  -2   5 2158.30 68.9292   2
   5   2  -5 1984.63 62.7134   1
  -5   2   5 1993.29 67.6584   1
  -5  -2   5 2059.66 62.8076   1
  -5   2  -5 2068.47 67.2959   4
   5  -2   5 2161.97 68.8752   4
   5  -2  -5 2076.49 52.8113   3
   5   2  -5 2096.53 67.7394   2
  -5  -2  -5 2137.73 66.2728   3
   5   2   5 2029.30 70.5167   3
   5  -2  -5 2180.40 40.7295   2
  -5  -2   5 2151.69 69.6338   2
   5  -2  -6 1493.23 62.5940   1
   5  -2   6 1510.18 59.8470   2
   5  -2  -6 1712.32 33.3487   2
  -5  -2   6 1533.38 56.9477   1
   5   2  -6 1599.23 58.4822   1
  -5   2   6 1611.76 62.3805   1
  -5  -2  -6 1565.05 58.5446   3
  -5  -2  -6 1520.70 48.3971   4
  -5   2  -6 1557.41 59.7210   4
   5  -2   6 1467.42 59.6964   4
   5   2   6 1524.49 61.2816   3
   5   2  -6 1585.76 63.3755   2
   5  -2  -6 1543.46 44.6098   3
  -5  -2   6 1464.24 61.6729   2
   5  -2  -7 2159.87 79.3164   1
   5  -2  -7 2461.77 45.0763   2
   5   2  -7 2357.32 78.2150   2
   5   2  -7 2414.74 73.8798   1
  -5  -2   7 2384.84 74.6524   1
   5  -2   7 2318.23 77.6653   4
   5  -2  -7 2303.35 60.7751   3
  -5  -2  -7 2291.81 63.0752   4
   5   2   7 2307.47 80.5241   3
  -5  -2   7 2241.93 78.4076   2
   5  -2  -8 3041.40 96.4723   1
   5   2  -8 3218.09 95.6593   2
   5   2  -8 3255.21 92.2914   1
  -5  -2   8 3204.39 93.0121   1
   5  -2   8 3074.74 95.7909   4
  -5  -2  -8 3191.69 78.7190   4
   5  -2  -8 3091.19 78.0372   3
   5   2   8 3287.57 100.016   3
   5   2  -9 4462.86 119.959   2
   5  -2  -9 4422.04 125.437   1
   5  -2   9 4446.15 111.944   1
   5   2  -9 4537.35 117.241   1
  -5  -2  -9 4503.01 101.665   4
   5  -2  -9 4407.29 104.090   3
   5  -2   9 4445.62 121.098   4
   5   2   9 4340.60 123.981   3
   5   2 -10 5226.79 132.582   2
   5   2 -10 5170.92 132.031   1
   5  -2 -10 5097.02 140.480   1
   5  -2 -10 4966.68 115.679   3
  -5   2  10 4886.14 95.4951   4
  -5  -2 -10 4902.44 111.690   4
   5  -2  10 5081.53 134.919   4
   5  -2  10 5070.37 140.450   3
  -5   2  10 4797.94 95.2304   2
   5   2  10 4878.28 136.743   3
   5  -2 -11 242.471 42.1794   1
   5   2 -11 253.575 42.4610   2
   5   2 -11 243.895 37.1102   1
   5  -2 -11 241.081 24.5489   3
   5  -2  11 259.589 38.5160   3
   5  -2  11 246.856 37.0502   4
  -5  -2 -11 255.395 25.0397   4
  -5   2  11 256.094 18.6846   4
   5   2  11 230.746 38.2097   3
  -5   2  11 256.757 22.8841   2
   5  -2 -12 3297.29 115.706   1
   5   2 -12 3448.60 110.790   1
   5   2 -12 3316.63 107.490   2
   5  -2  12 3246.03 110.373   4
  -5  -2 -12 3342.29 91.1467   4
  -5   2  12 3173.69 74.7462   4
   5  -2  12 3474.57 117.904   3
   5   2  12 3133.66 114.541   3
  -5   2  12 3351.70 76.7834   2
   5   2 -13 235.538 43.7826   2
   5  -2 -13 248.925 47.7774   1
   5   2 -13 300.194 44.6245   1
   5  -2  13 298.590 43.7772   3
  -5   2  13 249.825 21.4173   4
  -5  -2  13 271.622 32.5588   3
   5  -2  13 283.536 40.5296   4
  -5   2  13 249.984 26.4580   2
   5   2  13 225.203 38.2801   3
  -5   2  13 291.586 36.1895   3
   5  -2 -14 131.566 42.2658   1
   5   2 -14 134.319 36.1716   1
   5   2 -14 109.820 35.7062   2
   5  -2  14 125.585 31.3984   3
  -5   2  14 164.165 18.4263   4
   5  -2  14 149.088 36.0377   4
  -5  -2  14 166.350 28.3829   3
   5   2  14 66.2305 32.7588   3
  -5   2  14 128.367 30.4949   3
   5   2 -15 347.736 43.6280   1
   5   2 -15 318.028 42.5899   2
   5  -2 -15 267.185 43.4580   1
  -5  -2  15 320.552 35.7337   3
   5  -2  15 287.751 41.5797   4
   5  -2  15 326.221 43.8087   3
   5   2  15 339.510 47.7149   3
  -5   2  15 331.158 39.6156   3
   5   2 -16 232.144 39.9205   2
   5   2 -16 240.295 41.6413   1
  -5  -2  16 195.695 37.4751   4
   5  -2  16 230.408 39.1408   4
   5   2  16 211.949 42.1469   3
  -5  -2  16 225.358 32.8958   3
  -5   2  16 253.007 37.9014   3
   5  -2  16 216.269 37.9786   3
  -5  -2  17 240.286 38.6428   4
   5  -2  17 238.390 38.9389   4
   5  -2  17 223.288 40.4347   3
   5   2  17 269.405 47.6209   3
  -5  -2  17 230.291 34.1089   3
  -5  -2  18 472.463 49.7458   4
   5  -2  18 467.725 52.8131   4
  -5  -2  18 468.063 45.7501   3
   5  -2  18 548.491 58.0968   3
   5   2  18 525.989 58.8029   3
   5  -2  19 84.2269 32.2409   4
  -5  -2  19 78.1468 31.8078   4
  -5  -2  19 65.3941 24.9461   3
   5   2  19 56.5017 37.1041   3
   5  -2  19 98.2236 34.4063   3
   5  -3   0-56.7687 19.2700   2
   5  -3   0 0.74094 14.8697   1
  -5   3   0 14.7669 13.3301   1
  -5   3   0 16.0216 12.6156   4
   5  -3   0-1.72451 15.7716   4
   5   3   0-69.5322 32.2082   2
  -5  -3   0-0.18683 23.5668   2
   5  -3  -1 10875.7 184.371   2
   5  -3   1 10939.9 193.659   2
   5  -3  -1 10748.2 186.513   1
  -5   3   1 10425.2 184.307   1
   5  -3   1 10630.4 177.418   1
   5  -3  -1 10799.2 185.825   4
  -5   3   1 11018.9 187.886   4
  -5   3  -1 10866.5 195.873   4
   5  -3   1 10944.7 194.709   4
   5   3  -1 10852.8 202.474   2
   5   3   1 10765.2 200.398   2
  -5  -3   1 10574.5 205.095   2
   5   3  -2 70.7388 30.7574   2
   5  -3  -2 86.2210 13.8959   2
   5  -3   2 119.189 22.6879   2
  -5   3   2 85.7800 18.2399   1
   5  -3  -2 88.1780 18.4146   1
   5   3  -2 126.689 21.5862   1
   5  -3   2 111.192 14.4720   1
  -5   3  -2 102.301 19.1544   4
   5  -3  -2 85.4700 12.6650   4
  -5   3   2 103.745 12.9194   4
   5  -3   2 103.022 21.0097   4
  -5  -3   2 137.016 27.4502   2
   5   3   2 103.575 29.0091   2
   5   3  -3 584.375 41.2514   2
   5  -3  -3 591.801 22.3488   2
   5  -3   3 590.992 36.6959   2
   5  -3  -3 568.842 33.6274   1
  -5   3   3 610.203 33.1680   1
   5   3  -3 515.516 30.2514   1
  -5   3   3 625.839 23.5421   4
   5  -3   3 655.409 36.9425   4
   5   3   3 632.441 38.5655   2
  -5  -3   3 601.813 39.4585   2
   5  -3  -4 1745.91 38.5221   2
   5  -3  -4 1851.83 61.9572   1
   5  -3   4 1763.55 63.2562   2
  -5   3   4 1850.79 60.5039   1
   5   3  -4 1814.93 56.1634   1
  -5   3   4 1773.35 40.9611   4
   5  -3   4 1922.64 66.7455   4
  -5  -3   4 1834.41 68.5562   2
  -5  -3  -4 1979.55 64.8257   3
   5   3  -4 1928.44 70.5966   2
   5  -3  -5 3148.55 90.2205   1
  -5   3   5 3104.96 88.5090   1
   5   3  -5 3159.62 80.6800   1
  -5  -3   5 3111.33 78.3695   1
   5  -3   5 3091.85 93.3801   4
  -5   3   5 3075.94 56.3733   4
   5   3  -5 3130.10 96.2596   2
  -5  -3   5 3170.38 95.2965   2
   5   3  -6 563.136 48.1663   2
   5  -3  -6 623.226 42.9183   1
  -5  -3   6 644.867 35.8515   1
   5   3  -6 696.725 41.8961   1
  -5   3   6 619.340 41.6622   1
   5  -3   6 608.984 44.9346   4
   5  -3  -6 646.380 32.6643   3
   5  -3  -7 3530.43 103.793   1
   5   3  -7 3834.16 106.989   2
   5   3  -7 3750.17 95.2881   1
  -5  -3   7 3725.78 96.2767   1
   5  -3   7 3616.85 109.370   4
  -5  -3  -7 3639.52 84.7097   4
   5  -3  -7 3703.01 89.7962   3
   5  -3   8 35.4300 16.3968   1
   5   3  -8 78.2235 35.4280   2
  -5  -3   8 20.8060 23.5229   1
   5   3  -8 0.49296 22.0927   1
   5  -3  -8-25.8613 30.5064   1
  -5  -3  -8 14.8568 11.3259   4
   5  -3   8 30.9900 26.5661   4
   5  -3  -8-7.88401 13.1135   3
   5   3  -9 2284.84 76.0227   1
   5   3  -9 2305.89 89.1567   2
   5  -3  -9 2230.62 84.2394   1
   5  -3   9 2188.92 69.7961   1
   5  -3  -9 2177.34 68.2773   3
  -5  -3  -9 2131.23 61.8876   4
   5  -3   9 2265.23 87.2841   4
   5  -3 -10 3523.38 111.990   1
   5  -3  10 3431.61 95.9109   1
   5   3 -10 3427.14 111.943   2
   5   3 -10 3454.86 102.371   1
   5  -3 -10 3307.54 92.5759   3
   5  -3  10 3260.30 112.865   4
  -5  -3 -10 3334.67 83.2493   4
   5   3  10 3301.50 116.431   3
   5  -3 -11 79.7745 39.1799   1
   5   3 -11-3.30226 38.6447   2
   5   3 -11 9.82058 27.9302   1
  -5  -3 -11 9.92130 12.6099   4
   5  -3  11 0.33629 28.8609   4
   5   3  11-37.8843 37.2229   3
   5  -3 -12 1370.73 75.5620   1
   5   3 -12 1382.75 76.9475   2
   5   3 -12 1449.21 68.6485   1
   5  -3  12 1341.11 73.0951   4
  -5  -3 -12 1294.92 50.3591   4
   5   3  12 1392.30 79.1798   3
   5   3 -13 2249.32 88.2300   1
   5   3 -13 2341.36 95.9660   2
   5  -3 -13 2341.36 100.491   1
   5  -3  13 2242.38 97.1981   4
   5  -3  13 2259.66 100.207   3
   5   3  13 2176.68 102.778   3
   5   3 -14 25.1442 27.0670   1
   5   3 -14-36.6859 36.8111   2
   5  -3 -14 30.6983 33.5906   1
   5  -3  14 33.9622 26.1728   3
   5  -3  14-3.19544 30.0545   4
   5   3  14 45.1981 34.8057   3
   5   3 -15 353.914 42.1809   1
   5   3 -15 390.945 50.3037   2
   5  -3  15 446.268 51.2969   4
  -5  -3  15 389.216 41.0082   3
   5  -3  15 407.205 48.1899   3
   5   3  15 447.693 55.1122   3
   5   3 -16 375.543 48.9177   2
   5   3 -16 327.411 40.3515   1
  -5  -3  16 360.151 41.4748   3
   5  -3  16 372.586 48.9564   4
   5  -3  16 368.794 46.5727   3
   5   3  16 393.713 52.5911   3
   5   3 -17 192.184 42.4013   2
  -5  -3  17 160.114 33.7279   3
  -5  -3  17 174.641 38.4282   4
   5  -3  17 157.576 39.8236   4
   5   3  17 167.591 47.9929   3
   5  -3  17 160.630 36.3562   3
  -5  -3  18 635.324 60.5935   4
   5  -3  18 705.393 65.2573   4
   5  -3  18 642.910 64.0086   3
  -5  -3  18 664.158 56.0607   3
   5   3  18 556.032 65.4109   3
   5  -4   0 12.4875 19.3245   2
   5   4   0 61.5332 33.8176   2
   5  -4   0 7.51726 13.5916   1
  -5   4   0-0.64060 13.0694   1
   5  -4   0 21.6189 15.6979   4
  -5  -4   0-41.3652 27.7137   2
   5  -4  -1 1939.14 59.5653   2
   5  -4   1 2070.58 65.4978   2
   5  -4  -1 1996.70 54.5827   1
   5  -4   1 1982.72 46.8575   1
  -5   4   1 2003.46 54.0448   1
   5  -4  -1 2000.39 57.9074   4
   5  -4   1 2003.63 65.2696   4
   5   4   1 2115.34 71.8713   2
  -5  -4   1 1935.73 71.5453   2
   5   4  -1 2151.41 74.6417   2
  -5  -4  -1 2058.49 71.1323   2
   5   4  -2 198.269 38.1527   2
   5  -4   2 210.062 28.8639   2
   5  -4  -2 157.243 20.8238   2
   5  -4  -2 167.772 21.8541   1
  -5   4   2 180.781 21.6132   1
   5  -4   2 191.065 15.4122   1
   5  -4   2 223.927 28.0046   4
   5  -4  -2 168.414 17.4893   4
   5   4   2 202.153 35.4007   2
   5  -4   3 452.232 36.8756   2
   5   4  -3 438.102 44.1668   2
   5  -4  -3 370.317 22.7135   2
  -5   4   3 402.206 30.4158   1
   5  -4  -3 406.301 29.1568   1
   5   4  -3 375.635 26.9431   1
   5  -4   3 389.684 17.8023   1
   5  -4   3 376.482 33.0698   4
   5  -4  -3 382.380 20.8321   4
   5   4   3 430.695 38.6514   2
   5  -4  -4 2914.47 82.8118   1
  -5   4   4 3156.47 84.0932   1
   5   4  -4 3036.18 73.9957   1
   5  -4  -4 2867.57 61.8520   4
   5  -4   4 3059.45 92.8905   4
   5   4   4 3103.99 85.1450   2
   5   4  -4 3028.01 96.4172   2
   5  -4  -4 2875.16 61.5672   2
   5  -4  -5 1292.13 53.8945   1
   5   4  -5 1237.87 46.8593   1
  -5   4   5 1301.96 54.8715   1
   5  -4   5 1167.42 58.1561   4
   5  -4  -5 1227.56 29.3488   2
   5   4   5 1264.49 54.6541   2
   5   4  -5 1228.48 65.0309   2
   5   4  -6 1922.73 77.9482   2
   5  -4  -6 1824.43 69.0882   1
   5  -4   6 1751.52 46.4548   1
   5   4  -6 1755.62 58.3531   1
   5  -4   6 1914.72 74.9162   4
   5   4   6 1680.76 64.1858   2
   5   4  -7 1497.43 75.6184   2
   5  -4   7 1339.05 43.4863   1
   5  -4  -7 1482.30 63.7822   1
  -5  -4   7 1519.44 54.5191   1
   5   4  -7 1385.17 53.6857   1
   5  -4   7 1463.62 69.7444   4
   5  -4  -7 1363.18 56.9490   3
   5   4  -8 2947.03 104.645   2
   5  -4  -8 2744.66 95.4705   1
   5  -4   8 2755.44 72.8156   1
   5   4  -8 2813.24 81.3191   1
   5  -4   8 2867.97 101.894   4
  -5  -4  -8 2714.76 70.8208   4
  -5  -4   8 2890.03 82.9597   1
   5  -4  -9 3865.54 116.327   1
   5   4  -9 3667.26 99.7379   1
   5  -4   9 3514.80 91.1045   1
   5   4  -9 3703.30 121.196   2
  -5  -4  -9 3524.86 84.8280   4
   5  -4   9 3670.26 121.878   4
  -5  -4   9 3877.63 104.705   1
   5  -4 -10 1887.54 82.1279   1
   5   4 -10 1835.83 89.8572   2
   5   4 -10 1926.75 71.2854   1
   5  -4  10 1784.16 65.4027   1
   5  -4  10 1761.32 87.4648   4
  -5  -4 -10 1797.97 55.2452   4
   5   4 -11 165.278 46.4877   2
   5  -4 -11 237.671 43.2731   1
  -5  -4 -11 200.882 19.9576   4
   5  -4  11 216.744 40.9504   4
   5   4 -11 298.985 35.4467   1
   5   4 -12 2089.20 80.5943   1
   5   4 -12 2136.77 95.6337   2
   5  -4 -12 2193.65 93.9798   1
   5  -4  12 2212.49 99.4304   4
   5   4 -13 189.724 43.4499   2
   5   4 -13 267.337 33.8894   1
   5  -4  13 301.037 45.0992   4
   5   4 -14 341.400 53.2204   2
   5   4 -14 378.435 40.1780   1
   5  -4  14 324.394 45.5193   4
   5   4 -15 70.1563 43.3039   2
   5   4 -15 86.5335 26.2583   1
   5  -4  15 65.6892 33.8400   4
   5  -4  15 121.166 35.8275   3
   5   4 -16 304.478 51.4178   2
   5  -4  16 280.439 46.0352   3
   5  -4  16 245.509 46.5001   4
   5   4 -17 93.6348 41.1047   2
  -5  -4  17 153.748 39.2063   4
   5  -4  17 101.643 35.5510   4
   5  -4  17 156.686 39.0886   3
  -5  -4  17 175.343 33.9128   3
  -5  -4  18 351.388 44.5935   3
  -5  -4  18 275.888 46.7391   4
   5  -4  18 275.655 47.4706   3
   5  -4  18 395.029 55.6541   4
   5  -5   0-6.15149 20.9715   2
   5  -5   0 2.87323 11.3831   1
  -5   5   0-22.1486 13.0243   1
   5  -5   0-4.69769 16.8448   4
   5  -5   1 4054.74 108.112   2
   5  -5  -1 4143.98 87.9094   1
   5  -5   1 4142.53 76.0412   1
   5  -5  -1 4012.29 100.771   2
  -5   5   1 4046.88 88.2961   1
   5  -5   1 4174.96 107.670   4
   5  -5  -1 4303.62 101.104   4
   5   5  -1 4266.81 115.632   2
   5   5   1 4209.08 111.252   2
   5  -5  -2 18.0624 18.1547   2
   5   5  -2 89.1735 35.9492   2
   5   5   2 7.92572 31.5334   2
   5  -5  -2 19.7268 14.0350   4
   5  -5   2 49.7100 21.9262   4
  -5   5   2 16.3008 16.7864   1
   5  -5   2 26.0136 6.11885   1
   5  -5  -2 3.58605 15.5067   1
   5  -5  -3 190.715 22.3163   2
   5   5  -3 209.977 40.1085   2
   5  -5  -3 206.441 24.1334   1
   5   5   3 215.209 33.3951   2
  -5   5   3 182.437 24.2802   1
   5   5  -3 196.455 23.2749   1
   5  -5   3 199.791 31.6527   4
   5  -5  -3 215.604 19.1471   4
   5  -5  -4 1044.66 47.4696   1
  -5   5   4 1023.75 47.9194   1
   5   5  -4 974.959 40.2422   1
   5  -5  -4 1002.29 34.6435   4
   5  -5   4 989.647 55.5718   4
   5   5   4 997.641 53.6158   2
   5  -5  -4 958.885 36.4105   2
   5   5  -4 1047.00 64.1074   2
   5   5  -5 1739.98 81.7907   2
   5  -5  -5 1832.46 65.5565   1
   5   5  -5 1754.57 55.2248   1
   5  -5  -5 1778.27 43.3707   4
   5  -5   5 1762.14 77.4817   4
   5   5   5 1828.85 69.3690   2
   5  -5  -5 1654.79 45.0111   2
   5   5  -6 380.781 50.1947   2
   5  -5   6 363.928 17.4183   1
   5  -5  -6 344.973 36.5719   1
   5   5  -6 344.495 28.0385   1
   5  -5   6 393.026 44.3209   4
   5   5   6 391.098 40.0378   2
   5  -5  -7 1758.87 70.8206   1
   5  -5   7 1693.26 44.9943   1
   5   5  -7 1673.94 84.7990   2
   5   5  -7 1627.97 56.7473   1
   5  -5   7 1748.05 82.3058   4
   5   5   7 1659.44 64.3518   2
   5  -5  -8 14.2934 29.1459   1
   5   5  -8-26.1117 44.8323   2
   5  -5   8 26.2936 15.1303   1
   5   5  -8 51.6733 21.4825   1
   5  -5   8 2.85347 29.0458   4
   5   5   8 2.92694 29.5923   2
   5   5  -9 1058.35 49.3145   1
   5  -5   9 1033.75 41.8919   1
   5   5  -9 1064.22 75.4050   2
   5  -5  -9 1101.68 62.0060   1
  -5  -5   9 1080.96 51.4099   1
   5  -5   9 1102.44 69.9259   4
  -5  -5  -9 947.279 38.6873   4
   5   5   9 1055.92 53.9953   2
   5   5 -10 1501.93 84.9512   2
   5   5 -10 1362.28 57.2156   1
   5  -5  10 1432.24 54.3494   1
  -5  -5  10 1438.45 61.7664   1
   5  -5  10 1315.70 81.2495   4
   5   5  10 1426.01 63.2874   2
   5   5 -11 9.21219 43.3928   2
   5   5 -11 17.5840 22.4433   1
   5  -5  11 4.38548 33.1361   4
   5   5  11-0.27111 29.6365   2
   5   5 -12 799.532 67.3508   2
   5   5 -12 783.008 48.3888   1
   5  -5  12 870.528 67.7501   4
   5   5  12 811.221 47.9441   2
   5   5 -13 1362.89 63.8077   1
   5   5 -13 1309.70 83.0404   2
   5  -5  13 1409.66 85.9181   4
   5   5 -14 39.1725 42.3943   2
   5   5 -14 33.0696 23.3098   1
   5  -5  14 11.2474 33.0754   4
   5   5 -15 287.012 51.7742   2
   5  -5  15 316.886 49.9624   4
   5   5 -16 203.314 50.8211   2
   5  -5  16 226.723 45.6168   4
   5   5 -17 69.8159 42.1262   2
  -5  -5  17 2.27144 36.1353   4
   5  -5  17 82.5482 34.4865   3
   5  -5  17 110.478 39.1579   4
   5   6   0 29.3252 36.3255   2
   5  -6   0 7.64321 21.1450   4
  -5   6   1 1099.94 39.9737   1
   5  -6  -1 1208.41 52.5589   4
   5  -6   1 1195.09 59.2481   4
   5   6  -1 1141.10 66.5057   2
   5   6   1 1115.06 63.5091   2
   5  -6  -1 1042.94 52.2865   2
  -5   6   2 1711.96 55.3137   1
   5   6  -2 1820.51 54.6412   1
   5  -6  -2 1840.82 61.6789   4
   5  -6   2 1729.77 72.5705   4
   5   6  -2 1778.33 83.5521   2
   5   6   2 1831.61 75.6153   2
   5  -6  -2 1633.80 62.6029   2
   5  -6  -3 34.0885 21.7718   2
   5   6  -3 21.8760 40.9371   2
   5   6   3 0.73215 34.3939   2
   5  -6   3-28.9114 26.1756   4
   5  -6  -3 21.6372 15.8726   4
   5   6  -3-5.35520 19.2567   1
  -5   6   3 43.5066 22.5007   1
   5  -6  -4 335.604 28.9500   2
   5   6  -4 349.952 50.8505   2
   5   6   4 356.386 40.4395   2
   5   6  -4 372.615 26.3673   1
  -5   6   4 381.437 33.7031   1
   5  -6  -4 363.073 24.7292   4
   5  -6   4 347.694 40.4934   4
   5   6   5 23.8497 32.3043   2
   5   6  -5 6.13487 43.1263   2
   5   6  -5 7.28708 16.7623   1
   5  -6  -5 37.8614 12.2570   4
   5  -6   5 75.0596 30.9043   4
   5  -6  -5 48.6174 19.5746   2
   5   6  -6 426.176 56.0762   2
   5   6   6 338.976 39.8485   2
   5   6  -6 351.402 26.2834   1
   5  -6   6 355.285 42.5166   4
   5  -6  -6 318.476 21.9704   2
   5   6  -7 883.188 39.3082   1
   5   6  -7 960.370 72.5222   2
   5  -6   7 874.489 63.6722   4
   5   6   7 829.031 52.1919   2
   5   6  -8 301.821 55.5428   2
   5   6  -8 318.368 27.2869   1
   5  -6   8 294.205 15.2554   1
   5  -6   8 391.106 47.8522   4
   5   6   8 328.181 40.8579   2
   5   6  -9 398.042 30.0669   1
   5   6  -9 290.506 54.9107   2
   5  -6   9 336.013 49.9177   4
   5   6   9 375.159 37.6674   2
   5   6 -10 1249.40 80.9654   2
   5   6 -10 1193.50 49.6947   1
   5  -6  10 1311.28 79.8253   4
   5   6  10 1288.37 56.8862   2
   5   6 -11 31.2748 42.0378   2
   5   6 -11 9.15699 18.2109   1
   5   6  11 40.9615 26.7311   2
   5   6 -12 640.850 41.3563   1
   5   6 -12 591.695 62.8806   2
   5  -6  12 564.775 61.8273   4
   5   6 -13 85.3774 46.2291   2
   5  -6  13 41.9667 35.2039   4
   5   6 -14 36.7202 45.2846   2
   5  -6  14 58.3551 37.3362   4
   5   6 -15 92.3043 45.3566   2
   5  -6  15 158.404 39.6829   4
   5   6 -16-18.9510 44.0520   2
   5  -6  16-0.14853 33.6658   4
   5   7   0 3.72070 40.0817   2
   5  -7   0 33.9819 22.4967   4
   5   7   1 815.213 59.5655   2
   5   7  -1 821.111 64.2133   2
   5  -7   1 814.012 51.9481   4
   5  -7  -1 846.556 46.8986   4
  -5   7   1 802.822 34.1485   1
   5   7  -2 255.724 49.6859   2
   5   7   2 108.701 39.2487   2
   5  -7   2 199.858 33.8554   4
   5  -7  -2 221.192 28.5187   4
  -5   7   2 178.019 23.9926   1
   5   7  -2 165.904 23.3279   1
   5   7   3 96.5860 39.5376   2
   5   7  -3 126.837 47.8735   2
   5  -7  -3 73.8762 27.0410   2
  -5   7   3 66.7292 24.3425   1
   5   7  -3 67.9120 18.9272   1
   5  -7   3 131.860 33.4792   4
   5  -7  -3 59.0098 18.3983   4
   5   7   4 588.564 51.5540   2
   5   7  -4 524.918 60.3146   2
  -5   7   4 409.886 35.4474   1
   5   7  -4 451.734 26.0407   1
   5  -7  -4 420.352 29.0984   4
   5  -7   4 437.160 48.0745   4
   5  -7  -4 451.061 35.4909   2
   5   7   5 577.198 48.4290   2
   5   7  -5 586.352 63.7816   2
   5  -7   5 601.772 54.2188   4
   5  -7  -5 560.840 29.7507   4
   5   7  -5 593.233 27.8320   1
   5   7   6 101.191 34.4261   2
   5   7  -6 85.6938 44.0159   2
   5   7  -6 151.838 17.8144   1
   5  -7  -6 135.058 14.5080   4
   5  -7   6 177.636 39.0431   4
   5   7  -7 787.313 67.8105   2
   5  -7   7 857.894 66.6236   4
   5   7   7 790.363 50.4561   2
   5   7   8-3.23897 26.2457   2
   5   7  -8 12.7926 42.4521   2
   5  -7   8-33.1611 32.3695   4
   5   7   9 252.093 34.5986   2
   5   7  -9 213.957 50.8555   2
   5  -7   9 244.479 44.7095   4
   5   7 -10 686.645 70.3871   2
   5  -7  10 410.016 54.0207   4
   5   7 -11 47.7909 48.3038   2
   5  -7  11 7.62851 34.4932   4
   5   7 -12 433.872 61.4502   2
   5  -7  12 271.884 49.5056   4
   5   7 -13 558.664 66.2171   2
   5  -7  13 527.102 64.0435   4
   5   7 -14 99.9341 48.8371   2
   5  -7  14 57.9178 39.1838   4
   5   8   0-24.2050 38.3337   2
   5  -8   0-11.4396 23.4897   4
   5   8   1 279.875 46.7385   2
   5   8  -1 215.866 45.6264   2
   5  -8   1 260.637 35.1274   4
   5  -8  -1 280.438 33.0217   4
   5   8  -2 1125.58 74.1696   2
   5  -8   2 1089.67 66.0759   4
   5  -8  -2 1143.93 56.1209   4
   5   8   2 1126.66 68.3966   2
   5   8   3 23.5192 33.0820   2
   5   8  -3 21.1296 41.3290   2
   5  -8   3-0.81474 27.0081   4
   5  -8  -3-2.74185 17.6783   4
   5   8   4 129.639 36.0896   2
   5   8  -4 116.388 46.8993   2
   5  -8   4 125.281 34.2353   4
   5  -8  -4 76.5756 19.3838   4
   5   8  -5 58.0333 44.3000   2
   5   8   5 39.4393 31.5900   2
   5  -8   5 32.8646 28.0704   4
   5   8   6 4.55145 30.1924   2
   5   8  -6-14.2346 44.2917   2
   5  -8   6 82.3737 36.4035   4
   5   8   7 397.070 42.4106   2
   5   8  -7 379.004 58.1967   2
   5  -8   7 447.971 52.4379   4
   5   8  -8 67.4685 45.6653   2
   5  -8   8 26.2514 32.6713   4
   5   8  -9 36.3995 44.9436   2
   5  -8   9 50.1157 35.8650   4
   5   8 -10 550.062 67.2151   2
   5  -8  10 572.797 63.8599   4
   5   8 -11 22.8717 48.1405   2
   5  -8  11-1.48122 33.0822   4
   5   8 -12 180.648 49.7958   2
   5  -8  12 261.378 50.2521   4
   5   8 -13-21.6995 46.1612   2
   5  -8  13 27.3758 40.0392   4
   5   9   0-6.96650 38.3303   2
   5  -9   0-8.46132 22.4527   4
   5   9   1 94.4574 39.1670   2
   5   9  -1 179.196 44.9347   2
   5  -9   1 155.098 33.2979   4
   5  -9  -1 164.909 30.1529   4
   5   9   2 60.3595 37.2032   2
   5   9  -2 40.2640 43.1597   2
   5  -9   2 15.5189 24.2897   4
   5  -9  -2 24.9674 19.2492   4
   5   9   3 40.8463 35.6590   2
   5   9  -3 129.528 48.0830   2
   5  -9   3 94.2599 31.8883   4
   5   9  -4 242.191 50.0983   2
   5   9   4 149.317 37.7312   2
   5  -9   4 128.293 36.8826   4
   5   9  -5 79.4892 45.2489   2
   5   9   5 132.282 37.0511   2
   5  -9   5 164.981 36.9870   4
   5   9  -6 59.8584 44.4150   2
   5   9   6 93.9913 33.9974   2
   5  -9   6 83.1016 34.4608   4
   5   9  -7 227.458 54.3876   2
   5  -9   7 318.949 48.7545   4
   5   9  -8 8.89573 45.4508   2
   5  -9   8 19.8394 34.1918   4
   5   9  -9 34.0388 43.1362   2
   5  -9   9-15.6508 34.4508   4
   5   9 -10 104.478 47.6962   2
   5  -9  10 125.149 42.8425   4
   5  10   0 37.4077 41.7597   2
   5 -10   0 16.6768 25.1420   4
   5  10  -1 96.4296 42.7845   2
   5  10   1 103.416 43.2817   2
   5 -10   1 52.1101 27.6626   4
   5  10   2 46.0714 37.3996   2
   5  10  -2 62.9690 44.4929   2
   5 -10   2 67.2478 29.7689   4
   5  10  -3 10.8917 42.8307   2
   5  10   3-82.9523 39.5322   2
   5 -10   3 4.59536 27.2327   4
   5  10  -4 117.161 48.4500   2
   5  10   4 55.3551 34.8766   2
   5 -10   4 103.636 36.0722   4
   5  10  -5-13.0884 44.8657   2
   5 -10   5 9.16962 29.3155   4
   5  10  -6 62.6860 46.2627   2
   5 -10   6-29.5204 34.3172   4
  -6   0   0 34143.6 523.544   3
   6   0   0 35559.3 522.585   3
   6   0  -1 70.8075 29.1523   1
  -6   0   1 9.83608 6.45377   3
  -6   0  -1 6.23459 10.3410   3
   6   0   1 41.0730 13.7927   3
   6   0  -1 20.1076 8.44045   3
   6   0  -2 3051.68 76.8939   1
  -6   0   2 2847.25 72.3467   1
   6   0   2 2909.24 68.1440   3
  -6   0  -2 2796.46 67.1321   3
   6   0  -3 146.874 29.2594   1
  -6   0   3 129.695 27.2039   1
  -6   0  -3 102.926 15.0663   3
  -6   0  -3 104.141 16.0014   4
   6   0  -3 76.2344 25.5139   2
   6   0   3 134.650 20.6093   3
   6   0  -4 460.244 35.3727   1
  -6   0   4 468.479 34.9368   1
  -6   0  -4 495.617 28.3466   4
   6   0   4 525.860 32.8582   3
  -6   0  -4 500.549 28.5254   3
   6   0  -4 438.865 29.8804   2
  -6   0   5 2695.49 81.3037   1
   6   0  -5 2829.60 82.4444   1
  -6   0   5 2878.58 54.9732   3
  -6   0  -5 2931.27 76.1776   4
   6   0   5 2799.61 76.5166   4
   6   0   5 2946.36 82.5515   3
  -6   0  -5 3039.71 81.2379   3
   6   0  -5 2803.96 70.0136   2
  -6   0   5 2879.47 71.0965   2
   6   0  -6 9505.43 193.467   1
  -6   0   6 9554.07 192.136   1
  -6   0   6 9574.96 160.116   3
  -6   0  -6 9775.09 183.361   4
   6   0   6 9772.20 191.965   3
   6   0   6 9885.67 183.203   4
   6   0  -6 9456.70 173.164   2
  -6   0   6 9582.16 175.433   2
  -6   0   7 3668.34 105.699   1
   6   0  -7 3738.16 104.952   1
  -6   0  -7 3760.23 94.7421   4
  -6   0   7 3651.58 77.8568   3
   6   0   7 3925.68 95.7407   4
   6   0   7 3843.40 103.830   3
  -6   0   7 3596.57 89.0403   2
   6   0  -7 3664.07 87.2839   2
   6   0  -8 16155.8 281.690   2
   6   0  -8 17031.6 307.253   1
  -6   0  -8 17072.2 294.943   4
   6   0   8 16249.7 293.216   4
  -6   0   8 16621.2 273.596   3
   6   0   8 16650.6 308.654   3
  -6   0   8 16677.4 284.834   2
   6   0  -9 333.776 31.6818   2
   6   0  -9 412.996 43.5510   1
  -6   0   9 353.465 23.4898   3
   6   0   9 307.031 29.7397   4
   6   0   9 346.159 35.7316   3
  -6   0   9 303.899 30.5283   2
   6   0 -10 15.4015 23.9307   2
   6   0 -10 66.2007 33.4697   1
   6   0  10-3.50924 19.4050   4
   6   0  10-0.87430 23.8325   3
  -6   0  10 17.0940 23.0712   2
  -6   0  10 25.1480 14.1655   3
   6   0 -11 1331.38 55.4253   2
   6   0 -11 1399.31 71.6872   1
  -6   0  11 1246.26 51.0482   3
   6   0  11 1309.57 60.4053   4
   6   0  11 1313.43 68.6436   3
  -6   0  11 1306.62 56.5779   2
   6   0 -12 214.203 31.3104   2
   6   0 -12 208.740 41.5184   1
   6   0  12 220.835 30.5423   4
  -6   0  12 221.555 24.7924   3
   6   0  12 260.834 37.9975   3
  -6   0  12 201.936 33.8279   2
   6   0 -13 1793.56 86.1311   1
   6   0 -13 1740.33 67.0165   2
   6   0  13 1784.02 75.6889   4
   6   0  13 1755.52 84.3092   3
  -6   0  13 1763.31 66.7595   3
   6   0 -14 6020.29 169.618   1
   6   0 -14 5814.83 140.521   2
   6   0  14 6159.79 174.570   3
   6   0  14 6024.61 156.685   4
  -6   0  14 6099.32 147.999   3
   6   0 -15-28.9189 34.7898   1
  -6   0  15 5.15312 20.3916   4
   6   0  15 0.86618 23.6621   4
   6   0  15 16.4790 27.2020   3
  -6   0  15 7.96801 20.0033   3
   6   0 -16 1708.07 90.0401   1
   6   0  16 1690.45 79.5098   4
  -6   0  16 1664.61 74.0500   4
  -6   0  16 1926.99 79.3587   3
   6   0  16 1823.17 94.5337   3
   6   0 -17 156.242 42.2660   1
  -6   0  17 148.176 27.6404   4
   6   0  17 150.742 31.3870   4
   6   0  17 180.676 39.3740   3
  -6   0  17 177.789 29.6354   3
   6   0  18 0.28269 24.2979   4
   6   0  18 28.7142 29.1449   3
  -6   0  18-14.7749 22.3981   3
   6   0  19 48.9142 26.5662   4
   6   0  19 22.8182 31.4779   3
   6  -1   0 1026.83 46.0119   1
  -6   1   0 873.944 34.5399   4
  -6  -1   0 894.530 30.6767   3
   6  -1  -1 153.027 28.9424   1
  -6   1  -1 13.7999 12.2296   4
   6   1  -1 137.732 34.9652   2
  -6  -1  -1 22.3331 11.8043   3
   6   1   1 74.0373 19.2883   3
   6   1  -2 184.552 30.3381   1
  -6   1   2 322.256 28.0789   1
   6  -1  -2 234.874 30.3187   1
  -6   1  -2 257.163 21.0074   4
   6  -1   2 287.208 25.4364   4
   6   1   2 204.096 22.3737   3
   6   1  -2 324.207 35.0323   2
  -6  -1  -2 278.557 20.6139   3
  -6   1   3 31585.7 490.288   1
   6   1  -3 30896.3 489.457   1
   6  -1  -3 31513.9 492.310   1
  -6  -1   3 30374.6 487.269   1
  -6   1  -3 31175.8 490.706   4
   6  -1   3 31092.1 489.846   4
  -6  -1  -3 30635.2 487.851   3
   6   1  -3 30673.4 489.231   2
  -6  -1   3 30587.8 489.852   2
   6   1   3 30315.7 487.460   3
   6   1  -4 67.4651 24.9363   1
  -6   1   4 104.244 24.7495   1
   6  -1  -4 103.043 27.5176   1
  -6  -1   4 90.2106 24.1034   1
  -6   1  -4 112.582 18.5207   4
   6  -1   4 133.185 22.3952   4
   6   1  -4 116.481 28.8833   2
  -6  -1  -4 86.0406 15.5238   3
   6  -1  -4 109.658 7.37322   3
   6   1   4 101.001 22.6417   3
   6  -1  -4 77.8869 18.4106   2
  -6  -1   4 100.390 25.3772   2
   6   1  -5 5458.51 124.051   1
  -6  -1   5 5370.21 123.947   1
  -6   1   5 5646.60 128.432   1
   6  -1  -5 5749.31 127.521   1
   6  -1  -5 5699.03 96.2594   3
   6  -1   5 5652.06 122.423   4
  -6  -1  -5 5658.14 125.306   3
  -6  -1  -5 5670.89 116.579   4
   6  -1   5 5730.80 127.441   3
  -6   1  -5 5792.33 124.569   4
  -6  -1   5 5499.31 121.272   2
   6   1   5 5578.48 124.878   3
   6  -1  -5 5277.70 104.162   2
   6   1  -5 5612.79 119.144   2
  -6   1   6 1169.05 54.4778   1
   6   1  -6 1274.22 53.0731   1
   6  -1  -6 1196.39 56.4914   1
  -6  -1   6 1109.58 51.0104   1
  -6  -1  -6 1246.11 52.0461   3
   6  -1   6 1153.43 48.8516   4
  -6  -1  -6 1179.26 44.4959   4
   6  -1  -6 1207.53 33.1649   3
   6  -1   6 1172.07 51.5480   3
  -6   1  -6 1207.42 49.5864   4
   6  -1  -6 1147.29 37.4409   2
   6   1   6 1106.60 52.2804   3
  -6  -1   6 1189.07 49.8819   2
   6   1  -6 1160.54 49.2555   2
   6   1  -7 176.072 28.7791   2
   6  -1  -7 100.484 18.2357   2
   6  -1  -7 76.3423 29.3256   1
  -6  -1   7 121.127 27.9541   1
   6   1  -7 50.6728 26.4030   1
   6  -1   7 116.514 22.6381   4
  -6   1  -7 96.1056 19.1437   4
   6  -1   7 143.825 26.7846   3
  -6  -1  -7 95.4411 17.0069   4
  -6   1   7 100.075 17.8458   2
   6   1   7 62.2664 24.0293   3
  -6  -1   7 49.8649 25.0405   2
  -6   1   7 111.142 14.6387   3
   6  -1  -8 2960.64 96.0628   1
   6  -1  -8 2861.87 68.5101   2
   6   1  -8 2894.73 84.6636   2
   6   1  -8 2946.22 92.0323   1
   6  -1   8 3021.39 94.2284   3
   6  -1   8 2929.28 89.3326   4
  -6  -1  -8 3009.20 80.8848   4
  -6   1   8 2909.79 72.0141   2
  -6   1   8 3061.89 70.3115   3
  -6  -1   8 2985.17 85.5237   2
   6   1   8 2945.93 93.4525   3
   6   1  -9 3485.63 97.0910   2
   6  -1  -9 3441.93 80.5407   2
   6  -1  -9 3617.75 112.808   1
   6   1  -9 3732.12 107.757   1
   6  -1   9 3555.69 109.470   3
   6  -1   9 3431.45 102.228   4
  -6  -1   9 3497.45 88.2205   3
  -6  -1  -9 3592.84 94.5462   4
  -6   1   9 3835.42 84.7448   3
  -6  -1   9 3675.40 100.274   2
  -6   1   9 3500.20 82.9550   2
   6   1   9 3551.10 107.746   3
   6  -1 -10 439.009 29.1049   2
   6   1 -10 444.263 42.5937   2
   6   1 -10 504.997 46.6834   1
   6  -1 -10 448.071 46.1036   1
   6  -1  10 436.568 38.7415   4
  -6  -1  10 441.334 31.0128   3
  -6  -1 -10 447.157 31.2075   4
  -6   1  10 443.763 29.0532   3
  -6   1  10 512.195 33.0110   2
   6   1  10 427.540 41.4286   3
   6  -1  10 480.307 43.0813   3
   6   1 -11 9454.75 197.616   2
   6  -1 -11 9931.80 217.269   1
   6  -1 -11 9124.26 175.013   2
   6   1 -11 9909.14 213.947   1
  -6  -1  11 9337.25 189.911   3
   6  -1  11 9852.76 221.610   3
   6  -1  11 9290.97 206.389   4
  -6   1  11 9383.40 180.784   2
  -6   1  11 9855.75 186.894   3
   6   1  11 9543.96 216.963   3
   6   1 -12 529.978 46.1615   2
   6  -1 -12 498.097 33.9018   2
   6   1 -12 511.301 49.5557   1
   6  -1 -12 541.380 54.9410   1
   6   1  12 468.104 39.5905   4
   6  -1  12 517.657 43.7810   4
  -6  -1  12 470.302 36.6819   3
  -6   1  12 502.740 35.5039   3
   6  -1  12 442.557 44.1962   3
   6   1  12 495.809 47.8982   3
  -6   1  12 465.963 35.1422   2
   6  -1 -13 2194.88 97.7833   1
   6   1 -13 2299.61 94.4666   1
   6   1 -13 2090.83 81.0963   2
   6  -1  13 2220.20 97.7172   3
  -6  -1  13 2103.70 77.7271   3
   6  -1  13 2063.59 86.5572   4
   6   1  13 2065.65 77.5897   4
  -6   1  13 2068.87 71.5150   2
  -6   1  13 2274.86 76.1020   3
   6   1  13 2154.17 93.4186   3
   6   1 -14-7.32202 31.3318   2
   6  -1 -14-56.2123 38.4559   1
   6   1 -14 48.0600 35.4175   1
  -6   1  14 29.8944 19.8492   4
   6  -1  14-12.9473 24.8827   4
   6   1  14 25.8566 22.6474   4
   6  -1  14 2.47089 29.2617   3
   6   1  14 17.8114 30.7690   3
  -6  -1  14 30.9865 22.2535   3
  -6   1  14 22.0313 21.1753   3
   6   1 -15 31.3267 33.7376   1
   6   1 -15-15.7381 28.7084   2
   6  -1 -15-25.5161 35.0947   1
   6  -1  15 18.6291 25.1180   4
  -6   1  15-15.2494 17.8737   4
  -6  -1  15 2.44499 19.1775   3
  -6   1  15-5.02526 21.3976   3
   6   1  15-32.3868 28.8251   3
   6  -1  15-7.69212 26.2297   3
   6   1 -16 30.4052 32.7656   1
   6  -1 -16 43.6560 34.0615   1
  -6  -1  16 12.7047 24.6672   4
   6  -1  16 23.6273 26.9685   4
  -6   1  16 32.2265 17.7966   4
  -6  -1  16 59.2618 24.2116   3
   6  -1  16 15.7842 28.4831   3
  -6   1  16 10.7117 21.8417   3
   6   1  16 34.5875 30.3759   3
   6  -1 -17 1438.20 87.7632   1
   6   1 -17 1394.97 83.4642   1
   6  -1  17 1355.34 84.2807   3
   6  -1  17 1263.49 73.8684   4
  -6  -1  17 1378.53 75.4428   4
  -6  -1  17 1451.59 72.3559   3
  -6   1  17 1458.19 71.5744   3
   6   1  17 1360.19 83.5317   3
  -6  -1  18-12.0967 25.8148   4
   6  -1  18 19.0565 27.0175   4
  -6   1  18 3.00760 24.8121   3
  -6  -1  18 12.4834 20.4548   3
   6   1  18 2.02126 29.9496   3
   6  -1  18 3.35974 28.7780   3
   6  -1  19 956.799 76.8981   3
   6  -1  19 760.591 62.5403   4
   6   1  19 811.013 71.5413   3
   6  -2   0 19620.8 316.051   1
  -6   2   0 19699.2 320.422   4
   6  -2   0 20236.1 319.340   4
   6   2   0 19535.1 333.175   2
  -6   2   1 1153.21 40.6064   1
   6  -2  -1 994.731 41.2332   1
  -6   2   1 1088.51 36.8716   4
   6  -2   1 1086.93 41.4372   4
  -6   2  -1 1057.11 40.4590   4
   6   2  -1 1050.18 51.7774   2
   6  -2  -2 1681.27 56.6806   1
  -6   2   2 1769.47 54.6705   1
   6   2  -2 1697.52 53.3705   1
  -6   2  -2 1881.06 56.6604   4
   6  -2   2 1760.70 56.7361   4
  -6   2   2 1822.20 46.8974   4
  -6  -2   2 1791.19 61.4206   2
   6   2  -2 1882.72 64.5046   2
  -6  -2  -2 1749.87 56.1176   3
  -6   2   3 317.116 27.3727   1
   6   2  -3 293.228 28.6142   1
   6  -2  -3 316.643 29.5533   1
  -6   2  -3 321.357 24.6649   4
   6  -2   3 348.452 28.4793   4
  -6   2   3 303.521 17.6207   4
  -6  -2  -3 349.738 25.2554   3
   6   2  -3 307.785 34.6495   2
  -6  -2   3 348.961 32.5187   2
  -6   2   4 2090.74 68.3424   1
   6  -2  -4 2161.07 70.6571   1
   6   2  -4 2179.00 65.1194   1
  -6  -2   4 2064.26 63.6462   1
   6  -2   4 2173.07 68.9163   4
  -6   2  -4 2148.22 67.1202   4
  -6  -2   4 2216.47 71.1656   2
   6   2  -4 2144.75 69.7798   2
  -6  -2  -4 2264.68 66.1740   3
   6   2  -5 571.603 42.3990   2
  -6   2   5 564.648 38.5189   1
  -6  -2   5 580.510 34.8138   1
   6   2  -5 630.133 37.5436   1
   6  -2  -5 634.773 40.9026   1
   6  -2   5 565.235 36.6978   4
  -6   2  -5 623.602 36.4558   4
   6  -2  -5 606.104 24.8072   3
   6   2   5 609.564 38.7195   3
  -6  -2  -5 631.317 35.9261   3
  -6  -2   5 531.235 37.6361   2
   6  -2  -5 596.010 22.2350   2
   6  -2  -6 10334.1 208.308   1
   6   2  -6 10098.7 199.629   1
  -6   2   6 10890.8 208.844   1
  -6  -2   6 10359.7 200.206   1
   6  -2   6 10207.2 205.911   4
  -6  -2  -6 10603.4 189.600   4
  -6   2  -6 10852.6 206.800   4
  -6  -2   6 10259.0 206.494   2
   6   2   6 10404.6 208.560   3
   6  -2  -6 10242.5 164.859   2
   6   2  -6 10697.4 204.257   2
   6  -2  -6 10221.4 176.972   3
   6  -2  -7 1450.01 65.2617   1
   6  -2  -7 1446.18 34.5857   2
   6   2  -7 1559.46 62.5083   1
  -6  -2   7 1418.25 61.1943   1
   6  -2   7 1479.52 62.7627   4
   6  -2  -7 1537.92 45.0870   3
  -6  -2  -7 1519.16 51.1766   4
   6   2   7 1432.67 65.1431   3
  -6  -2   7 1524.86 63.6261   2
   6   2  -7 1444.55 63.2996   2
   6  -2  -8 13361.1 259.106   1
   6  -2  -8 12839.7 204.551   2
   6   2  -8 13190.5 249.954   2
  -6  -2   8 13324.7 250.303   1
   6   2  -8 13268.9 248.114   1
   6  -2   8 12574.9 254.418   4
  -6  -2  -8 13074.4 232.723   4
   6  -2  -8 13077.8 225.799   3
   6   2   8 13002.9 257.318   3
   6   2  -9 450.924 43.1247   2
   6  -2  -9 405.883 19.0170   2
   6   2  -9 416.719 39.9332   1
   6  -2  -9 451.321 44.7207   1
  -6  -2  -9 414.708 28.1174   4
   6  -2  -9 403.149 26.0027   3
   6  -2   9 385.634 38.4661   4
   6   2   9 410.510 41.0404   3
   6   2 -10 19.1356 33.1305   2
   6   2 -10 15.3213 29.5709   1
   6  -2 -10-27.0086 31.8530   1
  -6  -2 -10-6.43091 14.2114   4
   6  -2 -10-5.23530 12.0572   3
   6  -2  10 12.2304 24.2329   4
   6  -2  10-3.58620 22.6498   3
   6   2  10-27.0676 28.9128   3
   6   2 -11 1031.98 62.0795   2
   6   2 -11 1149.12 63.5723   1
   6  -2 -11 1118.47 67.9396   1
   6  -2  11 1058.62 61.8572   4
   6  -2 -11 997.350 45.9474   3
   6  -2  11 1109.93 64.3717   3
  -6  -2 -11 1076.64 47.5611   4
   6   2  11 1148.96 66.0113   3
   6   2 -12 156.690 39.6577   2
   6   2 -12 123.198 37.1933   1
   6  -2 -12 115.421 39.0615   1
  -6   2  12 162.982 18.4031   4
   6  -2  12 144.678 33.2879   3
   6  -2  12 168.296 35.1192   4
  -6   2  12 138.360 22.0715   2
   6   2  12 117.037 32.3431   3
   6  -2 -13 1456.18 82.1639   1
   6   2 -13 1515.11 77.9032   1
   6   2 -13 1457.79 73.8430   2
   6  -2  13 1443.43 78.3834   3
   6  -2  13 1497.70 76.8137   4
  -6   2  13 1472.07 48.4093   4
  -6  -2  13 1421.98 65.4858   3
   6   2  13 1447.70 81.5642   3
   6   2 -14 5120.03 149.761   1
   6  -2 -14 5514.87 162.577   1
   6   2 -14 5199.25 145.965   2
   6  -2  14 5026.82 152.463   4
   6  -2  14 5277.16 163.035   3
  -6   2  14 5181.40 110.603   4
  -6  -2  14 5097.58 140.382   3
   6   2  14 5017.93 159.759   3
   6  -2 -15-47.9979 37.7769   1
   6   2 -15 14.7714 30.2808   1
   6   2 -15 20.9673 30.1787   2
  -6  -2  15 5.36480 19.3238   3
   6  -2  15-29.5615 30.1033   4
   6  -2  15-20.7524 30.1268   3
   6   2  15 12.4645 30.9216   3
   6   2 -16 1557.37 79.1955   2
   6   2 -16 1592.16 84.5290   1
   6  -2 -16 1526.00 88.1112   1
  -6  -2  16 1616.57 76.8461   3
   6  -2  16 1537.57 85.8481   4
   6  -2  16 1549.99 89.2099   3
   6   2  16 1513.68 89.0845   3
   6   2 -17 91.3083 36.8371   1
  -6  -2  17 132.154 33.7995   4
   6  -2  17 144.830 36.8431   4
   6   2  17 78.2460 35.0909   3
  -6  -2  17 135.167 29.3694   3
   6  -2  17 90.4846 32.7515   3
   6  -2  18-29.5267 31.2217   4
  -6  -2  18 77.3325 35.3946   4
   6  -2  18 54.3945 30.2211   3
   6   2  18 34.3849 32.6530   3
  -6  -2  18 30.2246 22.1975   3
   6  -2  19 32.9789 30.3665   4
  -6  -2  19 23.2446 29.3131   4
   6  -2  19-34.3456 30.7931   3
   6   2  19 58.7535 38.2460   3
   6  -3   0 134.513 20.6446   2
   6  -3   0 150.032 20.2658   1
   6  -3   0 137.286 17.7636   4
  -6   3   0 171.527 18.6963   4
   6   3   0 178.551 33.4963   2
   6  -3   1 3875.29 88.9169   2
   6  -3   1 3662.19 77.4388   1
  -6   3   1 3580.33 81.9062   1
   6  -3  -1 3746.93 83.5971   1
   6  -3   1 3744.24 90.3096   4
   6  -3  -1 3704.70 82.2601   4
  -6   3  -1 3676.31 89.8657   4
  -6   3   1 3752.55 83.8653   4
   6   3  -1 3811.65 98.0274   2
  -6  -3   1 3606.75 99.1688   2
   6   3   1 3634.42 94.1363   2
   6  -3   2 2100.35 67.8110   2
   6  -3  -2 2275.59 64.4234   1
   6  -3   2 2227.17 53.4392   1
  -6   3   2 2277.51 62.9836   1
   6  -3   2 2337.83 68.7277   4
  -6   3  -2 2258.34 68.8849   4
   6  -3  -2 2319.35 56.8241   4
  -6   3   2 2326.48 57.6934   4
   6   3  -2 2360.41 74.7857   2
   6   3   2 2216.18 72.4064   2
  -6  -3   2 2213.32 74.4329   2
   6  -3   3 7694.18 159.441   2
   6  -3  -3 7155.13 154.730   1
   6   3  -3 7723.71 149.481   1
  -6   3   3 8024.24 154.181   1
   6  -3   3 7765.57 160.109   4
  -6   3   3 7787.18 138.549   4
  -6   3  -3 8068.92 161.389   4
  -6  -3  -3 7845.29 163.832   3
   6   3  -3 8035.27 165.760   2
   6   3   3 7803.00 158.435   2
  -6  -3   3 7855.20 166.578   2
   6   3  -4 4.85162 32.8132   2
   6  -3   4 53.3602 22.3597   2
   6  -3  -4 4.81802 9.92401   2
   6  -3  -4 19.8306 23.8467   1
  -6   3   4-1.76121 21.5767   1
   6   3  -4 5.47703 21.2427   1
  -6   3  -4 7.25591 15.9594   4
  -6   3   4 5.98630 8.54632   4
   6  -3   4 16.6746 20.9577   4
  -6  -3   4 4.62766 26.9513   2
  -6  -3  -4 14.3471 16.6230   3
   6  -3  -5 777.419 20.7600   2
   6  -3  -5 767.465 44.7550   1
   6   3  -5 736.970 41.2171   1
  -6   3   5 814.621 44.1286   1
  -6  -3   5 793.873 37.7151   1
   6  -3   5 788.261 45.5785   4
  -6   3   5 761.781 24.3672   4
   6   3  -5 842.355 53.6579   2
   6   3  -6 296.659 38.5117   2
  -6  -3   6 274.730 31.9019   1
   6  -3  -6 286.912 34.2116   1
   6   3  -6 281.976 30.5575   1
   6  -3   6 319.085 34.1095   4
  -6   3   6 315.059 13.1871   4
   6  -3  -6 303.789 23.9313   3
   6  -3  -7 2198.05 80.5927   1
   6   3  -7 2111.17 70.9675   1
  -6  -3   7 2387.54 74.6838   1
   6  -3   7 2185.91 81.9411   4
  -6  -3  -7 2269.39 64.2395   4
   6   3  -7 2321.88 83.4679   2
   6  -3  -7 2154.88 63.1651   3
   6   3  -8-54.8526 35.8596   2
  -6  -3   8 4.69886 24.5953   1
   6   3  -8 32.4150 25.7761   1
   6  -3  -8-13.9218 29.7135   1
  -6  -3  -8 11.7384 12.6754   4
   6  -3   8 20.5630 24.5485   4
   6  -3  -8 3.07697 11.9466   3
   6  -3  -9 2809.00 99.0692   1
   6   3  -9 3083.89 93.8338   1
   6   3  -9 2973.39 101.217   2
   6  -3   9 2856.05 81.3850   1
  -6  -3  -9 2728.59 75.4995   4
   6  -3  -9 2790.48 78.2896   3
   6  -3   9 2831.94 100.643   4
   6   3 -10-53.2699 39.7470   2
   6  -3 -10 33.9136 32.3457   1
   6   3 -10 40.3510 30.2364   1
   6  -3  10 27.0381 29.3450   4
  -6  -3 -10 7.24700 13.2844   4
   6  -3 -10 44.1796 15.0416   3
   6   3  10 15.0947 36.3637   3
   6   3 -11 12244.4 258.758   2
   6  -3 -11 12335.9 263.933   1
   6   3 -11 12190.8 248.143   1
  -6  -3 -11 12096.7 223.880   4
   6  -3  11 11850.2 262.379   4
   6   3  11 11749.5 266.948   3
   6   3 -12 129.706 43.9033   2
   6  -3 -12-1.41088 37.0942   1
   6   3 -12 2.66489 30.2591   1
  -6  -3 -12 65.8409 19.3896   4
   6  -3  12 26.6457 29.3847   3
   6  -3  12-35.1903 31.6665   4
   6   3  12 63.0001 41.1618   3
   6   3 -13 502.077 52.5802   2
   6  -3 -13 492.615 55.1747   1
   6   3 -13 506.017 47.7507   1
   6  -3  13 535.896 52.7518   4
   6  -3  13 502.612 50.9156   3
   6   3  13 461.299 55.6260   3
   6  -3 -14-87.9386 38.8394   1
   6   3 -14-25.7366 37.3665   2
   6   3 -14 33.7008 27.9528   1
   6  -3  14-7.59874 27.6613   3
   6  -3  14 48.4080 31.1363   4
   6   3  14-29.3002 39.0235   3
   6   3 -15 5.80476 33.6419   2
   6  -3 -15 26.8610 33.2298   1
   6   3 -15-2.04732 29.1081   1
   6  -3  15 35.6764 29.8580   3
  -6  -3  15 26.2017 22.6379   3
   6  -3  15 74.8249 33.1812   4
   6   3  15-27.6831 39.4284   3
   6   3 -16 107.001 37.0910   1
   6   3 -16 2.01270 33.3870   2
  -6  -3  16 55.6113 26.3137   3
   6  -3  16 64.5387 32.2305   3
   6  -3  16 62.7205 32.8729   4
   6   3  16 142.751 42.3828   3
   6   3 -17 602.308 59.8614   2
   6   3 -17 577.576 55.1816   1
  -6  -3  17 679.971 54.2577   3
   6  -3  17 571.205 57.2980   4
   6  -3  17 554.211 59.3963   3
   6   3  17 723.457 70.8845   3
  -6  -3  18-12.5932 29.7374   4
   6  -3  18 47.0572 32.9673   4
   6   3  18-55.3397 42.5852   3
   6  -3  18 33.2614 32.2156   3
  -6  -3  18 43.7049 25.9917   3
   6  -4   0 11097.7 213.886   2
   6  -4   0 11856.4 199.630   1
   6  -4   0 11966.5 214.661   4
   6   4   0 11764.4 227.931   2
  -6  -4   0 11984.6 230.157   2
   6  -4  -1 2229.25 64.9527   2
   6  -4   1 2238.92 71.7615   2
   6  -4  -1 2390.43 63.5890   1
   6  -4   1 2317.98 55.5672   1
  -6   4   1 2290.90 60.5093   1
   6  -4   1 2379.92 70.9198   4
   6  -4  -1 2320.02 64.7605   4
   6   4  -1 2269.09 81.2432   2
   6   4   1 2328.52 78.8792   2
   6  -4  -2 24.9972 15.9225   2
   6  -4   2 37.1791 23.3110   2
   6   4  -2 40.7975 34.8535   2
   6  -4  -2 35.0364 19.1140   1
  -6   4   2 15.9999 17.0640   1
   6  -4   2 24.6096 14.0841   1
   6  -4   2 57.0950 21.1487   4
   6  -4  -2 39.7118 12.7596   4
   6   4   2 19.1568 31.3050   2
   6   4  -3 675.314 51.5089   2
   6  -4  -3 710.458 30.7179   2
   6  -4  -3 787.893 40.1551   1
   6  -4   3 727.886 26.8400   1
   6   4  -3 714.191 36.5373   1
  -6   4   3 753.509 38.4456   1
   6  -4   3 736.268 44.4861   4
   6  -4  -3 685.132 29.2464   4
   6   4   3 715.863 46.8024   2
   6  -4  -4 740.503 27.8827   2
   6   4  -4 788.001 53.6852   2
   6  -4  -4 752.465 43.0139   1
   6   4  -4 769.043 37.6743   1
  -6   4   4 753.552 42.2052   1
   6  -4   4 787.971 47.9544   4
   6   4   4 774.654 49.0462   2
   6  -4  -5 57.6328 11.0545   2
   6   4  -5-1.48693 37.1742   2
   6   4  -5-3.78013 21.5674   1
  -6   4   5 55.4251 22.8915   1
   6  -4  -5 30.4975 22.8718   1
   6  -4   5 28.1976 23.7656   4
   6   4   5 29.6700 31.8793   2
   6  -4  -6 4580.71 117.562   1
   6   4  -6 4279.25 105.783   1
   6  -4   6 4566.81 125.752   4
   6   4  -6 4678.36 128.425   2
   6   4   6 4269.18 111.363   2
   6   4  -7 350.489 47.4902   2
   6  -4   7 407.289 24.9481   1
  -6  -4   7 381.316 32.0292   1
   6  -4  -7 348.227 40.3925   1
   6   4  -7 349.058 33.1916   1
   6  -4   7 321.885 37.6342   4
   6  -4  -7 360.429 29.6265   3
   6  -4   8 6538.43 133.605   1
   6  -4  -8 7133.76 164.660   1
   6   4  -8 6712.73 169.567   2
  -6  -4   8 6649.31 149.492   1
   6   4  -8 6577.58 146.635   1
   6  -4   8 6772.87 173.079   4
  -6  -4  -8 6551.76 135.692   4
   6  -4  -8 6444.43 145.631   3
   6  -4  -9 437.776 44.8120   1
   6  -4   9 412.757 30.2238   1
   6   4  -9 400.157 52.4990   2
   6  -4   9 450.505 48.6812   4
  -6  -4  -9 400.980 27.0060   4
   6   4  -9 454.996 39.4976   1
   6  -4 -10 15.8092 34.1469   1
   6   4 -10 70.3611 45.8474   2
   6  -4  10 54.9003 35.2616   4
  -6  -4 -10 9.99547 12.4582   4
   6   4 -10 85.9861 31.5928   1
   6  -4  10 44.8484 21.6526   1
   6   4 -11 722.142 64.2673   2
   6  -4 -11 716.825 60.2802   1
   6   4 -11 716.393 49.8985   1
   6  -4  11 751.300 62.1563   4
  -6  -4 -11 733.249 37.0894   4
   6   4 -12 36.1682 40.1221   2
   6  -4 -12-3.53105 33.4656   1
   6  -4  12 96.5626 35.5273   4
   6   4 -12 56.0172 29.7497   1
   6   4 -13 634.153 49.3378   1
   6   4 -13 589.489 57.8602   2
   6  -4 -13 551.657 55.4388   1
   6  -4  13 635.090 58.8761   4
   6   4 -14 3060.36 121.237   2
   6   4 -14 3130.14 107.648   1
   6  -4  14 3179.09 126.867   4
   6   4 -15-27.2489 38.0324   2
   6   4 -15 24.7337 28.1431   1
   6  -4  15-23.9330 31.8270   4
   6  -4  15-40.8214 30.0771   3
   6   4 -16 1060.32 77.7619   2
   6   4 -16 1057.15 65.4716   1
   6  -4  16 950.271 74.6060   4
   6  -4  16 1032.91 77.1927   3
   6   4 -17-29.8744 40.7395   2
   6  -4  17 42.2823 33.2568   4
  -6  -4  17 76.7390 28.1486   3
   6  -4  17 65.6468 33.3414   3
   6   4 -18 77.4660 43.4812   2
  -6  -4  18-11.1637 33.2681   4
   6  -4  18-31.2161 33.8330   3
  -6  -4  18-6.59296 24.5641   3
   6  -4  18-40.6680 32.9819   4
   6  -5   0 9.48040 22.9607   2
   6   5   0 39.3125 34.0639   2
   6  -5   0 8.08436 13.3760   1
   6  -5   0 26.4152 17.3941   4
   6  -5  -1 900.764 45.2710   2
   6  -5  -1 935.034 37.3005   1
   6  -5   1 902.609 30.6213   1
  -6   5   1 866.464 36.7596   1
   6  -5  -1 906.907 41.4434   4
   6  -5   1 934.503 47.5772   4
   6   5  -1 920.550 58.0659   2
   6   5   1 851.676 54.1654   2
   6  -5  -2 208.857 25.1305   2
   6   5  -2 201.619 40.3849   2
  -6   5   2 254.690 26.0321   1
   6  -5  -2 228.346 23.7746   1
   6  -5   2 227.695 15.5463   1
   6  -5   2 227.467 29.6439   4
   6  -5  -2 216.049 21.2692   4
   6   5   2 216.748 37.2827   2
   6  -5  -3 4974.54 108.246   2
   6  -5  -3 5225.65 116.479   1
   6  -5   3 5152.16 88.3707   1
  -6   5   3 5039.50 117.025   1
   6   5  -3 5212.94 110.741   1
   6  -5  -3 5153.10 107.031   4
   6  -5   3 4927.08 133.617   4
   6   5   3 5235.60 130.893   2
   6   5  -3 5399.59 140.779   2
   6  -5  -4 25.8049 15.9175   2
   6   5  -4 23.3694 38.6963   2
  -6   5   4-9.69851 19.9328   1
   6   5  -4 7.52728 20.6211   1
   6  -5   4 2.52053 10.0449   1
   6  -5  -4-8.24599 21.5983   1
   6  -5  -4 14.3905 11.3618   4
   6  -5   4-16.4314 23.6663   4
   6   5   4 15.7678 31.4887   2
   6  -5  -5 1255.86 59.1402   1
   6  -5   5 1345.55 33.1553   1
   6  -5   5 1409.59 36.2801   1
   6   5  -5 1299.39 50.8570   1
   6  -5   5 1483.25 70.1827   4
   6   5   5 1360.35 62.6661   2
   6   5  -5 1444.07 76.1644   2
   6  -5  -5 1248.05 38.0947   2
   6  -5  -6 32.3865 25.9143   1
   6  -5   6 4.55619 10.4833   1
   6   5  -6-19.2614 42.3803   2
   6   5  -6-1.89265 21.1293   1
   6  -5   6 34.7457 28.4771   4
   6   5   6-25.9967 31.1620   2
   6  -5  -6 10.5388 8.95048   2
   6  -5  -7 150.743 33.8666   1
   6   5  -7 105.664 45.2689   2
   6   5  -7 125.242 26.0521   1
   6  -5   7 120.795 16.0412   1
   6  -5   7 150.679 36.3321   4
   6   5   7 156.387 36.0317   2
   6  -5  -8 10.2725 28.0506   1
   6   5  -8 42.7849 44.3380   2
   6  -5   8 26.2725 15.6926   1
   6   5  -8-7.29465 21.8747   1
   6  -5   8 23.3703 31.3959   4
   6   5   8 62.0225 34.6684   2
   6  -5  -9 1435.74 71.1097   1
   6   5  -9 1269.68 56.4503   1
   6   5  -9 1385.01 84.4595   2
   6  -5   9 1385.33 50.1024   1
  -6  -5   9 1347.54 59.0530   1
  -6  -5  -9 1294.78 48.6131   4
   6  -5   9 1317.41 78.0348   4
   6   5   9 1391.04 65.1835   2
   6   5 -10-30.8562 45.8097   2
   6  -5 -10 47.8722 35.3261   1
   6  -5  10 61.1430 21.3965   1
   6   5 -10 2.93849 23.0414   1
   6  -5  10-11.4300 33.7259   4
   6   5  10 96.6590 37.3389   2
   6   5 -11 4774.14 153.997   2
   6   5 -11 4476.32 122.563   1
   6  -5 -11 4848.15 145.049   1
   6  -5  11 5072.12 161.151   4
   6   5  11 4817.55 125.274   2
   6   5 -12-5.24389 41.4518   2
   6  -5  12 60.9644 34.7827   4
   6   5 -12-14.4437 23.0413   1
   6   5 -13 348.095 54.6913   2
   6   5 -13 325.779 35.8291   1
   6  -5  13 412.551 53.7864   4
   6   5 -14-27.8536 39.3599   2
   6   5 -14-42.2219 25.5050   1
   6  -5  14 20.7472 31.9147   4
   6   5 -15 32.2168 25.8521   1
   6   5 -15 10.6351 38.6824   2
   6  -5  15 76.9522 36.2575   4
   6   5 -16-55.2979 40.6620   2
   6  -5  16 34.8507 31.2678   3
   6  -5  16 19.1469 32.3808   4
   6   5 -17 333.088 55.7298   2
   6  -5  17 335.721 53.3754   4
   6  -5  17 349.196 51.0119   3
   6  -6   0 5282.43 101.672   1
   6  -6   0 5385.20 131.457   4
   6   6   0 5354.43 145.364   2
   6   6  -1 381.173 52.9289   2
   6  -6  -1 229.549 29.6771   2
   6  -6  -1 287.213 22.6775   1
   6   6   1 302.547 46.2572   2
   6  -6   1 294.806 34.8584   4
   6  -6  -1 288.353 29.4761   4
  -6   6   1 261.016 24.2699   1
   6   6   2 44.8799 35.8096   2
   6   6  -2 86.7769 44.2685   2
   6  -6  -2 61.4298 24.9395   2
   6  -6  -2 58.5292 18.8873   1
   6  -6  -2 101.463 21.2685   4
   6  -6   2 60.8891 26.8355   4
   6   6  -2 80.6508 23.6992   1
  -6   6   2 93.0154 22.4215   1
   6  -6  -3 263.899 29.5559   2
   6   6  -3 307.396 51.2054   2
   6  -6  -3 287.620 27.3416   1
   6   6   3 278.619 41.6493   2
   6  -6  -3 308.045 25.7766   4
   6  -6   3 296.367 36.2566   4
   6   6  -3 288.558 28.0939   1
  -6   6   3 308.281 29.4021   1
   6  -6  -4 39.6666 19.7021   2
   6   6  -4-17.7188 43.7214   2
   6  -6  -4 25.2804 21.1096   1
   6   6   4-29.5939 35.4476   2
  -6   6   4 3.20095 22.9724   1
   6   6  -4 20.3540 19.8869   1
   6  -6  -4 15.9025 13.4769   4
   6  -6   4 6.28031 26.7729   4
   6  -6  -5 153.824 27.0274   1
   6   6  -5 173.539 49.8450   2
   6   6   5 152.021 38.9218   2
   6   6  -5 181.102 25.1267   1
   6  -6   5 175.059 35.2267   4
   6  -6  -5 176.845 16.7876   4
   6  -6  -5 159.955 21.3313   2
   6   6  -6 1782.24 90.1488   2
   6  -6  -6 1744.43 70.8115   1
   6   6  -6 1650.35 56.1039   1
   6  -6   6 1705.86 83.1513   4
   6   6   6 1724.91 73.1834   2
   6  -6  -6 1578.76 43.1311   2
   6   6  -7 153.922 51.1780   2
   6  -6  -7 88.5380 29.6653   1
   6   6  -7 109.063 23.2547   1
   6  -6   7 82.6298 32.2625   4
   6   6   7 75.1498 36.2334   2
   6   6  -8 2094.94 67.7389   1
   6   6  -8 2147.21 102.382   2
   6  -6  -8 2178.48 87.9963   1
   6  -6   8 2173.48 99.4663   4
   6   6   8 2245.06 82.8981   2
   6   6  -9 209.795 52.0664   2
   6   6  -9 165.512 25.6691   1
   6  -6   9 211.862 41.4271   4
   6   6   9 141.584 34.3699   2
   6   6 -10-38.9894 44.0252   2
   6   6 -10-3.74948 19.0515   1
   6  -6  10-29.1087 35.5133   4
   6   6  10-42.4256 30.4467   2
   6   6 -11 238.417 52.3652   2
   6   6 -11 302.128 30.8781   1
   6  -6  11 337.253 48.9866   4
   6   6  11 288.574 36.7673   2
   6   6 -12 84.8841 48.4796   2
   6   6 -12 71.7130 22.7462   1
   6  -6  12 63.8720 33.4819   4
   6   6 -13 238.141 53.7811   2
   6  -6  13 200.898 46.2370   4
   6   6 -14 1399.01 89.3505   2
   6  -6  14 1469.92 95.7454   4
   6   6 -15 59.2814 42.8877   2
   6  -6  15-81.6060 40.8973   4
   6   6 -16 389.578 60.4790   2
   6  -6  16 453.340 59.6904   4
   6   7   0 146.650 46.8800   2
   6  -7   0 115.169 27.3464   4
   6   7   1-98.5712 43.1699   2
   6   7  -1-64.0049 43.8351   2
   6  -7   1 13.4233 25.6311   4
   6  -7  -1-28.5725 23.4732   4
  -6   7   1 26.2304 17.6496   1
   6   7   2 61.1392 37.4672   2
   6   7  -2 84.8844 48.7255   2
   6   7  -2 42.0262 21.2730   1
  -6   7   2 1.89223 19.3738   1
   6  -7   2-0.78647 27.4648   4
   6  -7  -2-1.78201 18.5258   4
   6   7  -3 1782.50 91.0661   2
  -6   7   3 1830.00 63.9436   1
   6   7  -3 1859.27 58.4035   1
   6  -7  -3 1863.72 64.7097   4
   6  -7   3 1881.78 82.3703   4
   6   7   3 2019.80 84.9077   2
   6  -7  -3 1657.10 65.4401   2
   6   7   4 52.8840 37.9338   2
   6   7  -4 51.3473 44.5585   2
   6   7  -4 29.6378 19.7512   1
   6  -7  -4 27.3441 15.6260   4
   6  -7   4-47.8669 30.4667   4
   6   7  -5 1574.51 88.2577   2
   6   7  -5 1414.89 48.8797   1
   6  -7  -5 1530.53 49.6443   4
   6  -7   5 1602.86 82.9620   4
   6   7   5 1670.59 75.3965   2
   6   7  -6 86.3806 45.9618   2
   6   7   6 207.797 40.5760   2
   6  -7   6 137.971 35.0385   4
   6   7  -6 155.212 20.9595   1
   6   7  -7 86.0435 48.2162   2
   6   7   7 146.029 35.2514   2
   6  -7   7 82.8099 33.7182   4
   6   7  -7 72.3568 17.2842   1
   6   7  -8 119.133 48.5303   2
   6   7   8 118.161 33.0640   2
   6  -7   8 117.102 37.5909   4
   6   7   9 525.519 45.7525   2
   6   7  -9 566.751 67.5114   2
   6  -7   9 558.596 59.4217   4
   6   7 -10 84.6909 46.4731   2
   6  -7  10 41.7760 31.5218   4
   6   7 -11 828.375 75.5452   2
   6  -7  11 793.503 72.8116   4
   6   7 -12 167.836 51.6866   2
   6  -7  12 102.161 38.2373   4
   6   7 -13 314.322 58.9768   2
   6  -7  13 453.503 59.4979   4
   6   7 -14-31.7008 46.2897   2
   6  -7  14 89.7648 43.2887   4
   6  -8   0 1847.38 78.9052   4
   6   8   0 1697.87 88.6282   2
   6   8   1-68.0049 42.4733   2
   6   8  -1-94.5124 45.7371   2
   6  -8   1-29.5078 25.4763   4
   6  -8  -1-22.8852 21.0811   4
   6   8   2 27.0115 36.5522   2
   6   8  -2 13.9810 41.0768   2
   6  -8   2-9.76490 26.4283   4
   6  -8  -2 22.3917 19.3909   4
   6   8   3 21.3873 33.8195   2
   6   8  -3 93.4441 44.7714   2
   6  -8   3 38.7952 26.0982   4
   6  -8  -3 49.5336 19.4377   4
   6   8   4 19.2279 35.8606   2
   6   8  -4 3.52281 41.6819   2
   6  -8   4 53.0657 31.3505   4
   6  -8  -4-15.3077 15.6796   4
   6   8   5 119.314 38.1405   2
   6   8  -5 131.249 46.1281   2
   6  -8   5 80.2005 33.0816   4
   6   8   6 643.447 52.2357   2
   6   8  -6 644.989 67.7301   2
   6  -8   6 593.814 57.2209   4
   6   8   7 0.95184 30.8304   2
   6   8  -7 10.1115 46.0053   2
   6  -8   7 28.4309 31.7448   4
   6   8  -8 789.483 74.1762   2
   6  -8   8 675.999 63.9760   4
   6   8   8 718.798 52.0152   2
   6   8  -9 74.9452 48.8146   2
   6  -8   9-24.3397 34.8549   4
   6   8 -10-30.1405 47.1080   2
   6  -8  10-39.8966 35.9740   4
   6   8 -11 61.0927 48.6625   2
   6  -8  11 114.278 42.3753   4
   6   8 -12 9.52667 47.0383   2
   6  -8  12 59.6661 40.4449   4
   6   9   0 61.6485 40.5645   2
   6  -9   0 21.9582 22.9449   4
   6   9   1 9.24188 37.5333   2
   6   9  -1 20.9343 40.1151   2
   6  -9   1 6.14972 25.7508   4
   6  -9  -1 1.76735 20.2503   4
   6   9   2 46.5045 39.6495   2
   6   9  -2 60.6847 43.2989   2
   6  -9   2-58.6731 32.0908   4
   6  -9  -2 26.3454 20.1223   4
   6   9   3 301.338 48.2292   2
   6   9  -3 371.786 56.4824   2
   6  -9   3 319.176 43.9018   4
   6   9   4-15.2300 33.5165   2
   6   9  -4 27.8030 44.9189   2
   6  -9   4 25.5633 30.5417   4
   6   9   5 325.196 45.1840   2
   6   9  -5 356.890 61.4530   2
   6  -9   5 277.256 43.7422   4
   6   9   6-1.08455 32.0447   2
   6   9  -6-42.0428 46.7668   2
   6  -9   6 11.1638 31.5224   4
   6   9  -7-62.3819 49.4720   2
   6  -9   7 38.0920 36.0381   4
   6   9  -8-21.7969 45.2839   2
   6  -9   8 5.14682 32.5540   4
   6   9  -9 269.354 59.1761   2
   6  -9   9 160.630 43.8753   4
   6   9 -10 15.9910 47.6410   2
   6  -9  10 45.6044 37.5244   4
   6  10   0 536.437 62.9118   2
   6 -10   0 426.972 44.2238   4
   6  10  -1-30.8007 40.8081   2
   6  10   1-70.9376 45.7582   2
   6 -10   1-25.9225 27.5312   4
   6  10   2-2.38795 36.4150   2
   6  10  -2 3.21221 44.3291   2
   6 -10   2 29.7281 29.4394   4
   6  10   3 14.6045 36.6947   2
   6  10  -3-65.9944 45.7746   2
   6 -10   3-14.7869 25.9666   4
   6  10   4-46.7987 37.8863   2
   6 -10   4-11.6186 28.8609   4
   6  10  -5 55.6126 47.5585   2
   6 -10   5 85.1362 34.9829   4
   6  10  -6 116.606 49.4503   2
   6 -10   6 158.597 43.7119   4
  -7   0   0 7.60770 8.30166   3
   7   0   0 14.7452 10.5328   3
   7   0  -1 24592.4 398.200   1
  -7   0   1 24920.8 375.142   3
   7   0   1 25267.5 387.823   3
  -7   0  -1 24932.6 388.542   3
   7   0  -1 25435.4 374.409   3
   7   0  -2 7105.69 133.248   1
   7   0   2 6524.41 125.890   3
  -7   0  -2 6354.34 125.855   3
  -7   0   3 5410.97 122.084   1
   7   0  -3 5466.55 121.711   1
  -7   0  -3 5387.10 114.763   3
   7   0   3 5620.65 115.856   3
  -7   0  -3 5528.14 115.609   4
   7   0  -3 5687.28 114.658   2
   7   0  -4 161.502 29.7995   1
  -7   0   4 147.991 26.5332   1
  -7   0  -4 176.536 19.9721   4
  -7   0  -4 183.050 20.2664   3
   7   0   4 181.984 23.1870   3
   7   0  -4 139.915 25.0108   2
   7   0  -5 2810.41 80.6038   1
  -7   0   5 2181.51 79.2226   1
  -7   0  -5 2601.20 73.9635   4
  -7   0   5 2640.41 47.6384   3
  -7   0  -5 2650.52 77.9879   3
   7   0   5 2585.03 77.5097   3
   7   0  -5 2624.73 69.7775   2
  -7   0   6 5523.39 141.063   1
   7   0  -6 6543.63 141.832   1
   7   0   6 5897.84 132.494   4
  -7   0  -6 6249.15 132.804   4
   7   0   6 6210.54 139.934   3
  -7   0   6 5994.91 103.939   3
   7   0  -6 6226.18 124.272   2
  -7   0   6 6139.79 126.659   2
   7   0  -7 70.5818 24.5399   2
   7   0  -7 92.1779 32.5768   1
  -7   0  -7 129.433 21.9114   4
   7   0   7 114.633 23.4801   4
   7   0   7 114.968 25.1437   3
  -7   0   7 90.7901 11.7171   3
  -7   0   7 155.111 27.3683   2
   7   0  -8 226.747 27.0139   2
   7   0  -8 198.335 35.9261   1
  -7   0   8 222.971 17.4075   3
   7   0   8 218.690 27.4881   4
   7   0   8 230.929 31.0528   3
  -7   0   8 216.715 27.5275   2
   7   0  -9 1963.68 80.1855   1
   7   0  -9 1906.22 63.3482   2
   7   0   9 1863.89 75.9587   3
   7   0   9 1817.19 68.5851   4
  -7   0   9 1933.04 54.4803   3
  -7   0   9 1791.22 63.3661   2
   7   0 -10 12114.2 226.996   2
   7   0 -10 12685.6 255.413   1
  -7   0  10 12230.9 217.528   3
   7   0  10 12115.4 257.092   3
   7   0  10 12115.3 239.892   4
  -7   0  10 12297.8 230.317   2
   7   0 -11 1489.18 59.5364   2
   7   0 -11 1448.05 76.8210   1
  -7   0  11 1473.17 52.9505   3
   7   0  11 1451.45 64.8819   4
   7   0  11 1390.38 72.8202   3
  -7   0  11 1452.71 60.8670   2
   7   0 -12 4062.35 107.514   2
   7   0 -12 4254.82 133.861   1
   7   0  12 4087.52 133.616   3
   7   0  12 4254.75 119.571   4
  -7   0  12 4097.20 112.218   2
  -7   0  12 4242.58 104.652   3
   7   0 -13 1735.30 84.7740   1
   7   0 -13 1579.79 64.7856   2
   7   0  13 1618.31 83.0504   3
   7   0  13 1560.09 74.2332   4
  -7   0  13 1621.04 62.3877   3
   7   0 -14 67.3486 27.2978   2
   7   0 -14 100.814 40.0246   1
   7   0  14 80.0519 27.0543   4
  -7   0  14 106.392 23.6372   3
   7   0  14 55.9978 29.2486   3
   7   0 -15 44.1346 38.9018   1
   7   0 -15 53.1955 28.1445   2
   7   0  15 65.2654 28.1445   4
  -7   0  15 40.1591 20.3024   3
   7   0  15 38.7375 27.8832   3
   7   0 -16 822.328 66.6048   1
  -7   0  16 693.693 49.2274   4
   7   0  16 614.847 49.0452   4
   7   0  16 680.902 60.8064   3
  -7   0  16 781.668 49.4184   3
   7   0 -17 12.4250 35.0640   1
  -7   0  17-6.69039 22.4196   4
   7   0  17-8.19540 25.6759   4
  -7   0  17 35.9743 22.3864   3
   7   0  17 4.30493 29.7340   3
   7   0 -18 1247.97 81.0195   1
   7   0  18 1163.30 73.1591   4
   7   0  18 1158.94 81.3707   3
   7   0  19 132.309 29.9748   4
   7   0  19 131.671 36.7884   3
  -7   1   0-11.5877 13.5875   4
  -7  -1   0 8.63300 9.62044   3
   7  -1  -1 4645.13 104.952   1
  -7   1  -1 5047.43 103.951   4
  -7  -1   1 4764.58 91.3152   3
   7   1   1 4708.42 100.607   3
  -7  -1  -1 4969.46 97.8872   3
  -7   1   2 294.655 30.6229   1
   7  -1  -2 405.551 33.6871   1
   7   1  -2 442.742 35.6817   1
  -7   1  -2 363.849 24.6062   4
  -7  -1  -2 392.427 23.6129   3
   7   1  -2 373.478 39.2483   2
   7   1   2 345.105 26.5265   3
  -7  -1   3 2424.72 67.8651   1
   7   1  -3 2344.74 70.9388   1
   7  -1  -3 2327.12 71.4460   1
  -7   1   3 2412.74 70.0122   1
  -7   1  -3 2311.27 67.5163   4
  -7  -1  -3 2396.68 65.9001   3
   7  -1   3 2506.75 68.3394   4
   7   1  -3 2494.96 71.5160   2
   7   1   3 2394.29 66.3779   3
  -7   1   4 146.905 28.9507   1
  -7  -1   4 80.0063 24.9640   1
   7   1  -4 73.8674 25.9107   1
   7  -1  -4 63.7885 27.7106   1
   7  -1   4 88.8256 21.9260   4
   7  -1   4 68.2911 19.7381   3
  -7   1  -4 73.1749 16.7178   4
   7   1   4 60.7421 20.4961   3
  -7  -1   4 55.0868 22.9596   2
   7   1  -4 1.00111 27.7945   2
   7  -1  -4 65.8034 19.5532   2
  -7  -1  -4 72.1430 16.1591   3
   7   1  -5 3182.15 92.4987   1
  -7   1   5 3170.76 93.7071   1
  -7  -1   5 3210.62 90.9299   1
   7  -1  -5 3644.66 94.7677   1
  -7   1  -5 3489.59 90.0476   4
  -7  -1  -5 3475.06 91.3717   3
   7  -1   5 3344.34 89.0035   4
   7  -1  -5 3432.38 59.8627   3
  -7  -1  -5 3477.14 85.2617   4
   7  -1   5 3358.24 92.1727   3
   7  -1  -5 3286.59 75.1308   2
   7   1  -5 3336.86 86.3835   2
  -7  -1   5 3336.41 88.8713   2
   7   1   5 3403.82 91.0639   3
  -7  -1   6 2274.61 75.8598   1
  -7   1   6 2232.15 79.8978   1
   7  -1  -6 2569.04 82.2225   1
   7   1  -6 2475.15 78.8042   1
  -7  -1  -6 2310.61 76.6315   3
  -7  -1  -6 2349.14 68.9922   4
   7  -1   6 2328.65 74.7696   4
   7  -1   6 2366.16 78.5254   3
  -7   1  -6 2465.68 75.7080   4
   7   1   6 2326.16 76.5493   3
  -7  -1   6 2339.08 73.5694   2
   7   1  -6 2389.58 74.9153   2
   7  -1  -6 2265.04 59.0251   2
   7  -1  -7 9564.56 196.732   1
  -7  -1   7 9288.08 193.924   1
   7   1  -7 9273.88 194.071   1
   7  -1   7 9484.03 198.715   3
  -7  -1  -7 9402.55 182.396   4
   7  -1   7 9495.29 189.975   4
  -7  -1   7 9258.59 186.000   2
   7  -1  -7 9006.58 164.819   2
   7   1   7 9256.32 195.982   3
   7   1  -7 9303.42 183.223   2
   7   1  -8 128.419 29.6987   2
   7  -1  -8 135.755 20.1390   2
   7   1  -8 121.634 32.3728   1
   7  -1  -8 135.449 32.7568   1
   7  -1   8 118.315 25.1032   4
   7  -1   8 145.236 26.9224   3
  -7  -1  -8 151.102 21.5477   4
   7   1   8 166.791 28.1969   3
  -7  -1   8 119.797 25.8955   2
  -7   1   8 142.363 15.7816   3
   7  -1  -9 2394.30 87.8982   1
   7   1  -9 2263.88 76.8745   2
   7  -1  -9 2269.70 62.5474   2
   7   1  -9 2318.58 85.4900   1
  -7  -1  -9 2439.03 74.7229   4
   7  -1   9 2337.39 87.3029   3
   7  -1   9 2276.83 80.5976   4
  -7  -1   9 2336.87 65.4995   3
   7   1   9 2209.69 86.1728   3
  -7   1   9 2394.45 62.0724   3
  -7   1   9 2251.18 64.1443   2
  -7  -1   9 2320.43 79.2991   2
   7  -1 -10 19.9503 20.4000   2
   7   1 -10 44.8153 33.0627   2
   7   1 -10-0.63269 32.5044   1
   7  -1 -10 69.4005 34.5040   1
   7  -1  10 37.7065 24.0375   4
  -7  -1  10 1.96441 13.2985   3
  -7   1  10 25.5841 15.7762   3
   7   1  10 17.5027 24.6407   3
  -7   1  10 0.13105 22.1927   2
   7  -1  10 46.8869 26.9172   3
   7  -1 -11 413.594 30.4264   2
   7   1 -11 390.507 41.3425   2
   7   1 -11 410.891 46.7091   1
   7  -1 -11 421.145 48.3179   1
  -7  -1  11 390.935 30.1179   3
   7  -1  11 388.862 38.7313   4
   7   1  11 437.750 47.0022   3
  -7   1  11 431.733 34.7339   2
   7  -1  11 422.112 43.5849   3
  -7   1  11 383.095 28.7475   3
   7   1 -12-1.56683 32.4433   2
   7  -1 -12 18.0701 21.1456   2
   7   1 -12 54.3775 36.8430   1
   7  -1 -12 36.2215 35.9020   1
   7  -1  12 30.2127 25.8684   4
   7   1  12-48.3059 31.8771   3
  -7   1  12 23.8746 19.1928   3
   7  -1  12 31.1357 27.1974   3
  -7   1  12-10.0416 24.9661   2
  -7  -1  12-0.82994 17.6607   3
   7  -1 -13 5098.15 154.371   1
   7   1 -13 4976.45 133.019   2
   7   1 -13 5181.87 149.732   1
   7  -1 -13 4829.43 112.339   2
  -7  -1  13 5050.64 127.236   3
   7  -1  13 4676.84 139.988   4
   7  -1  13 5029.39 155.388   3
   7   1  13 4839.82 152.621   3
  -7   1  13 5116.17 124.329   3
  -7   1  13 4967.00 119.625   2
   7   1 -14 444.245 43.4894   2
   7   1 -14 393.472 48.3718   1
   7  -1 -14 445.152 51.9236   1
   7  -1  14 366.673 43.0422   4
  -7  -1  14 458.994 37.1625   3
  -7   1  14 469.402 37.9598   3
   7  -1  14 429.690 47.4144   3
   7   1  14 445.010 49.9297   3
   7  -1 -15 2370.44 106.883   1
   7   1 -15 2400.92 102.929   1
   7   1 -15 2276.36 87.9916   2
   7  -1  15 2330.47 106.464   3
  -7   1  15 2386.88 78.7188   4
  -7  -1  15 2329.99 85.9943   3
   7  -1  15 2315.43 97.0537   4
   7   1  15 2184.33 104.583   3
  -7   1  15 2443.68 85.3737   3
   7   1 -16 138.661 38.7410   1
   7  -1 -16 142.182 42.8920   1
   7   1 -16 162.183 35.5763   2
   7  -1  16 129.828 32.2983   4
   7  -1  16 111.138 34.8273   3
  -7  -1  16 156.572 26.6284   3
   7   1  16 162.179 40.6412   3
  -7   1  16 150.978 27.9222   3
   7  -1 -17 300.813 49.3061   1
   7   1 -17 247.204 43.7699   1
  -7  -1  17 274.130 38.3877   4
   7  -1  17 340.965 44.2650   4
  -7  -1  17 348.523 37.5075   3
   7   1  17 289.480 47.6991   3
  -7   1  17 295.794 35.6283   3
   7  -1  17 285.734 45.4249   3
   7  -1 -18 78.3699 37.3408   1
   7   1 -18 43.9801 34.5718   1
  -7  -1  18-1.35303 26.3343   4
   7  -1  18 17.6724 25.6422   4
   7  -1  18 38.3302 32.1413   3
   7   1  18 84.5966 36.1015   3
   7  -1  19 378.138 46.2789   4
   7   1  19 368.340 54.3619   3
   7  -1  19 378.093 50.6096   3
   7  -2   0-23.9885 23.7818   1
  -7   2   0 17.9928 12.3948   4
   7  -2   0-22.8303 17.4676   4
   7   2   0-64.7234 35.7183   2
   7  -2  -1 482.892 31.8518   1
  -7   2   1 466.551 29.2402   1
  -7   2  -1 528.141 30.0468   4
  -7   2   1 571.291 27.1518   4
   7  -2   1 512.516 31.3561   4
  -7  -2  -1 543.046 29.7577   3
   7   2  -1 505.610 43.2032   2
   7  -2  -2 3632.58 90.1978   1
   7   2  -2 3635.38 88.0322   1
  -7   2   2 3612.05 87.0364   1
  -7   2  -2 3699.78 89.9208   4
   7  -2   2 3704.57 90.0173   4
  -7   2   2 3703.15 80.5359   4
   7   2  -2 3826.66 97.2450   2
  -7  -2  -2 3704.09 88.7113   3
  -7   2   3 617.759 36.3053   1
   7  -2  -3 812.734 47.3996   1
   7   2  -3 675.409 37.9815   1
   7  -2   3 655.037 38.2680   4
  -7   2   3 627.580 26.4522   4
  -7   2  -3 635.666 35.0980   4
  -7  -2  -3 648.772 33.9411   3
  -7  -2   3 732.201 43.5946   2
   7   2  -3 603.604 43.6468   2
  -7   2   4 4051.98 103.845   1
   7   2  -4 4119.20 102.428   1
   7  -2  -4 4425.29 105.978   1
   7  -2   4 4244.18 104.563   4
  -7   2  -4 4424.52 105.358   4
   7   2  -4 4094.02 106.840   2
  -7  -2  -4 4364.82 103.985   3
   7   2   4 3907.16 106.537   3
  -7  -2   4 4209.54 107.875   2
   7  -2  -5 1360.91 59.7508   1
  -7   2   5 1190.39 55.8814   1
   7   2  -5 1221.11 56.5885   1
  -7   2  -5 1313.00 54.1935   4
   7  -2   5 1278.07 55.9233   4
  -7  -2  -5 1350.36 52.8677   3
   7  -2  -5 1260.51 35.2806   3
   7   2   5 1161.86 57.0671   3
   7  -2  -5 1245.98 38.0809   2
   7   2  -5 1316.53 60.4725   2
  -7  -2   5 1316.82 57.3991   2
   7  -2  -6 3517.07 100.696   1
  -7  -2   6 3382.31 94.6544   1
   7   2  -6 3392.40 95.7493   1
   7  -2   6 3338.79 97.0702   4
  -7  -2  -6 3418.97 86.4371   4
  -7  -2   6 3574.34 100.512   2
   7   2   6 3221.91 100.150   3
   7   2  -6 3523.20 97.4495   2
   7  -2  -6 3387.61 68.5701   2
   7  -2  -6 3408.46 70.9260   3
   7   2  -7 894.360 48.4746   1
   7  -2  -7 836.380 52.3307   1
  -7  -2   7 902.208 50.0678   1
   7  -2   7 885.218 49.6825   4
  -7  -2  -7 832.312 39.5862   4
   7  -2  -7 864.670 31.1558   3
   7   2  -7 836.098 51.4126   2
   7   2   7 787.223 49.8922   3
   7  -2  -7 828.696 27.7997   2
   7  -2  -8 1455.16 69.6540   1
   7  -2  -8 1497.50 39.1098   2
   7   2  -8 1500.04 68.9839   1
   7  -2   8 1568.84 66.8254   4
   7  -2  -8 1514.52 46.5886   3
  -7  -2  -8 1527.21 55.2118   4
   7   2  -8 1648.84 69.8863   2
   7   2   8 1448.96 68.8684   3
   7  -2  -9 606.843 25.3678   2
   7   2  -9 649.107 48.9756   2
   7  -2  -9 722.145 52.7114   1
   7   2  -9 652.485 48.0713   1
  -7  -2  -9 649.293 36.1947   4
   7  -2   9 594.657 44.7479   4
   7  -2  -9 651.657 31.3676   3
   7  -2   9 662.757 49.5828   3
   7   2   9 640.047 48.1092   3
   7   2 -10 5196.63 137.890   2
   7   2 -10 5308.91 139.386   1
   7  -2 -10 5029.73 96.5152   2
   7  -2 -10 5274.50 147.345   1
  -7  -2 -10 5178.31 122.592   4
   7  -2  10 5075.42 139.730   4
   7  -2  10 5321.22 148.680   3
   7  -2 -10 5253.40 114.620   3
   7   2  10 5113.47 144.769   3
   7   2 -11 2242.41 88.1768   2
   7  -2 -11 2238.96 92.3693   1
   7   2 -11 2132.34 86.8648   1
   7  -2  11 1948.63 84.4299   4
   7  -2  11 2071.82 90.0060   3
   7   2  11 2066.37 89.4526   3
   7   2 -12 3002.75 104.539   2
   7  -2 -12 3146.24 115.202   1
   7   2 -12 3082.32 109.072   1
   7  -2  12 3063.46 115.497   3
   7  -2  12 2914.52 107.151   4
   7   2  12 3006.39 112.688   3
   7  -2 -13 1180.25 73.4311   1
   7   2 -13 1110.63 66.7844   2
   7   2 -13 1154.02 68.1757   1
   7  -2  13 1090.95 67.1115   4
   7  -2  13 1130.96 71.3620   3
  -7   2  13 1124.32 42.7186   4
  -7  -2  13 1144.28 56.4621   3
   7   2  13 1069.22 71.4812   3
   7   2 -14-62.2273 34.8345   2
   7  -2 -14 14.6577 34.5998   1
   7   2 -14 79.9172 34.8589   1
   7  -2  14 22.8008 30.6244   4
  -7  -2  14 9.12421 18.4416   3
  -7   2  14 23.1323 14.3248   4
   7   2  14-3.96620 32.1942   3
   7  -2  14-51.9671 32.4742   3
   7  -2 -15 271.855 48.8097   1
   7   2 -15 205.418 42.1436   1
   7   2 -15 205.178 41.0664   2
   7  -2  15 169.847 37.6184   4
  -7  -2  15 179.472 28.8418   3
   7   2  15 194.487 41.6405   3
   7  -2  15 236.793 41.4354   3
   7   2 -16 901.940 66.7352   1
   7  -2 -16 954.754 73.4616   1
   7   2 -16 874.216 61.2126   2
  -7  -2  16 964.380 58.4746   3
   7  -2  16 863.513 65.7590   4
   7  -2  16 904.533 70.4340   3
   7   2  16 922.349 72.7294   3
   7   2 -17 25.3617 32.1312   1
   7   2 -17 48.5460 33.3001   2
   7  -2 -17 15.6844 34.1534   1
   7  -2  17-10.6487 28.7175   4
  -7  -2  17-6.06441 21.9508   3
   7   2  17 29.7451 33.5915   3
   7  -2  17 4.35377 27.6883   3
   7   2 -18 979.872 71.8987   1
   7  -2  18 918.311 74.8450   3
  -7  -2  18 939.544 60.2611   3
   7  -2  18 928.146 71.0416   4
  -7  -2  18 893.482 67.5596   4
   7   2  18 973.043 77.1472   3
   7  -3   0 7.20574 18.4918   1
   7  -3   0-32.3658 16.9829   4
  -7   3   0-7.03557 13.0500   4
  -7   3   1 3325.31 78.7183   1
   7  -3   1 3331.66 75.4393   1
   7  -3  -1 3217.24 81.8551   1
  -7   3  -1 3349.36 86.6086   4
   7  -3   1 3214.49 84.8522   4
   7  -3  -1 3315.91 78.3427   4
  -7   3   1 3335.46 81.2194   4
   7   3   1 3454.59 93.8634   2
   7   3  -1 3381.64 94.6340   2
  -7   3   2 318.666 27.4472   1
   7  -3  -2 284.801 29.7850   1
   7  -3   2 282.351 23.6515   1
   7  -3   2 290.919 27.6651   4
  -7   3  -2 303.217 25.9271   4
  -7   3   2 311.043 20.9822   4
   7   3   2 284.416 37.4572   2
   7   3  -2 262.228 40.4499   2
  -7  -3   2 314.975 36.1803   2
   7   3  -3 135.315 37.6799   2
   7   3  -3 135.110 27.5247   1
  -7   3   3 144.488 24.0779   1
   7  -3  -3 168.997 29.3857   1
  -7   3  -3 158.981 23.7632   4
  -7   3   3 146.065 15.3604   4
   7  -3   3 138.847 24.2733   4
  -7  -3  -3 168.889 24.6705   3
  -7  -3   3 161.967 32.8986   2
   7   3  -4 84.8198 35.3574   2
  -7   3   4 114.158 23.3938   1
   7   3  -4 109.741 26.0575   1
   7  -3  -4 122.005 27.3336   1
  -7   3   4 116.277 13.1686   4
   7  -3   4 136.239 26.0245   4
  -7   3   5 6671.19 150.359   1
   7  -3  -5 6667.96 149.434   1
   7   3  -5 6575.85 142.203   1
   7  -3   5 6493.92 153.223   4
  -7   3   5 6642.90 118.454   4
   7   3  -5 6680.19 153.961   2
   7  -3  -6 778.325 48.7363   1
   7   3  -6 671.542 50.0126   2
  -7  -3   6 865.161 42.4733   1
   7   3  -6 734.822 44.0238   1
   7  -3   6 799.232 49.8214   4
  -7   3   6 712.964 24.6830   4
   7  -3  -6 774.271 34.0931   3
   7  -3  -6 835.868 22.6983   2
   7  -3  -7 4978.44 133.108   1
   7   3  -7 5137.35 122.846   1
  -7  -3   7 4626.47 123.151   1
   7  -3   7 5054.71 132.881   4
  -7   3   7 4898.97 87.4889   4
  -7  -3  -7 5059.42 113.537   4
   7  -3  -7 4979.74 106.591   3
   7   3  -7 4884.72 130.569   2
   7   3  -8 12.2495 37.4028   2
   7  -3  -8 116.596 35.6610   1
   7   3  -8 52.0210 29.2249   1
  -7   3   8 31.2007 7.09426   4
  -7  -3  -8 30.7685 15.5190   4
   7  -3   8 46.7722 26.1614   4
   7  -3  -8 36.4535 13.2565   3
   7  -3  -9 1501.88 74.9528   1
   7   3  -9 1535.89 75.4300   2
   7   3  -9 1424.66 64.1193   1
   7  -3   9 1522.64 73.2682   4
  -7  -3  -9 1490.31 54.4433   4
  -7   3   9 1418.30 31.5359   4
   7  -3  -9 1494.33 52.0753   3
   7   3   9 1520.62 77.3206   3
   7   3 -10 13.1289 38.1060   2
   7  -3 -10 46.3484 36.3815   1
   7   3 -10 60.0868 30.7508   1
  -7   3  10 38.9034 6.40278   4
  -7   3  10 52.4155 6.72821   4
   7  -3  10 93.0512 31.9344   4
  -7  -3 -10 46.9982 15.9895   4
   7  -3 -10 32.1784 13.5132   3
   7   3  10 70.1211 37.6522   3
   7   3 -11 280.394 48.8436   2
   7   3 -11 247.594 41.0529   1
   7  -3 -11 219.778 43.2236   1
  -7  -3 -11 224.544 24.4181   4
   7  -3  11 160.023 36.6706   4
  -7   3  11 206.451 10.3263   4
   7  -3 -11 214.656 23.0179   3
   7   3  11 218.060 45.5788   3
   7   3 -12-4.05106 41.1633   2
   7  -3 -12 31.7630 36.0987   1
   7   3 -12 13.0451 33.2287   1
   7  -3  12 50.5120 30.1916   3
  -7   3  12 13.7941 5.58626   4
   7  -3  12 56.5667 32.9267   4
   7   3  12 23.9864 40.0193   3
   7  -3 -13 3925.48 134.137   1
   7   3 -13 3828.17 127.942   2
   7   3 -13 3859.70 123.016   1
   7  -3  13 3748.33 134.383   4
   7  -3  13 3920.24 138.058   3
   7   3  13 3657.73 136.840   3
   7   3 -14 431.265 52.2572   2
   7  -3 -14 543.478 56.4083   1
   7   3 -14 484.886 49.5779   1
   7  -3  14 468.803 51.3403   3
   7  -3  14 509.814 50.6633   4
   7   3  14 448.246 54.9821   3
   7   3 -15 1581.88 80.5488   1
   7   3 -15 1440.56 81.1187   2
   7  -3 -15 1641.77 92.3818   1
   7  -3  15 1639.17 93.8267   3
   7  -3  15 1641.96 89.6260   4
  -7  -3  15 1672.61 77.4230   3
   7   3  15 1510.47 93.8460   3
   7   3 -16 138.793 40.1657   2
   7   3 -16 170.179 38.6879   1
   7  -3 -16 203.948 47.4882   1
   7  -3  16 181.985 39.4408   3
  -7  -3  16 132.812 27.7226   3
   7  -3  16 154.366 40.2198   4
   7   3  16 107.951 42.5265   3
   7   3 -17 222.192 40.5538   1
   7   3 -17 209.901 45.7507   2
   7  -3  17 191.789 39.8121   4
  -7  -3  17 205.527 33.0600   3
   7   3  17 232.826 50.0202   3
   7  -3  17 222.777 43.1364   3
   7   3 -18 24.6492 38.4823   2
   7   3 -18 36.6386 32.4346   1
   7  -3  18-13.0434 31.6357   4
  -7  -3  18 15.1196 30.5274   4
   7   3  18 22.6702 38.5005   3
  -7  -3  18 14.3629 21.6345   3
   7  -3  18-20.6827 31.6355   3
   7  -4   0 12.4102 20.1764   2
   7  -4   0-1.62983 17.6676   1
  -7   4   0 5.73305 14.3393   4
   7  -4   0-10.1014 17.0448   4
   7   4   0 5.27774 34.7742   2
   7  -4  -1 272.714 26.5294   2
   7  -4   1 223.991 27.8559   2
   7   4  -1 262.237 40.1768   2
   7  -4  -1 253.206 25.6635   1
   7  -4   1 258.344 22.8413   1
  -7   4   1 289.355 24.6135   1
  -7   4  -1 262.267 25.0797   4
  -7   4   1 262.916 22.6147   4
   7  -4  -1 273.263 24.2626   4
   7  -4   1 248.998 26.3068   4
   7   4   1 281.993 41.1106   2
   7  -4  -2 2142.54 59.5226   2
   7  -4   2 2312.56 73.4605   2
   7  -4   2 2084.55 54.8191   1
   7  -4  -2 2129.32 65.5146   1
  -7   4   2 2073.89 64.3155   1
   7  -4   2 2138.86 71.6620   4
   7  -4  -2 2223.47 60.5739   4
  -7   4   2 2154.13 62.1449   4
   7   4  -2 2160.20 80.7506   2
   7   4   2 2280.69 79.6772   2
   7  -4  -3 2553.12 64.3824   2
   7  -4   3 2677.73 62.0271   1
  -7   4   3 2600.32 76.5974   1
   7   4  -3 2808.19 76.0547   1
   7  -4  -3 2630.44 76.4847   1
   7  -4   3 2616.48 84.5033   4
  -7   4   3 2660.51 67.1592   4
   7  -4  -3 2616.08 65.4459   4
   7   4  -3 2669.02 91.1514   2
   7   4   3 2800.88 86.5068   2
   7  -4  -4 6337.14 141.203   1
   7  -4  -4 6045.71 115.214   2
  -7   4   4 6224.56 139.376   1
   7   4  -4 6438.98 133.822   1
   7  -4   4 6359.55 149.521   4
  -7   4   4 6314.95 119.620   4
   7   4   4 6350.34 148.553   2
   7   4  -4 6320.76 153.781   2
   7  -4  -5 298.996 17.4582   2
   7   4  -5 259.934 44.1463   2
   7  -4  -5 329.499 33.9242   1
   7   4  -5 325.029 31.4651   1
   7  -4   5 291.358 32.4695   4
   7   4   5 331.517 40.8327   2
   7  -4  -6 1665.04 71.1657   1
   7   4  -6 1677.31 61.9530   1
   7  -4   6 1667.69 72.9591   4
   7   4  -6 1595.47 75.6463   2
   7  -4  -7 927.161 56.5119   1
   7   4  -7 1033.33 51.4041   1
   7  -4   7 970.045 59.5987   4
   7   4  -7 994.692 65.3900   2
   7  -4  -7 956.029 44.5791   3
   7   4  -8 1953.28 87.2981   2
   7  -4  -8 1963.17 82.6181   1
  -7  -4   8 1993.10 71.4966   1
   7   4  -8 2021.30 72.7978   1
   7  -4   8 1963.40 85.6852   4
  -7  -4  -8 1988.01 64.3427   4
   7  -4  -8 1926.49 65.7652   3
   7  -4   9 75.6523 20.2006   1
   7   4  -9 17.7958 41.2017   2
   7   4  -9 41.7137 27.9700   1
   7  -4  -9-22.5632 34.5028   1
  -7  -4  -9 36.6921 15.1389   4
   7  -4   9 32.0550 27.7964   4
   7  -4  -9 37.7965 15.8003   3
   7   4 -10 1823.21 89.5786   2
   7  -4  10 1693.49 63.9497   1
   7  -4 -10 1488.06 80.8162   1
   7   4 -10 1629.67 69.9193   1
   7  -4  10 1715.70 83.6393   4
  -7  -4 -10 1628.69 58.0839   4
   7   4 -11 1906.39 94.2945   2
   7  -4 -11 1820.27 90.7109   1
   7   4 -11 1763.84 75.8300   1
   7  -4  11 1799.93 89.0944   4
  -7  -4 -11 1759.21 61.4875   4
   7  -4 -12 1321.79 76.9976   1
   7   4 -12 1196.45 77.2818   2
   7   4 -12 1320.04 68.2496   1
   7  -4  12 1135.11 74.1186   4
   7   4 -13 520.593 58.3434   2
   7  -4 -13 461.229 53.6031   1
   7  -4  13 517.470 54.5056   4
   7   4 -13 492.555 45.8959   1
   7  -4 -14 144.822 42.1622   1
   7   4 -14 104.044 43.3939   2
   7  -4  14 53.3768 30.9096   3
   7  -4  14 137.073 39.2531   4
   7   4 -14 112.164 31.4840   1
   7   4 -15 230.344 38.4994   1
   7   4 -15 314.062 51.0790   2
   7  -4 -15 273.725 47.9882   1
   7  -4  15 248.818 43.8340   4
   7  -4  15 264.983 44.4897   3
   7   4 -16 588.490 61.9626   2
   7   4 -16 603.945 53.4140   1
   7  -4  16 548.883 60.0321   3
   7  -4  16 648.443 64.1105   4
   7   4 -17 15.7672 28.7716   1
   7   4 -17-18.0474 36.4139   2
   7  -4  17 0.01176 28.1042   3
  -7  -4  17 37.3252 26.3729   3
   7  -4  17 12.6988 30.9923   4
   7  -5   0 41.3511 23.0013   2
   7   5   0 15.3066 38.9463   2
   7  -5   0 6.38515 16.1113   1
   7  -5   0-9.87200 19.2205   4
   7  -5  -1 1510.65 58.0716   2
   7  -5  -1 1528.88 51.2714   1
  -7   5   1 1570.47 52.1222   1
   7  -5   1 1600.48 46.2954   1
   7  -5   1 1597.44 62.5947   4
   7  -5  -1 1636.18 57.0388   4
   7   5   1 1643.74 73.6271   2
   7   5  -1 1541.37 72.1446   2
   7   5  -2 656.911 55.4621   2
   7  -5  -2 643.235 36.9307   2
   7  -5  -2 635.454 36.5822   1
   7  -5   2 682.731 27.5862   1
  -7   5   2 683.792 37.6554   1
   7  -5   2 718.974 44.5415   4
   7  -5  -2 678.101 34.2935   4
   7   5   2 694.787 51.7611   2
   7   5  -3 316.050 48.1133   2
   7  -5  -3 305.606 26.2077   2
  -7   5   3 355.358 31.2064   1
   7   5  -3 373.863 32.4710   1
   7  -5   3 343.268 20.7583   1
   7  -5  -3 352.457 31.8527   1
   7  -5   3 307.664 33.4838   4
   7  -5  -3 356.413 24.4925   4
   7   5   3 340.598 43.3511   2
   7   5  -4 24.2260 39.6984   2
   7  -5  -4 13.9626 16.1581   2
   7  -5   4-7.27524 13.3575   1
   7   5  -4 4.31448 22.4952   1
   7  -5  -4-19.2859 24.9326   1
  -7   5   4-30.6673 23.6875   1
   7  -5   4-24.2576 24.5514   4
   7  -5  -4 26.6410 12.4826   4
   7   5   4 4.80828 36.0789   2
   7  -5  -5 2602.01 84.8551   1
   7   5  -5 2571.17 76.1326   1
   7  -5   5 2630.58 57.5668   1
   7  -5   5 2650.83 95.6509   4
   7   5  -5 2664.57 100.890   2
   7  -5  -5 2403.39 59.0068   2
   7   5   5 2722.22 91.6720   2
   7   5  -6 438.068 55.2183   2
   7  -5  -6 381.718 39.3966   1
   7   5  -6 354.632 32.7715   1
   7  -5   6 381.264 44.2224   4
   7  -5  -6 363.277 17.1086   2
   7   5   6 420.626 46.0603   2
   7  -5   7 3358.86 76.5044   1
   7  -5  -7 3587.21 109.078   1
   7   5  -7 3491.03 120.716   2
   7   5  -7 3611.39 96.1531   1
   7  -5   7 3385.07 117.833   4
   7   5   7 3585.05 107.888   2
   7   5  -8 26.9694 46.9996   2
   7  -5  -8 42.0626 30.5823   1
   7   5  -8 51.3189 26.3837   1
   7  -5   8 23.1536 14.2755   1
   7  -5   8 40.1743 32.4610   4
   7   5   8 9.83763 38.1810   2
   7  -5   9 738.963 37.1691   1
   7   5  -9 698.130 64.9912   2
   7  -5  -9 646.703 54.5441   1
   7   5  -9 724.726 46.2421   1
   7  -5   9 656.158 57.0274   4
  -7  -5  -9 652.884 35.9056   4
   7   5   9 749.297 54.8768   2
   7  -5 -10 75.6532 35.7369   1
   7   5 -10 29.2668 46.4342   2
   7  -5  10 31.7660 19.3103   1
   7   5 -10 55.7651 26.0951   1
   7  -5  10 111.667 37.9622   4
   7   5  10 99.7246 39.5542   2
   7  -5 -11 131.516 37.2948   1
   7   5 -11 76.4866 45.2118   2
   7  -5  11 152.851 39.7599   4
   7   5 -11 140.616 30.2629   1
   7  -5 -12 44.3697 33.9091   1
   7   5 -12 24.0393 42.3995   2
   7  -5  12-28.2649 34.4645   4
   7   5 -12-14.9960 24.0098   1
   7  -5 -13 2079.81 100.731   1
   7   5 -13 2132.05 105.322   2
   7   5 -13 1906.60 80.5931   1
   7  -5  13 1997.01 103.229   4
   7   5 -14 344.529 55.1310   2
   7   5 -14 338.149 38.8094   1
   7  -5  14 260.332 45.1691   4
   7   5 -15 905.701 57.5120   1
   7   5 -15 915.992 74.9353   2
   7  -5  15 904.807 75.3497   4
   7   5 -16 55.3050 28.6502   1
   7   5 -16 102.178 46.0032   2
   7  -5  16 58.3012 33.5351   3
   7  -5  16 43.3611 33.9841   4
   7   6   0 41.6067 42.6330   2
   7  -6   0 24.8596 23.2933   4
   7  -6   0-4.92859 14.0429   1
   7   6  -1 129.477 44.5089   2
   7   6   1 2.77502 38.7402   2
  -7   6   1 103.609 20.2127   1
   7  -6  -1 116.553 20.3433   1
   7  -6   1 96.8020 13.6097   1
   7  -6   1 93.7847 27.6084   4
   7  -6  -1 103.690 23.3095   4
   7  -6  -2 1906.11 61.6018   1
   7  -6   2 1814.88 41.1604   1
   7  -6  -2 1713.37 66.1575   2
  -7   6   2 1910.00 62.0863   1
   7  -6   2 1855.06 75.6337   4
   7  -6  -2 1920.36 64.3700   4
   7   6   2 1796.82 80.4537   2
   7   6  -2 1893.96 86.4060   2
   7   6  -3 106.713 46.5861   2
   7  -6  -3 86.2814 23.2684   2
   7   6   3 96.5038 39.8846   2
   7  -6  -3 93.6941 22.5912   1
   7   6  -3 97.3197 25.2365   1
  -7   6   3 105.021 24.9507   1
   7  -6  -3 48.7538 15.7951   4
   7  -6   3 105.826 28.7131   4
   7  -6  -4 920.830 47.9743   1
   7   6  -4 872.683 66.8924   2
   7   6  -4 895.249 44.6373   1
   7  -6  -4 888.645 38.1098   4
   7  -6   4 816.951 55.5727   4
   7   6   4 1023.06 63.1328   2
   7  -6  -4 809.748 39.4744   2
   7   6  -5 76.8904 47.0842   2
   7  -6  -5 116.689 27.5512   1
   7  -6  -5 31.5542 17.1466   2
   7   6  -5 39.8361 22.8562   1
   7  -6   5 62.6165 30.7248   4
   7   6   5 28.1006 37.4851   2
   7  -6  -6 776.006 50.4018   1
   7   6  -6 717.714 67.3217   2
   7   6  -6 658.030 39.7979   1
   7  -6   6 684.412 56.6821   4
   7  -6  -6 672.341 27.8619   2
   7   6   6 759.245 56.2680   2
   7   6  -7 260.127 53.1673   2
   7  -6  -7 246.996 37.1272   1
   7   6  -7 247.431 30.1802   1
   7  -6   7 199.905 13.9814   1
   7  -6   7 220.018 15.2556   1
   7  -6   7 203.631 40.3811   4
   7   6   7 265.907 45.9268   2
   7  -6  -8 236.033 38.3251   1
   7   6  -8 213.530 53.1253   2
   7   6  -8 216.957 28.0132   1
   7  -6   8 223.101 43.4885   4
   7   6   8 257.078 42.4121   2
   7  -6  -9-29.6046 30.0912   1
   7   6  -9 8.56335 45.2647   2
   7   6  -9 24.0862 21.2663   1
   7  -6   9-4.74662 32.7401   4
   7   6   9-13.2922 33.4578   2
   7   6 -10 1544.37 91.1854   2
   7  -6 -10 1466.45 77.1413   1
   7   6 -10 1472.43 61.8111   1
   7  -6  10 1590.90 89.2548   4
   7   6  10 1489.51 68.3489   2
   7   6 -11 498.771 38.0230   1
   7   6 -11 635.470 64.9216   2
   7  -6  11 548.992 60.2589   4
   7   6  11 567.989 47.5799   2
   7   6 -12 661.900 70.8985   2
   7   6 -12 593.892 42.9672   1
   7  -6  12 637.137 64.2248   4
   7   6 -13 63.0204 46.6016   2
   7  -6  13 172.389 41.8658   4
   7   6 -14-4.77819 44.4007   2
   7  -6  14-28.5470 35.4639   4
   7   6 -15 13.2806 40.8132   2
   7  -6  15 23.3050 34.3514   4
   7   7   0 70.6931 45.7820   2
   7  -7   0-21.0308 23.4224   4
   7   7   1 838.562 65.8829   2
   7   7  -1 832.764 67.9484   2
   7  -7   1 846.263 52.5441   4
   7  -7  -1 873.519 49.5531   4
   7   7   2 86.4889 44.3437   2
   7   7  -2 98.1570 46.3614   2
   7  -7   2 73.1548 30.0678   4
   7  -7  -2 51.7115 21.3316   4
   7   7  -2 61.0356 24.6537   1
  -7   7   2 50.2284 21.4315   1
   7   7   3 163.430 46.4921   2
   7  -7  -3 95.2437 26.5027   2
   7   7  -3 185.657 53.0610   2
   7  -7  -3 118.627 21.2646   4
   7  -7   3 127.942 33.6297   4
  -7   7   3 105.818 25.5488   1
   7   7  -3 137.246 25.5792   1
   7   7   4 67.0075 39.7790   2
   7   7  -4 53.6282 48.1713   2
   7  -7  -4 28.7568 15.3292   4
   7  -7   4 4.90125 26.9389   4
   7   7  -4 1.71426 20.5196   1
   7   7  -5 560.504 61.3336   2
   7   7   5 574.709 54.4556   2
   7  -7   5 555.448 54.6642   4
   7  -7  -5 532.421 29.5174   4
   7   7  -5 557.739 35.2057   1
   7   7  -6 42.7447 45.9010   2
   7   7   6 77.8559 38.4651   2
   7   7  -6 69.6550 20.6267   1
   7  -7   6 28.3767 28.3808   4
   7   7  -7 1551.98 90.9783   2
   7   7  -7 1464.55 55.1396   1
   7  -7   7 1629.83 87.4196   4
   7   7   7 1672.76 74.7238   2
   7   7  -8 60.3432 47.1132   2
   7   7   8-37.3162 33.5864   2
   7  -7   8-22.1738 31.4154   4
   7   7   9 327.184 39.0013   2
   7   7  -9 326.986 59.9564   2
   7  -7   9 388.118 53.3615   4
   7   7 -10 13.2300 43.0991   2
   7  -7  10-10.4810 34.7255   4
   7   7  10 9.04577 28.9174   2
   7   7 -11 180.720 55.2035   2
   7  -7  11 72.2374 36.9222   4
   7   7 -12 83.8604 51.0373   2
   7  -7  12-7.75994 35.0595   4
   7   7 -13 702.447 71.1437   2
   7  -7  13 701.220 70.8984   4
   7   7 -14 291.388 59.0671   2
   7  -7  14 107.093 37.9186   4
   7   8   0 24.5838 40.4942   2
   7  -8   0-16.5383 20.4776   4
   7   8   1 102.761 42.4173   2
   7   8  -1 152.441 47.4033   2
   7  -8   1 140.624 30.7746   4
   7  -8  -1 75.4087 23.4924   4
   7   8   2 581.782 56.6737   2
   7   8  -2 514.056 59.9098   2
   7  -8   2 616.971 52.2476   4
   7  -8  -2 631.143 42.9168   4
   7   8   3 18.2692 36.9599   2
   7   8  -3-68.6113 46.1322   2
   7  -8  -3-21.6814 17.1284   4
   7  -8   3-3.62728 25.5039   4
   7   8   4 278.042 44.4104   2
   7   8  -4 249.563 54.7347   2
   7  -8  -4 223.037 24.6756   4
   7  -8   4 204.934 38.9338   4
   7   8   5-24.5275 35.5878   2
   7   8  -5-92.3438 47.2336   2
   7  -8   5 21.1600 29.4019   4
   7   8   6 224.445 39.9628   2
   7   8  -6 226.543 52.5368   2
   7  -8   6 166.729 38.6074   4
   7   8   7 30.9397 31.4974   2
   7   8  -7-5.08207 44.7079   2
   7  -8   7 22.9509 31.8259   4
   7   8   8 15.8980 30.9182   2
   7   8  -8-23.6686 47.4720   2
   7  -8   8-20.4936 30.7003   4
   7   8  -9 17.8040 47.0911   2
   7  -8   9 52.4714 32.5864   4
   7   8 -10 590.306 70.4985   2
   7  -8  10 588.385 64.2259   4
   7   8 -11 293.234 57.7278   2
   7  -8  11 281.534 49.5827   4
   7   8 -12 337.607 59.2914   2
   7  -8  12 259.616 49.4244   4
   7   9   0 23.7590 41.2033   2
   7  -9   0 32.0360 24.3501   4
   7   9   1 292.640 49.9060   2
   7   9  -1 379.604 56.4788   2
   7  -9   1 235.121 35.7748   4
   7  -9  -1 190.852 30.5633   4
   7   9   2-35.0990 37.7705   2
   7   9  -2-12.8439 41.6950   2
   7  -9  -2 24.4179 20.4505   4
   7  -9   2 11.6068 24.6864   4
   7   9  -3-31.6647 41.6193   2
   7  -9   3 28.9648 29.9905   4
   7   9   4 40.3899 38.1823   2
   7   9  -4 18.5643 41.8977   2
   7  -9   4 18.1707 28.5628   4
   7   9   5 218.307 41.7988   2
   7   9  -5 181.318 50.3778   2
   7  -9   5 211.908 41.2339   4
   7   9   6 21.2336 34.3316   2
   7   9  -6 34.7441 46.6301   2
   7  -9   6 3.64760 29.4763   4
   7   9  -7 492.196 66.4074   2
   7  -9   7 426.455 53.5876   4
   7   9  -8 46.4337 46.3490   2
   7  -9   8 4.91228 35.0103   4
   7   9  -9 165.844 55.4370   2
   7  -9   9 15.3853 33.1326   4
   7  10   0-9.11626 38.7494   2
   7 -10   0 15.5384 23.7271   4
   7  10   1 65.7237 40.5951   2
   7  10  -1 21.8449 41.5336   2
   7 -10   1-2.11514 25.3348   4
   7  10   2 139.169 47.3082   2
   7  10  -2 51.9650 43.0832   2
   7 -10   2 78.7982 31.6388   4
   7  10  -3 19.2940 45.2321   2
   7  10   3 15.5128 38.9330   2
   7 -10   3 14.8020 25.9229   4
   7  10   4 156.477 43.4621   2
   7  10  -4 225.784 56.8485   2
   7 -10   4 207.270 42.1449   4
   7  10  -5-51.0240 45.5327   2
   7 -10   5-20.6190 27.8704   4
  -8   0   0 23661.0 367.617   3
   8   0   0 23686.4 365.995   3
   8   0  -1 1071.64 49.8914   1
   8   0   1 1206.53 38.3972   3
  -8   0  -1 1157.46 38.0974   3
  -8   0   1 1157.38 30.9545   3
   8   0  -1 1214.54 31.3578   3
   8   0  -2 495.776 38.4172   1
   8   0   2 550.809 28.9544   3
  -8   0   2 547.190 16.0903   3
  -8   0  -2 508.211 26.8278   3
   8   0  -3 114.327 29.0927   1
  -8   0   3 57.0427 21.6333   1
  -8   0  -3 121.262 18.2794   4
  -8   0  -3 138.436 17.2115   3
   8   0   3 109.729 18.6564   3
   8   0  -3 47.0719 25.4221   2
  -8   0   4 4048.69 104.986   1
   8   0  -4 4375.22 107.415   1
   8   0   4 4291.37 102.548   3
  -8   0  -4 4303.14 102.098   4
  -8   0  -4 4160.64 102.974   3
   8   0  -4 4455.73 98.4570   2
   8   0  -5 8259.70 166.283   1
  -8   0   5 7691.74 164.774   1
   8   0   5 7542.49 162.546   3
  -8   0  -5 7897.06 159.210   4
  -8   0  -5 7716.03 163.539   3
   8   0  -5 7630.48 151.323   2
  -8   0   6 8224.66 174.383   1
   8   0  -6 7865.16 174.243   1
  -8   0   6 8106.72 129.201   3
   8   0   6 7868.86 172.693   3
  -8   0  -6 8198.04 166.482   4
   8   0  -6 7972.64 157.832   2
   8   0  -7 34.8933 32.4111   1
   8   0  -7 42.5941 23.8034   2
  -8   0   7 36.3654 8.24360   3
   8   0   7 33.5121 20.1731   3
  -8   0   7 19.6305 21.6746   2
   8   0  -8 8543.95 185.594   1
   8   0   8 8230.47 173.470   4
   8   0   8 8084.43 182.677   3
  -8   0   8 8220.08 142.331   3
  -8   0   8 7748.41 163.862   2
   8   0  -8 8001.70 161.436   2
   8   0  -9 4299.72 122.776   1
  -8   0   9 4266.93 89.2890   3
   8   0   9 4168.26 123.729   3
   8   0   9 4027.36 113.775   4
   8   0  -9 4145.50 103.330   2
  -8   0   9 4222.76 107.124   2
   8   0 -10 364.213 35.2912   2
   8   0 -10 293.633 42.6333   1
  -8   0  10 354.254 24.0221   3
   8   0  10 333.601 33.7733   4
   8   0  10 296.213 37.4715   3
  -8   0  10 344.215 36.8055   2
   8   0 -11 1268.59 57.1746   2
   8   0 -11 1483.03 75.6539   1
   8   0  11 1403.57 72.9340   3
   8   0  11 1475.79 65.9108   4
  -8   0  11 1400.06 62.7034   2
  -8   0  11 1430.71 50.7307   3
   8   0 -12 4607.52 143.264   1
   8   0 -12 4395.27 115.335   2
   8   0  12 4485.49 140.930   3
   8   0  12 4405.53 128.759   4
  -8   0  12 4486.53 107.487   3
   8   0 -13 181.756 33.4938   2
   8   0 -13 159.105 43.4018   1
   8   0  13 126.352 32.0626   4
   8   0  13 127.282 34.7081   3
  -8   0  13 174.988 24.0087   3
   8   0 -14 2772.50 110.947   1
   8   0 -14 2461.03 84.2506   2
   8   0  14 2609.85 109.325   3
   8   0  14 2424.26 97.7672   4
  -8   0  14 2729.89 83.8239   3
   8   0 -15 1241.29 77.2575   1
   8   0 -15 1213.80 58.9712   2
   8   0  15 1125.67 66.6123   4
   8   0  15 1239.13 76.6648   3
  -8   0  15 1278.65 58.0366   3
   8   0 -16 1060.85 74.2394   1
   8   0 -16 933.072 54.2106   2
   8   0  16 857.031 60.6814   4
  -8   0  16 1063.89 54.9900   3
   8   0  16 1020.14 73.8385   3
   8   0 -17 920.755 73.4130   1
  -8   0  17 853.518 55.3088   4
   8   0  17 814.697 57.4367   4
   8   0  17 923.918 74.3909   3
   8   0 -18-60.9948 42.0188   1
   8   0  18-17.2999 26.0976   4
   8   0  18 13.3406 29.3642   3
   8   0 -19 392.379 55.5109   1
   8   0  19 344.471 52.9100   3
  -8  -1   0 2681.74 62.0998   3
   8  -1  -1 489.068 35.1251   1
   8  -1   1 599.826 28.4684   3
  -8   1  -1 529.036 30.0885   4
  -8  -1   1 585.102 23.6806   3
   8   1   1 511.139 30.5808   3
  -8  -1  -1 552.017 27.2786   3
   8  -1  -2 155.866 29.7678   1
  -8   1   2 195.997 25.0927   1
   8   1  -2 158.203 30.7508   1
  -8   1  -2 171.929 20.1888   4
   8  -1   2 200.974 20.6347   3
  -8  -1  -2 196.325 19.1087   3
   8   1  -2 172.199 34.7059   2
   8   1   2 185.570 23.0931   3
  -8   1   3 3259.62 88.1589   1
   8   1  -3 3376.49 89.6779   1
   8  -1  -3 3285.31 89.2208   1
  -8  -1  -3 3400.35 84.7431   3
  -8   1  -3 3332.77 86.3770   4
   8  -1   3 3407.11 85.9872   3
   8   1   3 3280.78 85.5078   3
   8   1  -3 3411.68 88.3037   2
   8  -1  -4 14076.1 257.924   1
  -8  -1   4 13964.9 252.114   1
  -8   1   4 14334.0 256.278   1
   8   1  -4 13840.2 253.744   1
  -8   1  -4 14077.8 253.894   4
  -8  -1  -4 14219.7 253.338   3
   8  -1   4 14146.4 253.920   3
   8  -1   4 14043.2 253.592   4
   8   1   4 13792.9 250.294   3
   8   1  -4 14042.5 251.150   2
   8   1  -5 7581.76 156.114   1
  -8   1   5 6755.10 155.797   1
   8  -1  -5 7215.89 157.373   1
  -8  -1   5 7040.57 152.791   1
  -8   1  -5 7048.83 151.627   4
  -8  -1  -5 7067.11 153.458   3
   8  -1   5 6996.09 151.495   4
  -8  -1  -5 7283.37 146.597   4
   8  -1   5 7116.40 154.618   3
   8   1   5 7101.77 151.450   3
   8   1  -5 6987.26 150.325   2
   8  -1  -5 6871.02 134.957   2
  -8  -1   5 7021.61 149.771   2
   8   1  -6 14636.0 264.911   1
   8  -1  -6 14339.2 267.578   1
  -8  -1   6 14344.3 264.967   1
  -8  -1  -6 14178.1 255.365   4
   8  -1   6 14055.0 261.265   4
   8  -1   6 14255.3 267.044   3
   8  -1  -6 13979.3 239.093   2
   8   1  -6 14039.4 255.783   2
  -8  -1   6 13705.5 259.353   2
   8   1   6 14017.6 264.763   3
   8   1  -7 46.4838 27.4515   2
   8  -1  -7-19.0623 18.6184   2
   8  -1  -7-25.8786 29.4507   1
   8   1  -7-2.30226 29.3356   1
  -8  -1  -7 17.7405 14.3467   4
   8  -1   7-46.6116 22.4821   4
   8  -1   7-32.0511 25.0437   3
   8   1   7-0.97393 21.9430   3
  -8  -1   7-3.45742 24.9640   2
   8   1  -8 3674.14 109.041   1
   8  -1  -8 3685.88 111.246   1
   8  -1   8 3530.04 111.082   3
   8  -1   8 3596.77 103.869   4
   8   1  -8 3550.85 98.4234   2
  -8  -1   8 3553.89 99.9678   2
   8  -1  -8 3556.14 83.4498   2
   8   1   8 3623.40 108.965   3
   8  -1  -9 3030.29 103.703   1
   8  -1  -9 2981.26 75.9801   2
   8   1  -9 3044.58 102.011   1
   8  -1   9 3083.39 104.222   3
   8  -1   9 3036.65 96.8896   4
  -8  -1   9 3018.29 75.1193   3
   8   1  -9 2983.55 90.8433   2
   8   1   9 2966.53 101.848   3
   8   1 -10 83.2832 32.0193   2
   8  -1 -10 70.8696 23.3315   2
   8   1 -10 53.8753 35.1641   1
   8  -1 -10 42.2483 34.8564   1
   8  -1  10 55.5620 23.8661   4
  -8  -1  10 92.8532 17.1429   3
   8   1  10 72.4728 29.6198   3
   8  -1  10 82.0366 27.2260   3
  -8   1  10 53.9558 15.6802   3
   8   1 -11 3578.26 107.339   2
   8  -1 -11 3834.82 126.812   1
   8  -1 -11 3696.50 90.9349   2
   8   1 -11 3718.60 120.591   1
  -8  -1  11 3534.59 93.9651   3
   8  -1  11 3823.89 124.796   3
   8  -1  11 3604.71 113.804   4
  -8   1  11 3695.55 94.4313   2
  -8   1  11 3750.52 90.1504   3
   8   1  11 3631.01 121.324   3
   8   1 -12 2801.99 96.0087   2
   8   1 -12 3026.50 110.625   1
   8  -1 -12 2837.49 78.6886   2
   8  -1 -12 3089.19 114.964   1
  -8  -1  12 2823.47 84.3485   3
   8  -1  12 2973.61 111.853   3
   8  -1  12 2741.11 100.810   4
  -8   1  12 2710.32 82.9152   2
  -8   1  12 2926.41 81.3246   3
   8   1  12 2799.34 108.633   3
   8   1 -13 178.696 38.2364   2
   8  -1 -13 252.081 29.6786   2
   8   1 -13 127.980 38.1044   1
   8  -1 -13 208.833 42.9632   1
   8  -1  13 179.656 36.0334   4
   8   1  13 180.189 36.7351   3
  -8  -1  13 232.570 26.9028   3
  -8   1  13 198.501 25.9760   3
   8  -1  13 207.097 39.6849   3
   8  -1 -14 2761.07 112.128   1
   8   1 -14 2476.17 91.6225   2
   8   1 -14 2552.60 104.354   1
   8  -1 -14 2468.27 75.2781   2
   8  -1  14 2388.60 99.3132   4
   8  -1  14 2618.98 111.029   3
  -8  -1  14 2671.53 86.8324   3
  -8   1  14 2666.65 83.9134   3
   8   1  14 2534.36 109.628   3
   8   1 -15 208.596 34.9644   2
   8  -1 -15 256.006 44.5591   1
   8   1 -15 272.681 46.9199   1
   8  -1  15 220.715 35.4700   4
   8   1  15 254.880 41.5991   3
  -8  -1  15 280.029 30.9969   3
  -8   1  15 272.863 31.8714   3
   8  -1  15 288.173 41.5939   3
   8   1 -16 779.179 67.4537   1
   8  -1 -16 732.285 67.1723   1
   8   1 -16 756.288 53.7005   2
   8  -1  16 748.013 58.7418   4
   8  -1  16 827.004 67.8808   3
  -8  -1  16 812.305 49.1283   3
  -8   1  16 758.767 48.7436   3
   8   1  16 735.509 63.8869   3
   8  -1 -17 884.751 71.9145   1
   8   1 -17 889.085 71.3427   1
   8   1 -17 795.565 56.5649   2
   8  -1  17 867.743 70.8990   3
   8  -1  17 776.240 62.2510   4
   8   1  17 816.043 69.1954   3
   8  -1 -18 31.4839 37.9012   1
   8   1 -18 61.3187 38.3739   1
  -8  -1  18 33.4489 28.5666   4
   8  -1  18 30.3904 30.3831   4
   8  -1  18 18.8709 30.8133   3
   8   1  18-7.61180 32.6514   3
   8   1 -19 252.688 45.9674   1
   8  -1  19 192.854 39.1746   4
   8   1  19 235.166 47.0871   3
   8  -1  19 136.030 38.8157   3
   8  -2   0 16568.3 287.926   1
  -8   2   0 17347.2 288.930   4
   8   2   0 17096.3 301.308   2
   8  -2  -1 4793.80 108.779   1
   8  -2   1 5016.22 109.605   4
  -8   2  -1 4992.15 111.051   4
  -8   2   1 4818.43 105.395   4
  -8  -2  -1 4941.71 108.021   3
   8   2  -1 5023.42 120.995   2
  -8   2   2-9.57247 22.9744   1
   8  -2  -2 4.46820 23.2804   1
   8   2  -2 29.0522 25.5712   1
  -8   2   2 11.7381 11.0851   4
   8  -2   2-2.04497 18.7841   4
  -8   2  -2 12.8605 13.5994   4
  -8  -2  -2 3.08562 12.6585   3
   8   2  -3 163.252 28.2208   1
   8  -2  -3 168.163 28.1126   1
  -8   2   3 177.774 26.3658   1
   8  -2   3 157.524 23.3693   4
  -8   2  -3 205.812 22.5843   4
  -8   2   3 204.147 18.0193   4
   8   2  -3 162.009 34.4164   2
  -8  -2   3 185.458 29.1787   2
  -8  -2  -3 221.940 21.6391   3
   8  -2  -4 5423.66 123.285   1
  -8   2   4 5175.80 122.087   1
   8   2  -4 5307.57 120.295   1
   8  -2   4 5144.94 122.245   4
  -8   2  -4 5173.90 123.343   4
   8   2  -4 5196.10 127.187   2
   8   2   4 4987.69 124.266   3
  -8  -2   4 5013.28 125.075   2
  -8  -2  -4 5046.12 119.984   3
   8  -2  -5 2114.92 74.3778   1
  -8  -2   5 1932.01 69.3546   1
   8   2  -5 2074.66 72.4612   1
  -8   2   5 2001.66 72.1970   1
   8  -2   5 2047.01 71.2859   4
  -8  -2   5 2132.30 76.0923   2
   8   2   5 2038.33 73.5713   3
   8   2  -5 2034.21 74.9625   2
   8  -2  -5 1985.85 46.0827   3
   8  -2  -6 4740.26 132.093   1
  -8  -2   6 5360.92 126.192   1
   8   2  -6 5153.12 128.578   1
  -8  -2  -6 5265.31 120.421   4
   8  -2   6 5111.81 129.411   4
   8   2   6 5141.98 132.548   3
   8  -2  -6 5246.76 95.6820   3
   8   2  -6 5104.19 127.248   2
   8  -2  -6 5156.55 99.8919   2
   8   2  -7 283.528 39.5257   2
   8  -2  -7 238.148 19.2405   2
   8  -2  -7 221.717 34.7385   1
   8   2  -7 224.596 34.7128   1
   8  -2  -7 264.988 16.6072   3
   8  -2   7 213.841 29.4475   4
  -8  -2  -7 258.764 24.3902   4
   8   2   7 244.387 34.0554   3
   8  -2  -8 6761.17 167.123   1
   8   2  -8 7196.01 162.000   1
   8  -2  -8 6778.39 127.035   3
   8  -2   8 6711.44 162.555   4
  -8  -2  -8 6662.86 146.285   4
   8  -2   8 7101.89 170.102   3
   8   2   8 6579.07 166.404   3
   8  -2  -8 6698.77 121.368   2
   8   2  -8 6828.03 157.562   2
   8  -2  -9 3154.19 70.3880   2
   8  -2  -9 3410.36 111.814   1
   8   2  -9 3455.45 106.531   1
   8  -2   9 3362.39 106.892   4
   8  -2   9 3434.49 112.150   3
   8  -2  -9 3277.74 77.4376   3
   8   2   9 3198.49 109.477   3
   8   2  -9 3397.42 103.805   2
   8  -2 -10 184.192 18.9971   2
   8   2 -10 218.650 41.5094   2
   8  -2 -10 230.142 44.3684   1
   8   2 -10 224.039 40.6131   1
   8  -2  10 203.874 34.7796   4
   8  -2  10 207.115 33.6960   3
   8  -2 -10 193.728 18.9135   3
   8   2  10 170.511 36.0351   3
   8   2 -11 1047.85 63.6956   2
   8   2 -11 1123.25 65.4103   1
   8  -2 -11 1045.14 36.2336   2
   8  -2 -11 1046.62 68.3159   1
   8  -2  11 1078.55 64.4091   4
   8  -2  11 1068.83 65.7314   3
   8   2  11 1027.43 66.9668   3
   8   2 -12 3708.60 119.947   2
   8   2 -12 3952.51 126.899   1
   8  -2 -12 3708.10 129.787   1
   8  -2  12 3779.45 131.476   3
   8  -2  12 3598.76 123.400   4
  -8  -2  12 3824.61 105.470   3
   8   2  12 3737.54 131.030   3
   8   2 -13 34.0603 36.4528   2
   8   2 -13-2.67337 32.3989   1
   8  -2 -13 124.677 42.0915   1
   8  -2  13 30.9671 27.6859   4
  -8  -2  13 62.7088 20.1321   3
   8   2  13 73.3341 36.1925   3
   8  -2  13 13.8292 27.9613   3
   8  -2 -14 2237.06 101.434   1
   8   2 -14 1934.29 86.4917   2
   8   2 -14 2131.98 94.0265   1
  -8  -2  14 2071.63 78.8463   3
  -8   2  14 2135.16 64.2073   4
   8  -2  14 2153.86 103.391   3
   8  -2  14 2019.72 93.0113   4
   8   2  14 1922.42 96.7495   3
   8   2 -15 796.584 60.8721   1
   8   2 -15 760.595 56.8531   2
   8  -2 -15 733.985 65.6318   1
  -8  -2  15 757.907 49.5870   3
   8  -2  15 751.287 62.8434   3
   8  -2  15 759.550 60.7945   4
   8   2  15 706.075 62.9670   3
   8  -2 -16 1026.87 75.2119   1
   8   2 -16 1034.47 71.9940   1
   8   2 -16 886.495 64.3283   2
  -8  -2  16 975.724 57.8247   3
   8  -2  16 872.913 66.7629   4
   8  -2  16 965.462 73.3219   3
   8   2  16 861.558 71.4633   3
   8  -2 -17 621.779 64.2958   1
   8   2 -17 604.320 59.5613   1
   8   2 -17 530.893 52.9840   2
   8  -2  17 547.523 56.9826   4
  -8  -2  17 597.339 46.9933   3
   8  -2  17 575.906 60.9070   3
   8   2  17 617.126 66.5366   3
   8   2 -18 28.6840 35.1141   1
   8   2 -18 6.11243 32.1343   2
   8  -2 -18 22.5592 37.7343   1
   8  -2  18-4.60142 28.8234   4
   8  -2  18-45.2184 33.5403   3
   8   2  18 38.8235 37.0555   3
   8  -3   0 4494.20 101.019   1
   8  -3   0 4301.83 101.521   4
  -8   3   0 4516.61 103.672   4
   8   3   0 4387.22 116.850   2
   8  -3   1 6809.56 132.799   1
   8  -3  -1 6722.29 138.528   1
  -8   3   1 6758.49 134.544   1
  -8   3   1 6703.33 135.645   4
   8  -3  -1 6704.26 134.661   4
   8  -3   1 6854.45 141.827   4
  -8   3  -1 6728.35 143.005   4
   8   3  -1 6504.14 155.867   2
   8   3   1 6652.52 155.204   2
   8  -3   2 213.096 26.6924   1
   8  -3  -2 226.539 29.1172   1
  -8   3   2 219.275 26.3629   1
   8  -3   2 239.106 27.1191   4
  -8   3  -2 237.533 25.2870   4
  -8   3   2 194.445 19.3565   4
   8   3   2 245.356 42.6567   2
   8   3  -2 180.768 39.6202   2
  -8  -3  -2 189.458 25.1866   3
   8   3  -3 6950.80 145.983   1
  -8   3   3 6783.38 145.636   1
   8  -3  -3 6752.78 147.194   1
  -8   3   3 6868.16 132.036   4
   8  -3   3 6826.79 149.330   4
  -8   3  -3 6783.62 151.256   4
   8   3  -3 7099.96 158.300   2
  -8  -3  -3 6832.87 150.645   3
   8   3  -4 3138.88 90.0196   1
  -8   3   4 3235.54 91.8950   1
   8  -3  -4 3314.14 93.3800   1
  -8   3   4 3143.64 73.0587   4
   8  -3   4 3140.48 94.0330   4
   8   3  -4 3197.59 98.9391   2
   8   3  -5 514.645 47.5214   2
   8   3  -5 538.684 39.8581   1
   8  -3  -5 497.789 42.2888   1
   8  -3   5 527.755 40.1172   4
  -8   3   5 557.711 24.8113   4
  -8  -3   6 4299.27 107.173   1
   8   3  -6 4026.46 109.859   1
   8  -3  -6 4147.74 114.013   1
   8  -3   6 4147.20 116.679   4
  -8   3   6 4133.24 82.9322   4
   8   3  -6 4097.90 118.687   2
   8  -3  -6 4155.59 91.1823   3
   8  -3  -6 3950.16 78.6566   2
   8   3  -7 88.1540 38.9026   2
   8  -3  -7 36.7617 10.6117   2
   8   3  -7 35.4224 28.6369   1
   8  -3  -7 54.8498 29.0171   1
  -8   3   7 42.8757 9.93282   4
   8  -3   7 28.1873 24.2033   4
   8  -3  -7 33.7138 11.4642   3
   8  -3  -8 2756.33 99.7402   1
   8   3  -8 2652.94 90.2368   1
   8  -3   8 2731.55 98.2785   4
  -8   3   8 2720.52 58.0073   4
  -8  -3  -8 2838.71 80.5912   4
   8   3  -8 2745.35 97.2585   2
   8  -3  -8 2726.11 70.8620   3
   8   3  -9 1329.40 73.3888   2
   8  -3  -9 1455.02 73.9574   1
   8   3  -9 1134.11 63.2727   1
   8  -3  -9 1268.75 46.8090   3
   8  -3   9 1186.86 66.6820   4
  -8  -3  -9 1291.85 52.6276   4
  -8   3   9 1265.81 33.7201   4
   8   3   9 1165.47 73.5143   3
   8   3 -10 120.031 42.2448   2
   8   3 -10 97.6778 34.8187   1
   8  -3 -10 91.1194 38.1322   1
   8  -3  10 102.133 29.6375   4
   8  -3 -10 96.8391 15.8443   3
   8   3  10 111.827 40.8512   3
   8  -3 -11 2720.41 109.800   1
   8   3 -11 3012.18 109.830   2
   8   3 -11 3000.09 103.089   1
   8  -3 -11 2755.31 80.8152   3
   8  -3  11 2911.18 111.058   4
   8  -3  11 2977.35 114.045   3
   8   3  11 2660.48 113.189   3
   8   3 -12 1211.52 74.7287   2
   8  -3 -12 1289.05 77.6616   1
   8   3 -12 1150.01 67.4880   1
   8  -3  12 1231.13 75.0241   4
   8  -3  12 1155.63 74.3778   3
  -8   3  12 1255.68 31.6866   4
   8   3  12 1253.68 79.9996   3
   8   3 -13 33.9221 40.3260   2
   8   3 -13 43.6422 30.3265   1
   8  -3 -13-6.87777 36.0528   1
   8  -3  13 6.27426 27.3034   3
   8  -3  13-62.4194 32.9714   4
   8   3  13-8.61664 37.2754   3
   8  -3 -14 1455.99 85.9789   1
   8   3 -14 1279.52 76.3803   2
   8   3 -14 1329.08 74.3739   1
   8  -3  14 1291.23 79.3941   4
   8  -3  14 1263.57 80.1289   3
   8   3  14 1207.59 80.2162   3
   8   3 -15 152.272 39.4470   2
   8  -3 -15 161.946 43.8674   1
   8   3 -15 117.033 36.0352   1
   8  -3  15 167.669 39.8488   4
   8  -3  15 177.960 40.9453   3
  -8  -3  15 127.483 27.0738   3
   8   3  15 126.729 42.9249   3
   8  -3 -16 551.243 60.7875   1
   8   3 -16 385.425 49.5053   2
   8   3 -16 443.559 51.6457   1
   8  -3  16 444.626 51.9964   4
  -8  -3  16 436.804 42.4429   3
   8  -3  16 473.404 56.6014   3
   8   3  16 421.947 59.7747   3
   8   3 -17 342.715 46.1431   1
   8   3 -17 326.776 50.0566   2
   8  -3 -17 405.169 54.4470   1
   8  -3  17 322.967 49.2980   4
  -8  -3  17 350.896 40.8215   3
   8   3  17 297.487 54.2668   3
   8  -3  17 326.620 49.1304   3
   8   3 -18 26.6122 33.3603   1
   8   3 -18-39.1174 42.7253   2
   8  -3  18 33.4322 33.9268   4
   8   3  18-52.9760 40.0128   3
   8  -3  18-3.96558 30.0776   3
   8  -4   0 9621.02 185.804   2
   8  -4   0 9864.37 180.476   1
   8  -4   0 9716.59 188.268   4
  -8   4   0 9740.66 190.028   4
   8   4   0 9946.47 203.940   2
   8  -4   1 1662.86 61.2772   2
   8  -4  -1 1769.47 56.1964   2
   8  -4  -1 1663.27 57.9095   1
   8  -4   1 1647.45 52.7700   1
  -8   4   1 1628.93 54.6220   1
   8  -4   1 1743.82 62.2296   4
   8  -4  -1 1701.00 56.5687   4
  -8   4  -1 1690.09 62.9229   4
  -8   4   1 1766.23 58.1862   4
   8   4  -1 1683.62 76.1127   2
   8   4   1 1743.61 72.7183   2
   8   4  -2-10.2177 36.6662   2
   8  -4  -2 13.0044 15.3132   2
   8  -4  -2-15.8304 21.6897   1
  -8   4   2 28.6112 19.4222   1
   8  -4   2-3.99800 18.0113   1
   8  -4   2-8.25603 18.9453   4
  -8   4   2 21.2267 14.2073   4
   8  -4  -2 13.5781 13.0230   4
   8   4   2 30.6507 36.6684   2
   8  -4  -3 367.944 27.1461   2
   8   4  -3 345.745 47.0604   2
   8  -4  -3 291.583 36.3476   1
   8   4  -3 351.936 33.5690   1
   8  -4   3 362.862 28.1757   1
  -8   4   3 487.042 41.7290   1
  -8   4   3 440.457 29.8663   4
   8  -4   3 333.961 32.7323   4
   8   4   3 311.040 41.3916   2
   8  -4  -4 2941.00 68.2719   2
   8   4  -4 3127.74 87.0549   1
   8  -4  -4 3018.47 90.6686   1
  -8   4   4 3097.17 89.8777   1
   8  -4   4 3022.84 97.0731   4
  -8   4   4 3059.03 72.5950   4
   8   4  -4 3093.96 102.450   2
   8   4   4 2936.10 96.3370   2
   8  -4  -5 859.995 51.6922   1
   8  -4  -5 816.049 28.9275   2
   8   4  -5 912.978 47.9872   1
   8  -4   5 841.722 51.6467   4
  -8   4   5 871.652 32.1338   4
   8   4  -5 879.010 61.8079   2
   8   4   5 889.962 55.3560   2
   8  -4  -6 2602.67 52.3143   2
   8  -4  -6 2875.10 94.6997   1
   8   4  -6 2727.77 84.6971   1
   8  -4   6 2689.53 96.5365   4
  -8   4   6 2668.18 59.5780   4
   8   4  -6 2738.06 103.087   2
   8   4  -7 495.244 54.6022   2
   8   4  -7 418.823 38.9998   1
   8  -4  -7 464.581 46.3555   1
   8  -4   7 459.973 45.8432   4
  -8   4   7 437.491 18.1249   4
   8  -4  -7 437.221 31.4157   3
   8  -4  -8 4845.92 136.088   1
   8   4  -8 4635.24 122.528   1
   8  -4   8 4517.03 138.281   4
   8  -4  -8 4482.71 109.565   3
   8   4  -8 4728.42 139.136   2
   8  -4  -9 1783.37 81.9615   1
   8   4  -9 1690.08 86.1773   2
   8   4  -9 1728.58 72.6532   1
   8  -4   9 1671.95 83.1037   4
   8  -4  -9 1647.79 59.5234   3
   8  -4  10 39.2980 21.0498   1
   8   4 -10 32.8057 43.8366   2
   8   4 -10 45.1846 30.6446   1
   8  -4 -10 56.8986 37.7995   1
   8  -4  10-2.13877 31.8343   4
   8  -4 -10 7.35537 14.4575   3
   8   4 -11 425.679 56.3666   2
   8  -4  11 427.413 51.4093   4
   8   4 -11 498.262 46.9584   1
   8  -4 -11 552.086 58.2184   1
   8   4 -12 2868.64 114.493   2
   8   4 -12 2834.23 102.328   1
   8  -4 -12 2945.03 114.847   1
   8  -4  12 2828.18 115.157   4
   8   4 -13 22.3419 42.4275   2
   8  -4 -13 35.4077 36.2754   1
   8  -4  13-12.5244 29.7620   4
   8   4 -13-10.7492 28.2495   1
   8  -4 -14 1128.23 78.9718   1
   8   4 -14 1109.34 76.7097   2
   8   4 -14 1121.06 66.6726   1
   8  -4  14 1123.57 77.6357   4
   8  -4  14 1172.76 79.1164   3
   8  -4 -15 416.627 54.4392   1
   8   4 -15 365.416 53.1827   2
   8  -4  15 398.669 52.9120   3
   8  -4  15 383.565 51.9640   4
   8   4 -15 356.735 45.8670   1
   8   4 -16 573.592 61.7008   2
   8  -4 -16 545.505 64.1492   1
   8   4 -16 543.629 51.8715   1
   8  -4  16 607.853 62.6221   3
   8  -4  16 621.210 62.5155   4
   8   4 -17 328.972 52.5750   2
   8   4 -17 285.904 42.1002   1
   8  -4  17 258.623 47.1167   4
   8  -4  17 322.686 51.9077   3
  -8  -4  17 301.509 39.4196   3
   8  -5   0 1549.52 62.7418   2
   8  -5   0 1634.20 53.8092   1
   8  -5   0 1662.71 62.4252   4
   8   5   0 1716.73 79.2144   2
   8  -5  -1 894.814 45.0663   2
  -8   5   1 909.941 40.4509   1
   8  -5   1 879.474 36.4795   1
   8  -5  -1 893.762 41.7817   1
   8  -5   1 837.940 45.8822   4
   8  -5  -1 873.298 42.6665   4
   8   5  -1 870.257 63.0338   2
   8   5   1 783.756 57.7809   2
   8  -5  -2 348.713 31.1144   2
   8   5  -2 414.448 51.3734   2
  -8   5   2 380.949 31.3534   1
   8  -5   2 430.724 26.3588   1
   8  -5  -2 393.357 32.1877   1
   8  -5  -2 439.948 29.9865   4
   8  -5   2 391.513 35.0163   4
   8   5   2 434.107 47.6978   2
   8  -5  -3 1722.84 57.7818   2
   8  -5  -3 1951.25 68.1273   1
   8   5  -3 1964.26 67.0982   1
   8  -5   3 1897.71 51.1675   1
  -8   5   3 1880.47 65.3747   1
   8  -5   3 1811.83 73.9408   4
   8  -5  -3 1876.83 57.7039   4
   8   5  -3 1841.55 84.7915   2
   8   5   3 1863.87 78.7735   2
   8  -5  -4 1015.28 40.6263   2
   8  -5  -4 1036.40 54.1650   1
   8   5  -4 1086.77 51.8966   1
   8  -5   4 1088.64 37.0940   1
   8  -5   4 1044.30 58.8117   4
   8   5   4 1073.72 63.3234   2
   8   5  -4 1155.54 70.6971   2
   8   5  -5 280.992 50.8117   2
   8  -5  -5 343.520 23.2929   2
   8  -5   5 360.367 24.3555   1
   8  -5  -5 351.172 37.3918   1
   8   5  -5 351.332 36.2837   1
   8  -5   5 321.057 40.4274   4
   8   5   5 344.323 46.3205   2
   8  -5  -6 2216.35 84.6109   1
   8   5  -6 2310.20 77.1728   1
   8  -5   6 2187.69 90.9945   4
   8  -5  -6 2091.35 47.5625   2
   8   5  -6 2282.28 95.3509   2
   8   5   6 2293.58 86.9360   2
   8   5  -7 100.559 49.5825   2
   8   5  -7 66.6794 27.7897   1
   8  -5  -7 48.3514 30.9754   1
   8  -5   7 86.6349 33.6236   4
   8   5   7 88.0768 42.0281   2
   8  -5  -8 1534.48 73.6127   1
   8   5  -8 1479.70 86.1138   2
   8  -5   8 1432.51 49.0564   1
   8   5  -8 1483.21 64.0033   1
   8  -5   8 1498.24 79.6556   4
   8   5   8 1495.78 75.0721   2
   8  -5   9 380.806 29.3712   1
   8   5  -9 316.820 55.5797   2
   8   5  -9 345.983 38.4723   1
   8  -5  -9 407.152 45.8785   1
   8  -5   9 376.762 49.0260   4
   8   5   9 339.123 48.7016   2
   8   5 -10 102.592 43.6651   2
   8  -5 -10 72.0198 36.8290   1
   8  -5  10 83.7924 33.8510   4
   8   5 -10 62.0556 26.7839   1
   8   5 -11 1413.19 84.3222   2
   8  -5 -11 1303.28 77.7369   1
   8   5 -11 1388.11 66.4707   1
   8  -5  11 1458.52 84.9227   4
   8  -5 -12 478.375 52.9411   1
   8   5 -12 435.557 56.4589   2
   8  -5  12 391.574 49.3074   4
   8   5 -12 431.086 42.9665   1
   8   5 -13-25.9318 43.6299   2
   8  -5 -13 41.2583 35.0637   1
   8  -5  13 39.3925 32.0778   4
   8   5 -13 46.9742 26.1733   1
   8   5 -14 744.174 69.2454   2
   8   5 -14 756.350 54.7923   1
   8  -5 -14 735.703 66.0558   1
   8  -5  14 722.098 67.1051   4
   8   5 -15 16.7049 38.9460   2
   8   5 -15 76.1397 30.6748   1
   8  -5  15 74.8917 37.1753   4
   8   5 -16 209.916 48.6513   2
   8   5 -16 229.643 37.8739   1
   8  -5  16 181.476 41.8865   3
   8  -5  16 236.839 47.8469   4
   8  -6   0 2834.78 71.8899   1
   8  -6   0 2805.50 89.8363   4
   8   6   0 2612.25 101.754   2
   8   6  -1 207.246 46.4814   2
   8   6   1 299.847 50.8652   2
   8  -6  -1 252.471 28.2334   4
   8  -6   1 278.040 33.0296   4
   8  -6  -1 278.312 27.0795   1
   8  -6   1 243.135 20.8012   1
   8   6  -2 143.137 46.7369   2
   8   6   2 223.766 45.4222   2
   8  -6  -2 189.839 28.6450   2
  -8   6   2 233.111 28.9943   1
   8  -6   2 253.211 19.0697   1
   8  -6  -2 232.808 27.6127   1
   8  -6  -2 212.390 25.6979   4
   8  -6   2 171.302 30.6774   4
   8   6  -3 156.995 50.0445   2
   8  -6  -3 130.303 24.7364   2
   8  -6   3 172.600 15.3609   1
  -8   6   3 129.840 26.0262   1
   8   6  -3 175.739 30.0568   1
   8  -6  -3 195.324 28.6368   1
   8  -6  -3 149.451 21.5172   4
   8  -6   3 131.859 27.9706   4
   8   6   3 148.513 42.2615   2
   8  -6  -4 1026.27 53.2491   1
   8   6  -4 1030.21 49.7386   1
   8  -6   4 1087.38 29.7110   1
   8  -6   4 1006.01 62.5252   4
   8  -6  -4 1125.62 43.7765   4
   8   6   4 1042.91 67.4056   2
   8  -6  -4 954.700 43.2923   2
   8   6  -4 1114.10 76.7108   2
   8   6  -5 655.189 62.2132   2
   8  -6  -5 848.558 51.3162   1
   8   6  -5 777.740 45.0840   1
   8  -6   5 775.262 24.7153   1
   8  -6   5 819.384 58.3691   4
   8  -6  -5 720.755 34.7895   2
   8   6   5 745.829 58.3151   2
   8  -6   6 1447.40 36.1448   1
   8  -6  -6 1548.44 69.0912   1
   8   6  -6 1490.22 60.2043   1
   8  -6   6 1523.83 38.3281   1
   8  -6   6 1326.38 76.8343   4
   8   6   6 1494.56 75.7518   2
   8   6  -6 1693.22 90.7091   2
   8  -6  -7 105.017 31.0161   1
   8   6  -7 142.286 52.3189   2
   8  -6   7 109.446 17.3564   1
   8   6  -7 113.821 28.3808   1
   8  -6   7 110.299 35.5508   4
   8   6   7 124.807 42.1247   2
   8  -6  -8 1462.66 71.9323   1
   8   6  -8 1535.59 89.9332   2
   8   6  -8 1474.31 61.1453   1
   8  -6   8 1484.55 83.5630   4
   8   6   8 1427.96 73.0599   2
   8  -6  -9 658.899 53.7583   1
   8   6  -9 544.472 63.4614   2
   8   6  -9 585.451 41.5651   1
   8  -6   9 564.988 55.9631   4
   8   6   9 675.782 54.3758   2
   8  -6 -10 15.3923 28.6000   1
   8   6 -10-37.3120 44.1900   2
   8   6 -10 12.3268 22.4433   1
   8  -6  10-14.2525 31.2247   4
   8   6  10-12.2337 32.7944   2
   8  -6 -11 166.646 37.5060   1
   8   6 -11 130.802 48.8963   2
   8   6 -11 159.317 29.4213   1
   8  -6  11 169.251 42.0810   4
   8   6  11 178.434 38.1140   2
   8   6 -12 1420.04 91.2482   2
   8   6 -12 1416.69 67.0041   1
   8  -6 -12 1408.96 82.3903   1
   8  -6  12 1523.87 93.2364   4
   8   6 -13 20.1214 44.1367   2
   8  -6  13 40.0353 34.0742   4
   8   6 -14 568.314 67.7829   2
   8  -6  14 478.895 60.0048   4
   8   6 -15 240.672 54.7928   2
   8  -6  15 205.739 46.8105   4
   8  -7   0 42.9819 14.5653   1
   8   7   0 134.471 49.4586   2
   8  -7   0 52.3482 25.1547   4
   8   7  -1 96.8267 48.5255   2
   8  -7  -1 6.75670 15.9252   1
   8   7   1 8.23056 43.7323   2
   8  -7   1-20.1875 24.1498   4
   8  -7  -1 41.1725 23.5504   4
   8   7   2 238.772 52.7588   2
   8   7  -2 239.332 52.8150   2
   8  -7  -2 204.588 24.2743   1
   8  -7  -2 219.162 28.0981   4
   8  -7   2 245.757 37.3964   4
   8   7  -2 241.001 31.1491   1
  -8   7   2 203.280 27.0101   1
   8  -7  -3 459.676 34.4936   1
   8   7  -3 432.916 57.1521   2
   8   7   3 475.420 53.6046   2
   8  -7  -3 455.327 33.8569   4
   8  -7   3 467.443 47.2290   4
   8   7  -3 490.738 38.1439   1
  -8   7   3 398.654 33.9874   1
   8  -7  -4 633.359 42.5098   1
   8   7  -4 531.781 62.0158   2
   8   7   4 735.494 60.1739   2
   8  -7   4 576.328 51.2887   4
   8  -7  -4 558.148 33.1775   4
   8   7  -4 552.116 37.9252   1
   8  -7  -5 334.942 36.5385   1
   8   7  -5 349.235 56.7363   2
   8   7   5 310.768 48.4377   2
   8   7  -5 301.378 31.2214   1
   8  -7   5 277.387 40.5189   4
   8   7  -6 1206.72 80.8887   2
   8  -7  -6 1221.70 62.1502   1
   8   7  -6 1118.27 50.4695   1
   8  -7   6 1212.82 74.9842   4
   8   7   6 1257.66 70.3209   2
   8   7  -7-25.6843 43.3977   2
   8  -7  -7 2.99623 24.2653   1
   8   7  -7 37.6379 20.8060   1
   8  -7   7-29.5884 30.6765   4
   8   7   7-4.94950 32.9434   2
   8   7  -8 446.618 59.3830   2
   8  -7  -8 491.155 47.1559   1
   8  -7   8 475.322 52.1178   4
   8   7   8 496.614 49.9762   2
   8   7  -9 170.993 52.8682   2
   8  -7   9 101.566 37.5067   4
   8   7   9 97.8837 35.8528   2
   8   7 -10 72.9680 47.8322   2
   8  -7  10-9.27147 34.8738   4
   8   7  10-29.2763 32.9296   2
   8   7 -11 376.787 58.6507   2
   8  -7  11 337.655 51.0536   4
   8   7 -12 198.136 55.3995   2
   8  -7  12 227.462 47.3307   4
   8   7 -13 21.1163 43.8456   2
   8  -7  13 90.1179 40.2698   4
   8   7 -14 313.390 59.2471   2
   8  -7  14 430.720 57.9273   4
   8   8   0 410.309 52.3094   2
   8  -8   0 590.039 45.6743   4
   8   8   1 127.424 42.5797   2
   8   8  -1 156.094 45.9025   2
   8  -8   1 133.013 29.1228   4
   8  -8  -1 150.649 27.5967   4
   8   8   2 121.196 43.6914   2
   8   8  -2 125.763 46.1361   2
   8  -8  -2 86.3636 20.8528   4
   8  -8   2 75.2390 28.3769   4
   8   8  -2 69.0984 23.7845   1
   8   8   3 60.1974 39.9520   2
   8   8  -3 115.037 48.2408   2
   8  -8  -3 84.1190 21.3027   4
   8  -8   3 93.5453 29.6318   4
   8   8   4 345.132 47.4875   2
   8   8  -4 230.076 49.6072   2
   8  -8  -4 304.598 27.1792   4
   8  -8   4 299.851 41.5640   4
   8   8   5 257.698 42.4639   2
   8   8  -5 318.212 54.8727   2
   8  -8   5 183.395 37.1020   4
   8   8   6 606.350 54.8491   2
   8   8  -6 535.101 63.9738   2
   8  -8   6 522.309 56.3089   4
   8   8  -7 35.3796 44.1279   2
   8   8   7-16.4517 35.0499   2
   8  -8   7-7.58240 29.6892   4
   8   8  -8 283.616 56.1508   2
   8   8   8 330.478 45.5132   2
   8  -8   8 296.572 47.1569   4
   8   8  -9 184.086 55.3337   2
   8  -8   9 181.402 44.0417   4
   8   8 -10 4.23377 45.9455   2
   8  -8  10 40.8850 34.9579   4
   8   8 -11 174.114 55.7696   2
   8  -8  11 75.1411 38.0219   4
   8   8 -12 486.112 67.9917   2
   8  -8  12 412.794 60.5488   4
   8   9   0 16.5410 39.0564   2
   8  -9   0 74.2931 26.0665   4
   8   9   1 14.9985 41.2568   2
   8   9  -1 113.294 47.0480   2
   8  -9   1 33.1461 23.2047   4
   8  -9  -1 47.0117 23.3130   4
   8   9   2 80.5602 39.6020   2
   8   9  -2 22.5905 41.5996   2
   8  -9  -2 39.8581 20.7026   4
   8  -9   2 25.9582 27.9555   4
   8   9   3 242.155 46.1203   2
   8   9  -3 258.869 53.8715   2
   8  -9   3 208.487 36.6952   4
   8   9   4 130.196 43.4867   2
   8   9  -4 156.902 50.5216   2
   8  -9   4 156.781 38.5916   4
   8   9   5 104.856 39.7273   2
   8  -9   5 33.8402 29.3556   4
   8   9   6 278.309 44.4833   2
   8   9  -6 263.169 54.5547   2
   8  -9   6 249.422 43.3347   4
   8   9  -7 11.4078 45.1469   2
   8  -9   7 30.2952 31.6490   4
   8   9  -8 161.885 53.9012   2
   8  -9   8 176.795 43.6280   4
   8   9  -9 66.9484 47.8910   2
   8  -9   9 23.5922 33.0116   4
   8  10   0 88.3804 45.7310   2
   8 -10   0 66.0429 25.2554   4
   8  10   1 114.597 45.7498   2
   8  10  -1 24.3728 41.1860   2
   8 -10   1 83.7458 29.6741   4
   8  10   2 15.9672 39.6971   2
   8  10  -2 49.7238 45.9301   2
   8 -10   2 13.5297 27.3745   4
   8  10   3 2.41477 37.0005   2
   8  10  -3 21.3880 43.7920   2
   8 -10   3 7.74405 27.2196   4
   8  10   4 160.914 48.8111   2
   8  10  -4 15.0196 49.0982   2
   8 -10   4 79.4687 32.0525   4
   8  10  -5 66.8669 47.1532   2
   8 -10   5 19.4587 27.9416   4
  -9   0   0 2.22376 8.61362   3
   9   0   0-0.55060 10.8038   3
   9   0  -1 1243.13 55.2992   1
  -9   0   1 1202.57 34.0961   3
  -9   0  -1 1172.13 40.3630   3
   9   0   1 1198.30 40.5583   3
   9   0  -2 2824.83 83.7907   1
  -9   0   2 2963.75 55.6564   3
  -9   0  -2 2940.33 74.6925   3
   9   0   2 2937.29 74.0413   3
   9   0  -3 3407.25 93.7156   1
  -9   0   3 3151.74 91.0816   1
   9   0   3 3609.21 87.9601   3
  -9   0  -3 3459.21 90.7249   4
  -9   0  -3 3482.29 87.9974   3
  -9   0   4 457.884 40.4799   1
   9   0  -4 476.575 42.2742   1
   9   0   4 551.574 34.0360   3
  -9   0  -4 579.199 34.7420   4
  -9   0  -4 623.096 36.1158   3
   9   0  -4 599.112 39.7236   2
   9   0  -5 654.280 49.8341   1
  -9   0   5 425.517 41.4202   1
   9   0   5 486.745 35.3853   3
  -9   0  -5 440.098 31.9091   4
   9   0  -5 563.997 39.8063   2
   9   0  -6 48.1869 30.7542   1
   9   0  -6 31.9310 26.2497   2
   9   0   6 51.3164 20.2595   3
   9   0  -7 6393.71 156.256   1
   9   0   7 6336.18 154.294   3
   9   0  -7 6188.44 136.810   2
  -9   0   7 6562.63 107.609   3
   9   0  -8-19.6016 34.2572   1
   9   0  -8 54.0246 25.4455   2
   9   0   8 16.5262 22.3583   3
  -9   0   8 50.1199 9.10574   3
   9   0  -9 2885.81 100.633   1
   9   0   9 2777.06 97.7807   3
  -9   0   9 2573.89 81.8590   2
  -9   0   9 2744.10 62.5160   3
   9   0  -9 2595.63 80.2069   2
   9   0 -10 1804.93 66.2814   2
   9   0 -10 1811.92 84.6121   1
   9   0  10 1770.83 81.7665   3
   9   0  10 1632.43 73.2335   4
  -9   0  10 1767.84 51.0827   3
  -9   0  10 1768.91 69.7463   2
   9   0 -11 2500.72 100.682   1
   9   0 -11 2406.96 80.3755   2
   9   0  11 2369.24 91.1582   4
   9   0  11 2490.32 99.1674   3
  -9   0  11 2588.58 68.2656   3
  -9   0  11 2438.10 85.1266   2
   9   0 -12 1007.46 54.8515   2
   9   0 -12 1030.30 71.0066   1
   9   0  12 972.844 57.2365   4
   9   0  12 1004.69 66.6876   3
  -9   0  12 1016.12 43.2907   3
   9   0 -13 1706.27 69.4356   2
   9   0 -13 1848.80 91.1949   1
   9   0  13 1752.96 79.0947   4
   9   0  13 1792.45 89.5221   3
  -9   0  13 1773.09 61.2963   3
   9   0 -14 4.06091 27.2603   2
   9   0 -14-28.8766 36.9178   1
   9   0  14 15.7109 23.7168   4
   9   0  14-20.9877 30.8121   3
  -9   0  14 13.8290 15.8246   3
   9   0 -15 1070.41 74.6353   1
   9   0 -15 888.552 52.3061   2
   9   0  15 1031.83 64.5761   4
  -9   0  15 1047.82 51.2848   3
   9   0  15 1125.58 74.9720   3
   9   0 -16 49.5704 28.1964   2
   9   0 -16 65.6366 38.0575   1
   9   0  16 51.1851 28.7951   4
   9   0  16 19.4617 30.8597   3
   9   0 -17-41.2670 38.9072   1
   9   0  17 30.7157 32.4976   3
   9   0 -18 225.366 47.0280   1
   9   0  18 212.141 45.2595   3
   9  -1   0 1.19291 9.75763   3
  -9  -1   0-9.98999 9.52663   3
   9  -1  -1 3940.22 95.9056   1
  -9  -1  -1 3749.81 84.9976   3
   9  -1  -1 3889.24 74.8121   3
   9  -1   1 3778.75 85.1399   3
  -9   1  -1 3669.56 92.6956   4
   9   1   1 3767.25 86.3465   3
  -9  -1   1 3713.84 76.9526   3
   9   1  -2 14677.0 254.695   1
   9  -1  -2 14475.9 254.200   1
  -9   1  -2 13989.6 252.537   4
  -9  -1  -2 13849.8 245.714   3
   9  -1   2 14091.7 245.818   3
   9  -1  -2 14288.9 219.899   3
  -9  -1   2 14056.2 227.252   3
   9   1  -2 14620.5 257.335   2
   9   1   2 13890.6 245.956   3
  -9   1   3 16222.0 287.810   1
   9  -1  -3 16784.9 290.794   1
   9   1  -3 16493.8 289.347   1
  -9   1  -3 16514.9 287.972   4
   9  -1   3 16435.8 283.508   3
  -9  -1  -3 16373.8 283.152   3
   9   1   3 15988.5 283.186   3
   9   1  -3 15374.7 290.444   2
  -9  -1   4 8103.76 177.507   1
   9   1  -4 9238.65 180.596   1
  -9   1   4 9160.74 180.487   1
   9  -1  -4 8946.68 184.116   1
  -9   1  -4 8686.90 177.541   4
  -9  -1  -4 8728.36 176.668   3
   9  -1   4 8780.63 176.552   3
   9   1  -4 8909.76 178.735   2
   9   1   4 8621.20 173.759   3
   9  -1  -5 8181.89 176.651   1
  -9  -1   5 8120.01 172.344   1
   9   1  -5 8295.64 175.651   1
   9  -1   5 8088.98 172.131   4
   9  -1   5 8156.60 173.565   3
  -9  -1  -5 8288.56 172.424   3
  -9  -1  -5 8429.66 168.195   4
   9  -1  -5 7920.31 158.197   2
   9   1  -5 8414.34 170.498   2
   9   1   5 7962.67 170.696   3
   9   1  -6 29.1375 27.6157   2
   9   1  -6-13.8304 31.3107   1
   9  -1  -6-28.7164 32.1334   1
   9  -1   6 20.7317 21.3869   3
  -9  -1  -6 24.6487 16.3443   4
   9  -1   6 28.8850 21.9764   4
  -9  -1   6 44.0994 26.4547   2
   9   1   6 4.87543 22.0914   3
   9  -1  -6-1.15417 21.2301   2
   9   1  -7 4088.72 111.652   1
   9  -1  -7 4055.69 115.979   1
   9  -1   7 3660.39 107.587   4
   9  -1   7 3967.37 113.235   3
   9   1   7 3877.25 111.491   3
   9  -1  -7 3656.87 89.0158   2
   9   1  -7 3922.07 104.738   2
  -9  -1   7 3921.22 105.715   2
   9  -1  -8 1259.52 65.1306   1
   9   1  -8 1381.97 66.7084   1
   9  -1   8 1325.92 65.1544   3
   9  -1   8 1269.69 59.2455   4
   9  -1  -8 1227.41 46.8375   2
   9   1  -8 1307.16 60.6564   2
   9   1   8 1343.59 63.8049   3
   9   1  -9 556.866 44.7609   2
   9   1  -9 645.252 55.2669   1
   9  -1  -9 695.398 57.2280   1
   9  -1   9 622.498 48.4802   3
   9  -1   9 659.096 47.5473   4
  -9  -1   9 632.781 29.8339   3
   9   1   9 602.097 49.8073   3
   9  -1  -9 606.773 36.5135   2
   9  -1 -10 8013.19 191.225   1
   9  -1 -10 7408.34 149.544   2
   9   1 -10 7743.86 185.544   1
   9  -1  10 7710.25 191.630   3
  -9  -1  10 7465.88 147.382   3
   9  -1  10 7354.58 178.775   4
   9   1 -10 7623.68 170.246   2
   9   1  10 7266.65 186.968   3
   9  -1 -11 8486.10 168.992   2
   9  -1 -11 9197.79 214.055   1
   9   1 -11 9130.16 209.842   1
   9   1 -11 8372.11 187.889   2
  -9  -1  11 8577.39 169.485   3
   9  -1  11 8881.27 213.698   3
   9  -1  11 8561.98 199.450   4
   9   1  11 8432.92 208.202   3
   9   1 -12 2637.89 91.9543   2
   9  -1 -12 2427.68 74.6111   2
   9   1 -12 2785.96 109.198   1
   9  -1 -12 2726.20 109.712   1
  -9  -1  12 2589.05 76.9928   3
   9  -1  12 2656.90 107.862   3
   9  -1  12 2457.76 96.5993   4
  -9   1  12 2614.82 73.9975   3
   9   1  12 2502.27 103.574   3
   9   1 -13 520.159 48.4998   2
   9  -1 -13 565.684 37.2861   2
   9  -1 -13 589.242 59.9785   1
   9   1 -13 608.983 58.3531   1
  -9  -1  13 623.056 37.3432   3
   9  -1  13 603.454 50.1168   4
   9  -1  13 608.010 54.0712   3
  -9   1  13 619.637 37.7943   3
   9   1  13 616.634 55.6442   3
   9   1 -14 565.286 48.1201   2
   9  -1 -14 633.172 38.3871   2
   9  -1 -14 689.088 62.6984   1
   9   1 -14 595.297 56.5668   1
  -9  -1  14 656.689 39.9821   3
   9  -1  14 553.729 48.7339   4
   9  -1  14 583.360 54.0500   3
  -9   1  14 664.177 40.6459   3
   9   1  14 650.222 58.1718   3
   9   1 -15 359.022 41.4042   2
   9   1 -15 367.966 47.1926   1
   9  -1 -15 472.555 56.6164   1
   9  -1  15 395.910 42.8298   4
   9  -1  15 408.965 49.4242   3
   9   1  15 388.315 50.7780   3
  -9  -1  15 373.249 31.9479   3
  -9   1  15 367.597 33.6544   3
   9  -1 -16 827.490 71.1390   1
   9   1 -16 893.766 70.2097   1
   9   1 -16 818.819 57.1709   2
   9  -1  16 853.586 69.5552   3
   9  -1  16 829.071 63.0457   4
  -9  -1  16 839.781 49.1295   3
   9   1  16 817.880 68.1935   3
   9  -1 -17 69.5163 38.0067   1
   9   1 -17 18.0415 33.3585   1
   9   1 -17-16.1881 29.4346   2
   9  -1  17-6.50626 25.7591   4
   9  -1  17 64.2343 36.9273   3
   9   1  17 53.8243 34.4045   3
   9  -1 -18 1180.03 84.1195   1
   9   1 -18 1111.80 79.1480   1
   9  -1  18 1002.57 72.5767   4
   9  -1  18 1168.80 85.2580   3
   9   1  18 1157.78 84.6171   3
   9  -2   0-36.7629 27.0191   1
  -9   2   0 8.21842 13.4958   4
  -9  -2   0-26.1356 13.8682   3
   9  -2  -1 4874.29 118.173   1
  -9   2  -1 5363.61 119.838   4
  -9   2   1 5289.00 114.139   4
  -9  -2  -1 5387.04 115.151   3
   9   2  -1 5244.99 128.496   2
   9  -2  -2 412.777 35.9660   1
  -9   2   2 560.109 35.7344   1
   9   2  -2 463.972 39.7344   1
   9  -2   2 453.415 32.9505   4
  -9   2  -2 447.873 31.3839   4
  -9   2   2 451.256 27.3790   4
   9   2  -2 406.543 40.9763   2
  -9  -2  -2 439.719 28.9849   3
  -9   2   3 4586.41 114.586   1
   9   2  -3 4546.01 115.369   1
   9  -2  -3 4828.06 118.282   1
  -9   2  -3 4721.35 114.103   4
  -9   2   3 4577.93 100.993   4
   9  -2   3 4607.59 113.359   4
   9   2  -3 4707.07 120.339   2
  -9  -2  -3 4626.03 110.144   3
   9  -2  -4-11.8816 30.5827   1
   9   2  -4-41.6177 31.1403   1
  -9   2   4-15.1163 23.5491   1
   9  -2   4 7.32707 22.3218   4
  -9  -2  -4 32.1515 15.1704   3
   9   2  -4-9.45243 37.2839   2
   9   2   4 12.2118 24.4812   3
   9   2  -5-12.2566 34.2819   2
   9   2  -5 24.7485 28.1024   1
   9  -2  -5 53.5672 31.1804   1
   9  -2   5 62.3980 24.0486   4
   9  -2  -5 57.1126 8.95405   3
   9   2   5 41.8948 25.8287   3
   9   2  -6 32.2133 32.5678   2
   9   2  -6-0.48011 29.1938   1
   9  -2  -6 16.9156 29.8689   1
   9  -2   6 27.7929 23.8632   4
  -9  -2  -6 81.7971 21.4500   4
   9  -2  -6 28.6289 7.39522   3
   9  -2  -6 22.2709 17.6883   2
   9   2  -7 5522.74 139.655   1
   9  -2  -7 5772.20 144.133   1
   9  -2  -7 5447.48 100.298   3
   9  -2   7 5494.54 139.699   4
   9  -2   7 5551.57 145.194   3
   9  -2  -7 5491.02 108.144   2
   9   2   7 5413.29 142.658   3
   9   2  -7 5672.19 138.252   2
   9  -2  -8 266.263 23.5157   2
   9   2  -8 272.971 42.0971   2
   9   2  -8 273.378 41.6213   1
   9  -2  -8 327.021 44.2126   1
   9  -2   8 241.414 32.7980   4
   9  -2   8 306.399 36.2928   3
   9  -2  -8 281.378 17.1109   3
   9   2   8 258.623 36.1751   3
   9  -2  -9 868.662 61.6481   1
   9   2  -9 853.409 58.7550   1
   9  -2   9 878.645 56.7012   4
   9  -2  -9 890.574 33.2374   3
   9  -2   9 947.429 58.7863   3
   9  -2  -9 846.513 33.8331   2
   9   2   9 921.166 60.2244   3
   9   2  -9 926.586 58.5694   2
   9  -2 -10 1538.92 47.0574   2
   9  -2 -10 1579.97 82.6608   1
   9   2 -10 1568.84 75.7000   2
   9   2 -10 1620.85 77.1384   1
   9  -2  10 1519.81 73.8386   4
   9  -2  10 1506.22 77.2475   3
   9   2  10 1616.52 80.1622   3
   9  -2 -11 2332.38 101.214   1
   9  -2 -11 2120.84 57.4985   2
   9   2 -11 2231.83 89.5796   2
   9   2 -11 2310.66 94.3764   1
   9  -2  11 2162.09 96.9872   3
   9  -2  11 2248.72 92.5392   4
   9   2  11 2214.21 94.9919   3
   9  -2 -12 600.227 30.2806   2
   9   2 -12 585.918 54.4929   2
   9   2 -12 722.533 60.6219   1
   9  -2 -12 733.294 63.8174   1
   9  -2  12 658.691 57.3331   3
   9  -2  12 656.045 54.1736   4
  -9  -2  12 637.595 38.8175   3
   9   2  12 627.050 58.0979   3
   9   2 -13 1076.20 69.7586   1
   9   2 -13 990.256 64.1755   2
   9  -2 -13 1129.00 72.8667   1
   9  -2  13 1024.79 71.8023   3
   9  -2  13 1004.37 65.8978   4
  -9  -2  13 995.128 50.6809   3
   9   2  13 1012.75 70.7077   3
   9   2 -14-3.76423 31.3060   2
   9  -2 -14 36.1122 36.7196   1
   9   2 -14 23.0043 34.2827   1
   9  -2  14 11.6014 25.9773   4
  -9  -2  14-14.2210 18.5165   3
   9  -2  14 5.19797 26.4615   3
   9   2  14 12.8643 32.7711   3
   9  -2 -15 903.122 72.2709   1
   9   2 -15 819.595 60.9272   2
   9   2 -15 909.401 67.9467   1
  -9  -2  15 899.595 51.9095   3
   9  -2  15 872.362 71.2376   3
   9  -2  15 793.628 63.4134   4
   9   2  15 863.338 70.2363   3
   9   2 -16 105.830 37.4510   2
   9  -2 -16 142.141 45.1064   1
   9   2 -16 103.085 39.1224   1
   9  -2  16 94.1118 31.8545   4
  -9  -2  16 82.8444 24.1969   3
   9   2  16 73.2134 40.0285   3
   9  -2  16 54.0613 29.0320   3
   9   2 -17 44.0285 33.3712   2
   9   2 -17-5.00157 35.6708   1
   9  -2 -17 14.5806 38.0659   1
   9  -2  17 19.3274 30.7025   4
   9   2  17-6.41497 35.7804   3
   9  -2  17 18.2056 34.3840   3
   9   2 -18 197.715 43.3058   1
   9  -2 -18 223.366 48.0283   1
   9   2 -18 120.167 38.1154   2
   9  -2  18 134.559 35.6320   4
   9  -2  18 164.458 40.8172   3
   9   2  18 178.192 45.6946   3
   9  -3   0 24.0811 24.0403   1
  -9   3   0 8.41142 14.4136   4
   9  -3   0 5.00700 17.5291   4
   9   3   0 55.8862 39.0287   2
   9  -3   1 272.807 32.7604   1
   9  -3  -1 201.864 30.3500   1
   9  -3   1 223.810 26.0891   4
  -9   3   1 218.560 22.4495   4
  -9   3  -1 263.593 27.9885   4
   9   3  -1 173.181 40.1930   2
   9   3   1 258.010 44.0041   2
   9  -3   2 3779.73 98.0065   1
   9  -3  -2 4209.86 108.121   1
  -9   3   2 4247.54 103.293   1
  -9   3   2 4381.08 99.0891   4
   9  -3   2 4376.95 108.303   4
  -9   3  -2 4336.80 110.739   4
   9   3  -2 4035.14 117.476   2
  -9  -3  -2 4275.94 108.878   3
   9   3   2 4170.74 118.029   2
  -9   3   3 1750.13 62.8151   1
   9  -3  -3 1508.54 66.0653   1
   9   3  -3 1710.76 64.9112   1
  -9   3   3 1718.53 53.3620   4
   9  -3   3 1652.90 65.1076   4
   9   3  -3 1835.80 76.7035   2
   9   3  -4 8312.90 172.779   1
   9  -3  -4 8383.16 177.013   1
  -9   3   4 8428.79 174.567   1
  -9   3   4 8149.48 153.950   4
   9  -3   4 8169.61 178.783   4
   9   3  -4 8300.76 184.426   2
   9   3  -5 2302.22 78.1709   1
   9  -3  -5 2411.80 82.8916   1
   9  -3   5 2281.93 81.8716   4
  -9   3   5 2298.67 60.1041   4
   9   3  -5 2289.11 86.1098   2
   9   3  -6 2.97300 36.3567   2
   9   3  -6 26.1455 28.6304   1
   9  -3  -6 4.78416 29.1653   1
   9  -3   6 43.3267 24.9599   4
  -9   3   6 43.0337 11.9297   4
   9  -3  -6 48.8639 16.3842   2
   9   3  -7 3299.72 98.3327   1
   9  -3  -7 3139.11 104.390   1
   9  -3   7 3043.46 102.022   4
  -9   3   7 3089.94 69.6932   4
   9   3  -7 3202.98 106.299   2
   9  -3  -7 3017.56 72.7168   3
   9  -3  -7 3029.88 64.4253   2
   9  -3  -8 1360.56 70.4660   1
   9   3  -8 1500.70 69.3422   1
   9  -3   8 1462.40 70.3914   4
  -9   3   8 1376.57 40.6518   4
   9  -3  -8 1355.23 34.2798   2
   9  -3  -8 1416.45 45.8452   3
   9   3  -8 1428.15 74.5355   2
   9  -3  -9 671.787 20.5652   2
   9   3  -9 645.626 57.9067   2
   9   3  -9 689.455 52.0846   1
   9  -3  -9 771.090 56.9430   1
   9  -3   9 632.761 52.3059   4
   9  -3  -9 677.213 32.2265   3
   9   3   9 656.487 59.0824   3
   9   3 -10 4054.85 127.858   2
   9  -3 -10 4273.51 135.867   1
   9   3 -10 4134.83 123.480   1
   9  -3 -10 3919.20 94.8471   3
   9  -3  10 3939.40 128.614   4
   9   3  10 3858.78 134.182   3
   9  -3 -11 5088.51 153.724   1
   9   3 -11 4907.86 144.489   2
   9   3 -11 5379.11 146.639   1
   9  -3 -11 4708.28 112.256   3
   9  -3  11 4896.56 149.533   4
   9  -3  11 4961.14 156.283   3
   9   3  11 4935.47 158.531   3
   9   3 -12 2364.41 99.6700   2
   9   3 -12 2198.36 92.5024   1
   9  -3 -12 2492.93 107.319   1
   9  -3  12 2354.84 102.603   4
   9  -3  12 2404.33 105.622   3
   9   3  12 2201.91 105.868   3
   9   3 -13 629.721 59.3925   2
   9   3 -13 544.369 52.5851   1
   9  -3 -13 563.285 60.2629   1
   9  -3  13 594.967 55.8788   4
   9  -3  13 570.443 55.2572   3
   9   3  13 539.588 57.7167   3
   9  -3 -14 207.771 42.7415   1
   9   3 -14 171.466 43.7681   2
   9   3 -14 210.074 41.9788   1
   9  -3  14 171.304 37.1921   4
   9  -3  14 235.451 42.7200   3
   9   3  14 109.898 42.6214   3
   9   3 -15 316.147 47.7599   2
   9  -3 -15 404.905 54.4300   1
   9   3 -15 335.876 44.2260   1
   9  -3  15 389.455 51.0003   3
   9  -3  15 366.696 48.4503   4
  -9  -3  15 367.426 37.6262   3
   9   3  15 321.172 51.8376   3
   9  -3 -16 980.185 76.6499   1
   9   3 -16 912.375 66.5655   1
   9   3 -16 932.246 69.4982   2
   9  -3  16 950.208 75.6011   3
   9  -3  16 975.385 73.3776   4
  -9  -3  16 1010.08 60.5543   3
   9   3  16 953.915 80.6002   3
   9  -3 -17 48.2647 36.9264   1
   9   3 -17 105.593 39.4508   1
   9   3 -17 34.9295 39.3822   2
   9  -3  17 21.3873 28.6301   4
   9   3  17 28.1028 37.0369   3
   9  -3  17 19.3374 30.2784   3
   9   3 -18 676.755 63.6435   2
   9  -3 -18 743.717 72.6487   1
   9   3 -18 715.700 63.3960   1
   9  -3  18 646.000 63.6609   4
   9  -3  18 853.111 76.5738   3
   9   3  18 684.354 72.8490   3
   9  -4   0-7.83862 21.6787   2
   9  -4   0-26.9944 22.2732   1
  -9   4   0-19.9264 16.3879   4
   9  -4   0 28.2123 19.4865   4
   9   4   0-20.7252 41.1446   2
   9  -4   1 4301.53 107.703   2
   9  -4  -1 4363.14 103.740   1
   9  -4   1 4117.40 96.8999   1
   9  -4   1 4249.87 108.396   4
   9  -4  -1 4239.05 102.126   4
  -9   4   1 4197.91 104.846   4
   9   4  -1 4354.65 123.687   2
   9   4   1 4119.32 120.469   2
   9  -4   2 64.6515 21.1187   1
   9  -4  -2 59.2785 24.4834   1
  -9   4   2 16.4588 20.5575   1
   9  -4   2 72.0448 22.2836   4
  -9   4   2 67.4730 14.9540   4
   9   4   2 47.2011 36.5078   2
   9   4  -2 61.5272 41.5862   2
   9  -4  -3 2572.71 67.1437   2
   9  -4  -3 2454.74 82.1702   1
   9  -4   3 2562.37 69.1147   1
   9   4  -3 2491.21 81.8733   1
  -9   4   3 2658.23 80.2469   1
   9  -4   3 2511.92 86.6085   4
  -9   4   3 2607.27 71.1930   4
   9   4  -3 2701.19 96.4098   2
   9   4   3 2739.76 93.7364   2
   9  -4  -4 103.308 16.0913   2
   9   4  -4 48.6659 38.5291   2
   9   4  -4 125.341 29.8964   1
   9  -4  -4 134.308 30.7398   1
   9  -4   4 112.140 27.4713   4
  -9   4   4 118.868 16.3861   4
   9   4   4 175.876 43.0667   2
   9   4  -5 271.583 48.3215   2
   9  -4  -5 293.147 20.9656   2
  -9   4   5 319.044 21.4698   4
   9  -4   5 319.747 36.8826   4
   9  -4  -5 380.827 40.1161   1
   9   4  -5 310.047 36.4983   1
   9   4  -6 142.843 47.1693   2
   9  -4  -6 84.7135 13.2689   2
   9  -4  -6 74.4792 33.1328   1
   9   4  -6 104.986 33.0498   1
  -9   4   6 73.1376 12.1883   4
   9  -4   6 123.953 33.3601   4
   9  -4  -7 2937.37 55.9014   2
   9  -4  -7 3311.46 108.218   1
   9   4  -7 3348.77 99.6726   1
   9  -4   7 3206.83 111.628   4
  -9   4   7 3349.45 68.1115   4
   9  -4  -7 3195.47 84.6303   3
   9  -4  -7 3097.21 57.6818   2
   9   4  -7 3315.61 115.794   2
   9   4  -8 187.750 47.3550   2
   9   4  -8 216.928 34.3532   1
   9  -4  -8 222.661 42.1767   1
  -9   4   8 253.983 14.3650   4
   9  -4   8 252.869 39.8507   4
   9  -4  -8 230.971 23.1643   3
   9   4  -9 345.596 55.0464   2
   9  -4  -9 208.146 41.1107   1
   9   4  -9 259.166 38.6005   1
   9  -4   9 254.372 40.3383   4
   9  -4  -9 238.602 22.9371   3
   9  -4 -10 837.913 65.5795   1
   9   4 -10 935.078 71.6986   2
   9   4 -10 927.981 57.2432   1
   9  -4  10 892.179 65.3130   4
   9  -4 -10 898.322 42.3768   3
   9  -4 -11 1313.11 77.6133   1
   9   4 -11 1298.01 78.9089   2
   9  -4  11 1320.55 79.8662   4
   9   4 -11 1337.87 70.3710   1
   9   4 -12 265.528 49.2181   2
   9  -4  12 261.815 46.0778   4
   9  -4 -12 269.049 47.8282   1
   9   4 -12 257.385 40.4916   1
   9  -4 -13 393.406 50.3604   1
   9   4 -13 400.771 54.6386   2
   9  -4  13 378.511 48.8656   3
   9  -4  13 385.465 49.3636   4
   9   4 -13 416.956 46.2822   1
   9   4 -14 1.05029 41.5048   2
   9  -4 -14 51.5891 36.7654   1
   9  -4  14 18.8555 29.4086   4
   9  -4  14-24.1774 31.3987   3
   9   4 -14 8.65928 29.0679   1
   9   4 -15 569.861 60.7314   2
   9  -4 -15 460.739 58.8831   1
   9  -4  15 562.193 60.9315   4
   9  -4  15 536.445 60.2894   3
   9   4 -15 562.995 53.6395   1
   9  -4 -16 155.003 45.4394   1
   9   4 -16 77.7771 42.0427   2
   9  -4  16 123.336 40.4922   4
   9  -4  16 110.169 36.5418   3
   9   4 -16 95.6216 35.3629   1
   9   4 -17 19.5809 40.1753   2
   9   4 -17-9.26160 29.6385   1
   9  -4 -17 53.5457 37.7219   1
   9  -4  17-9.56794 33.3784   4
   9  -4  17 55.7169 34.7175   3
   9  -5   0-7.67476 21.1589   1
   9  -5   0-11.3332 18.6255   4
   9  -5  -1 238.614 29.3175   2
   9   5  -1 309.920 51.2815   2
   9  -5  -1 245.810 31.5153   1
   9  -5   1 248.413 25.4839   1
   9  -5   1 284.597 32.3619   4
   9  -5  -1 205.620 25.2138   4
   9   5   1 243.787 44.4043   2
   9  -5  -2 2123.80 71.3101   2
   9  -5  -2 2508.41 76.3815   1
  -9   5   2 2385.63 73.8582   1
   9  -5   2 2337.24 65.5460   1
   9  -5   2 2428.33 84.2229   4
   9  -5  -2 2323.81 71.4278   4
   9   5   2 2883.94 100.187   2
   9   5  -2 2347.83 93.8721   2
   9   5  -3 767.589 64.4704   2
   9  -5  -3 646.705 37.0123   2
   9  -5  -3 709.908 45.2050   1
  -9   5   3 765.344 44.1413   1
   9   5  -3 816.741 47.5905   1
   9  -5   3 815.757 36.4654   1
   9  -5   3 730.336 47.2964   4
   9   5   3 705.488 57.9844   2
   9  -5  -4 3343.30 83.0951   2
   9  -5  -4 3604.32 104.144   1
   9  -5   4 3601.76 81.4036   1
   9   5  -4 3482.43 100.363   1
   9  -5   4 3650.45 112.633   4
   9   5  -4 3417.39 120.720   2
   9   5   4 3606.62 114.957   2
   9  -5  -5 893.434 36.0030   2
   9   5  -5 874.403 67.0082   2
   9  -5  -5 1016.45 55.1118   1
   9   5  -5 919.765 52.3702   1
   9  -5   5 1031.96 39.9504   1
   9  -5   5 931.429 60.2523   4
   9   5   5 986.513 67.0243   2
   9   5  -6 6.03848 43.5756   2
   9  -5  -6 31.7011 13.6770   2
   9  -5  -6 33.2239 29.1713   1
   9   5  -6 27.4523 27.8653   1
   9  -5   6 62.1412 30.2120   4
   9   5   6 14.3925 44.4097   2
   9  -5  -7 1326.50 66.7258   1
   9   5  -7 1237.62 60.1186   1
   9  -5   7 1286.72 74.0539   4
   9   5   7 1360.46 75.9806   2
   9   5  -7 1172.89 77.8727   2
   9   5  -8 608.425 66.5914   2
   9  -5  -8 485.027 50.3305   1
   9   5  -8 568.953 45.4615   1
   9  -5   8 488.828 49.1967   4
   9   5   8 576.730 56.0352   2
   9  -5   9 219.294 24.2045   1
   9   5  -9 255.958 54.9636   2
   9  -5  -9 252.898 43.0636   1
   9   5  -9 205.443 33.4414   1
   9  -5   9 248.261 43.7113   4
   9   5   9 256.839 48.9652   2
   9  -5 -10 2741.11 105.436   1
   9   5 -10 2647.17 112.731   2
   9  -5  10 2579.99 112.083   4
   9   5 -10 2598.09 92.4314   1
   9   5 -11 2350.06 107.805   2
   9  -5 -11 2478.67 104.799   1
   9   5 -11 2306.22 88.8240   1
   9  -5  11 2409.50 111.273   4
   9   5 -12 1091.99 77.8096   2
   9  -5 -12 1045.28 73.7952   1
   9   5 -12 1044.75 61.9820   1
   9  -5  12 1076.87 76.2314   4
   9   5 -13 231.615 48.2402   2
   9  -5 -13 217.644 44.3258   1
   9  -5  13 200.775 42.7171   4
   9   5 -13 194.002 35.6479   1
   9   5 -14 186.356 49.8808   2
   9  -5 -14 110.350 40.1094   1
   9  -5  14 176.151 42.1740   4
   9   5 -14 165.610 35.5257   1
   9   5 -15 194.882 49.1847   2
   9  -5 -15 207.151 45.3794   1
   9  -5  15 148.177 40.4769   3
   9  -5  15 157.841 44.5130   4
   9   5 -15 210.045 36.0834   1
   9   5 -16 380.359 46.0290   1
   9   5 -16 435.103 60.8014   2
   9  -5  16 389.298 57.6201   4
   9  -5  16 471.837 59.1751   3
   9   6   0 23.1709 43.3360   2
   9  -6   0 23.9137 19.5655   1
   9  -6   0 10.6150 21.5270   4
   9  -6  -1 1138.89 47.8510   1
   9  -6   1 1142.51 42.9265   1
   9  -6   1 1121.67 57.8145   4
   9  -6  -1 1079.90 52.3705   4
   9   6   1 1211.43 74.2918   2
   9   6  -1 1197.78 74.5216   2
   9   6  -2 396.642 56.0407   2
   9  -6  -2 348.053 36.2276   2
   9  -6  -2 380.310 33.3975   1
  -9   6   2 399.104 34.9294   1
   9  -6   2 405.808 26.3027   1
   9  -6  -2 432.187 32.4478   4
   9  -6   2 427.154 41.7217   4
   9   6   2 395.851 55.2501   2
   9   6  -3 502.214 60.2953   2
   9  -6  -3 588.455 41.4074   1
   9  -6  -3 480.418 36.4925   2
   9  -6   3 549.533 27.4456   1
   9   6  -3 549.898 41.9543   1
   9  -6  -3 510.650 33.5475   4
   9  -6   3 509.220 45.8368   4
   9   6   3 584.579 58.5117   2
   9   6  -4 70.0382 45.3128   2
   9  -6  -4 47.0750 21.3986   2
   9  -6   4 15.7987 15.6034   1
   9   6  -4 83.4271 30.5006   1
   9  -6  -4 16.9101 25.0588   1
   9  -6   4 33.2843 29.3612   4
   9   6   4 120.360 46.7602   2
   9   6  -5 79.2083 53.2357   2
   9  -6  -5 43.2010 19.7237   2
   9  -6  -5-21.2873 27.6517   1
   9  -6   5 28.5102 15.4600   1
   9   6  -5 18.5305 26.5667   1
   9  -6   5 31.2326 29.3358   4
   9   6   5 17.1453 41.7534   2
   9   6  -6 104.039 50.6519   2
   9   6  -6 69.9200 28.5072   1
   9  -6   6 90.5549 18.3999   1
   9  -6  -6 58.6640 31.3776   1
   9  -6   6 75.4617 31.3805   4
   9   6   6 69.7015 44.5931   2
   9  -6  -7 1433.75 71.5635   1
   9  -6   7 1362.70 43.1180   1
   9   6  -7 1345.66 60.9311   1
   9  -6   7 1422.51 80.7303   4
   9   6   7 1412.29 76.9276   2
   9   6  -7 1411.56 86.9828   2
   9  -6  -8 63.0450 33.1369   1
   9   6  -8 39.3872 23.8033   1
   9  -6   8-30.7604 32.2360   4
   9   6   8 31.2656 37.7677   2
   9  -6  -9 349.725 44.0784   1
   9   6  -9 287.602 54.2264   2
   9   6  -9 330.879 35.1725   1
   9  -6   9 238.171 44.2222   4
   9   6   9 267.164 44.2116   2
   9  -6 -10 394.798 47.8670   1
   9   6 -10 450.538 60.7828   2
   9   6 -10 458.242 40.7734   1
   9  -6  10 372.234 49.3188   4
   9   6  10 362.013 46.5265   2
   9  -6 -11 515.430 53.7033   1
   9   6 -11 537.623 65.6483   2
   9   6 -11 490.856 42.4287   1
   9  -6  11 459.953 55.9503   4
   9   6  11 487.466 51.9285   2
   9  -6 -12 119.871 41.2607   1
   9   6 -12 254.596 56.0068   2
   9   6 -12 170.761 31.7957   1
   9  -6  12 125.120 40.5441   4
   9   6  12 133.222 40.1300   2
   9   6 -13 172.412 50.3317   2
   9  -6 -13 180.279 43.1899   1
   9  -6  13 241.602 47.5688   4
   9   6 -14-61.8243 47.6619   2
   9  -6  14-31.1531 33.8916   4
   9   6 -15 292.996 58.0335   2
   9  -6  15 250.583 47.0693   4
   9  -7   0 8.18567 22.1108   4
   9  -7   0-25.6413 15.7755   1
   9   7   1 302.921 52.9379   2
   9   7  -1 245.021 53.8250   2
   9  -7  -1 264.338 26.1680   1
   9  -7   1 264.874 20.3497   1
   9  -7  -1 252.012 31.0309   4
   9  -7   1 299.185 35.1736   4
   9  -7   2 1259.37 34.8405   1
   9  -7  -2 1271.83 51.8308   1
   9   7  -2 1279.36 56.8041   1
   9  -7   2 1277.11 68.3209   4
   9  -7  -2 1276.37 57.6831   4
   9   7   2 1276.89 76.8396   2
   9   7  -2 1211.72 81.0746   2
   9  -7  -3 838.413 45.5647   1
   9   7  -3 930.323 73.6690   2
   9   7   3 894.812 66.9493   2
   9   7  -3 881.351 48.5143   1
   9  -7   3 840.877 58.3160   4
   9  -7  -3 839.934 43.8626   4
   9  -7  -4 999.393 52.9926   1
   9   7  -4 870.899 48.7155   1
   9  -7   4 929.939 63.4535   4
   9  -7  -4 998.907 45.1301   4
   9   7   4 1075.87 68.5062   2
   9   7  -4 975.921 77.1394   2
   9   7  -5 225.454 51.7242   2
   9  -7  -5 424.451 39.4091   1
   9   7   5 335.376 46.9704   2
   9   7  -5 378.690 34.0511   1
   9  -7   5 373.999 44.1249   4
   9  -7  -6 11.0911 24.7624   1
   9   7  -6-21.8889 47.0306   2
   9   7  -6 50.5752 23.9091   1
   9  -7   6 8.90549 28.4316   4
   9   7   6-19.2616 39.5834   2
   9  -7  -7 332.904 39.2286   1
   9   7  -7 386.335 59.8753   2
   9   7  -7 323.696 33.4415   1
   9  -7   7 286.895 43.2694   4
   9   7   7 303.163 46.6693   2
   9  -7  -8 91.7930 29.5940   1
   9   7  -8 87.8245 48.3259   2
   9  -7   8 101.892 35.7442   4
   9   7   8 128.982 41.7740   2
   9  -7  -9 112.723 35.3454   1
   9   7  -9 5.09248 46.2936   2
   9  -7   9 122.572 39.6544   4
   9   7   9 125.957 39.1106   2
   9   7 -10 1148.16 87.7394   2
   9  -7 -10 1266.46 76.5169   1
   9  -7  10 1101.11 82.8528   4
   9   7  10 1110.12 67.0014   2
   9   7 -11 1125.67 85.9028   2
   9  -7  11 1165.92 84.4562   4
   9   7 -12 450.130 66.6717   2
   9  -7  12 281.228 50.6125   4
   9   7 -13 36.1820 49.4115   2
   9  -7  13 50.8898 38.7843   4
   9   8   0 34.2216 42.8930   2
   9  -8   0-28.9878 21.8736   4
   9   8   1 464.994 56.6776   2
   9   8  -1 406.003 56.2710   2
   9  -8  -1 460.838 40.2157   4
   9  -8   1 415.801 41.2974   4
   9   8   2 55.0746 40.0179   2
   9   8  -2 63.9856 43.2006   2
   9  -8  -2 89.0527 23.1103   4
   9  -8   2 128.197 31.1951   4
   9   8  -2 108.649 26.4330   1
   9   8   3 64.8802 39.7520   2
   9   8  -3 119.337 45.4603   2
   9  -8  -3 113.752 22.0996   4
   9  -8   3 85.9622 29.7347   4
   9   8   4 53.5525 41.7301   2
   9   8  -4 36.3058 45.1400   2
   9  -8   4 3.04987 26.0276   4
   9   8   5 59.8676 40.6077   2
   9   8  -5-2.51386 45.2194   2
   9  -8   5-11.2066 28.2137   4
   9   8  -6 49.1487 45.2716   2
   9   8   6 90.7266 41.1194   2
   9  -8   6 58.5471 33.6735   4
   9   8   7 408.543 48.4684   2
   9   8  -7 480.736 64.7163   2
   9  -8   7 447.257 53.8156   4
   9   8  -8-12.7524 45.4912   2
   9   8   8 45.3329 37.5885   2
   9  -8   8-38.2999 34.1408   4
   9   8  -9 183.116 57.0400   2
   9  -8   9 160.036 43.9880   4
   9   8 -10 55.6852 49.8361   2
   9  -8  10 78.7017 36.7915   4
   9   8 -11 86.3820 49.2207   2
   9  -8  11 130.961 41.8238   4
   9   9   0 94.0301 44.7403   2
   9  -9   0-13.8943 22.3174   4
   9   9   1 76.2199 45.1758   2
   9   9  -1 56.4842 42.0316   2
   9  -9  -1 78.4355 24.5089   4
   9  -9   1 75.1271 27.5505   4
   9   9   2 266.369 51.0676   2
   9   9  -2 300.803 55.5823   2
   9  -9   2 227.826 38.2896   4
   9   9   3 233.170 49.4469   2
   9   9  -3 233.442 53.1530   2
   9  -9   3 226.262 39.3649   4
   9   9   4 397.497 54.6850   2
   9   9  -4 280.647 54.3798   2
   9  -9   4 361.411 47.4637   4
   9   9  -5 25.8290 45.6949   2
   9  -9   5 36.3385 29.8163   4
   9   9   6 61.5023 39.8408   2
   9   9  -6-14.3557 46.1924   2
   9  -9   6-11.9652 29.6351   4
   9   9  -7 117.477 51.8539   2
   9  -9   7 126.699 37.6556   4
   9   9  -8 132.538 55.8098   2
   9  -9   8 82.9023 34.9187   4
   9   9  -9 74.4228 51.9245   2
   9  -9   9 50.1508 37.9674   4
   9  10   0-92.3137 48.2199   2
   9  10   1 130.290 48.2778   2
   9  10  -1 1.10995 43.7821   2
   9 -10   1 78.3216 28.9751   4
   9  10   2-44.0975 45.2435   2
   9  10  -2 9.81391 45.4909   2
   9 -10   2 8.97072 25.4875   4
   9  10   3 27.9910 38.9862   2
   9  10  -3 38.7006 45.3137   2
   9 -10   3 42.0049 28.1152   4
   9  10   4-5.01293 40.0565   2
   9  10  -4-78.4115 50.0911   2
   9 -10   4 52.0304 31.4904   4
 -10   0   0 234.577 17.0217   3
  10   0   0 260.056 18.2421   3
  10   0  -1 5491.30 126.757   1
 -10   0   1 5442.96 101.499   3
 -10   0  -1 5404.16 111.921   3
  10   0  -1 5365.68 99.7036   3
  10   0   1 5592.74 110.863   3
  10   0  -2-19.7459 34.4649   1
 -10   0  -2 53.2252 13.7691   3
  10   0   2 26.0027 14.6260   3
  10   0  -3 44000.2 699.311   1
 -10   0  -3 42820.0 688.873   3
  10   0   3 43728.8 687.196   3
 -10   0  -3 44172.8 694.652   4
  10   0  -4 36832.1 584.178   1
 -10   0   4 36227.8 579.702   1
  10   0   4 35564.1 575.453   3
 -10   0  -4 35285.6 577.174   3
 -10   0  -4 35207.5 577.866   4
  10   0  -4 36632.7 573.916   2
  10   0  -5 1731.65 69.5847   1
  10   0   5 1705.17 65.1940   3
  10   0  -5 1600.99 62.1203   2
  10   0  -6 173.655 37.9482   1
  10   0   6 156.466 26.9134   3
  10   0  -6 155.084 29.7705   2
  10   0  -7 918.686 59.5539   1
  10   0   7 908.244 51.6792   3
  10   0  -7 929.813 47.8512   2
  10   0  -8 143.823 39.0889   1
  10   0  -8 170.082 30.9488   2
 -10   0   8 146.199 10.6643   3
  10   0   8 154.294 30.0008   3
  10   0  -9 4773.71 152.746   1
  10   0   9 5575.29 151.050   3
  10   0  -9 5590.29 130.464   2
 -10   0   9 5630.46 101.029   3
  10   0 -10 89.2453 38.4399   1
  10   0 -10 80.7038 30.2854   2
 -10   0  10 109.326 14.3773   3
  10   0  10 119.054 31.0469   3
  10   0 -11 7882.81 196.192   1
  10   0 -11 7395.14 164.926   2
  10   0  11 7580.44 195.096   3
 -10   0  11 7703.24 143.570   3
  10   0 -12 7484.88 167.262   2
  10   0 -12 7616.02 198.498   1
  10   0  12 7322.14 197.706   3
 -10   0  12 7420.79 145.065   3
  10   0 -13 137.662 42.2775   1
  10   0 -13 145.329 31.3751   2
  10   0  13 214.240 39.2482   3
 -10   0  13 194.758 21.3673   3
  10   0 -14 47.7337 37.9484   1
  10   0 -14 51.7082 27.0934   2
  10   0  14 65.4028 31.4519   3
 -10   0  14 89.7095 18.5170   3
  10   0 -15 169.177 41.7843   1
  10   0 -15 158.032 30.3753   2
  10   0  15 233.687 40.4215   3
  10   0 -16 32.3437 38.2939   1
  10   0  16 63.6233 33.8573   3
  10   0 -17 1260.60 85.1954   1
  10   0  17 1337.81 89.6486   3
  10   0 -18-1.89155 37.1075   1
  10   0  18 15.2568 31.9908   3
  10  -1   0 16058.1 277.796   1
  10  -1   0 15866.8 260.021   3
 -10  -1   0 15694.8 261.772   3
  10  -1  -1 472.895 39.0461   1
  10  -1   1 440.944 25.5759   3
  10  -1  -1 466.633 21.0208   3
 -10  -1  -1 483.916 27.5410   3
 -10   1  -1 536.726 32.3333   4
  10   1   1 452.837 29.9888   3
 -10  -1   1 459.194 22.7705   3
  10   1  -2 19760.3 346.638   1
  10  -1  -2 19614.0 347.491   1
  10  -1   2 20372.7 335.418   3
 -10  -1  -2 20258.1 335.813   3
  10  -1  -2 20091.8 307.767   3
 -10   1  -2 20414.7 344.796   4
 -10  -1   2 20002.3 314.338   3
  10   1   2 20058.5 335.376   3
  10   1  -2 19668.4 349.906   2
 -10   1   3 638.173 44.4943   1
  10  -1  -3 643.703 45.7874   1
  10   1  -3 629.612 47.0200   1
  10  -1   3 588.547 34.3883   3
 -10   1  -3 604.598 36.6167   4
 -10  -1  -3 638.206 34.8442   3
 -10  -1   3 608.464 23.1877   3
  10   1  -3 616.339 48.7340   2
  10   1   3 575.731 37.1682   3
  10   1  -4 460.661 43.2492   1
  10  -1  -4 453.861 42.9364   1
  10  -1   4 406.964 32.0318   3
 -10  -1  -4 466.565 32.0889   3
  10   1   4 431.369 34.2151   3
  10   1  -4 424.573 41.6908   2
  10   1  -5 485.070 43.6466   1
  10  -1  -5 420.387 42.9420   1
  10  -1   5 409.586 34.0827   3
  10  -1  -5 474.013 33.6997   2
  10   1   5 401.403 34.9057   3
  10   1  -5 413.691 40.2176   2
  10   1  -6 577.630 49.9558   1
  10  -1  -6 595.196 48.0962   1
  10  -1   6 660.191 43.7632   3
  10  -1   6 628.150 42.6506   4
  10  -1  -6 562.691 36.9149   2
  10   1  -6 638.685 44.6245   2
  10   1   6 631.374 42.0403   3
  10   1  -7 26.0535 29.3019   2
  10  -1  -7 48.1303 34.9558   1
  10   1  -7 10.5351 31.6837   1
  10  -1   7 52.7127 26.2594   4
  10  -1   7 18.1546 20.7751   3
  10  -1  -7-8.57374 22.5712   2
  10   1   7 2.76545 22.0857   3
  10   1  -8 4553.78 132.652   1
  10  -1  -8 4395.25 137.145   1
  10  -1   8 4783.06 133.714   3
  10  -1   8 4705.00 126.816   4
  10   1  -8 4665.65 122.478   2
  10  -1  -8 4657.01 106.409   2
  10   1   8 4590.88 130.299   3
  10  -1  -9 98.6488 26.0882   2
  10   1  -9 81.6708 31.9045   2
  10  -1  -9 142.227 42.0340   1
  10   1  -9 63.8305 36.5404   1
 -10  -1   9 97.2873 13.7150   3
  10  -1   9 27.9221 23.8278   4
  10   1   9 133.306 33.0325   3
  10  -1   9 118.753 31.4924   3
  10   1 -10 2098.06 90.8808   1
  10  -1 -10 2340.00 96.1086   1
 -10  -1  10 2165.60 60.5567   3
  10  -1  10 2107.87 89.2782   3
  10  -1  10 2120.91 84.2834   4
  10  -1 -10 2142.88 68.0456   2
  10   1 -10 2107.14 80.9275   2
  10   1  10 2041.81 89.7337   3
  10   1 -11 260.031 41.8814   2
  10  -1 -11 200.060 29.6764   2
  10   1 -11 315.774 49.5723   1
  10  -1 -11 240.727 49.9645   1
  10  -1  11 231.347 38.8797   4
  10   1  11 219.619 38.4436   3
 -10  -1  11 236.070 22.1610   3
  10  -1  11 235.360 38.3034   3
  10   1 -12 1263.43 66.8856   2
  10  -1 -12 1123.41 51.3465   2
  10  -1 -12 1150.48 77.1182   1
  10   1 -12 1304.10 77.9592   1
 -10  -1  12 1174.87 48.6029   3
  10  -1  12 1167.04 72.3858   3
  10  -1  12 1224.81 68.2766   4
  10   1  12 1222.01 74.7797   3
  10  -1 -13-40.7868 23.7993   2
  10   1 -13 1.35562 32.9888   2
  10   1 -13 41.2809 40.3195   1
  10  -1 -13 33.0709 40.7776   1
  10  -1  13-37.9938 29.1592   4
  10  -1  13 11.5213 28.3363   3
  10   1  13 11.7446 29.9428   3
 -10  -1  13-13.2554 15.2131   3
  10   1 -14 72.8524 34.8677   2
  10  -1 -14 29.6158 22.3798   2
  10   1 -14 115.470 51.4015   1
  10  -1 -14 15.5641 38.0005   1
  10  -1  14 29.0391 25.6422   4
  10  -1  14 32.5517 26.5962   3
 -10  -1  14 56.8617 16.7215   3
  10   1  14 68.3270 35.3588   3
  10   1 -15-39.0132 34.0473   2
  10   1 -15-11.6074 37.2062   1
  10  -1 -15-19.0372 36.0551   1
  10  -1  15 28.9937 27.4918   4
  10  -1  15 13.1079 29.3326   3
 -10  -1  15-3.97158 16.0830   3
  10   1  15-18.6869 32.5863   3
  10   1 -16 475.517 46.1315   2
  10   1 -16 472.743 54.4985   1
  10  -1 -16 497.026 58.4095   1
  10  -1  16 502.361 51.5722   4
  10  -1  16 537.683 57.3462   3
  10   1  16 503.063 55.6971   3
  10  -1 -17 5.86103 35.8901   1
  10   1 -17-10.8143 29.9174   2
  10   1 -17-22.7679 35.1584   1
  10  -1  17-10.6893 27.8378   4
  10  -1  17-2.08628 31.6165   3
  10   1  17-14.2456 29.9546   3
  10  -1 -18 48.9433 41.1547   1
  10   1 -18 39.2079 38.1990   1
  10  -1  18-19.8198 31.0700   4
  10  -1  18 59.5113 37.4689   3
  10   1  18 34.4447 33.4306   3
  10  -2   0 200.898 32.0786   1
 -10   2   0 209.032 23.4847   4
 -10  -2   0 254.008 21.8522   3
  10  -2  -1 6629.16 141.643   1
 -10   2  -1 6487.50 141.683   4
 -10   2   1 6511.46 136.165   4
 -10  -2  -1 6468.78 132.813   3
 -10  -2   1 6110.81 129.159   3
  10   2  -1 6624.84 154.944   2
  10  -2  -2 41.2180 30.3527   1
  10   2  -2 23.2419 31.8044   1
 -10   2   2-9.11027 13.3588   4
 -10   2  -2 8.92878 16.0662   4
 -10  -2  -2-2.65501 12.7267   3
  10   2  -2 19.7159 37.3556   2
  10   2  -3 22362.4 369.174   1
 -10   2   3 21385.8 367.543   1
  10  -2  -3 21832.7 371.486   1
  10  -2   3 21235.8 369.820   4
  10   2  -3 20775.8 376.236   2
 -10  -2  -3 21071.6 364.439   3
  10   2  -4 21384.2 371.003   1
  10  -2  -4 21448.2 373.610   1
  10  -2   4 21451.3 371.159   4
  10   2  -4 21496.3 372.972   2
  10   2   4 20258.5 371.378   3
  10  -2  -5 822.742 53.2513   1
  10   2  -5 916.499 52.3101   1
  10  -2   5 894.535 51.1422   4
  10  -2  -5 924.089 25.1241   3
  10   2   5 972.106 52.1547   3
  10   2  -5 900.724 55.7592   2
  10   2  -6 284.085 41.1614   2
  10   2  -6 321.126 39.2782   1
  10  -2  -6 380.124 42.6580   1
  10  -2  -6 335.037 13.9878   3
  10  -2   6 328.600 34.9508   4
  10  -2   6 317.358 34.6721   3
  10  -2  -6 341.698 29.1622   2
  10   2   6 364.159 38.4433   3
  10   2  -7 166.863 38.3495   2
  10   2  -7 138.885 36.5347   1
  10  -2  -7 143.993 35.4164   1
  10  -2   7 154.155 31.6455   4
  10  -2  -7 122.817 9.86110   3
  10  -2   7 141.389 28.5615   3
  10   2   7 127.043 31.3377   3
  10  -2  -7 94.0850 21.3061   2
  10   2  -8 14.2763 36.2127   2
  10  -2  -8 5.01109 19.2900   2
  10  -2  -8 48.9746 35.4153   1
  10   2  -8 5.32827 33.2676   1
  10  -2   8 17.1738 23.4508   3
  10  -2   8 38.1631 25.9307   4
  10  -2  -8 1.05149 7.12280   3
  10   2   8 28.4992 30.4862   3
  10   2  -9 5969.41 157.033   1
  10  -2  -9 6050.89 162.820   1
  10  -2   9 5847.53 156.508   4
  10  -2   9 6068.07 162.651   3
  10   2   9 5891.82 160.398   3
  10   2  -9 6016.96 152.137   2
  10  -2  -9 5734.63 117.151   2
  10   2 -10 108.813 38.8724   2
  10  -2 -10 134.683 21.2319   2
  10   2 -10 122.604 41.2028   1
  10  -2 -10 50.2934 37.7808   1
  10  -2  10 100.800 32.8973   3
  10  -2  10 107.552 32.5089   4
  10   2  10 66.3366 32.0407   3
  10  -2 -11 8784.35 165.242   2
  10  -2 -11 9609.62 225.742   1
  10   2 -11 9191.88 209.449   2
  10   2 -11 9405.76 216.421   1
  10  -2  11 9262.22 225.961   3
  10  -2  11 8829.05 216.528   4
  10   2  11 9007.79 223.444   3
  10   2 -12 6794.44 179.014   1
  10  -2 -12 6220.66 127.334   2
  10  -2 -12 7008.49 190.889   1
  10   2 -12 6594.97 169.941   2
  10  -2  12 6591.50 187.901   3
  10  -2  12 6455.72 177.107   4
 -10  -2  12 6769.57 148.040   3
  10   2  12 6489.91 185.149   3
  10   2 -13-2.21942 35.6905   2
  10  -2 -13-96.3503 42.0960   1
  10   2 -13-54.2255 36.7593   1
  10  -2  13-1.47883 27.9347   4
 -10  -2  13-10.8838 15.6550   3
  10   2  13-6.37551 35.3304   3
  10  -2  13-0.51153 27.1912   3
  10   2 -14 84.1599 36.5363   2
  10  -2 -14 157.201 44.8801   1
  10   2 -14 108.808 37.2529   1
  10  -2  14 118.400 32.6310   4
 -10  -2  14 133.358 23.0749   3
  10   2  14 95.8712 34.7986   3
  10  -2  14 121.324 34.4457   3
  10   2 -15 114.530 37.2369   2
  10   2 -15 223.107 42.2947   1
  10  -2 -15 213.188 49.3953   1
  10  -2  15 153.890 38.8626   4
  10  -2  15 160.556 37.6980   3
  10   2  15 211.260 46.4191   3
 -10  -2  15 168.479 25.6283   3
  10   2 -16 84.5908 36.0050   2
  10  -2 -16 124.577 40.2993   1
  10   2 -16 9.16683 33.7262   1
  10  -2  16 103.189 35.1246   4
  10   2  16 39.4249 33.9981   3
  10  -2  16 64.5038 34.5656   3
  10  -2 -17 945.009 77.9325   1
  10   2 -17 982.532 74.1361   1
  10   2 -17 789.309 62.4521   2
  10  -2  17 906.419 73.9919   3
  10  -2  17 741.780 65.0577   4
  10   2  17 886.739 75.6726   3
  10  -2 -18-38.8491 44.2424   1
  10   2 -18-13.9320 34.4465   2
  10   2 -18-74.2658 38.0096   1
  10  -2  18 24.7236 30.9416   4
  10   2  18-28.0594 39.0740   3
  10  -2  18 62.2564 33.9899   3
  10  -3   0 6819.03 147.775   1
 -10   3   0 7050.38 150.920   4
  10   3   0 7444.71 169.390   2
  10  -3  -1 221.987 33.8054   1
  10  -3   1 212.341 28.5371   1
 -10   3  -1 236.998 26.0458   4
  10  -3   1 209.578 26.1405   4
 -10   3   1 209.819 23.9913   4
  10   3  -1 206.277 45.5709   2
  10   3   1 182.047 44.7510   2
 -10  -3  -1 209.397 25.6909   3
  10  -3  -2 9591.37 192.342   1
  10  -3   2 9235.46 181.109   1
 -10   3   2 9635.01 188.223   1
 -10   3   2 9688.67 183.307   4
  10  -3   2 9363.95 193.359   4
  10   3  -2 9474.10 204.663   2
  10  -3  -3 65.0023 27.9143   1
  10   3  -3 48.2407 28.8641   1
 -10   3   3 49.6339 26.0570   1
 -10   3   3 50.0397 13.5241   4
  10  -3   3 38.4852 20.8541   4
  10   3  -3 118.296 42.0871   2
  10   3  -4 17.9992 31.4569   1
  10  -3  -4 59.7848 31.2008   1
 -10   3   4 42.2561 14.0915   4
  10  -3   4 41.2644 22.8089   4
  10   3  -4 97.2029 44.4414   2
  10   3  -5 470.099 51.9210   2
  10  -3   5 480.810 41.1644   4
 -10   3   5 498.873 27.5550   4
  10   3  -5 489.184 42.7831   1
  10  -3  -5 463.088 44.5127   1
  10   3  -6 699.562 57.0293   2
  10   3  -6 710.575 49.8775   1
  10  -3  -6 715.790 52.1903   1
  10  -3   6 692.596 47.7240   4
 -10   3   6 715.120 32.0652   4
  10   3  -7 67.1852 41.4286   2
  10  -3  -7 67.5778 34.6879   1
  10   3  -7 129.552 34.5455   1
  10  -3   7 105.474 30.5701   4
 -10   3   7 90.9614 14.5489   4
  10  -3  -7 113.491 19.4983   2
  10  -3  -7 112.809 13.8185   3
  10   3  -8 3702.84 113.548   1
  10  -3  -8 4105.89 124.310   1
  10  -3   8 3703.89 117.958   4
 -10   3   8 3571.54 80.5059   4
  10   3  -8 3722.16 120.382   2
  10  -3  -8 3396.59 72.9343   2
  10  -3  -8 3626.83 80.4474   3
  10   3  -9 86.7468 43.0372   2
  10  -3  -9 57.7792 13.6302   2
  10  -3  -9-10.3042 36.9627   1
  10   3  -9 17.6788 31.7818   1
  10  -3   9 32.6590 30.8564   4
  10  -3  -9 47.5639 12.2957   3
  10   3   9 80.8108 41.6294   3
  10  -3 -10 1854.05 40.5644   2
  10  -3 -10 1910.41 90.2836   1
  10   3 -10 1556.19 82.5746   1
  10  -3 -10 1717.57 54.4065   3
  10  -3  10 1874.90 86.9341   4
  10  -3  10 1864.17 89.1668   3
  10   3 -10 1873.06 87.5467   2
  10   3  10 1670.96 90.2649   3
  10   3 -11 61.9111 40.9758   2
  10   3 -11 104.041 41.5894   1
  10  -3 -11 88.1805 44.3503   1
  10  -3  11 68.0600 33.9351   4
  10  -3  11 36.3314 32.2387   3
  10   3  11 135.108 45.9352   3
  10   3 -12 978.121 69.4944   2
  10   3 -12 992.899 65.8309   1
  10  -3 -12 924.083 68.7936   1
  10  -3  12 893.514 65.0368   4
  10  -3  12 917.769 67.7575   3
  10   3  12 902.292 71.2394   3
  10   3 -13-70.9484 40.9517   2
  10   3 -13-62.9327 36.1410   1
  10  -3 -13 27.1838 37.2923   1
  10  -3  13-31.8215 29.6367   4
  10  -3  13-24.6283 31.5406   3
  10   3  13-16.9395 38.3302   3
  10   3 -14 156.730 43.7660   2
  10   3 -14 87.9050 38.0460   1
  10  -3 -14 92.6707 38.7077   1
  10  -3  14 98.7899 33.6122   3
  10  -3  14 90.2017 34.6274   4
  10   3  14 116.388 42.3661   3
  10   3 -15 13.2065 36.7279   2
  10  -3 -15 32.5689 39.9764   1
  10   3 -15 61.9087 34.8346   1
 -10  -3  15-11.6846 20.2981   3
  10  -3  15-8.30668 30.3515   4
  10   3  15 22.0228 38.4010   3
  10  -3  15 11.2537 27.9740   3
  10   3 -16 367.206 52.3358   2
  10  -3 -16 320.854 53.2702   1
  10   3 -16 364.932 48.6069   1
  10  -3  16 333.706 48.2896   4
  10  -3  16 353.870 52.1842   3
  10   3  16 323.350 56.2413   3
  10   3 -17-26.3579 36.7703   2
  10   3 -17-22.4963 34.5793   1
  10  -3  17-7.81768 29.5526   4
  10   3  17-4.45594 37.7325   3
  10  -3  17 20.0899 34.0307   3
  10  -4   0 900.675 45.5383   1
  10  -4   0 862.547 43.7077   4
 -10   4   0 909.735 45.3544   4
  10   4   0 860.858 60.9717   2
  10  -4   1 4280.84 105.524   1
  10  -4  -1 4536.92 112.443   1
  10  -4   1 4405.15 113.881   4
 -10   4   1 4580.48 110.886   4
  10   4   1 4330.44 127.215   2
  10   4  -1 4538.44 131.771   2
 -10   4   2 18.5946 22.1874   1
  10  -4  -2-4.89392 25.0352   1
  10  -4   2 10.8247 22.8074   1
  10  -4   2 54.3199 25.3053   4
 -10   4   2 18.2398 14.9431   4
  10   4  -2 58.3160 40.4888   2
  10   4   2-4.68032 41.5223   2
  10  -4   3 8385.29 166.258   1
  10   4  -3 8928.57 180.945   1
  10  -4  -3 8326.43 182.631   1
  10  -4   3 8615.00 186.814   4
 -10   4   3 8733.68 169.544   4
  10   4  -3 8278.15 198.787   2
  10   4   3 8449.54 196.204   2
  10   4  -4 9661.29 199.320   1
  10  -4  -4 9760.83 206.045   1
  10  -4   4 9514.93 207.781   4
 -10   4   4 9817.75 182.615   4
  10   4  -4 9851.07 217.215   2
  10   4   4 9433.72 213.713   2
  10   4  -5 711.452 61.3118   2
  10  -4   5 663.848 49.0443   4
 -10   4   5 681.998 31.8237   4
  10   4  -5 616.419 47.9324   1
  10  -4  -5 624.058 49.8146   1
  10   4  -6 317.352 51.1925   2
  10  -4  -6 337.905 41.7574   1
  10   4  -6 338.104 41.1430   1
  10  -4   6 308.415 39.4682   4
 -10   4   6 322.828 22.4956   4
  10   4  -7 622.766 62.4952   2
  10  -4  -7 574.683 22.1244   2
  10   4  -7 638.513 50.3320   1
  10  -4  -7 633.207 52.0617   1
  10  -4   7 609.216 51.0776   4
 -10   4   7 611.983 27.6753   4
  10  -4  -7 536.117 32.4325   3
  10  -4  -7 596.218 25.4378   2
  10   4  -8-0.69582 43.3831   2
  10  -4  -8 62.4035 38.2347   1
  10   4  -8-19.6906 32.6323   1
  10  -4   8-2.85851 29.0974   4
 -10   4   8 0.79164 9.39095   4
  10  -4  -8 16.3149 14.2648   3
  10  -4  -9 4021.69 133.527   1
  10   4  -9 3921.25 118.891   1
  10  -4   9 3922.98 131.602   4
 -10   4   9 3915.47 75.0040   4
  10   4  -9 3955.76 132.642   2
  10  -4  -9 3816.75 94.7444   3
  10   4 -10 122.582 49.1630   2
  10  -4  10 45.4469 33.8110   4
  10  -4 -10 87.2261 40.7335   1
  10   4 -10 104.672 36.7566   1
  10  -4 -11 6603.30 184.931   1
  10   4 -11 6576.90 182.878   2
  10  -4  11 6606.96 187.702   4
  10   4 -11 6542.25 170.187   1
  10   4 -12 4146.88 142.650   2
  10   4 -12 4227.17 132.879   1
  10  -4 -12 4136.32 142.489   1
  10  -4  12 4163.75 147.057   4
  10   4 -13 18.2457 40.1119   2
  10  -4  13 12.0662 31.1713   4
  10  -4  13 29.4323 28.8441   3
  10   4 -13 21.5236 32.4317   1
  10  -4 -13 18.3062 35.3859   1
  10   4 -14 35.8532 42.2309   2
  10  -4 -14 131.534 41.9327   1
  10  -4  14 133.941 40.3383   4
  10  -4  14 118.695 38.2216   3
  10   4 -14 85.4372 35.3832   1
  10   4 -15 83.9503 44.8395   2
  10  -4 -15 112.237 41.3118   1
  10  -4  15 238.701 45.7719   4
  10  -4  15 154.267 43.1576   3
  10   4 -15 150.760 37.0199   1
  10   4 -16 24.8083 42.6979   2
  10  -4 -16 15.2872 36.8279   1
  10  -4  16 9.07123 31.2880   4
  10  -4  16-2.86582 28.8587   3
  10   4 -16 55.7616 32.7558   1
  10  -4 -17 368.121 54.9671   1
  10   4 -17 486.427 61.0621   2
  10   4 -17 443.326 50.5674   1
  10  -4  17 476.645 60.8549   4
  10  -4  17 449.355 57.4102   3
  10  -5   0 2930.78 82.1260   1
  10  -5   0 2867.51 88.2614   4
  10   5   0 2878.80 106.531   2
  10  -5  -1 37.3917 22.2214   2
  10  -5   1 68.7549 24.1223   1
  10  -5  -1 76.1405 26.2721   1
  10  -5   1 64.6683 24.4794   4
  10  -5  -1 75.8212 22.7898   4
  10   5   1 42.7033 42.7898   2
  10   5  -1 38.6983 44.8481   2
  10  -5  -2 3093.93 89.3585   2
  10  -5  -2 3263.34 97.2485   1
  10  -5   2 3413.38 85.6942   1
 -10   5   2 3561.35 93.7623   1
  10  -5  -2 3385.34 91.4934   4
  10  -5   2 3369.14 103.347   4
 -10   5   2 3366.35 94.4859   4
  10   5   2 3273.17 113.248   2
  10   5  -2 3512.26 118.416   2
  10  -5  -3-12.2340 20.0416   2
  10   5  -3-54.1798 44.2614   2
  10  -5   3 28.0720 22.3112   1
  10  -5  -3-21.5968 29.3213   1
  10   5  -3 24.2506 31.0821   1
 -10   5   3 1.54652 15.6664   4
  10  -5   3 19.0164 24.8142   4
  10   5   3 13.6738 44.8844   2
  10   5  -4 67.9669 46.1439   2
  10  -5  -4 0.50648 18.3765   2
  10  -5  -4 43.2728 29.7534   1
  10   5  -4-14.4249 31.5133   1
  10  -5   4 16.1547 21.9962   1
 -10   5   4 24.6543 14.1499   4
  10  -5   4 1.11646 27.5528   4
  10   5   4 52.2379 42.9365   2
  10  -5  -5 225.879 23.2619   2
  10   5  -5 349.810 55.7796   2
  10   5  -5 290.272 38.6542   1
  10  -5  -5 296.898 40.7036   1
  10  -5   5 283.008 27.7328   1
  10  -5   5 306.158 40.7416   4
 -10   5   5 260.747 22.3603   4
  10   5   5 319.850 51.0387   2
  10  -5  -6 316.374 22.3056   2
  10   5  -6 351.554 57.8635   2
  10  -5  -6 323.581 42.5684   1
  10   5  -6 324.100 40.1552   1
  10  -5   6 317.511 41.0993   4
  10   5   6 436.303 55.8836   2
  10   5  -7-25.8328 46.5539   2
  10  -5  -7 16.4384 10.3030   2
  10  -5  -7 27.5476 36.0050   1
  10   5  -7 46.3177 31.1081   1
  10  -5   7 25.1400 30.0246   4
  10   5   7-27.3584 47.0666   2
  10  -5  -8 1414.90 78.5131   1
  10   5  -8 1385.84 68.2682   1
  10  -5   8 1468.15 78.7715   4
  10   5  -8 1372.15 87.1157   2
  10   5   8 1460.20 77.1959   2
  10   5  -9-24.6688 44.0264   2
  10  -5   9 17.8283 31.3410   4
  10  -5  -9-4.65958 32.5410   1
  10   5  -9-50.2677 32.3810   1
  10  -5 -10 1059.03 71.5568   1
  10   5 -10 1161.46 79.9220   2
[truncated: 255,117 more chars]
