# Supplementary material for: Charge Transfer Chromophores Derived from 3d-Row Transition Metal Complexes
Source: Molecules. 2022 Nov 24;27(23):8175. doi: 10.3390/molecules27238175 (PMC9736222; doi:10.3390/molecules27238175)
Supplement: Supplementary file 1 [file molecules-27-08175-s001.zip › complex 2.cif]

 
data_nicatbipytbu
 
_audit_creation_method            'SHELXL-2018/3'
_shelx_SHELXL_version_number      '2018/3'
_chemical_name_systematic         ?
_chemical_name_common             ?
_chemical_melting_point           ?
_chemical_formula_moiety          ?
_chemical_formula_sum
 'C32 H44 N2 Ni O2' 
_chemical_formula_weight          547.40

loop_
 _atom_type_symbol
 _atom_type_description
 _atom_type_scat_dispersion_real
 _atom_type_scat_dispersion_imag
 _atom_type_scat_source
 'C'  'C'   0.0033   0.0016
 'International Tables Vol C Tables 4.2.6.8 and 6.1.1.4'
 'H'  'H'   0.0000   0.0000
 'International Tables Vol C Tables 4.2.6.8 and 6.1.1.4'
 'N'  'N'   0.0061   0.0033
 'International Tables Vol C Tables 4.2.6.8 and 6.1.1.4'
 'O'  'O'   0.0106   0.0060
 'International Tables Vol C Tables 4.2.6.8 and 6.1.1.4'
 'Ni'  'Ni'   0.3393   1.1124
 'International Tables Vol C Tables 4.2.6.8 and 6.1.1.4'
 
_space_group_crystal_system       monoclinic
_space_group_IT_number            14
_space_group_name_H-M_alt         'P 21/c'
_space_group_name_Hall            '-P 2ybc'
 
_shelx_space_group_comment
;
The symmetry employed for this shelxl refinement is uniquely defined
by the following loop, which should always be used as a source of
symmetry information in preference to the above space-group names.
They are only intended as comments.
;
 
loop_
 _space_group_symop_operation_xyz
 'x, y, z'
 '-x, y+1/2, -z+1/2'
 '-x, -y, -z'
 'x, -y-1/2, z-1/2'
 
_cell_length_a                    28.9185(11)
_cell_length_b                    11.0826(3)
_cell_length_c                    20.3353(8)
_cell_angle_alpha                 90
_cell_angle_beta                  109.363(4)
_cell_angle_gamma                 90
_cell_volume                      6148.7(4)
_cell_formula_units_Z             8
_cell_measurement_temperature     298(2)
_cell_measurement_reflns_used     15842
_cell_measurement_theta_min       2.1850
_cell_measurement_theta_max       27.8790
 
_exptl_crystal_description        plate
_exptl_crystal_colour             black
_exptl_crystal_density_meas       ?
_exptl_crystal_density_method     ?
_exptl_crystal_density_diffrn     1.183          
_exptl_crystal_F_000              2352
_exptl_transmission_factor_min    ?
_exptl_transmission_factor_max    ?
_exptl_crystal_size_max           0.500
_exptl_crystal_size_mid           0.450
_exptl_crystal_size_min           0.080
_exptl_crystal_size_rad           0.170
_exptl_absorpt_coefficient_mu     0.660
_shelx_estimated_absorpt_T_min    0.734
_shelx_estimated_absorpt_T_max    0.949
_exptl_absorpt_correction_type    sphere
_exptl_absorpt_correction_T_min   0.84510
_exptl_absorpt_correction_T_max   0.84647
_exptl_absorpt_process_details
;
CrysAlisPro 1.171.41.122a (Rigaku Oxford Diffraction, 2021)
Spherical absorption correction
using equivalent radius and absorption coefficient.
Empirical absorption correction using spherical harmonics,
implemented in SCALE3 ABSPACK scaling algorithm.
;
_oxdiff_exptl_absorpt_empirical_full_min           0.839
_oxdiff_exptl_absorpt_empirical_full_max           1.292
_oxdiff_exptl_absorpt_empirical_details
;
Empirical correction (ABSPACK) includes:
- Absorption correction using spherical harmonics
- Frame scaling
;
_exptl_absorpt_special_details    ?
_diffrn_ambient_temperature       298(2)
_diffrn_radiation_wavelength      0.71073
_diffrn_radiation_type            MoK\a
_diffrn_source                    'fine-focus sealed tube'
_diffrn_measurement_device_type   'Rigaku OD Xcalibur E (CCD)'
_diffrn_measurement_method        '\w scans'
_diffrn_detector_area_resol_mean  ?
_diffrn_reflns_number             61830
_diffrn_reflns_av_unetI/netI      0.0359
_diffrn_reflns_av_R_equivalents   0.0361
_diffrn_reflns_limit_h_min        -35
_diffrn_reflns_limit_h_max        37
_diffrn_reflns_limit_k_min        -14
_diffrn_reflns_limit_k_max        13
_diffrn_reflns_limit_l_min        -26
_diffrn_reflns_limit_l_max        26
_diffrn_reflns_theta_min          2.122
_diffrn_reflns_theta_max          27.485
_diffrn_reflns_theta_full         25.242
_diffrn_measured_fraction_theta_max   0.999
_diffrn_measured_fraction_theta_full  0.999
_diffrn_reflns_Laue_measured_fraction_max    0.999
_diffrn_reflns_Laue_measured_fraction_full   0.999
_diffrn_reflns_point_group_measured_fraction_max   0.999
_diffrn_reflns_point_group_measured_fraction_full  0.999
_reflns_number_total              14101
_reflns_number_gt                 10064
_reflns_threshold_expression      'I > 2\s(I)'
_reflns_Friedel_coverage          0.000
_reflns_Friedel_fraction_max      .
_reflns_Friedel_fraction_full     .
 
_reflns_special_details
;
 Reflections were merged by SHELXL according to the crystal
 class for the calculation of statistics and refinement.
 
 _reflns_Friedel_fraction is defined as the number of unique
 Friedel pairs measured divided by the number that would be
 possible theoretically, ignoring centric projections and
 systematic absences.
;
 
_computing_data_collection        'CrysAlisPro 1.171.41.122a (Rigaku OD, 2021)'
_computing_cell_refinement        'CrysAlisPro 1.171.41.122a (Rigaku OD, 2021)'
_computing_data_reduction         'CrysAlisPro 1.171.41.122a (Rigaku OD, 2021)'
_computing_structure_solution     'SHELXT-2014/5'
_computing_structure_refinement   'SHELXL-2018/3'
_computing_molecular_graphics     'SHELXTL'
_computing_publication_material   'SHELXTL'
_refine_special_details           ?
_refine_ls_structure_factor_coef  Fsqd
_refine_ls_matrix_type            full
_refine_ls_weighting_scheme       calc
_refine_ls_weighting_details
'w=1/[\s^2^(Fo^2^)+(0.0454P)^2^+2.4189P] where P=(Fo^2^+2Fc^2^)/3'
_atom_sites_solution_primary      dual
_atom_sites_solution_secondary    difmap
_atom_sites_solution_hydrogens    geom
_refine_ls_hydrogen_treatment     constr
_refine_ls_extinction_method      none
_refine_ls_extinction_coef        .
_refine_ls_number_reflns          14101
_refine_ls_number_parameters      745
_refine_ls_number_restraints      204
_refine_ls_R_factor_all           0.0726
_refine_ls_R_factor_gt            0.0439
_refine_ls_wR_factor_ref          0.1099
_refine_ls_wR_factor_gt           0.0971
_refine_ls_goodness_of_fit_ref    1.010
_refine_ls_restrained_S_all       1.044
_refine_ls_shift/su_max           0.001
_refine_ls_shift/su_mean          0.000
 
loop_
 _atom_site_label
 _atom_site_type_symbol
 _atom_site_fract_x
 _atom_site_fract_y
 _atom_site_fract_z
 _atom_site_U_iso_or_equiv
 _atom_site_adp_type
 _atom_site_occupancy
 _atom_site_site_symmetry_order  
 _atom_site_calc_flag
 _atom_site_refinement_flags_posn
 _atom_site_refinement_flags_adp
 _atom_site_refinement_flags_occupancy
 _atom_site_disorder_assembly
 _atom_site_disorder_group
Ni1A Ni 0.23506(2) 0.29590(3) 0.16655(2) 0.04209(8) Uani 1 1 d . . . . .
O1A O 0.21036(5) 0.19118(14) 0.21491(8) 0.0488(4) Uani 1 1 d . . . . .
O2A O 0.17381(5) 0.31579(14) 0.10530(8) 0.0471(4) Uani 1 1 d . . . . .
N1A N 0.29992(6) 0.27621(16) 0.22573(9) 0.0429(4) Uani 1 1 d . . . . .
N2A N 0.26378(6) 0.39806(16) 0.11729(9) 0.0414(4) Uani 1 1 d . . . . .
C1A C 0.16249(8) 0.1684(2) 0.18015(11) 0.0428(5) Uani 1 1 d . . . . .
C2A C 0.14206(8) 0.2378(2) 0.11921(11) 0.0419(5) Uani 1 1 d . . . . .
C3A C 0.09357(8) 0.2235(2) 0.07634(12) 0.0467(5) Uani 1 1 d . . . . .
C4A C 0.06690(9) 0.1366(2) 0.09796(14) 0.0613(7) Uani 1 1 d . . . . .
H4AA H 0.034270 0.124127 0.071257 0.074 Uiso 1 1 calc R U . . .
C5A C 0.08690(9) 0.0685(3) 0.15731(15) 0.0642(7) Uani 1 1 d . . . . .
H5AA H 0.067214 0.011845 0.169027 0.077 Uiso 1 1 calc R U . . .
C6A C 0.13543(8) 0.0810(2) 0.20051(13) 0.0503(6) Uani 1 1 d . . . . .
C7A C 0.07247(8) 0.2942(2) 0.00817(12) 0.0514(6) Uani 1 1 d . . . . .
C8A C 0.01886(10) 0.2624(3) -0.03004(17) 0.0880(10) Uani 1 1 d . . . . .
H8AA H -0.000407 0.281985 -0.001092 0.132 Uiso 1 1 calc R U . . .
H8AB H 0.016116 0.177633 -0.040390 0.132 Uiso 1 1 calc R U . . .
H8AC H 0.007164 0.307535 -0.072661 0.132 Uiso 1 1 calc R U . . .
C9A C 0.07576(11) 0.4303(2) 0.02221(15) 0.0688(8) Uani 1 1 d . . . . .
H9AA H 0.053871 0.452028 0.046907 0.103 Uiso 1 1 calc R U . . .
H9AB H 0.066742 0.473072 -0.021275 0.103 Uiso 1 1 calc R U . . .
H9AC H 0.108716 0.451099 0.049783 0.103 Uiso 1 1 calc R U . . .
C10A C 0.10195(11) 0.2647(3) -0.04018(13) 0.0687(7) Uani 1 1 d . . . . .
H10A H 0.099272 0.180143 -0.050922 0.103 Uiso 1 1 calc R U . . .
H10B H 0.135750 0.285249 -0.017389 0.103 Uiso 1 1 calc R U . . .
H10C H 0.089254 0.310439 -0.082478 0.103 Uiso 1 1 calc R U . . .
C11A C 0.15824(9) 0.0023(2) 0.26487(14) 0.0592(7) Uani 1 1 d . . . . .
C12A C 0.12195(12) -0.0926(4) 0.2738(2) 0.1125(14) Uani 1 1 d . U . . .
H12A H 0.094693 -0.052712 0.281446 0.169 Uiso 1 1 calc R U . . .
H12B H 0.138125 -0.143030 0.313094 0.169 Uiso 1 1 calc R U . . .
H12C H 0.110393 -0.141186 0.232507 0.169 Uiso 1 1 calc R U . . .
C13A C 0.17586(13) 0.0818(3) 0.33000(15) 0.0903(11) Uani 1 1 d . U . . .
H13A H 0.200091 0.137509 0.325593 0.135 Uiso 1 1 calc R U . . .
H13B H 0.189952 0.031985 0.370316 0.135 Uiso 1 1 calc R U . . .
H13C H 0.148603 0.125785 0.334937 0.135 Uiso 1 1 calc R U . . .
C14A C 0.20200(10) -0.0663(2) 0.25800(15) 0.0681(7) Uani 1 1 d . . . . .
H14A H 0.226598 -0.009959 0.255513 0.102 Uiso 1 1 calc R U . . .
H14B H 0.191689 -0.114323 0.216375 0.102 Uiso 1 1 calc R U . . .
H14C H 0.215327 -0.117767 0.297761 0.102 Uiso 1 1 calc R U . . .
C15A C 0.31505(9) 0.2032(2) 0.28149(13) 0.0579(6) Uani 1 1 d . . . . .
H15A H 0.291728 0.161651 0.294952 0.069 Uiso 1 1 calc R U . . .
C16A C 0.36358(9) 0.1879(2) 0.31923(13) 0.0589(6) Uani 1 1 d . . . . .
H16A H 0.372475 0.135280 0.356998 0.071 Uiso 1 1 calc R U . . .
C17A C 0.39977(8) 0.2497(2) 0.30198(12) 0.0450(5) Uani 1 1 d . . . . .
C18A C 0.38349(8) 0.3258(2) 0.24479(12) 0.0457(5) Uani 1 1 d . . . . .
H18A H 0.406175 0.369731 0.231120 0.055 Uiso 1 1 calc R U . . .
C19A C 0.33433(8) 0.33748(19) 0.20794(11) 0.0396(5) Uani 1 1 d . . . . .
C20A C 0.31310(8) 0.41035(18) 0.14453(11) 0.0391(5) Uani 1 1 d . . . . .
C21A C 0.33882(8) 0.4806(2) 0.11298(12) 0.0449(5) Uani 1 1 d . . . . .
H21A H 0.372644 0.487291 0.133269 0.054 Uiso 1 1 calc R U . . .
C22A C 0.31531(8) 0.54184(19) 0.05145(12) 0.0449(5) Uani 1 1 d . . . . .
C23A C 0.26492(9) 0.5269(2) 0.02433(12) 0.0510(6) Uani 1 1 d . . . . .
H23A H 0.247331 0.565308 -0.017067 0.061 Uiso 1 1 calc R U . . .
C24A C 0.24057(9) 0.4561(2) 0.05768(12) 0.0482(5) Uani 1 1 d . . . . .
H24A H 0.206734 0.448174 0.038153 0.058 Uiso 1 1 calc R U . . .
C25A C 0.45426(8) 0.2300(2) 0.34143(13) 0.0546(6) Uani 1 1 d D . . . .
C26A C 0.4636(5) 0.2206(14) 0.4198(4) 0.077(2) Uani 0.463(16) 1 d D U P A 1
H26A H 0.446312 0.152225 0.428977 0.116 Uiso 0.463(16) 1 calc R U P A 1
H26B H 0.452366 0.292706 0.435773 0.116 Uiso 0.463(16) 1 calc R U P A 1
H26C H 0.498118 0.210821 0.443794 0.116 Uiso 0.463(16) 1 calc R U P A 1
C27A C 0.4849(7) 0.3389(11) 0.3309(8) 0.078(2) Uani 0.463(16) 1 d D U P A 1
H27A H 0.480927 0.346638 0.282325 0.117 Uiso 0.463(16) 1 calc R U P A 1
H27B H 0.518827 0.325947 0.357031 0.117 Uiso 0.463(16) 1 calc R U P A 1
H27C H 0.473747 0.411282 0.346830 0.117 Uiso 0.463(16) 1 calc R U P A 1
C28A C 0.4727(7) 0.1197(10) 0.3131(8) 0.067(2) Uani 0.463(16) 1 d D U P A 1
H28A H 0.458006 0.048384 0.324387 0.100 Uiso 0.463(16) 1 calc R U P A 1
H28B H 0.507654 0.114644 0.333578 0.100 Uiso 0.463(16) 1 calc R U P A 1
H28C H 0.463914 0.126462 0.263379 0.100 Uiso 0.463(16) 1 calc R U P A 1
C26' C 0.4627(4) 0.1656(12) 0.4122(4) 0.077(2) Uani 0.537(16) 1 d D U P A 2
H26D H 0.449256 0.085564 0.403998 0.116 Uiso 0.537(16) 1 calc R U P A 2
H26E H 0.446772 0.210240 0.439091 0.116 Uiso 0.537(16) 1 calc R U P A 2
H26F H 0.497182 0.161059 0.437354 0.116 Uiso 0.537(16) 1 calc R U P A 2
C27' C 0.4830(5) 0.3470(9) 0.3533(7) 0.078(2) Uani 0.537(16) 1 d D U P A 2
H27D H 0.468903 0.403313 0.377118 0.117 Uiso 0.537(16) 1 calc R U P A 2
H27E H 0.481930 0.380307 0.309231 0.117 Uiso 0.537(16) 1 calc R U P A 2
H27F H 0.516471 0.331545 0.381098 0.117 Uiso 0.537(16) 1 calc R U P A 2
C28' C 0.4718(6) 0.1423(10) 0.2961(6) 0.067(2) Uani 0.537(16) 1 d D U P A 2
H28D H 0.453963 0.067918 0.291141 0.100 Uiso 0.537(16) 1 calc R U P A 2
H28E H 0.506190 0.126755 0.317989 0.100 Uiso 0.537(16) 1 calc R U P A 2
H28F H 0.466311 0.177371 0.251025 0.100 Uiso 0.537(16) 1 calc R U P A 2
C29A C 0.34379(9) 0.6217(2) 0.01729(13) 0.0594(7) Uani 1 1 d D . . . .
C30A C 0.31236(15) 0.6819(5) -0.0495(2) 0.0911(15) Uani 0.816(5) 1 d D U P B 1
H30A H 0.297742 0.621307 -0.083910 0.137 Uiso 0.816(5) 1 calc R U P B 1
H30B H 0.332379 0.734152 -0.066477 0.137 Uiso 0.816(5) 1 calc R U P B 1
H30C H 0.287053 0.728258 -0.040576 0.137 Uiso 0.816(5) 1 calc R U P B 1
C31A C 0.38589(15) 0.5513(4) 0.0059(3) 0.0817(14) Uani 0.816(5) 1 d D U P B 1
H31A H 0.372840 0.488342 -0.027600 0.123 Uiso 0.816(5) 1 calc R U P B 1
H31B H 0.405859 0.516430 0.049175 0.123 Uiso 0.816(5) 1 calc R U P B 1
H31C H 0.405418 0.604847 -0.011206 0.123 Uiso 0.816(5) 1 calc R U P B 1
C32A C 0.36817(18) 0.7248(3) 0.0703(2) 0.0833(13) Uani 0.816(5) 1 d D U P B 1
H32A H 0.392880 0.690939 0.110000 0.125 Uiso 0.816(5) 1 calc R U P B 1
H32B H 0.343657 0.763845 0.085049 0.125 Uiso 0.816(5) 1 calc R U P B 1
H32C H 0.382883 0.782664 0.048153 0.125 Uiso 0.816(5) 1 calc R U P B 1
C30' C 0.3184(6) 0.5959(19) -0.0621(5) 0.0911(15) Uani 0.184(5) 1 d D U P B 2
H30D H 0.320460 0.511285 -0.070857 0.137 Uiso 0.184(5) 1 calc R U P B 2
H30E H 0.334522 0.641001 -0.088504 0.137 Uiso 0.184(5) 1 calc R U P B 2
H30F H 0.284584 0.619557 -0.075752 0.137 Uiso 0.184(5) 1 calc R U P B 2
C31' C 0.3960(4) 0.579(2) 0.0352(11) 0.0817(14) Uani 0.184(5) 1 d D U P B 2
H31D H 0.396521 0.492845 0.031970 0.123 Uiso 0.184(5) 1 calc R U P B 2
H31E H 0.414354 0.603680 0.081875 0.123 Uiso 0.184(5) 1 calc R U P B 2
H31F H 0.410304 0.614035 0.003273 0.123 Uiso 0.184(5) 1 calc R U P B 2
C32' C 0.3359(7) 0.7489(9) 0.0344(11) 0.0833(13) Uani 0.184(5) 1 d D U P B 2
H32D H 0.302191 0.770262 0.011971 0.125 Uiso 0.184(5) 1 calc R U P B 2
H32E H 0.356392 0.801139 0.018247 0.125 Uiso 0.184(5) 1 calc R U P B 2
H32F H 0.344176 0.757265 0.083919 0.125 Uiso 0.184(5) 1 calc R U P B 2
Ni1B Ni 0.26302(2) 0.55538(2) 0.28241(2) 0.04240(8) Uani 1 1 d . . . . .
O1B O 0.32337(5) 0.61406(14) 0.29205(8) 0.0479(4) Uani 1 1 d . . . . .
O2B O 0.28911(5) 0.47834(14) 0.36507(8) 0.0498(4) Uani 1 1 d . . . . .
N1B N 0.23300(6) 0.63916(16) 0.19887(9) 0.0417(4) Uani 1 1 d . . . . .
N2B N 0.19883(6) 0.50446(16) 0.27035(10) 0.0432(4) Uani 1 1 d . . . . .
C1B C 0.35582(8) 0.58315(19) 0.35465(11) 0.0411(5) Uani 1 1 d . . . . .
C2B C 0.33709(8) 0.50728(19) 0.39518(12) 0.0422(5) Uani 1 1 d . . . . .
C3B C 0.36547(8) 0.4686(2) 0.46136(12) 0.0448(5) Uani 1 1 d . . . . .
C4B C 0.41388(9) 0.5098(2) 0.48441(13) 0.0539(6) Uani 1 1 d . . . . .
H4BA H 0.434582 0.485000 0.527894 0.065 Uiso 1 1 calc R U . . .
C5B C 0.43223(8) 0.5859(2) 0.44511(13) 0.0536(6) Uani 1 1 d . . . . .
H5BA H 0.464667 0.611178 0.463395 0.064 Uiso 1 1 calc R U . . .
C6B C 0.40390(8) 0.6262(2) 0.37914(12) 0.0448(5) Uani 1 1 d . . . . .
C7B C 0.34432(9) 0.3891(2) 0.50626(13) 0.0552(6) Uani 1 1 d . . . . .
C8B C 0.38243(12) 0.3570(4) 0.57604(17) 0.1028(13) Uani 1 1 d . . . . .
H8BA H 0.408549 0.312142 0.568257 0.154 Uiso 1 1 calc R U . . .
H8BB H 0.367441 0.308913 0.602710 0.154 Uiso 1 1 calc R U . . .
H8BC H 0.395329 0.429606 0.601144 0.154 Uiso 1 1 calc R U . . .
C9B C 0.30193(11) 0.4546(3) 0.52046(17) 0.0783(9) Uani 1 1 d . . . . .
H9BA H 0.314005 0.526542 0.546819 0.118 Uiso 1 1 calc R U . . .
H9BB H 0.287784 0.402615 0.546449 0.118 Uiso 1 1 calc R U . . .
H9BC H 0.277446 0.475559 0.476997 0.118 Uiso 1 1 calc R U . . .
C10B C 0.32440(12) 0.2712(2) 0.46762(17) 0.0787(9) Uani 1 1 d . . . . .
H10D H 0.350861 0.226142 0.461011 0.118 Uiso 1 1 calc R U . . .
H10E H 0.300599 0.289523 0.423083 0.118 Uiso 1 1 calc R U . . .
H10F H 0.309271 0.224308 0.494585 0.118 Uiso 1 1 calc R U . . .
C11B C 0.42285(9) 0.7146(2) 0.33565(13) 0.0520(6) Uani 1 1 d . . . . .
C12B C 0.47633(10) 0.7498(3) 0.37246(17) 0.0866(10) Uani 1 1 d . . . . .
H12D H 0.496448 0.678753 0.381011 0.130 Uiso 1 1 calc R U . . .
H12E H 0.479367 0.788360 0.415965 0.130 Uiso 1 1 calc R U . . .
H12F H 0.486764 0.804401 0.343504 0.130 Uiso 1 1 calc R U . . .
C13B C 0.39153(11) 0.8300(2) 0.32100(16) 0.0694(8) Uani 1 1 d . . . . .
H13D H 0.357530 0.808822 0.301207 0.104 Uiso 1 1 calc R U . . .
H13E H 0.400771 0.880027 0.288863 0.104 Uiso 1 1 calc R U . . .
H13F H 0.396757 0.873181 0.363782 0.104 Uiso 1 1 calc R U . . .
C14B C 0.41916(10) 0.6565(3) 0.26559(14) 0.0653(7) Uani 1 1 d . . . . .
H14D H 0.440809 0.588336 0.273526 0.098 Uiso 1 1 calc R U . . .
H14E H 0.428270 0.714422 0.236986 0.098 Uiso 1 1 calc R U . . .
H14F H 0.386086 0.630367 0.242426 0.098 Uiso 1 1 calc R U . . .
C15B C 0.25557(9) 0.7101(2) 0.16535(12) 0.0500(6) Uani 1 1 d . . . . .
H15B H 0.289494 0.717646 0.183032 0.060 Uiso 1 1 calc R U . . .
C16B C 0.23010(9) 0.7719(2) 0.10570(13) 0.0515(6) Uani 1 1 d . . . . .
H16B H 0.247064 0.820279 0.084062 0.062 Uiso 1 1 calc R U . . .
C17B C 0.17960(9) 0.7633(2) 0.07737(12) 0.0486(5) Uani 1 1 d . . . . .
C18B C 0.15691(8) 0.6896(2) 0.11254(12) 0.0463(5) Uani 1 1 d . . . . .
H18B H 0.123044 0.680361 0.095389 0.056 Uiso 1 1 calc R U . . .
C19B C 0.18365(8) 0.62972(19) 0.17245(11) 0.0408(5) Uani 1 1 d . . . . .
C20B C 0.16359(8) 0.55367(18) 0.21568(11) 0.0403(5) Uani 1 1 d . . . . .
C21B C 0.11447(8) 0.5345(2) 0.20507(12) 0.0456(5) Uani 1 1 d . . . . .
H21B H 0.091060 0.569805 0.166934 0.055 Uiso 1 1 calc R U . . .
C22B C 0.09954(8) 0.4634(2) 0.25034(12) 0.0442(5) Uani 1 1 d . . . . .
C23B C 0.13656(8) 0.4106(2) 0.30447(13) 0.0516(6) Uani 1 1 d . . . . .
H23B H 0.128473 0.359331 0.335200 0.062 Uiso 1 1 calc R U . . .
C24B C 0.18508(8) 0.4327(2) 0.31350(13) 0.0516(6) Uani 1 1 d . . . . .
H24B H 0.209060 0.396756 0.350725 0.062 Uiso 1 1 calc R U . . .
C25B C 0.15112(10) 0.8311(2) 0.01131(14) 0.0609(7) Uani 1 1 d D . . . .
C26B C 0.16660(19) 0.9677(4) 0.0236(3) 0.0903(14) Uani 0.692(3) 1 d D U P C 1
H26G H 0.157222 0.998986 0.061327 0.136 Uiso 0.692(3) 1 calc R U P C 1
H26H H 0.150550 1.012904 -0.018013 0.136 Uiso 0.692(3) 1 calc R U P C 1
H26I H 0.201474 0.974375 0.034881 0.136 Uiso 0.692(3) 1 calc R U P C 1
C27B C 0.09768(16) 0.8262(6) -0.0052(3) 0.1062(18) Uani 0.692(3) 1 d D U P C 1
H27G H 0.086106 0.746780 -0.021335 0.159 Uiso 0.692(3) 1 calc R U P C 1
H27H H 0.082408 0.884053 -0.041010 0.159 Uiso 0.692(3) 1 calc R U P C 1
H27I H 0.089604 0.844628 0.035788 0.159 Uiso 0.692(3) 1 calc R U P C 1
C28B C 0.1679(2) 0.7899(5) -0.0480(2) 0.0948(15) Uani 0.692(3) 1 d D U P C 1
H28G H 0.159651 0.706387 -0.057821 0.142 Uiso 0.692(3) 1 calc R U P C 1
H28H H 0.202804 0.799681 -0.035056 0.142 Uiso 0.692(3) 1 calc R U P C 1
H28I H 0.152042 0.837335 -0.088718 0.142 Uiso 0.692(3) 1 calc R U P C 1
C26" C 0.1205(4) 0.7306(8) -0.0423(5) 0.0903(14) Uani 0.308(3) 1 d D U P C 2
H26J H 0.097850 0.692174 -0.023546 0.136 Uiso 0.308(3) 1 calc R U P C 2
H26K H 0.142582 0.671340 -0.049492 0.136 Uiso 0.308(3) 1 calc R U P C 2
H26L H 0.102765 0.768015 -0.085969 0.136 Uiso 0.308(3) 1 calc R U P C 2
C27" C 0.1781(4) 0.9033(12) -0.0247(6) 0.1062(18) Uani 0.308(3) 1 d D U P C 2
H27J H 0.203810 0.855333 -0.031364 0.159 Uiso 0.308(3) 1 calc R U P C 2
H27K H 0.191974 0.972820 0.002944 0.159 Uiso 0.308(3) 1 calc R U P C 2
H27L H 0.156041 0.928782 -0.069161 0.159 Uiso 0.308(3) 1 calc R U P C 2
C28" C 0.1090(4) 0.9013(11) 0.0243(6) 0.0948(15) Uani 0.308(3) 1 d D U P C 2
H28J H 0.087910 0.845960 0.037206 0.142 Uiso 0.308(3) 1 calc R U P C 2
H28K H 0.090464 0.943326 -0.017407 0.142 Uiso 0.308(3) 1 calc R U P C 2
H28L H 0.122235 0.958473 0.061275 0.142 Uiso 0.308(3) 1 calc R U P C 2
C29B C 0.04576(8) 0.4469(2) 0.24293(13) 0.0554(6) Uani 1 1 d D . . . .
C30B C 0.03608(17) 0.3110(4) 0.2462(3) 0.0928(15) Uani 0.669(3) 1 d D U P D 1
H30G H 0.041106 0.271232 0.207214 0.139 Uiso 0.669(3) 1 calc R U P D 1
H30H H 0.002910 0.298582 0.244835 0.139 Uiso 0.669(3) 1 calc R U P D 1
H30I H 0.058189 0.278220 0.288775 0.139 Uiso 0.669(3) 1 calc R U P D 1
C31B C 0.03921(16) 0.5044(5) 0.3082(3) 0.0906(14) Uani 0.669(3) 1 d D U P D 1
H31G H 0.061581 0.467692 0.349217 0.136 Uiso 0.669(3) 1 calc R U P D 1
H31H H 0.006189 0.492016 0.307473 0.136 Uiso 0.669(3) 1 calc R U P D 1
H31I H 0.045787 0.589358 0.308643 0.136 Uiso 0.669(3) 1 calc R U P D 1
C32B C 0.01176(15) 0.5055(6) 0.1795(3) 0.0881(16) Uani 0.669(3) 1 d D U P D 1
H32G H 0.013808 0.465284 0.138773 0.132 Uiso 0.669(3) 1 calc R U P D 1
H32H H 0.020705 0.588738 0.178503 0.132 Uiso 0.669(3) 1 calc R U P D 1
H32I H -0.021173 0.500376 0.180372 0.132 Uiso 0.669(3) 1 calc R U P D 1
C30" C 0.0345(4) 0.3705(9) 0.2966(5) 0.0928(15) Uani 0.331(3) 1 d D U P D 2
H30J H 0.043570 0.288349 0.292164 0.139 Uiso 0.331(3) 1 calc R U P D 2
H30K H 0.000002 0.374406 0.289697 0.139 Uiso 0.331(3) 1 calc R U P D 2
H30L H 0.052578 0.399754 0.342354 0.139 Uiso 0.331(3) 1 calc R U P D 2
C31" C 0.0245(3) 0.5756(7) 0.2481(6) 0.0906(14) Uani 0.331(3) 1 d D U P D 2
H31J H 0.042662 0.611506 0.292035 0.136 Uiso 0.331(3) 1 calc R U P D 2
H31K H -0.009323 0.568730 0.244389 0.136 Uiso 0.331(3) 1 calc R U P D 2
H31L H 0.027288 0.625400 0.210892 0.136 Uiso 0.331(3) 1 calc R U P D 2
C32" C 0.0156(3) 0.4061(11) 0.1676(4) 0.0881(16) Uani 0.331(3) 1 d D U P D 2
H32J H 0.022752 0.323160 0.161305 0.132 Uiso 0.331(3) 1 calc R U P D 2
H32K H 0.024145 0.455306 0.134523 0.132 Uiso 0.331(3) 1 calc R U P D 2
H32L H -0.018774 0.414652 0.160509 0.132 Uiso 0.331(3) 1 calc R U P D 2
 
loop_
 _atom_site_aniso_label
 _atom_site_aniso_U_11
 _atom_site_aniso_U_22
 _atom_site_aniso_U_33
 _atom_site_aniso_U_23
 _atom_site_aniso_U_13
 _atom_site_aniso_U_12
Ni1A 0.03527(15) 0.05094(17) 0.03768(16) 0.00887(12) 0.00891(12) -0.00109(12)
O1A 0.0369(8) 0.0636(10) 0.0428(9) 0.0153(7) 0.0088(7) -0.0022(7)
O2A 0.0375(8) 0.0572(9) 0.0425(9) 0.0148(7) 0.0078(7) -0.0026(7)
N1A 0.0373(9) 0.0517(11) 0.0375(10) 0.0061(8) 0.0095(8) -0.0014(8)
N2A 0.0407(10) 0.0442(10) 0.0375(10) 0.0032(8) 0.0108(8) -0.0019(8)
C1A 0.0368(11) 0.0526(13) 0.0404(12) 0.0059(10) 0.0147(10) 0.0048(9)
C2A 0.0378(11) 0.0506(12) 0.0389(12) 0.0064(10) 0.0150(10) 0.0026(9)
C3A 0.0362(11) 0.0571(14) 0.0463(13) 0.0076(10) 0.0132(10) 0.0045(10)
C4A 0.0329(12) 0.0796(18) 0.0676(18) 0.0177(14) 0.0116(12) -0.0018(12)
C5A 0.0440(14) 0.0781(18) 0.0730(19) 0.0245(15) 0.0227(13) -0.0053(13)
C6A 0.0432(12) 0.0613(15) 0.0515(14) 0.0148(11) 0.0226(11) 0.0048(11)
C7A 0.0423(12) 0.0604(15) 0.0446(14) 0.0068(11) 0.0054(11) 0.0032(11)
C8A 0.0549(17) 0.111(3) 0.074(2) 0.0287(19) -0.0111(15) -0.0089(17)
C9A 0.0727(18) 0.0652(17) 0.0598(18) 0.0108(13) 0.0102(15) 0.0167(14)
C10A 0.0783(19) 0.0822(19) 0.0415(15) 0.0022(13) 0.0140(14) 0.0040(15)
C11A 0.0570(15) 0.0674(16) 0.0570(16) 0.0224(13) 0.0241(13) 0.0062(13)
C12A 0.083(2) 0.131(3) 0.123(3) 0.077(3) 0.034(2) -0.005(2)
C13A 0.128(3) 0.097(2) 0.0550(18) 0.0226(16) 0.0428(19) 0.035(2)
C14A 0.0718(18) 0.0616(16) 0.0674(19) 0.0109(14) 0.0182(15) 0.0141(14)
C15A 0.0437(13) 0.0765(17) 0.0492(15) 0.0221(13) 0.0097(11) -0.0012(12)
C16A 0.0484(14) 0.0719(17) 0.0501(15) 0.0191(13) 0.0079(12) 0.0021(12)
C17A 0.0397(12) 0.0504(13) 0.0407(13) -0.0043(10) 0.0077(10) 0.0033(10)
C18A 0.0385(12) 0.0529(13) 0.0437(13) -0.0023(10) 0.0108(10) -0.0056(10)
C19A 0.0403(11) 0.0430(11) 0.0341(11) -0.0032(9) 0.0105(9) -0.0032(9)
C20A 0.0405(11) 0.0399(11) 0.0366(12) -0.0027(9) 0.0122(9) -0.0033(9)
C21A 0.0432(12) 0.0481(12) 0.0438(13) -0.0027(10) 0.0149(10) -0.0069(10)
C22A 0.0521(13) 0.0433(12) 0.0419(13) -0.0007(10) 0.0190(11) -0.0065(10)
C23A 0.0577(15) 0.0503(13) 0.0418(13) 0.0083(10) 0.0120(11) -0.0018(11)
C24A 0.0439(12) 0.0529(13) 0.0425(13) 0.0076(10) 0.0071(10) -0.0028(10)
C25A 0.0380(12) 0.0642(15) 0.0536(15) 0.0011(12) 0.0046(11) 0.0044(11)
C26A 0.0517(18) 0.106(6) 0.059(2) 0.006(3) -0.0006(19) 0.009(5)
C27A 0.0519(18) 0.071(2) 0.086(6) -0.011(3) -0.011(4) -0.0078(18)
C28A 0.0529(17) 0.065(3) 0.082(5) 0.008(3) 0.022(4) 0.008(3)
C26' 0.0517(18) 0.106(6) 0.059(2) 0.006(3) -0.0006(19) 0.009(5)
C27' 0.0519(18) 0.071(2) 0.086(6) -0.011(3) -0.011(4) -0.0078(18)
C28' 0.0529(17) 0.065(3) 0.082(5) 0.008(3) 0.022(4) 0.008(3)
C29A 0.0657(16) 0.0604(16) 0.0564(16) 0.0114(12) 0.0260(14) -0.0087(13)
C30A 0.085(2) 0.107(3) 0.078(2) 0.045(3) 0.023(2) -0.021(3)
C31A 0.083(2) 0.093(3) 0.087(3) 0.011(2) 0.052(2) -0.007(2)
C32A 0.097(3) 0.068(2) 0.085(3) 0.005(2) 0.030(2) -0.032(2)
C30' 0.085(2) 0.107(3) 0.078(2) 0.045(3) 0.023(2) -0.021(3)
C31' 0.083(2) 0.093(3) 0.087(3) 0.011(2) 0.052(2) -0.007(2)
C32' 0.097(3) 0.068(2) 0.085(3) 0.005(2) 0.030(2) -0.032(2)
Ni1B 0.03601(15) 0.04530(16) 0.04440(17) 0.00926(13) 0.01132(12) 0.00076(12)
O1B 0.0386(8) 0.0569(9) 0.0461(9) 0.0121(7) 0.0115(7) -0.0022(7)
O2B 0.0377(8) 0.0557(9) 0.0512(10) 0.0159(7) 0.0083(7) -0.0022(7)
N1B 0.0399(10) 0.0430(10) 0.0429(10) 0.0064(8) 0.0148(8) 0.0002(8)
N2B 0.0402(10) 0.0425(10) 0.0466(11) 0.0083(8) 0.0141(9) 0.0003(8)
C1B 0.0376(11) 0.0422(11) 0.0430(13) 0.0025(9) 0.0128(10) 0.0040(9)
C2B 0.0364(11) 0.0429(12) 0.0466(13) 0.0023(10) 0.0128(10) 0.0029(9)
C3B 0.0425(12) 0.0455(12) 0.0458(13) 0.0057(10) 0.0138(10) 0.0070(10)
C4B 0.0460(13) 0.0673(16) 0.0429(14) 0.0076(11) 0.0075(11) 0.0046(12)
C5B 0.0375(12) 0.0669(15) 0.0521(15) -0.0024(12) 0.0094(11) -0.0053(11)
C6B 0.0424(12) 0.0511(13) 0.0432(13) -0.0018(10) 0.0174(10) -0.0007(10)
C7B 0.0531(14) 0.0601(15) 0.0502(15) 0.0163(12) 0.0142(12) 0.0055(12)
C8B 0.080(2) 0.144(3) 0.070(2) 0.056(2) 0.0072(18) -0.016(2)
C9B 0.089(2) 0.081(2) 0.086(2) 0.0093(17) 0.0556(19) 0.0053(17)
C10B 0.096(2) 0.0497(16) 0.095(2) 0.0174(15) 0.038(2) 0.0008(15)
C11B 0.0468(13) 0.0624(15) 0.0490(14) -0.0034(11) 0.0186(11) -0.0097(11)
C12B 0.0607(18) 0.117(3) 0.078(2) 0.0120(19) 0.0168(16) -0.0368(18)
C13B 0.088(2) 0.0539(15) 0.075(2) 0.0007(14) 0.0386(17) -0.0110(14)
C14B 0.0677(17) 0.0772(18) 0.0617(17) -0.0041(14) 0.0357(15) -0.0064(14)
C15B 0.0462(13) 0.0566(14) 0.0506(14) 0.0075(11) 0.0204(11) -0.0010(11)
C16B 0.0542(14) 0.0560(14) 0.0506(14) 0.0117(11) 0.0257(12) -0.0011(11)
C17B 0.0545(14) 0.0484(13) 0.0453(13) 0.0080(10) 0.0199(11) 0.0033(11)
C18B 0.0433(12) 0.0524(13) 0.0419(13) 0.0070(10) 0.0122(10) 0.0012(10)
C19B 0.0431(12) 0.0400(11) 0.0391(12) 0.0030(9) 0.0136(10) 0.0000(9)
C20B 0.0415(11) 0.0398(11) 0.0385(12) 0.0044(9) 0.0118(10) 0.0005(9)
C21B 0.0408(12) 0.0539(13) 0.0394(12) 0.0078(10) 0.0098(10) 0.0002(10)
C22B 0.0413(12) 0.0494(13) 0.0424(13) 0.0045(10) 0.0144(10) -0.0005(10)
C23B 0.0451(13) 0.0569(14) 0.0536(15) 0.0178(11) 0.0173(11) -0.0003(11)
C24B 0.0436(12) 0.0549(14) 0.0534(15) 0.0207(11) 0.0122(11) 0.0043(11)
C25B 0.0631(16) 0.0684(17) 0.0532(16) 0.0227(13) 0.0219(13) 0.0140(13)
C26B 0.106(3) 0.072(3) 0.084(3) 0.025(2) 0.020(3) 0.019(2)
C27B 0.069(3) 0.138(4) 0.097(4) 0.065(3) 0.007(2) 0.007(3)
C28B 0.123(4) 0.104(3) 0.051(2) 0.015(2) 0.020(2) 0.037(3)
C26" 0.106(3) 0.072(3) 0.084(3) 0.025(2) 0.020(3) 0.019(2)
C27" 0.069(3) 0.138(4) 0.097(4) 0.065(3) 0.007(2) 0.007(3)
C28" 0.123(4) 0.104(3) 0.051(2) 0.015(2) 0.020(2) 0.037(3)
C29B 0.0417(13) 0.0745(17) 0.0509(15) 0.0147(12) 0.0167(11) -0.0011(12)
C30B 0.057(2) 0.093(3) 0.123(4) 0.007(3) 0.022(3) -0.023(2)
C31B 0.060(2) 0.129(4) 0.092(3) -0.011(3) 0.037(2) 0.014(2)
C32B 0.0444(19) 0.137(4) 0.077(3) 0.031(3) 0.0125(19) 0.001(3)
C30" 0.057(2) 0.093(3) 0.123(4) 0.007(3) 0.022(3) -0.023(2)
C31" 0.060(2) 0.129(4) 0.092(3) -0.011(3) 0.037(2) 0.014(2)
C32" 0.0444(19) 0.137(4) 0.077(3) 0.031(3) 0.0125(19) 0.001(3)
 
_geom_special_details
;
 All esds (except the esd in the dihedral angle between two l.s. planes)
 are estimated using the full covariance matrix.  The cell esds are taken
 into account individually in the estimation of esds in distances, angles
 and torsion angles; correlations between esds in cell parameters are only
 used when they are defined by crystal symmetry.  An approximate (isotropic)
 treatment of cell esds is used for estimating esds involving l.s. planes.
;
 
loop_
 _geom_bond_atom_site_label_1
 _geom_bond_atom_site_label_2
 _geom_bond_distance
 _geom_bond_site_symmetry_2
 _geom_bond_publ_flag
Ni1A O2A 1.8096(15) . ?
Ni1A O1A 1.8137(14) . ?
Ni1A N1A 1.8755(17) . ?
Ni1A N2A 1.8782(17) . ?
O1A C1A 1.353(3) . ?
O2A C2A 1.357(2) . ?
N1A C15A 1.342(3) . ?
N1A C19A 1.349(3) . ?
N2A C24A 1.339(3) . ?
N2A C20A 1.355(3) . ?
C1A C2A 1.411(3) . ?
C1A C6A 1.392(3) . ?
C2A C3A 1.393(3) . ?
C3A C4A 1.393(3) . ?
C3A C7A 1.532(3) . ?
C4A C5A 1.378(3) . ?
C5A C6A 1.394(3) . ?
C6A C11A 1.528(3) . ?
C7A C8A 1.527(3) . ?
C7A C9A 1.533(4) . ?
C7A C10A 1.535(3) . ?
C11A C13A 1.530(4) . ?
C11A C14A 1.522(3) . ?
C11A C12A 1.539(4) . ?
C15A C16A 1.369(3) . ?
C16A C17A 1.389(3) . ?
C17A C18A 1.387(3) . ?
C17A C25A 1.528(3) . ?
C18A C19A 1.376(3) . ?
C19A C20A 1.472(3) . ?
C20A C21A 1.374(3) . ?
C21A C22A 1.387(3) . ?
C22A C23A 1.386(3) . ?
C22A C29A 1.524(3) . ?
C23A C24A 1.374(3) . ?
C25A C27' 1.516(7) . ?
C25A C28A 1.521(8) . ?
C25A C26A 1.528(7) . ?
C25A C28' 1.537(7) . ?
C25A C26' 1.552(6) . ?
C25A C27A 1.552(8) . ?
C29A C31A 1.527(4) . ?
C29A C32' 1.487(8) . ?
C29A C31' 1.506(9) . ?
C29A C30A 1.516(4) . ?
C29A C30' 1.563(9) . ?
C29A C32A 1.568(4) . ?
Ni1B O1B 1.8110(14) . ?
Ni1B O2B 1.8118(15) . ?
Ni1B N1B 1.8773(18) . ?
Ni1B N2B 1.8768(17) . ?
O1B C1B 1.351(3) . ?
O2B C2B 1.356(2) . ?
N1B C15B 1.343(3) . ?
N1B C19B 1.352(3) . ?
N2B C24B 1.339(3) . ?
N2B C20B 1.349(3) . ?
C1B C6B 1.396(3) . ?
C1B C2B 1.406(3) . ?
C2B C3B 1.391(3) . ?
C3B C4B 1.397(3) . ?
C3B C7B 1.535(3) . ?
C4B C5B 1.383(3) . ?
C5B C6B 1.393(3) . ?
C6B C11B 1.537(3) . ?
C7B C8B 1.522(4) . ?
C7B C10B 1.534(4) . ?
C7B C9B 1.532(4) . ?
C11B C14B 1.535(3) . ?
C11B C12B 1.529(3) . ?
C11B C13B 1.538(4) . ?
C15B C16B 1.375(3) . ?
C16B C17B 1.384(3) . ?
C17B C18B 1.386(3) . ?
C17B C25B 1.521(3) . ?
C18B C19B 1.378(3) . ?
C19B C20B 1.469(3) . ?
C20B C21B 1.381(3) . ?
C21B C22B 1.385(3) . ?
C22B C23B 1.385(3) . ?
C22B C29B 1.523(3) . ?
C23B C24B 1.375(3) . ?
C25B C27B 1.470(5) . ?
C25B C27" 1.470(7) . ?
C25B C28B 1.513(5) . ?
C25B C28" 1.542(8) . ?
C25B C26" 1.605(7) . ?
C25B C26B 1.574(5) . ?
C29B C32B 1.487(4) . ?
C29B C30" 1.501(7) . ?
C29B C30B 1.538(5) . ?
C29B C31B 1.540(5) . ?
C29B C31" 1.571(7) . ?
C29B C32" 1.558(7) . ?
 
loop_
 _geom_angle_atom_site_label_1
 _geom_angle_atom_site_label_2
 _geom_angle_atom_site_label_3
 _geom_angle
 _geom_angle_site_symmetry_1
 _geom_angle_site_symmetry_3
 _geom_angle_publ_flag
O2A Ni1A O1A 88.83(6) . . ?
O2A Ni1A N1A 176.69(7) . . ?
O1A Ni1A N1A 93.88(7) . . ?
O2A Ni1A N2A 93.70(7) . . ?
O1A Ni1A N2A 176.60(7) . . ?
N1A Ni1A N2A 83.52(7) . . ?
C1A O1A Ni1A 110.77(13) . . ?
C2A O2A Ni1A 110.76(13) . . ?
C15A N1A C19A 117.83(19) . . ?
C15A N1A Ni1A 126.05(15) . . ?
C19A N1A Ni1A 116.04(14) . . ?
C24A N2A C20A 117.75(18) . . ?
C24A N2A Ni1A 126.48(15) . . ?
C20A N2A Ni1A 115.74(14) . . ?
O1A C1A C2A 114.54(18) . . ?
O1A C1A C6A 123.6(2) . . ?
C2A C1A C6A 121.8(2) . . ?
O2A C2A C1A 114.51(19) . . ?
O2A C2A C3A 123.53(19) . . ?
C1A C2A C3A 121.93(19) . . ?
C2A C3A C4A 115.4(2) . . ?
C2A C3A C7A 121.61(19) . . ?
C4A C3A C7A 122.9(2) . . ?
C5A C4A C3A 122.7(2) . . ?
C4A C5A C6A 122.7(2) . . ?
C1A C6A C5A 115.4(2) . . ?
C1A C6A C11A 121.7(2) . . ?
C5A C6A C11A 122.8(2) . . ?
C3A C7A C8A 112.0(2) . . ?
C3A C7A C9A 110.7(2) . . ?
C8A C7A C9A 108.2(2) . . ?
C3A C7A C10A 109.38(19) . . ?
C8A C7A C10A 108.1(2) . . ?
C9A C7A C10A 108.4(2) . . ?
C6A C11A C13A 109.8(2) . . ?
C6A C11A C14A 110.0(2) . . ?
C13A C11A C14A 108.6(2) . . ?
C6A C11A C12A 111.9(2) . . ?
C13A C11A C12A 109.6(3) . . ?
C14A C11A C12A 106.9(2) . . ?
N1A C15A C16A 122.3(2) . . ?
C15A C16A C17A 121.0(2) . . ?
C18A C17A C16A 115.9(2) . . ?
C18A C17A C25A 122.1(2) . . ?
C16A C17A C25A 121.9(2) . . ?
C19A C18A C17A 121.0(2) . . ?
N1A C19A C18A 121.8(2) . . ?
N1A C19A C20A 112.37(18) . . ?
C18A C19A C20A 125.73(19) . . ?
N2A C20A C21A 121.7(2) . . ?
N2A C20A C19A 112.31(17) . . ?
C21A C20A C19A 126.0(2) . . ?
C22A C21A C20A 121.3(2) . . ?
C21A C22A C23A 115.9(2) . . ?
C21A C22A C29A 121.2(2) . . ?
C23A C22A C29A 122.9(2) . . ?
C24A C23A C22A 121.0(2) . . ?
N2A C24A C23A 122.4(2) . . ?
C27' C25A C17A 112.2(6) . . ?
C17A C25A C28A 110.2(8) . . ?
C17A C25A C26A 110.6(5) . . ?
C28A C25A C26A 112.1(6) . . ?
C27' C25A C28' 111.3(7) . . ?
C17A C25A C28' 105.3(6) . . ?
C27' C25A C26' 109.7(6) . . ?
C17A C25A C26' 111.7(5) . . ?
C28' C25A C26' 106.5(5) . . ?
C17A C25A C27A 110.6(7) . . ?
C28A C25A C27A 106.6(8) . . ?
C26A C25A C27A 106.5(6) . . ?
C22A C29A C31A 110.6(2) . . ?
C22A C29A C32' 107.2(7) . . ?
C22A C29A C31' 111.0(9) . . ?
C32' C29A C31' 117.3(10) . . ?
C22A C29A C30A 114.2(2) . . ?
C31A C29A C30A 111.1(3) . . ?
C22A C29A C30' 103.0(7) . . ?
C32' C29A C30' 111.0(9) . . ?
C31' C29A C30' 106.4(9) . . ?
C22A C29A C32A 107.3(2) . . ?
C31A C29A C32A 106.1(3) . . ?
C30A C29A C32A 107.1(3) . . ?
O1B Ni1B O2B 88.80(7) . . ?
O1B Ni1B N1B 93.45(7) . . ?
O2B Ni1B N1B 176.43(7) . . ?
O1B Ni1B N2B 176.29(7) . . ?
O2B Ni1B N2B 93.96(7) . . ?
N1B Ni1B N2B 83.67(7) . . ?
C1B O1B Ni1B 110.74(13) . . ?
C2B O2B Ni1B 110.87(13) . . ?
C15B N1B C19B 118.04(19) . . ?
C15B N1B Ni1B 126.31(15) . . ?
C19B N1B Ni1B 115.59(13) . . ?
C24B N2B C20B 118.21(18) . . ?
C24B N2B Ni1B 126.08(16) . . ?
C20B N2B Ni1B 115.49(14) . . ?
O1B C1B C6B 123.21(19) . . ?
O1B C1B C2B 114.94(18) . . ?
C6B C1B C2B 121.8(2) . . ?
O2B C2B C3B 123.43(19) . . ?
O2B C2B C1B 114.35(19) . . ?
C3B C2B C1B 122.2(2) . . ?
C2B C3B C4B 115.3(2) . . ?
C2B C3B C7B 121.9(2) . . ?
C4B C3B C7B 122.7(2) . . ?
C5B C4B C3B 122.6(2) . . ?
C4B C5B C6B 122.4(2) . . ?
C1B C6B C5B 115.6(2) . . ?
C1B C6B C11B 121.0(2) . . ?
C5B C6B C11B 123.4(2) . . ?
C8B C7B C3B 112.4(2) . . ?
C8B C7B C10B 108.1(2) . . ?
C3B C7B C10B 109.9(2) . . ?
C8B C7B C9B 108.2(3) . . ?
C3B C7B C9B 110.0(2) . . ?
C10B C7B C9B 108.2(2) . . ?
C6B C11B C14B 109.8(2) . . ?
C6B C11B C12B 112.1(2) . . ?
C14B C11B C12B 108.0(2) . . ?
C6B C11B C13B 110.01(19) . . ?
C14B C11B C13B 108.3(2) . . ?
C12B C11B C13B 108.5(2) . . ?
N1B C15B C16B 122.1(2) . . ?
C15B C16B C17B 121.0(2) . . ?
C18B C17B C16B 116.1(2) . . ?
C18B C17B C25B 122.5(2) . . ?
C16B C17B C25B 121.4(2) . . ?
C19B C18B C17B 121.2(2) . . ?
C18B C19B N1B 121.54(19) . . ?
C18B C19B C20B 126.0(2) . . ?
N1B C19B C20B 112.38(18) . . ?
N2B C20B C21B 121.56(19) . . ?
N2B C20B C19B 112.63(18) . . ?
C21B C20B C19B 125.8(2) . . ?
C22B C21B C20B 121.0(2) . . ?
C23B C22B C21B 116.1(2) . . ?
C23B C22B C29B 121.50(19) . . ?
C21B C22B C29B 122.4(2) . . ?
C22B C23B C24B 121.1(2) . . ?
N2B C24B C23B 122.0(2) . . ?
C17B C25B C27B 113.8(3) . . ?
C17B C25B C27" 119.2(5) . . ?
C17B C25B C28B 109.3(2) . . ?
C27B C25B C28B 113.4(4) . . ?
C17B C25B C28" 109.0(4) . . ?
C27" C25B C28" 113.0(7) . . ?
C17B C25B C26" 105.8(4) . . ?
C27" C25B C26" 107.7(7) . . ?
C28" C25B C26" 100.2(6) . . ?
C17B C25B C26B 107.0(3) . . ?
C27B C25B C26B 107.1(4) . . ?
C28B C25B C26B 105.5(3) . . ?
C32B C29B C22B 113.2(2) . . ?
C22B C29B C30" 117.2(4) . . ?
C32B C29B C30B 112.9(4) . . ?
C22B C29B C30B 108.0(2) . . ?
C32B C29B C31B 109.4(3) . . ?
C22B C29B C31B 106.2(2) . . ?
C30B C29B C31B 106.9(3) . . ?
C22B C29B C31" 107.0(4) . . ?
C30" C29B C31" 106.3(6) . . ?
C22B C29B C32" 110.7(4) . . ?
C30" C29B C32" 111.4(6) . . ?
C31" C29B C32" 103.0(5) . . ?
 
_refine_diff_density_max    0.347
_refine_diff_density_min   -0.262
_refine_diff_density_rms    0.044

_publ_section_references
;
Rigaku Oxford Diffraction. (2021). CrysAlis Pro software system,
version 1.171.41.122a, Rigaku Corporation, Wroclaw, Poland.
G.M. Sheldrick (2015). Acta Cryst. A71, 3-8.
G.M. Sheldrick (2015). Acta Cryst. C71, 3-8.
;

_shelx_res_file
;
TITL rx0704 in P2(1)/c
    rx0704.res
    created by SHELXL-2018/3 at 09:16:31 on 08-Apr-2022
REM P2(1)/c (#14 in standard setting)
CELL 0.71073  28.918532  11.082590  20.335278  90.0000 109.3631  90.0000
ZERR    8.00   0.001054   0.000317   0.000794   0.0000   0.0042   0.0000
LATT  1
SYMM -x, y+1/2,-z+1/2
SFAC    C    H    N    O   NI
UNIT  256  352   16   16    8
SIZE 0.08 0.45 0.50
TEMP 25.0

L.S. 44
BOND
LIST 4
FMAP 2
PLAN 201

ACTA

OMIT    -1   0   2

ISOR 0.020 0.010 C12A C13A

EADP             C26A C26'
EADP             C27A C27'
EADP             C28A C28'

DFIX  21.0 0.010 C25A C26A C25A C27A C25A C28A
DFIX  21.0 0.010 C25A C26' C25A C27' C25A C28'

DFIX  31.0 0.020 C26A C27A C26A C28A C27A C28A
DFIX  31.0 0.020 C26' C27' C26' C28' C27' C28'

ISOR 0.020 0.010 C26A   >  C28'

EADP             C30A C30'
EADP             C31A C31'
EADP             C32A C32'

DFIX  21.0 0.010 C29A C30A C29A C31A C29A C32A
DFIX  21.0 0.010 C29A C30' C29A C31' C29A C32'

DFIX  31.0 0.020 C30A C31A C30A C32A C31A C32A
DFIX  31.0 0.020 C30' C31' C30' C32' C31' C32'

ISOR 0.020 0.010 C30A   >  C32'

EADP             C26B C26"
EADP             C27B C27"
EADP             C28B C28"

DFIX  21.0 0.010 C25B C26B C25B C27B C25B C28B
DFIX  21.0 0.010 C25B C26" C25B C27" C25B C28"

DFIX  31.0 0.020 C26B C27B C26B C28B C27B C28B
DFIX  31.0 0.020 C26" C27" C26" C28" C27" C28"

ISOR 0.020 0.010 C26B   >  C28"

EADP             C30B C30"
EADP             C31B C31"
EADP             C32B C32"

DFIX  21.0 0.010 C29B C30B C29B C31B C29B C32B
DFIX  21.0 0.010 C29B C30" C29B C31" C29B C32"

DFIX  31.0 0.020 C30B C31B C30B C32B C31B C32B
DFIX  31.0 0.020 C30" C31" C30" C32" C31" C32"

ISOR 0.020 0.010 C30B   >  C32"

WGHT    0.045400    2.418900
FVAR       2.05696   1.53083   2.48609   0.46344   0.81603   0.69220   0.66870
NI1A  5    0.235059    0.295897    0.166555    11.00000    0.03527    0.05094 =
         0.03768    0.00887    0.00891   -0.00109
O1A   4    0.210357    0.191183    0.214909    11.00000    0.03688    0.06362 =
         0.04276    0.01533    0.00880   -0.00218
O2A   4    0.173807    0.315789    0.105300    11.00000    0.03749    0.05724 =
         0.04251    0.01476    0.00782   -0.00258
N1A   3    0.299925    0.276210    0.225728    11.00000    0.03730    0.05165 =
         0.03750    0.00605    0.00951   -0.00137
N2A   3    0.263784    0.398061    0.117291    11.00000    0.04075    0.04423 =
         0.03745    0.00317    0.01077   -0.00193
C1A   1    0.162492    0.168441    0.180153    11.00000    0.03679    0.05263 =
         0.04040    0.00587    0.01475    0.00484
C2A   1    0.142060    0.237825    0.119208    11.00000    0.03782    0.05064 =
         0.03885    0.00636    0.01498    0.00256
C3A   1    0.093573    0.223479    0.076344    11.00000    0.03619    0.05713 =
         0.04631    0.00756    0.01320    0.00451
C4A   1    0.066903    0.136638    0.097961    11.00000    0.03291    0.07960 =
         0.06760    0.01768    0.01157   -0.00183
AFIX  43
H4AA  2    0.034270    0.124127    0.071257    11.00000   -1.20000
AFIX   0
C5A   1    0.086903    0.068489    0.157315    11.00000    0.04400    0.07813 =
         0.07304    0.02448    0.02270   -0.00527
AFIX  43
H5AA  2    0.067214    0.011845    0.169027    11.00000   -1.20000
AFIX   0
C6A   1    0.135426    0.080966    0.200514    11.00000    0.04325    0.06129 =
         0.05154    0.01479    0.02263    0.00479
C7A   1    0.072469    0.294172    0.008172    11.00000    0.04230    0.06044 =
         0.04463    0.00682    0.00538    0.00324
C8A   1    0.018857    0.262379   -0.030041    11.00000    0.05492    0.11063 =
         0.07421    0.02868   -0.01106   -0.00893
AFIX 137
H8AA  2   -0.000407    0.281985   -0.001092    11.00000   -1.50000
H8AB  2    0.016116    0.177633   -0.040390    11.00000   -1.50000
H8AC  2    0.007164    0.307535   -0.072661    11.00000   -1.50000
AFIX   0
C9A   1    0.075757    0.430308    0.022208    11.00000    0.07266    0.06517 =
         0.05984    0.01079    0.01021    0.01668
AFIX 137
H9AA  2    0.053871    0.452028    0.046907    11.00000   -1.50000
H9AB  2    0.066742    0.473072   -0.021275    11.00000   -1.50000
H9AC  2    0.108716    0.451099    0.049783    11.00000   -1.50000
AFIX   0
C10A  1    0.101946    0.264746   -0.040182    11.00000    0.07829    0.08216 =
         0.04145    0.00217    0.01403    0.00402
AFIX 137
H10A  2    0.099272    0.180143   -0.050922    11.00000   -1.50000
H10B  2    0.135750    0.285249   -0.017389    11.00000   -1.50000
H10C  2    0.089254    0.310439   -0.082478    11.00000   -1.50000
AFIX   0
C11A  1    0.158238    0.002331    0.264870    11.00000    0.05699    0.06743 =
         0.05697    0.02239    0.02408    0.00615
C12A  1    0.121951   -0.092571    0.273821    11.00000    0.08313    0.13116 =
         0.12315    0.07651    0.03424   -0.00501
AFIX 137
H12A  2    0.094693   -0.052712    0.281446    11.00000   -1.50000
H12B  2    0.138125   -0.143030    0.313094    11.00000   -1.50000
H12C  2    0.110393   -0.141186    0.232507    11.00000   -1.50000
AFIX   0
C13A  1    0.175863    0.081808    0.329997    11.00000    0.12848    0.09673 =
         0.05498    0.02255    0.04276    0.03518
AFIX 137
H13A  2    0.200091    0.137509    0.325593    11.00000   -1.50000
H13B  2    0.189952    0.031985    0.370316    11.00000   -1.50000
H13C  2    0.148603    0.125785    0.334937    11.00000   -1.50000
AFIX   0
C14A  1    0.202003   -0.066262    0.257995    11.00000    0.07177    0.06156 =
         0.06737    0.01092    0.01822    0.01415
AFIX 137
H14A  2    0.226598   -0.009959    0.255513    11.00000   -1.50000
H14B  2    0.191689   -0.114323    0.216375    11.00000   -1.50000
H14C  2    0.215327   -0.117767    0.297761    11.00000   -1.50000
AFIX   0
C15A  1    0.315052    0.203245    0.281488    11.00000    0.04368    0.07650 =
         0.04923    0.02207    0.00966   -0.00119
AFIX  43
H15A  2    0.291728    0.161651    0.294952    11.00000   -1.20000
AFIX   0
C16A  1    0.363584    0.187886    0.319231    11.00000    0.04845    0.07191 =
         0.05009    0.01909    0.00791    0.00207
AFIX  43
H16A  2    0.372475    0.135280    0.356998    11.00000   -1.20000
AFIX   0
C17A  1    0.399766    0.249688    0.301982    11.00000    0.03971    0.05039 =
         0.04067   -0.00435    0.00771    0.00332
C18A  1    0.383494    0.325839    0.244785    11.00000    0.03850    0.05285 =
         0.04374   -0.00235    0.01083   -0.00562
AFIX  43
H18A  2    0.406175    0.369731    0.231120    11.00000   -1.20000
AFIX   0
C19A  1    0.334326    0.337480    0.207937    11.00000    0.04031    0.04295 =
         0.03411   -0.00318    0.01045   -0.00316
C20A  1    0.313104    0.410353    0.144535    11.00000    0.04046    0.03986 =
         0.03660   -0.00271    0.01218   -0.00328
C21A  1    0.338818    0.480631    0.112979    11.00000    0.04324    0.04812 =
         0.04381   -0.00273    0.01494   -0.00694
AFIX  43
H21A  2    0.372644    0.487291    0.133269    11.00000   -1.20000
AFIX   0
C22A  1    0.315307    0.541838    0.051451    11.00000    0.05208    0.04333 =
         0.04193   -0.00072    0.01904   -0.00645
C23A  1    0.264916    0.526861    0.024328    11.00000    0.05766    0.05030 =
         0.04179    0.00834    0.01195   -0.00179
AFIX  43
H23A  2    0.247331    0.565308   -0.017067    11.00000   -1.20000
AFIX   0
C24A  1    0.240565    0.456084    0.057677    11.00000    0.04391    0.05293 =
         0.04245    0.00759    0.00712   -0.00278
AFIX  43
H24A  2    0.206734    0.448174    0.038153    11.00000   -1.20000
AFIX   0
C25A  1    0.454257    0.229991    0.341432    11.00000    0.03796    0.06422 =
         0.05361    0.00114    0.00456    0.00440
PART   1
C26A  1    0.463635    0.220559    0.419779    41.00000    0.05173    0.10606 =
         0.05913    0.00589   -0.00058    0.00932
AFIX 137
H26A  2    0.446312    0.152225    0.428977    41.00000   -1.50000
H26B  2    0.452366    0.292706    0.435773    41.00000   -1.50000
H26C  2    0.498118    0.210821    0.443794    41.00000   -1.50000
AFIX   0
C27A  1    0.484859    0.338851    0.330900    41.00000    0.05192    0.07084 =
         0.08596   -0.01070   -0.01057   -0.00783
AFIX 137
H27A  2    0.480927    0.346638    0.282325    41.00000   -1.50000
H27B  2    0.518827    0.325947    0.357031    41.00000   -1.50000
H27C  2    0.473747    0.411282    0.346830    41.00000   -1.50000
AFIX   0
C28A  1    0.472654    0.119703    0.313080    41.00000    0.05287    0.06503 =
         0.08214    0.00807    0.02193    0.00826
AFIX 137
H28A  2    0.458006    0.048384    0.324387    41.00000   -1.50000
H28B  2    0.507654    0.114644    0.333578    41.00000   -1.50000
H28C  2    0.463914    0.126462    0.263379    41.00000   -1.50000
AFIX   0
PART   2
C26'  1    0.462669    0.165570    0.412219   -41.00000    0.05173    0.10606 =
         0.05913    0.00589   -0.00058    0.00932
AFIX 137
H26D  2    0.449256    0.085564    0.403998   -41.00000   -1.50000
H26E  2    0.446772    0.210240    0.439091   -41.00000   -1.50000
H26F  2    0.497182    0.161059    0.437354   -41.00000   -1.50000
AFIX   0
C27'  1    0.483030    0.347026    0.353310   -41.00000    0.05192    0.07084 =
         0.08596   -0.01070   -0.01057   -0.00783
AFIX 137
H27D  2    0.468903    0.403313    0.377118   -41.00000   -1.50000
H27E  2    0.481930    0.380307    0.309231   -41.00000   -1.50000
H27F  2    0.516471    0.331545    0.381098   -41.00000   -1.50000
AFIX   0
C28'  1    0.471829    0.142280    0.296148   -41.00000    0.05287    0.06503 =
         0.08214    0.00807    0.02193    0.00826
AFIX 137
H28D  2    0.453963    0.067918    0.291141   -41.00000   -1.50000
H28E  2    0.506190    0.126755    0.317989   -41.00000   -1.50000
H28F  2    0.466311    0.177371    0.251025   -41.00000   -1.50000
AFIX   0
PART   0
C29A  1    0.343788    0.621698    0.017287    11.00000    0.06568    0.06044 =
         0.05641    0.01135    0.02601   -0.00866
PART   1
C30A  1    0.312358    0.681872   -0.049548    51.00000    0.08460    0.10739 =
         0.07819    0.04502    0.02266   -0.02143
AFIX 137
H30A  2    0.297742    0.621307   -0.083910    51.00000   -1.50000
H30B  2    0.332379    0.734152   -0.066477    51.00000   -1.50000
H30C  2    0.287053    0.728258   -0.040576    51.00000   -1.50000
AFIX   0
C31A  1    0.385885    0.551291    0.005852    51.00000    0.08251    0.09312 =
         0.08699    0.01148    0.05158   -0.00670
AFIX 137
H31A  2    0.372840    0.488342   -0.027600    51.00000   -1.50000
H31B  2    0.405859    0.516430    0.049175    51.00000   -1.50000
H31C  2    0.405418    0.604847   -0.011206    51.00000   -1.50000
AFIX   0
C32A  1    0.368165    0.724780    0.070257    51.00000    0.09678    0.06772 =
         0.08525    0.00542    0.02981   -0.03204
AFIX 137
H32A  2    0.392880    0.690939    0.110000    51.00000   -1.50000
H32B  2    0.343657    0.763845    0.085049    51.00000   -1.50000
H32C  2    0.382883    0.782664    0.048153    51.00000   -1.50000
AFIX   0
PART   2
C30'  1    0.318390    0.595898   -0.062111   -51.00000    0.08460    0.10739 =
         0.07819    0.04502    0.02266   -0.02143
AFIX 137
H30D  2    0.320460    0.511285   -0.070857   -51.00000   -1.50000
H30E  2    0.334522    0.641001   -0.088504   -51.00000   -1.50000
H30F  2    0.284584    0.619557   -0.075752   -51.00000   -1.50000
AFIX   0
C31'  1    0.395969    0.579216    0.035226   -51.00000    0.08251    0.09312 =
         0.08699    0.01148    0.05158   -0.00670
AFIX 137
H31D  2    0.396521    0.492845    0.031970   -51.00000   -1.50000
H31E  2    0.414354    0.603680    0.081875   -51.00000   -1.50000
H31F  2    0.410304    0.614035    0.003273   -51.00000   -1.50000
AFIX   0
C32'  1    0.335942    0.748853    0.034369   -51.00000    0.09678    0.06772 =
         0.08525    0.00542    0.02981   -0.03204
AFIX 137
H32D  2    0.302191    0.770262    0.011971   -51.00000   -1.50000
H32E  2    0.356392    0.801139    0.018247   -51.00000   -1.50000
H32F  2    0.344176    0.757265    0.083919   -51.00000   -1.50000
AFIX   0
PART   0
NI1B  5    0.263025    0.555379    0.282414    11.00000    0.03601    0.04530 =
         0.04440    0.00926    0.01132    0.00076
O1B   4    0.323368    0.614057    0.292047    11.00000    0.03863    0.05692 =
         0.04613    0.01214    0.01152   -0.00223
O2B   4    0.289111    0.478337    0.365072    11.00000    0.03773    0.05568 =
         0.05118    0.01594    0.00834   -0.00219
N1B   3    0.233001    0.639163    0.198871    11.00000    0.03988    0.04305 =
         0.04293    0.00635    0.01478    0.00017
N2B   3    0.198835    0.504463    0.270352    11.00000    0.04020    0.04250 =
         0.04660    0.00834    0.01406    0.00030
C1B   1    0.355819    0.583152    0.354645    11.00000    0.03758    0.04220 =
         0.04298    0.00246    0.01280    0.00398
C2B   1    0.337086    0.507281    0.395178    11.00000    0.03643    0.04294 =
         0.04655    0.00230    0.01280    0.00290
C3B   1    0.365469    0.468637    0.461359    11.00000    0.04253    0.04546 =
         0.04575    0.00575    0.01384    0.00704
C4B   1    0.413878    0.509788    0.484407    11.00000    0.04601    0.06728 =
         0.04289    0.00761    0.00747    0.00456
AFIX  43
H4BA  2    0.434582    0.485000    0.527894    11.00000   -1.20000
AFIX   0
C5B   1    0.432234    0.585940    0.445110    11.00000    0.03753    0.06690 =
         0.05213   -0.00236    0.00935   -0.00532
AFIX  43
H5BA  2    0.464667    0.611178    0.463395    11.00000   -1.20000
AFIX   0
C6B   1    0.403900    0.626203    0.379136    11.00000    0.04239    0.05111 =
         0.04315   -0.00182    0.01736   -0.00066
C7B   1    0.344318    0.389069    0.506256    11.00000    0.05313    0.06008 =
         0.05015    0.01634    0.01425    0.00546
C8B   1    0.382429    0.356968    0.576037    11.00000    0.08040    0.14438 =
         0.07032    0.05583    0.00723   -0.01562
AFIX 137
H8BA  2    0.408549    0.312142    0.568257    11.00000   -1.50000
H8BB  2    0.367441    0.308913    0.602710    11.00000   -1.50000
H8BC  2    0.395329    0.429606    0.601144    11.00000   -1.50000
AFIX   0
C9B   1    0.301931    0.454560    0.520456    11.00000    0.08866    0.08059 =
         0.08566    0.00925    0.05561    0.00526
AFIX 137
H9BA  2    0.314005    0.526542    0.546819    11.00000   -1.50000
H9BB  2    0.287784    0.402615    0.546449    11.00000   -1.50000
H9BC  2    0.277446    0.475559    0.476997    11.00000   -1.50000
AFIX   0
C10B  1    0.324398    0.271232    0.467617    11.00000    0.09604    0.04972 =
         0.09528    0.01740    0.03843    0.00080
AFIX 137
H10D  2    0.350861    0.226142    0.461011    11.00000   -1.50000
H10E  2    0.300599    0.289523    0.423083    11.00000   -1.50000
H10F  2    0.309271    0.224308    0.494585    11.00000   -1.50000
AFIX   0
C11B  1    0.422846    0.714594    0.335654    11.00000    0.04682    0.06236 =
         0.04897   -0.00339    0.01862   -0.00975
C12B  1    0.476331    0.749802    0.372457    11.00000    0.06071    0.11707 =
         0.07757    0.01204    0.01679   -0.03684
AFIX 137
H12D  2    0.496448    0.678753    0.381011    11.00000   -1.50000
H12E  2    0.479367    0.788360    0.415965    11.00000   -1.50000
H12F  2    0.486764    0.804401    0.343504    11.00000   -1.50000
AFIX   0
C13B  1    0.391534    0.829999    0.321000    11.00000    0.08814    0.05388 =
         0.07467    0.00071    0.03855   -0.01104
AFIX 137
H13D  2    0.357530    0.808822    0.301207    11.00000   -1.50000
H13E  2    0.400771    0.880027    0.288863    11.00000   -1.50000
H13F  2    0.396757    0.873181    0.363782    11.00000   -1.50000
AFIX   0
C14B  1    0.419157    0.656490    0.265588    11.00000    0.06774    0.07722 =
         0.06165   -0.00407    0.03567   -0.00644
AFIX 137
H14D  2    0.440809    0.588336    0.273526    11.00000   -1.50000
H14E  2    0.428270    0.714422    0.236986    11.00000   -1.50000
H14F  2    0.386086    0.630367    0.242426    11.00000   -1.50000
AFIX   0
C15B  1    0.255568    0.710099    0.165346    11.00000    0.04621    0.05656 =
         0.05056    0.00748    0.02044   -0.00101
AFIX  43
H15B  2    0.289494    0.717646    0.183032    11.00000   -1.20000
AFIX   0
C16B  1    0.230097    0.771914    0.105703    11.00000    0.05418    0.05596 =
         0.05055    0.01174    0.02572   -0.00110
AFIX  43
H16B  2    0.247064    0.820279    0.084062    11.00000   -1.20000
AFIX   0
C17B  1    0.179596    0.763281    0.077365    11.00000    0.05451    0.04843 =
         0.04527    0.00798    0.01993    0.00334
C18B  1    0.156914    0.689577    0.112535    11.00000    0.04325    0.05245 =
         0.04189    0.00703    0.01225    0.00118
AFIX  43
H18B  2    0.123044    0.680361    0.095389    11.00000   -1.20000
AFIX   0
C19B  1    0.183648    0.629716    0.172447    11.00000    0.04314    0.04002 =
         0.03911    0.00298    0.01361    0.00004
C20B  1    0.163592    0.553670    0.215680    11.00000    0.04146    0.03977 =
         0.03850    0.00443    0.01177    0.00046
C21B  1    0.114475    0.534477    0.205066    11.00000    0.04077    0.05389 =
         0.03941    0.00775    0.00978    0.00023
AFIX  43
H21B  2    0.091060    0.569805    0.166934    11.00000   -1.20000
AFIX   0
C22B  1    0.099545    0.463417    0.250338    11.00000    0.04133    0.04938 =
         0.04243    0.00447    0.01444   -0.00051
C23B  1    0.136559    0.410593    0.304469    11.00000    0.04506    0.05690 =
         0.05357    0.01776    0.01735   -0.00034
AFIX  43
H23B  2    0.128473    0.359331    0.335200    11.00000   -1.20000
AFIX   0
C24B  1    0.185077    0.432730    0.313499    11.00000    0.04360    0.05494 =
         0.05336    0.02074    0.01219    0.00428
AFIX  43
H24B  2    0.209060    0.396756    0.350725    11.00000   -1.20000
AFIX   0
C25B  1    0.151123    0.831147    0.011306    11.00000    0.06312    0.06836 =
         0.05317    0.02267    0.02193    0.01398
PART   1
C26B  1    0.166602    0.967668    0.023571    61.00000    0.10627    0.07155 =
         0.08434    0.02527    0.01967    0.01936
AFIX 137
H26G  2    0.157222    0.998986    0.061327    61.00000   -1.50000
H26H  2    0.150550    1.012904   -0.018013    61.00000   -1.50000
H26I  2    0.201474    0.974375    0.034881    61.00000   -1.50000
AFIX   0
C27B  1    0.097676    0.826225   -0.005248    61.00000    0.06907    0.13800 =
         0.09652    0.06547    0.00725    0.00699
AFIX 137
H27G  2    0.086106    0.746780   -0.021335    61.00000   -1.50000
H27H  2    0.082408    0.884053   -0.041010    61.00000   -1.50000
H27I  2    0.089604    0.844628    0.035788    61.00000   -1.50000
AFIX   0
C28B  1    0.167942    0.789866   -0.047989    61.00000    0.12285    0.10398 =
         0.05109    0.01483    0.02009    0.03740
AFIX 137
H28G  2    0.159651    0.706387   -0.057821    61.00000   -1.50000
H28H  2    0.202804    0.799681   -0.035056    61.00000   -1.50000
H28I  2    0.152042    0.837335   -0.088718    61.00000   -1.50000
AFIX   0
PART   2
C26"  1    0.120505    0.730567   -0.042310   -61.00000    0.10627    0.07155 =
         0.08434    0.02527    0.01967    0.01936
AFIX 137
H26J  2    0.097850    0.692174   -0.023546   -61.00000   -1.50000
H26K  2    0.142582    0.671340   -0.049492   -61.00000   -1.50000
H26L  2    0.102765    0.768015   -0.085969   -61.00000   -1.50000
AFIX   0
C27"  1    0.178074    0.903276   -0.024690   -61.00000    0.06907    0.13800 =
         0.09652    0.06547    0.00725    0.00699
AFIX 137
H27J  2    0.203810    0.855333   -0.031364   -61.00000   -1.50000
H27K  2    0.191974    0.972820    0.002944   -61.00000   -1.50000
H27L  2    0.156041    0.928782   -0.069161   -61.00000   -1.50000
AFIX   0
C28"  1    0.108956    0.901347    0.024323   -61.00000    0.12285    0.10398 =
         0.05109    0.01483    0.02009    0.03740
AFIX 137
H28J  2    0.087910    0.845960    0.037206   -61.00000   -1.50000
H28K  2    0.090464    0.943326   -0.017407   -61.00000   -1.50000
H28L  2    0.122235    0.958473    0.061275   -61.00000   -1.50000
AFIX   0
PART   0
C29B  1    0.045760    0.446876    0.242927    11.00000    0.04166    0.07453 =
         0.05091    0.01474    0.01671   -0.00108
PART   1
C30B  1    0.036082    0.310964    0.246250    71.00000    0.05683    0.09281 =
         0.12284    0.00705    0.02197   -0.02256
AFIX 137
H30G  2    0.041106    0.271232    0.207214    71.00000   -1.50000
H30H  2    0.002910    0.298582    0.244835    71.00000   -1.50000
H30I  2    0.058189    0.278220    0.288775    71.00000   -1.50000
AFIX   0
C31B  1    0.039213    0.504402    0.308212    71.00000    0.06034    0.12876 =
         0.09173   -0.01063    0.03719    0.01406
AFIX 137
H31G  2    0.061581    0.467692    0.349217    71.00000   -1.50000
H31H  2    0.006189    0.492016    0.307473    71.00000   -1.50000
H31I  2    0.045787    0.589358    0.308643    71.00000   -1.50000
AFIX   0
C32B  1    0.011764    0.505512    0.179528    71.00000    0.04443    0.13718 =
         0.07685    0.03140    0.01247    0.00135
AFIX 137
H32G  2    0.013808    0.465284    0.138773    71.00000   -1.50000
H32H  2    0.020705    0.588738    0.178503    71.00000   -1.50000
H32I  2   -0.021173    0.500376    0.180372    71.00000   -1.50000
AFIX   0
PART   2
C30"  1    0.034459    0.370461    0.296624   -71.00000    0.05683    0.09281 =
         0.12284    0.00705    0.02197   -0.02256
AFIX 137
H30J  2    0.043570    0.288349    0.292164   -71.00000   -1.50000
H30K  2    0.000002    0.374406    0.289697   -71.00000   -1.50000
H30L  2    0.052578    0.399754    0.342354   -71.00000   -1.50000
AFIX   0
C31"  1    0.024534    0.575643    0.248060   -71.00000    0.06034    0.12876 =
         0.09173   -0.01063    0.03719    0.01406
AFIX 137
H31J  2    0.042662    0.611506    0.292035   -71.00000   -1.50000
H31K  2   -0.009323    0.568730    0.244389   -71.00000   -1.50000
H31L  2    0.027288    0.625400    0.210892   -71.00000   -1.50000
AFIX   0
C32"  1    0.015575    0.406085    0.167588   -71.00000    0.04443    0.13718 =
         0.07685    0.03140    0.01247    0.00135
AFIX 137
H32J  2    0.022752    0.323160    0.161305   -71.00000   -1.50000
H32K  2    0.024145    0.455306    0.134523   -71.00000   -1.50000
H32L  2   -0.018774    0.414652    0.160509   -71.00000   -1.50000
PART   0

AFIX   0
HKLF 4


REM  rx0704 in P2(1)/c
REM wR2 = 0.109854, GooF = S = 1.01039, Restrained GooF = 1.04361 for all data
REM R1 = 0.043862 for 10064 Fo > 4sig(Fo) and 0.072629 for all 14101 data
REM 745 parameters refined using 204 restraints

END

WGHT      0.0452      2.4381

REM Highest difference peak  0.347,  deepest hole -0.262,  1-sigma level  0.044
Q1    1   0.0116  0.4327  0.1527  11.00000  0.05    0.35
Q2    1   0.0386  0.4241  0.3102  11.00000  0.05    0.32
Q3    1   0.1041  0.7012 -0.0436  11.00000  0.05    0.28
Q4    1   0.1438  0.7442 -0.0489  11.00000  0.05    0.26
Q5    1   0.3232  0.3630  0.1709  11.00000  0.05    0.23
Q6    1   0.0289  0.3213  0.1953  11.00000  0.05    0.23
Q7    1   0.0323  0.3235  0.2674  11.00000  0.05    0.23
Q8    1   0.2282  0.5327  0.2904  11.00000  0.05    0.23
Q9    1   0.1488  0.2177  0.1577  11.00000  0.05    0.23
Q10   1   0.1803  0.8381 -0.0396  11.00000  0.05    0.22
Q11   1   0.1390  0.5627  0.2221  11.00000  0.05    0.22
Q12   1   0.0739  0.4562  0.2487  11.00000  0.05    0.22
Q13   1   0.4088  0.6765  0.3571  11.00000  0.05    0.22
Q14   1   0.3070  0.6030 -0.0791  11.00000  0.05    0.22
Q15   1   0.2072  0.2776  0.1803  11.00000  0.05    0.21
Q16   1   0.2913  0.6193  0.2824  11.00000  0.05    0.21
Q17   1   0.2936  0.2877  0.4002  11.00000  0.05    0.21
Q18   1   0.2189  0.2020  0.1781  11.00000  0.05    0.20
Q19   1   0.1719  0.6008  0.2033  11.00000  0.05    0.20
Q20   1   0.0843  0.2565  0.0472  11.00000  0.05    0.20
Q21   1   0.1186 -0.0146  0.3116  11.00000  0.05    0.19
Q22   1   0.4290  0.2458  0.3200  11.00000  0.05    0.19
Q23   1   0.2605  0.2833  0.1509  11.00000  0.05    0.19
Q24   1   0.3561  0.3413  0.2280  11.00000  0.05    0.19
Q25   1   0.2529  0.2236  0.1609  11.00000  0.05    0.19
Q26   1   0.3373  0.3394  0.4895  11.00000  0.05    0.19
Q27   1   0.2374  0.6020  0.1726  11.00000  0.05    0.19
Q28   1   0.1970  0.5141  0.3023  11.00000  0.05    0.18
Q29   1   0.2405  0.6851  0.1920  11.00000  0.05    0.18
Q30   1   0.2667  0.3095  0.1613  11.00000  0.05    0.18
Q31   1   0.1868  0.1936  0.2084  11.00000  0.05    0.18
Q32   1   0.3548  0.4428  0.4878  11.00000  0.05    0.18
Q33   1   0.2917  0.3910  0.1292  11.00000  0.05    0.18
Q34   1   0.2999  0.5419 -0.0856  11.00000  0.05    0.18
Q35   1   0.0559  0.2453  0.2552  11.00000  0.05    0.18
Q36   1   0.1541  0.2922  0.1126  11.00000  0.05    0.18
Q37   1   0.2547  0.4207  0.0886  11.00000  0.05    0.18
Q38   1   0.1492  0.1836  0.1327  11.00000  0.05    0.18
Q39   1   0.3235  0.2937  0.2145  11.00000  0.05    0.18
Q40   1   0.0806  0.1957  0.0929  11.00000  0.05    0.18
Q41   1   0.2612  0.6427  0.2970  11.00000  0.05    0.18
Q42   1   0.1817  0.9867  0.0490  11.00000  0.05    0.18
Q43   1   0.1996  0.9375  0.0108  11.00000  0.05    0.17
Q44   1   0.2911  0.5546  0.2623  11.00000  0.05    0.17
Q45   1   0.1161  0.2212  0.0911  11.00000  0.05    0.17
Q46   1   0.2906  0.5348  0.0413  11.00000  0.05    0.17
Q47   1   0.4463  0.6908  0.2619  11.00000  0.05    0.17
Q48   1   0.3274  0.4129  0.1288  11.00000  0.05    0.17
Q49   1   0.0051  0.1831 -0.0317  11.00000  0.05    0.17
Q50   1   0.3818  0.6232  0.3750  11.00000  0.05    0.17
Q51   1   0.3241  0.7189  0.0054  11.00000  0.05    0.16
Q52   1   0.1640  0.3154  0.0828  11.00000  0.05    0.16
Q53   1   0.1579  0.4172  0.2993  11.00000  0.05    0.16
Q54   1   0.0878  0.1616  0.0705  11.00000  0.05    0.16
Q55   1   0.1067  0.5279  0.2417  11.00000  0.05    0.16
Q56   1   0.1133  0.4209  0.2617  11.00000  0.05    0.16
Q57   1   0.3425  0.5202 -0.0499  11.00000  0.05    0.16
Q58   1   0.2910  0.7618 -0.0221  11.00000  0.05    0.16
Q59   1   0.3322  0.5668  0.0332  11.00000  0.05    0.16
Q60   1   0.2607  0.3858  0.0904  11.00000  0.05    0.16
Q61   1   0.0884  0.2625 -0.0133  11.00000  0.05    0.16
Q62   1   0.3533  0.5376 -0.0342  11.00000  0.05    0.16
Q63   1   0.2093  0.6324  0.1854  11.00000  0.05    0.15
Q64   1   0.2615  0.0361  0.2849  11.00000  0.05    0.15
Q65   1   0.3228  0.5353  0.0885  11.00000  0.05    0.15
Q66   1   0.4635  0.3380  0.4131  11.00000  0.05    0.15
Q67   1   0.3511  0.5251  0.3696  11.00000  0.05    0.15
Q68   1   0.0534  0.1379  0.0878  11.00000  0.05    0.15
Q69   1   0.1065  0.9150  0.0504  11.00000  0.05    0.15
Q70   1   0.0822 -0.0746  0.2580  11.00000  0.05    0.15
Q71   1   0.1900  0.2806  0.0910  11.00000  0.05    0.15
Q72   1   0.3868  0.4937  0.4782  11.00000  0.05    0.15
Q73   1   0.0377  0.6637  0.2274  11.00000  0.05    0.15
Q74   1   0.1657  0.7985  0.0489  11.00000  0.05    0.15
Q75   1   0.4183  0.5626  0.4650  11.00000  0.05    0.15
Q76   1   0.1669  0.9571 -0.0032  11.00000  0.05    0.15
Q77   1   0.0795  0.3761  0.0211  11.00000  0.05    0.15
Q78   1   0.0051  0.3268 -0.0599  11.00000  0.05    0.15
Q79   1   0.1070 -0.1721  0.2076  11.00000  0.05    0.15
Q80   1   0.2511  0.5291  0.0513  11.00000  0.05    0.15
Q81   1   0.2607  0.4533  0.2798  11.00000  0.05    0.14
Q82   1   0.2227  0.3815  0.1608  11.00000  0.05    0.14
Q83   1   0.1099  0.0971  0.1953  11.00000  0.05    0.14
Q84   1   0.0157  0.5126  0.1267  11.00000  0.05    0.14
Q85   1   0.3583  0.3361  0.6199  11.00000  0.05    0.14
Q86   1   0.3310  0.6248  0.2726  11.00000  0.05    0.14
Q87   1   0.4603  0.1769  0.3335  11.00000  0.05    0.14
Q88   1   0.2237  0.4561  0.0537  11.00000  0.05    0.14
Q89   1   0.1658  0.0420  0.2919  11.00000  0.05    0.14
Q90   1   0.3442  0.5802  0.3855  11.00000  0.05    0.14
Q91   1   0.2168  0.2773  0.2086  11.00000  0.05    0.14
Q92   1   0.1999  0.8093  0.1038  11.00000  0.05    0.14
Q93   1   0.4508  0.0706  0.4195  11.00000  0.05    0.14
Q94   1   0.3112  0.2760  0.2708  11.00000  0.05    0.14
Q95   1   0.1091  0.4723  0.2214  11.00000  0.05    0.14
Q96   1   0.4673  0.2739  0.3391  11.00000  0.05    0.14
Q97   1   0.1389 -0.1060  0.3331  11.00000  0.05    0.14
Q98   1   0.2319 -0.1227  0.2937  11.00000  0.05    0.14
Q99   1   0.1718  0.6273  0.1323  11.00000  0.05    0.14
Q100  1   0.3124  0.4974  0.3914  11.00000  0.05    0.14
Q101  1   0.1297  0.2213 -0.0293  11.00000  0.05    0.14
Q102  1   0.1702  0.7601  0.0980  11.00000  0.05    0.14
Q103  1   0.2727  0.2645  0.1961  11.00000  0.05    0.14
Q104  1   0.0495  0.3965  0.2526  11.00000  0.05    0.14
Q105  1   0.3085  0.2469  0.2459  11.00000  0.05    0.14
Q106  1   0.3898  0.2672  0.2640  11.00000  0.05    0.13
Q107  1   0.3505  0.6467  0.0362  11.00000  0.05    0.13
Q108  1   0.2081  1.0087  0.0356  11.00000  0.05    0.13
Q109  1   0.4182  0.5803  0.4004  11.00000  0.05    0.13
Q110  1   0.3217  0.4058  0.5147  11.00000  0.05    0.13
Q111  1   0.3358  0.6795 -0.0881  11.00000  0.05    0.13
Q112  1   0.2764  0.6680 -0.0738  11.00000  0.05    0.13
Q113  1   0.4845  0.0722  0.3526  11.00000  0.05    0.13
Q114  1   0.3926  0.2913  0.2820  11.00000  0.05    0.13
Q115  1   0.4239  0.6954  0.3062  11.00000  0.05    0.13
Q116  1   0.3010  0.4334  0.5603  11.00000  0.05    0.13
Q117  1   0.2484  0.5607  0.3202  11.00000  0.05    0.13
Q118  1   0.1998  0.7365  0.0841  11.00000  0.05    0.13
Q119  1   0.3580  0.3754  0.5329  11.00000  0.05    0.13
Q120  1   0.0635  0.2559  0.2101  11.00000  0.05    0.13
Q121  1   0.3418  0.2452  0.3179  11.00000  0.05    0.13
Q122  1   0.2466  0.3162  0.1183  11.00000  0.05    0.13
Q123  1   0.1384  0.8902  0.0099  11.00000  0.05    0.13
Q124  1   0.4169  0.5645 -0.0078  11.00000  0.05    0.13
Q125  1   0.0388  0.4720  0.2605  11.00000  0.05    0.13
Q126  1   0.3954  0.3435  0.2405  11.00000  0.05    0.13
Q127  1   0.3823  0.2126  0.3100  11.00000  0.05    0.13
Q128  1   0.3317  0.6426  0.3058  11.00000  0.05    0.13
Q129  1   0.3268  0.4836  0.0648  11.00000  0.05    0.13
Q130  1   0.2100  0.5658  0.0497  11.00000  0.05    0.13
Q131  1   0.3937  0.2830  0.3215  11.00000  0.05    0.13
Q132  1   0.3523  0.4600  0.4214  11.00000  0.05    0.13
Q133  1   0.4112  0.9016  0.3046  11.00000  0.05    0.13
Q134  1   0.2628 -0.1442  0.2800  11.00000  0.05    0.13
Q135  1   0.2542  0.3603  0.1810  11.00000  0.05    0.13
Q136  1   0.3721  0.7287  0.1307  11.00000  0.05    0.13
Q137  1   0.3688  0.1772  0.3804  11.00000  0.05    0.13
Q138  1   0.2918  0.5507  0.5000  11.00000  0.05    0.12
Q139  1   0.4471  0.7233  0.3513  11.00000  0.05    0.12
Q140  1   0.3586  0.2453  0.5832  11.00000  0.05    0.12
Q141  1   0.4420  0.7310  0.4724  11.00000  0.05    0.12
Q142  1   0.2256  0.4421  0.3706  11.00000  0.05    0.12
Q143  1   0.2229  0.1368  0.2101  11.00000  0.05    0.12
Q144  1   0.1470  0.1411  0.2005  11.00000  0.05    0.12
Q145  1   0.3868  0.6483  0.0522  11.00000  0.05    0.12
Q146  1   0.0614 -0.0496  0.1490  11.00000  0.05    0.12
Q147  1   0.1864  0.4986  0.1612  11.00000  0.05    0.12
Q148  1   0.1773 -0.0055  0.2533  11.00000  0.05    0.12
Q149  1   0.2977  0.4411 -0.1066  11.00000  0.05    0.12
Q150  1   0.3229  0.7449 -0.0528  11.00000  0.05    0.12
Q151  1   0.1424  0.0378  0.2233  11.00000  0.05    0.12
Q152  1   0.1639  0.6859  0.0823  11.00000  0.05    0.12
Q153  1   0.1263  0.3487 -0.0815  11.00000  0.05    0.12
Q154  1   0.2658  0.5045  0.0130  11.00000  0.05    0.12
Q155  1   0.1054  0.5590  0.1911  11.00000  0.05    0.12
Q156  1   0.1703  0.1795  0.3368  11.00000  0.05    0.12
Q157  1   0.1320  0.1260  0.2239  11.00000  0.05    0.12
Q158  1   0.2681  0.2101  0.2921  11.00000  0.05    0.12
Q159  1   0.0451  0.6621  0.2452  11.00000  0.05    0.12
Q160  1   0.2171  0.1378  0.2391  11.00000  0.05    0.12
Q161  1   0.0042  0.6817  0.2995  11.00000  0.05    0.12
Q162  1   0.0123  0.2950 -0.0930  11.00000  0.05    0.12
Q163  1   0.3938  0.4795  0.6029  11.00000  0.05    0.12
Q164  1   0.3254  0.4726  0.1409  11.00000  0.05    0.12
Q165  1   0.0291  0.1537 -0.0425  11.00000  0.05    0.12
Q166  1   0.0192  0.5818  0.2135  11.00000  0.05    0.12
Q167  1   0.1512  0.1023  0.1865  11.00000  0.05    0.12
Q168  1   0.4154  0.4357  0.2510  11.00000  0.05    0.12
Q169  1   0.2912  0.5426  0.3597  11.00000  0.05    0.12
Q170  1   0.0899  0.6273 -0.0285  11.00000  0.05    0.12
Q171  1   0.2070 -0.0740  0.2090  11.00000  0.05    0.12
Q172  1   0.2556  0.4047  0.4703  11.00000  0.05    0.12
Q173  1   0.4160  0.2984  0.4815  11.00000  0.05    0.12
Q174  1   0.4549  0.0993  0.2769  11.00000  0.05    0.12
Q175  1   0.3515  0.4856  0.1195  11.00000  0.05    0.12
Q176  1   0.0302  0.3985  0.2194  11.00000  0.05    0.12
Q177  1   0.3653  0.1763  0.3415  11.00000  0.05    0.11
Q178  1   0.4429  0.2365  0.4322  11.00000  0.05    0.11
Q179  1   0.0752  0.8187 -0.0717  11.00000  0.05    0.11
Q180  1   0.0147  0.5427  0.1944  11.00000  0.05    0.11
Q181  1   0.4178  0.3411  0.2024  11.00000  0.05    0.11
Q182  1   0.1342  0.4996  0.1941  11.00000  0.05    0.11
Q183  1   0.3450  0.1775  0.2872  11.00000  0.05    0.11
Q184  1   0.0005  0.2862  0.1846  11.00000  0.05    0.11
Q185  1   0.3443  0.4735  0.6020  11.00000  0.05    0.11
Q186  1   0.5302  0.2875  0.3389  11.00000  0.05    0.11
Q187  1   0.2592  0.4768  0.0287  11.00000  0.05    0.11
Q188  1   0.2316 -0.0256  0.1996  11.00000  0.05    0.11
Q189  1   0.1582  1.0664  0.0153  11.00000  0.05    0.11
Q190  1   0.2218  0.2331  0.3291  11.00000  0.05    0.11
Q191  1   0.3940  0.5778  0.2389  11.00000  0.05    0.11
Q192  1   0.2733  0.3639  0.5195  11.00000  0.05    0.11
Q193  1   0.0001  0.5093  0.2932  11.00000  0.05    0.11
Q194  1   0.4487  0.0422  0.3046  11.00000  0.05    0.11
Q195  1   0.4544  0.2276  0.3686  11.00000  0.05    0.11
Q196  1   0.2479  0.6145  0.0074  11.00000  0.05    0.11
Q197  1   0.4026  0.7597  0.3298  11.00000  0.05    0.11
Q198  1   0.1270  0.3805  0.3575  11.00000  0.05    0.11
Q199  1   0.5013  0.0883  0.4076  11.00000  0.05    0.11
Q200  1   0.0882  0.5291  0.1323  11.00000  0.05    0.11
Q201  1   0.1475 -0.0400  0.2639  11.00000  0.05    0.11
;
_shelx_res_checksum   42837

_shelx_hkl_file
;
   0   0  -3-14.7978 55.6412   3
   0   0   3 32.7520 51.0332   3
   0   0   3 16.1335 39.2646   7
   0   0   3 34.3826 35.2764   6
   0   0  -3 33.3755 36.4748   7
   0   0  -3 54.4558 30.8254   6
   0   0  -4 218893. 3383.41   3
   0   0   4 213345. 3376.38   3
   0   0  -4 210282. 3326.68   6
   0   0  -4 209949. 3366.76   7
   0   0   4 213091. 3327.54   6
   0   0   5 262.103 107.248   3
   0   0  -5 29.6047 68.3052   7
   0   0   5 148.302 77.9756   7
   0   0  -5-14.6774 56.9568   6
   0   0   5 133.537 71.6099   6
   0   0   6 57007.0 1094.02   3
   0   0  -6 59592.6 1109.30   3
   0   0  -6 56608.8 1023.39   6
   0   0  -6 57481.2 1076.66   7
   0   0   6 59891.3 1086.14   7
   0   0   6 56715.4 1025.65   6
   0   0   7-84.8248 111.251   3
   0   0  -7 17.5286 75.1408   7
   0   0  -7-9.74338 65.0686   6
   0   0   7 10.9747 82.3390   6
   0   0  -8 6371.77 288.342   3
   0   0  -8 5658.03 218.348   6
   0   0   8 5877.49 225.466   6
   0   0  -8 6073.12 257.225   7
   0   0  -9 106.455 151.241   3
   0   0   9-98.3990 91.0937   6
   0   0  -9 92.0121 70.0067   6
   0   0 -10 6703.90 342.274   3
   0   0 -10 6069.01 252.290   6
   0   0  10 6253.12 266.170   6
   0   0 -11 69.1960 181.841   3
   0   0  11-50.9391 112.585   6
   0   0 -11-54.6466 79.4101   6
   0   0 -12 798.242 204.712   3
   0   0  12 836.920 136.277   6
   0   0 -13 112.369 198.642   3
   0   0  13-35.0384 130.384   6
   0   0 -14-66.9424 216.266   3
   0   0 -15-91.0056 225.623   3
   0   0 -16 9960.71 565.477   3
   0   0 -17 15.7488 243.726   3
   0   0 -18 15481.9 727.408   3
   0   0 -19 61.7944 239.801   3
   0   0 -20 1309.21 339.444   3
   0   0 -21-133.089 276.967   3
   0   0 -22 1733.07 347.864   3
   0   0 -23 302.392 296.668   3
   0   0 -24 2258.85 410.230   3
   0   1  -1 1702.04 63.2994   2
   0   1   1 2075.92 96.6938   1
   0   1   1 2146.72 68.3541   5
   0   1   2 69281.8 1173.93   1
   0   1   2 70428.0 1136.75   4
   0   1   2 71191.7 1161.85   5
   0  -1   3 1163.63 100.188   3
   0  -1  -3 1346.13 72.9299   3
   0   1  -3 931.375 93.4664   3
   0   1   3 1150.70 69.0920   3
   0   1   3 924.816 76.2899   6
   0  -1  -3 1124.84 86.5837   6
   0   1   3 1351.81 95.3696   1
   0   1  -4 38246.4 743.503   3
   0   1   4 35545.6 678.922   3
   0  -1  -4 38286.3 686.851   3
   0  -1   4 36287.4 735.028   3
   0   1   4 37770.7 701.324   7
   0  -1  -4 36513.9 708.586   6
   0   1   4 37859.1 712.299   6
   0   1   4 37727.5 730.548   1
   0   1  -5 8472.78 301.888   3
   0  -1  -5 8486.75 255.269   3
   0   1   5 8300.16 251.610   3
   0  -1   5 7825.71 289.884   3
   0   1   5 8312.69 255.511   7
   0  -1  -5 8386.19 256.279   6
   0   1   5 7879.45 256.989   6
   0  -1   5 8208.89 189.473   6
   0   1  -6 2353.04 190.258   3
   0  -1   6 2521.23 178.254   3
   0   1   6 2374.22 147.425   3
   0  -1  -6 2364.31 162.328   3
   0  -1   6 2375.10 103.636   6
   0  -1  -6 2407.26 146.597   6
   0   1   6 2278.72 156.087   6
   0   1   6 2556.99 154.307   7
   0  -1  -6 2551.35 152.376   7
   0   1   7 8275.83 290.125   3
   0   1  -7 9206.91 349.639   3
   0  -1  -7 8540.18 307.374   3
   0  -1  -7 8486.43 281.747   6
   0   1   7 8708.79 300.404   6
   0   1   7 8746.15 294.003   7
   0   1  -7 8293.18 296.879   7
   0  -1  -7 8264.87 292.206   7
   0  -1   7 8820.66 230.315   6
   0   1  -8 5437.60 285.634   3
   0  -1  -8 5742.81 256.479   3
   0   1   8 5223.95 238.762   3
   0  -1  -8 5140.81 224.855   6
   0   1   8 5452.43 244.268   7
   0  -1   8 5255.15 184.585   6
   0   1   8 5192.17 237.261   6
   0  -1  -8 5148.64 237.253   7
   0  -1  -9 32119.6 767.944   3
   0   1  -9 33686.5 822.085   3
   0  -1   9 30733.0 643.402   6
   0   1   9 32864.1 740.178   6
   0  -1  -9 30754.5 721.599   6
   0   1   9 33720.6 759.280   7
   0  -1 -10 3357.17 245.827   3
   0   1 -10 3136.16 281.692   3
   0  -1  10 3398.40 173.095   6
   0   1  10 3533.15 221.146   7
   0   1  10 3419.64 216.662   6
   0  -1 -11 9593.10 409.494   3
   0   1 -11 9210.78 437.606   3
   0   1  11 9834.78 385.908   7
   0  -1  11 8692.22 296.293   6
   0   1  11 9120.58 366.426   6
   0   1 -12 12759.0 539.789   3
   0  -1 -12 13955.0 515.143   3
   0  -1  12 12096.9 381.004   6
   0   1  12 12813.7 454.779   6
   0   1  12 13844.7 491.717   7
   0  -1 -13 1245.19 226.084   3
   0   1 -13 1130.19 242.428   3
   0   1  13 1449.29 202.840   7
   0   1  13 1013.30 182.342   6
   0  -1 -14 4909.71 376.312   3
   0   1 -14 5070.27 406.225   3
   0   1 -15 2900.24 361.831   3
   0  -1 -15 2642.79 330.829   3
   0   1 -16 7088.02 478.032   3
   0  -1 -16 8264.31 491.092   3
   0   1 -17 5005.52 444.525   3
   0  -1 -17 4404.76 403.629   3
   0   1 -18 274.475 261.597   3
   0  -1 -18 146.717 247.254   3
   0  -1 -19 29.9857 241.663   3
   0   1 -19-108.071 286.942   3
   0  -1 -20 4823.96 445.533   3
   0   1 -20 4517.20 469.578   3
   0   1 -21-466.465 311.956   3
   0  -1 -21 12.8025 256.043   3
   0   1 -22 854.166 298.558   3
   0  -1 -22 1401.79 335.780   3
   0   1 -23 522.859 327.675   3
   0  -1 -23 1144.34 326.105   3
   0  -1 -24 4.05844 289.377   3
   0   1 -24-237.221 334.579   3
   0   2   0 11764.5 293.156   2
   0  -2   0 12095.2 258.498   3
   0  -2   0 12144.0 289.037   2
   0   2   0 12054.2 279.658   1
   0  -2   0 12176.8 279.505   1
   0  -2   0 11944.5 281.729   6
   0   2   0 12333.4 243.168   4
   0   2   0 12140.9 254.261   3
   0   2   1 47602.6 902.379   2
   0  -2   1 49190.7 859.958   3
   0   2  -1 48116.7 859.453   2
   0  -2   1 48694.3 851.899   2
   0  -2  -1 50181.3 901.602   2
   0  -2  -1 49388.6 862.561   1
   0  -2   1 50371.0 860.143   1
   0   2  -1 48912.3 859.365   1
   0   2   1 49072.0 863.670   1
   0   2   1 48697.5 876.327   6
   0  -2  -1 49566.0 880.054   6
   0  -2   1 49181.1 837.774   6
   0   2   1 47753.6 838.794   5
   0  -2  -1 48750.0 804.786   4
   0   2   1 48102.4 801.887   4
   0   2  -1 49499.5 863.920   3
   0  -2   2 23346.7 499.429   3
   0  -2  -2 23492.9 534.488   2
   0   2  -2 24504.9 511.031   3
   0  -2   2 24257.2 463.069   2
   0   2  -2 23223.3 466.595   2
   0   2  -2 22472.9 478.367   1
   0  -2   2 23633.7 480.823   1
   0  -2  -2 24868.4 495.863   1
   0   2   2 23024.7 509.026   6
   0   2   2 23252.4 463.124   5
   0  -2  -2 23123.5 508.938   6
   0  -2  -2 24118.3 462.621   5
   0   2   2 23065.2 427.775   4
   0  -2  -2 25740.8 440.183   4
   0  -2  -3 1475.54 79.9693   3
   0  -2   3 1488.48 135.920   3
   0   2  -3 1746.95 156.393   3
   0  -2  -3 1339.65 122.525   1
   0   2   3 1084.68 108.932   1
   0  -2   3 1098.65 107.753   1
   0   2   3 1081.05 90.6134   5
   0   2   3 1193.67 130.814   6
   0  -2  -3 1124.17 92.5394   5
   0  -2  -3 1222.51 121.441   6
   0  -2  -3 1043.12 74.7582   4
   0   2   3 1216.92 78.3214   4
   0  -2   4 143353. 2420.56   3
   0  -2  -4 144865. 2301.33   3
   0   2  -4 144023. 2430.86   3
   0  -2  -4 146788. 2397.65   1
   0   2   4 143049. 2398.13   1
   0  -2  -4 142180. 2406.31   6
   0  -2  -4 149838. 2368.66   5
   0   2   4 145518. 2410.74   6
   0  -2  -4 140672. 2323.21   4
   0  -2   5 8920.81 322.689   3
   0   2   5 8736.10 242.675   3
   0   2  -5 9378.92 336.614   3
   0  -2  -5 9250.96 249.496   3
   0  -2  -5 9718.64 316.054   1
   0   2   5 8942.18 307.268   1
   0  -2  -5 9048.62 305.867   6
   0   2   5 9390.62 314.249   6
   0  -2  -5 9339.65 291.480   5
   0  -2  -5 9082.39 259.529   4
   0  -2  -6 8720.61 270.913   3
   0   2  -6 9521.64 360.920   3
   0   2   6 8965.90 268.668   3
   0  -2   6 9177.64 339.776   3
   0   2   6 8758.21 324.175   1
   0  -2  -6 9264.51 316.983   6
   0   2   6 9534.00 303.426   7
   0   2   6 9197.73 327.978   6
   0  -2  -6 9014.23 278.536   4
   0  -2  -6 9337.06 317.013   5
   0  -2  -7 4752.76 211.130   3
   0   2  -7 5314.21 291.528   3
   0   2   7 4857.41 203.977   3
   0  -2   7 4914.57 129.427   6
   0   2   7 5124.40 224.519   7
   0   2   7 5332.32 260.144   6
   0  -2  -7 4938.65 212.063   4
   0   2  -8 35620.8 866.276   3
   0   2   8 33584.8 739.718   3
   0  -2  -8 36274.7 763.084   3
   0   2   8 35938.9 788.666   7
   0  -2   8 34201.0 616.156   6
   0   2   8 35097.7 802.421   6
   0  -2  -9 35616.9 787.305   3
   0   2  -9 34920.1 892.052   3
   0   2   9 32482.3 755.696   3
   0  -2   9 33897.2 631.721   6
   0   2   9 35240.6 824.874   6
   0   2   9 36212.3 806.877   7
   0  -2 -10 505.031 147.239   3
   0   2 -10 352.946 184.953   3
   0  -2  10 333.691 65.6809   6
   0   2  10 442.612 109.159   7
   0   2  10 434.512 141.374   6
   0   2 -11 19811.6 661.870   3
   0  -2 -11 19720.6 583.818   3
   0   2  11 18882.1 583.448   6
   0  -2  11 18304.8 426.337   6
   0   2  11 19847.1 585.890   7
   0  -2 -12 37729.0 937.820   3
   0   2 -12 36724.9 1028.19   3
   0   2  12 38403.9 934.020   7
   0   2  12 37295.0 933.281   6
   0   2 -13 16774.0 666.919   3
   0  -2 -13 15725.5 577.565   3
   0   2  13 15273.7 558.265   6
   0   2  13 15687.9 551.922   7
   0   2 -14 6779.54 456.367   3
   0  -2 -14 6830.71 415.329   3
   0   2  14 8086.34 401.720   7
   0   2 -15 9323.32 555.756   3
   0  -2 -15 9076.89 484.397   3
   0   2  15 9791.22 457.999   7
   0  -2 -16 308.840 247.868   3
   0   2 -16 332.487 309.405   3
   0   2  16-21.2720 140.202   7
   0   2 -17 703.874 299.779   3
   0  -2 -17 888.324 269.661   3
   0  -2 -18 2736.65 344.378   3
   0   2 -18 2706.94 401.318   3
   0   2 -19 267.413 267.761   3
   0  -2 -19 810.542 249.722   3
   0   2 -20-237.820 278.375   3
   0  -2 -20 553.808 252.038   3
   0  -2 -21 657.724 265.527   3
   0   2 -21 419.155 309.398   3
   0   2 -22 529.096 335.782   3
   0  -2 -22-96.2973 266.094   3
   0  -2 -23 9.41196 257.174   3
   0   2 -23-276.587 333.215   3
   0   2 -24 2650.80 450.246   3
   0  -2 -24 1880.38 374.770   3
   0  -2 -24 2409.08 356.858   5
   0  -3   0-85.6668 76.0329   2
   0  -3   0 185.648 79.5880   3
   0   3   0 322.023 91.5511   1
   0  -3   0 86.9961 91.0463   1
   0   3   0 128.878 83.9392   2
   0  -3   0 86.3038 88.5965   6
   0   3   0 161.645 64.8454   4
   0   3   0 197.484 80.0435   3
   0  -3   1 23404.4 506.273   2
   0   3  -1 23665.9 522.344   2
   0   3   1 23588.3 559.945   2
   0  -3   1 23531.8 498.556   3
   0  -3  -1 25272.7 557.284   2
   0   3   1 23011.1 511.556   1
   0  -3  -1 24012.9 512.992   1
   0   3  -1 22882.3 510.640   1
   0  -3   1 23290.9 510.625   1
   0  -3  -1 23593.4 529.714   6
   0   3   1 23777.9 541.146   6
   0   3   1 22975.5 483.548   5
   0  -3   1 23748.8 495.544   6
   0   3   1 24293.9 441.386   4
   0  -3  -1 22981.5 440.315   4
   0  -3  -1 22779.6 441.634   3
   0   3  -1 24582.8 516.667   3
   0  -3   2 21042.4 491.716   3
   0   3  -2 22153.1 481.754   2
   0  -3   2 20899.0 460.240   2
   0  -3  -2 22085.0 535.611   2
   0   3  -2 21565.1 505.937   3
   0  -3   2 21366.4 485.194   1
   0   3   2 20760.0 486.533   1
   0   3  -2 21322.0 480.315   1
   0  -3  -2 23095.9 515.495   1
   0  -3  -2 22129.9 511.464   6
   0  -3  -2 21383.3 452.655   5
   0   3   2 20643.2 453.056   5
   0  -3   2 21196.7 439.341   6
   0   3   2 21905.0 526.656   6
   0   3   2 22215.2 411.653   4
   0  -3  -2 20170.0 403.036   4
   0  -3  -3 103418. 1833.28   2
   0   3  -3 105551. 1792.77   3
   0  -3   3 103223. 1778.18   3
   0   3  -3 102136. 1723.89   2
   0  -3   3 102747. 1746.68   1
   0   3  -3 102121. 1751.38   1
   0  -3  -3 106250. 1764.12   1
   0   3   3 103532. 1759.25   1
   0  -3  -3 105075. 1795.45   6
   0   3   3 105914. 1796.50   6
   0  -3  -3 103329. 1711.61   5
   0   3   3 102747. 1723.36   5
   0  -3   3 100043. 1659.05   6
   0  -3  -3 96303.4 1654.48   4
   0   3   3 101148. 1659.47   4
   0  -3   4 22963.3 559.831   3
   0   3  -4 23452.6 573.343   3
   0   3  -4 21669.6 485.380   2
   0  -3  -4 23041.8 421.410   3
   0  -3   4 22639.8 527.722   1
   0  -3  -4 23097.9 542.355   1
   0   3   4 24554.9 555.512   1
   0  -3   4 22090.2 417.948   6
   0  -3  -4 22865.3 501.993   5
   0   3   4 21253.3 501.550   5
   0  -3  -4 22502.9 565.698   6
   0   3   4 22760.2 571.408   6
   0   3   4 22337.3 461.176   4
   0  -3  -4 22495.0 455.958   4
   0  -3   5 29147.5 697.839   3
   0   3  -5 29234.7 708.657   3
   0  -3  -5 29158.0 554.030   3
   0  -3   5 29691.7 660.857   1
   0  -3  -5 29450.0 676.184   1
   0   3   5 29793.8 703.662   6
   0  -3  -5 30286.1 635.453   5
   0  -3  -5 28844.8 586.954   4
   0   3   5 29671.3 651.493   5
   0   3  -6 13252.3 450.040   3
   0  -3  -6 12911.0 320.030   3
   0  -3  -6 13071.5 422.051   1
   0  -3   6 13118.3 399.307   1
   0  -3  -6 13323.7 382.826   5
   0   3   6 12901.6 428.996   6
   0  -3  -6 13311.1 345.998   4
   0  -3  -7 632.837 94.5708   3
   0   3  -7 639.348 181.093   3
   0   3   7 674.936 159.621   6
   0  -3  -7 659.126 119.896   5
   0  -3  -7 607.189 86.0910   4
   0  -3  -8 41168.1 814.553   3
   0   3  -8 41713.2 977.612   3
   0   3   8 38066.0 799.832   3
   0  -3  -8 37699.7 878.986   5
   0   3   8 40836.8 877.395   7
   0   3   8 39572.3 923.075   6
   0   3  -9 1163.35 227.677   3
   0  -3  -9 880.707 127.663   3
   0   3   9 1152.53 124.607   3
   0   3   9 1277.58 184.685   6
   0   3   9 1180.49 147.431   7
   0  -3  -9 1054.94 151.015   5
   0   3 -10 33464.8 911.189   3
   0  -3 -10 31920.5 763.813   3
   0   3  10 32755.5 846.519   6
   0   3  10 32694.4 802.149   7
   0  -3 -10 33032.3 832.256   5
   0  -3 -11 696.216 157.273   3
   0   3  11 239.858 165.777   6
   0   3  11 624.420 144.094   7
   0  -3 -11 587.059 149.987   5
   0   3 -12 5921.92 417.811   3
   0  -3 -12 5032.59 305.010   3
   0   3  12 5870.96 322.174   7
   0   3  12 5957.53 368.015   6
   0  -3 -12 5915.23 354.067   5
   0   3 -13 706.960 266.011   3
   0  -3 -13 863.519 196.169   3
   0   3  13 820.880 179.696   7
   0  -3 -13 692.953 187.769   5
   0   3 -14 179.423 248.955   3
   0  -3 -14 351.249 197.719   3
   0   3  14 218.322 147.599   7
   0  -3 -14 224.390 172.718   5
   0   3 -15 10545.0 591.071   3
   0  -3 -15 11435.8 522.542   3
   0   3  15 11169.2 499.904   7
   0  -3 -15 10353.5 520.070   5
   0  -3 -16 2868.87 315.377   3
   0   3 -16 3165.81 392.570   3
   0   3  16 3018.72 282.966   7
   0  -3 -16 2601.63 297.275   5
   0   3 -17 207.145 278.064   3
   0  -3 -17 197.430 184.423   3
   0   3  17 135.178 137.665   7
   0  -3 -17 171.161 173.613   5
   0  -3 -18 1069.81 241.847   3
   0   3 -18 400.556 272.869   3
   0   3  18 897.772 190.445   7
   0  -3 -18 1213.34 251.314   5
   0  -3 -19 501.975 234.363   3
   0   3 -19 367.018 305.978   3
   0   3  19 417.569 183.561   7
   0  -3 -19 435.820 205.570   5
   0   3 -20 54.0936 284.988   3
   0  -3 -20-514.929 240.345   3
   0  -3 -20 28.8199 191.431   5
   0  -3 -21 1098.75 278.251   3
   0   3 -21 1587.89 377.735   3
   0  -3 -21 958.013 255.512   5
   0  -3 -22-125.021 224.493   3
   0   3 -22 199.151 298.585   3
   0  -3 -22 32.0060 188.569   5
   0   3 -23 170.296 313.989   3
   0  -3 -23 790.537 285.663   3
   0  -3 -23 600.765 233.496   5
   0   3 -24-558.598 335.508   3
   0  -3 -24 393.230 277.492   3
   0  -3 -24-168.097 213.601   5
   0  -4   0 76537.3 1409.03   2
   0  -4   0 76140.4 1317.62   3
   0   4   0 75784.0 1434.49   2
   0   4   0 77401.8 1387.26   1
   0  -4   0 77619.1 1387.88   1
   0  -4   0 77363.5 1390.65   6
   0   4   0 76375.1 1314.94   3
   0   4   0 75633.0 1299.68   4
   0  -4   1 34034.9 728.414   2
   0  -4  -1 33612.6 642.353   3
   0  -4   1 34658.0 701.776   3
   0   4   1 34448.0 793.369   2
   0   4  -1 35152.3 758.995   2
   0  -4  -1 35415.3 774.449   2
   0  -4   1 34972.2 733.410   1
   0  -4  -1 34781.6 733.957   1
   0   4  -1 34900.7 733.204   1
   0   4   1 34036.4 735.579   1
   0  -4   1 34596.3 714.250   6
   0   4   1 35225.9 702.904   5
   0  -4  -1 34428.5 748.215   6
   0   4   1 35331.1 640.833   4
   0   4  -1 34999.0 716.183   3
   0  -4   2 23107.3 542.063   3
   0  -4  -2 23710.9 605.980   2
   0  -4   2 23344.0 533.935   2
   0   4  -2 23920.0 558.790   2
   0   4  -2 23717.4 550.223   1
   0  -4   2 23120.4 547.745   1
   0  -4  -2 23127.0 554.561   1
   0   4   2 23357.5 552.764   1
   0  -4  -2 23321.8 580.117   6
   0   4   2 22876.3 514.824   5
   0  -4   2 22774.0 509.552   6
   0  -4  -2 21911.8 436.328   3
   0   4  -2 23596.6 558.444   3
   0   4   2 23291.2 453.798   4
   0  -4  -2 22434.8 455.932   4
   0  -4   3 20441.0 531.263   3
   0  -4   3 21456.7 494.820   2
   0  -4  -3 19640.5 572.445   2
   0   4  -3 21379.9 513.745   2
   0   4  -3 21120.6 517.458   1
   0  -4   3 21329.3 517.129   1
   0  -4  -3 22176.8 530.994   1
   0   4   3 21142.0 558.850   6
   0  -4  -3 20753.2 477.673   5
   0  -4   3 20501.5 454.527   6
   0   4   3 21427.0 491.766   5
   0  -4  -3 19895.8 419.239   4
   0   4  -3 21260.0 546.395   3
   0   4   3 19990.9 420.635   4
   0   4  -4 1493.96 121.961   2
   0   4  -4 1469.28 167.839   3
   0  -4  -4 1412.89 69.7322   3
   0  -4   4 1315.07 140.723   3
   0  -4  -4 1286.07 136.081   1
   0  -4  -4 1436.52 168.495   2
   0  -4   4 1491.82 142.695   1
   0  -4   4 1336.11 92.3096   6
   0   4   4 1364.94 164.779   6
   0   4   4 1547.07 123.894   5
   0  -4  -4 1473.72 112.201   5
   0  -4  -4 1348.38 89.4572   4
   0   4   4 1459.16 96.1830   4
   0   4  -5 350.798 70.6984   2
   0  -4  -5 286.540 53.4777   3
   0   4  -5 347.549 145.026   3
   0  -4  -5 309.679 141.020   2
   0  -4  -5 561.691 151.597   1
   0  -4   5 352.482 108.811   1
   0  -4   5 258.190 55.5595   6
   0  -4  -5 180.435 74.0792   5
   0   4   5 146.249 137.172   6
   0   4   5 151.085 66.2805   5
   0   4   5 575.470 76.5659   4
   0  -4  -5 322.347 67.9473   4
   0  -4  -6 3912.92 149.848   3
   0   4  -6 3592.16 177.951   2
   0   4  -6 3982.91 280.493   3
   0  -4  -6 4440.02 253.283   1
   0  -4   6 3793.89 232.510   1
   0   4   6 3657.57 256.019   6
   0  -4   6 3683.34 121.467   6
   0  -4  -6 3828.68 199.048   5
   0   4   6 4129.94 215.674   5
   0  -4  -6 3702.39 165.337   4
   0   4  -7 14047.9 514.307   3
   0  -4  -7 13453.6 339.492   3
   0   4  -7 13119.7 377.378   2
   0  -4  -7 13843.5 478.488   1
   0  -4   7 13844.8 455.410   1
   0   4   7 13700.6 494.023   6
   0  -4  -7 14246.0 421.929   5
   0  -4  -7 13575.5 373.944   4
   0  -4  -8 1175.69 115.943   3
   0   4  -8 1475.82 226.092   3
   0  -4   8 1289.88 168.650   1
   0  -4  -8 1149.73 177.256   1
   0  -4  -8 1423.62 141.060   5
   0   4   8 1303.93 203.851   6
   0  -4  -9 1222.66 137.707   3
   0   4  -9 1347.14 229.668   3
   0  -4   9 973.406 160.937   1
   0   4   9 1294.95 231.422   6
   0  -4  -9 1130.36 141.210   5
   0  -4 -10 13071.0 406.046   3
   0   4 -10 13140.6 552.730   3
   0  -4  10 13340.7 500.224   1
   0   4  10 12126.8 514.495   6
   0  -4 -10 12630.2 459.233   5
   0   4  10 12382.5 454.337   7
   0  -4 -11 903.819 157.427   3
   0   4 -11 556.915 252.883   3
   0   4  11 456.377 179.730   6
   0   4  11 705.384 155.193   7
   0  -4 -11 779.609 150.615   5
   0   4 -12 295.089 229.038   3
   0  -4 -12-99.3687 142.874   3
   0   4  12-106.032 129.055   7
   0  -4 -12-52.9546 138.645   5
   0  -4 -13-211.752 166.359   3
   0   4 -13 311.094 279.702   3
   0   4  13 144.531 141.665   7
   0  -4 -13-127.730 141.722   5
   0   4 -14 1364.84 333.428   3
   0  -4 -14 1381.12 219.278   3
   0   4  14 1452.64 213.791   7
   0  -4 -14 1162.79 218.777   5
   0   4 -15 12807.1 663.109   3
   0  -4 -15 11118.6 485.536   3
   0   4  15 11242.9 508.147   7
   0  -4 -15 11836.9 552.970   5
   0   4 -16 2033.11 367.101   3
   0  -4 -16 2650.88 273.611   3
   0   4  16 2673.61 261.100   7
   0  -4 -16 2909.52 299.426   5
   0   4 -17 12927.8 701.432   3
   0  -4 -17 12612.8 554.706   3
   0  -4 -17 13514.9 614.237   5
   0   4  17 12303.7 556.004   7
   0  -4 -18 1179.28 246.732   3
   0   4  18 1095.96 217.587   7
   0  -4 -18 1669.30 265.652   5
   0   4 -19 4161.72 467.696   3
   0  -4 -19 4388.21 377.700   3
   0   4  19 4494.94 366.597   7
   0  -4 -19 4543.07 390.965   5
   0   4 -20 483.854 281.955   3
   0  -4 -20 743.711 235.220   3
   0   4  20 599.844 187.694   7
   0  -4 -20 569.578 213.376   5
   0  -4 -21-189.281 208.287   3
   0   4  21 178.191 155.782   7
   0  -4 -21 213.297 197.052   5
   0   4 -22 370.649 320.443   3
   0  -4 -22 85.9611 193.967   5
   0   4 -23-329.081 368.733   3
   0  -4 -23 145.193 236.815   5
   0  -5   0-101.586 72.2383   3
   0  -5   0-129.017 94.2698   2
   0   5   0-3.16291 60.3792   4
   0  -5  -1 11403.9 400.494   2
   0  -5   1 10980.2 330.245   3
   0  -5   1 10808.7 363.786   2
   0  -5  -1 10626.4 287.818   3
   0  -5   1 11128.4 368.536   1
   0  -5  -1 11040.8 368.892   1
   0  -5   1 10759.2 353.348   6
   0   5   1 11027.4 339.725   5
   0   5   1 10862.5 282.110   4
   0   5  -1 11014.6 341.872   3
   0   5  -1 10872.0 311.116   4
   0   5  -2-32.3665 117.196   3
   0  -5  -2 63.7368 109.072   2
   0  -5  -2 178.919 66.4854   3
   0  -5   2 53.6000 79.4683   2
   0  -5   2 91.3444 98.3213   3
   0  -5   2 170.902 124.631   1
   0  -5  -2 436.148 139.920   1
   0  -5   2 61.7604 80.2738   6
   0   5   2 92.9314 57.1503   5
   0  -5  -2 128.171 60.6367   4
   0   5   2 51.6449 55.3699   4
   0  -5  -3 39133.2 906.445   2
   0  -5   3 37261.3 817.237   3
   0  -5   3 38090.8 797.363   2
   0  -5  -3 38033.4 835.533   1
   0  -5   3 36943.3 823.704   1
   0   5   3 37529.1 784.703   5
   0  -5   3 36339.9 754.614   6
   0  -5  -3 35830.7 696.150   4
   0  -5  -3 34804.4 650.778   3
   0   5   3 37417.5 693.286   4
   0   5  -3 38294.0 856.429   3
   0  -5  -4 16646.6 546.324   2
   0  -5   4 16207.0 478.183   1
   0  -5  -4 16751.5 504.058   1
   0  -5  -4 16244.5 430.690   5
   0   5   4 16094.8 444.256   5
   0  -5   4 15501.1 395.801   6
   0   5  -4 16758.1 525.729   3
   0  -5  -4 14882.8 363.178   4
   0   5   4 15997.0 372.587   4
   0  -5  -5 15901.9 312.504   3
   0  -5  -5 15966.0 553.233   2
   0  -5  -5 16782.0 503.016   1
   0  -5   5 16141.2 482.720   1
   0  -5  -5 16074.7 441.770   5
   0  -5   5 15168.4 373.661   6
   0   5  -5 15594.5 524.593   3
   0   5   5 16297.2 386.947   4
   0  -5  -5 14628.1 371.684   4
   0   5  -6 380.843 187.140   3
   0  -5  -6 119.143 54.0614   3
   0  -5  -6 557.557 182.943   2
   0  -5   6 144.019 110.124   1
   0  -5  -6 202.605 145.982   1
   0  -5  -6 206.140 94.6231   5
   0  -5   6 218.768 66.7544   6
   0  -5  -6 274.293 78.7371   4
   0   5   6 296.905 84.0488   4
   0   5  -7 843.353 190.016   3
   0  -5  -7 1185.96 90.5054   3
   0  -5   7 1407.82 173.580   1
   0  -5  -7 1616.18 207.022   1
   0  -5  -7 1303.87 191.820   2
   0  -5  -7 1300.25 136.424   5
   0  -5   7 1236.10 75.6402   6
   0  -5  -7 1258.20 112.735   4
   0   5  -8 3382.16 314.631   3
   0  -5  -8 3654.69 163.153   3
   0  -5  -8 3381.69 210.215   5
   0  -5  -8 3676.43 319.194   2
   0  -5  -8 3480.16 265.523   1
   0  -5   8 3891.63 258.021   1
   0  -5  -9 6805.15 248.939   3
   0   5  -9 6964.29 434.566   3
   0  -5  -9 6893.46 315.271   5
   0  -5   9 6822.97 350.445   1
   0  -5  -9 7704.34 386.984   1
   0   5 -10 8293.26 480.942   3
   0  -5 -10 8225.53 297.972   3
   0  -5 -10 7905.83 354.365   5
   0  -5  10 8069.50 397.981   1
   0  -5 -11 3969.87 231.039   3
   0   5 -11 4417.14 387.339   3
   0  -5 -11 3859.68 264.094   5
   0  -5  11 4639.15 329.034   1
   0  -5 -12 8139.09 340.309   3
   0   5 -12 7490.13 504.514   3
   0  -5  12 7653.48 433.538   1
   0  -5 -12 7116.74 365.965   5
   0   5  12 7914.35 392.113   7
   0  -5 -13 287.368 164.179   3
   0   5 -13 683.864 294.439   3
   0  -5  13 555.076 235.206   1
   0   5  13 352.064 170.825   7
   0  -5 -13-39.2578 143.246   5
   0   5 -14 3492.67 408.522   3
   0  -5 -14 3498.94 272.628   3
   0  -5  14 3582.99 337.764   1
   0   5  14 3284.12 291.527   7
   0  -5 -14 3545.60 294.082   5
   0  -5 -15 1467.07 204.311   3
   0   5 -15 1080.08 297.128   3
   0  -5  15 1849.60 281.954   1
   0   5  15 1569.09 223.840   7
   0  -5 -15 1425.66 209.014   5
   0  -5 -16-298.753 182.329   3
   0   5 -16-55.1986 275.114   3
   0  -5  16 77.3198 208.676   1
   0   5  16 71.0803 142.247   7
   0  -5 -16 109.575 141.465   5
   0   5 -17 201.099 278.914   3
   0  -5 -17 492.879 193.745   3
   0  -5  17-82.1066 232.320   1
   0   5  17 382.514 167.094   7
   0  -5 -17 140.008 147.781   5
   0   5 -18-356.226 290.519   3
   0  -5 -18 70.6650 180.844   3
   0  -5  18-109.613 203.347   1
   0   5  18 27.7814 148.027   7
   0  -5 -18-232.665 160.960   5
   0  -5 -19 2177.02 283.149   3
   0   5 -19 2554.18 404.167   3
   0  -5  19 2500.65 350.326   1
   0   5  19 2970.36 315.934   7
   0  -5 -19 2625.39 301.157   5
   0   5 -20 1847.94 392.569   3
   0  -5  20 2267.13 339.086   1
   0   5  20 1669.25 251.750   7
   0  -5 -20 1929.06 286.979   5
   0   5 -21 861.734 339.633   3
   0  -5  21 340.376 233.920   1
   0   5  21 716.203 210.146   7
   0  -5 -21 429.422 168.133   5
   0   5 -22 479.604 340.085   3
   0  -5  22 127.715 240.678   1
   0   5  22 11.2355 166.013   7
   0  -5 -22-121.781 187.366   5
   0  -5  23 124.206 235.924   1
   0   5 -23 99.9219 349.257   3
   0  -5 -23 90.0363 199.562   5
   0  -6   0 2653.75 202.351   1
   0  -6   0 2834.38 218.659   2
   0  -6   0 2841.39 161.996   3
   0   6   0 2875.73 153.495   4
   0  -6   1 917.516 147.155   1
   0  -6  -1 688.797 139.280   1
   0  -6   1 859.813 118.359   3
   0  -6  -1 1023.56 147.155   2
   0  -6  -1 838.697 95.4899   3
   0  -6   1 819.508 136.204   2
   0   6   1 705.086 87.1462   4
   0   6  -1 881.892 125.001   3
   0   6  -1 887.749 104.649   4
   0  -6  -2 248.542 124.563   1
   0  -6   2 366.236 134.604   1
   0  -6  -2 166.362 130.302   2
   0  -6   2 174.673 87.2328   2
   0  -6  -2 67.9747 67.0829   3
   0  -6   2 251.812 96.3736   3
   0   6   2 193.253 63.8502   4
   0   6  -2 266.833 125.897   3
   0   6  -2 95.4408 85.1533   4
   0  -6  -3 7914.63 215.246   3
   0  -6  -3 8483.04 395.144   2
   0  -6   3 8423.56 330.644   2
   0  -6  -3 9328.23 375.927   1
   0  -6   3 8365.51 350.871   1
   0  -6   3 8304.33 310.415   6
   0   6  -3 8252.13 365.615   3
   0   6   3 8589.12 250.722   4
   0  -6  -3 7722.44 251.212   4
   0  -6  -4 73.4921 145.490   2
   0  -6  -4 56.3641 45.0184   3
   0  -6   4 109.149 80.5038   2
   0   6  -4 115.390 148.592   3
   0  -6  -4 176.452 144.472   1
   0  -6   4-1.61303 113.382   1
   0  -6   4-104.524 86.2357   6
   0  -6  -4 100.603 64.3865   4
   0   6   4 17.1578 58.3121   4
   0  -6  -5 7586.42 395.633   2
   0  -6  -5 7184.17 164.322   3
   0  -6  -5 8387.69 372.775   1
   0  -6   5 6874.16 334.449   1
   0  -6  -5 7705.46 300.626   5
   0  -6   5 7055.86 257.935   6
   0   6  -5 7908.30 384.400   3
   0  -6  -5 6845.12 234.545   4
   0  -6  -5 6823.99 172.749   3
   0   6   5 7389.83 244.167   4
   0   6  -6 335.861 182.037   3
   0  -6  -6 541.159 55.4594   3
   0  -6   6 399.703 142.046   1
   0  -6  -6 461.844 155.753   2
   0  -6  -6 851.921 208.754   1
   0  -6  -6 569.544 117.898   5
   0  -6   6 463.413 84.8150   6
   0   6   6 589.186 95.0972   4
   0  -6  -6 591.979 83.9544   4
   0  -6  -7 2370.29 104.181   3
   0   6  -7 2184.32 276.238   3
   0  -6  -7 2239.31 253.488   2
   0  -6   7 2008.87 208.798   1
   0  -6  -7 2562.20 241.527   1
   0  -6  -7 2148.79 172.636   5
   0  -6   7 1946.95 118.773   6
   0  -6  -7 2061.27 139.326   4
   0   6  -8 1634.34 260.467   3
   0  -6  -8 1504.09 103.394   3
   0  -6   8 1446.89 90.6209   6
   0  -6  -8 1515.97 158.970   5
   0  -6  -8 1515.07 219.351   1
   0  -6  -8 1556.89 250.500   2
   0  -6   8 1586.57 199.573   1
   0  -6  -9 1970.34 135.369   3
   0   6  -9 2090.32 323.453   3
   0  -6  -9 1909.05 180.398   5
   0  -6  -9 2122.01 250.152   1
   0  -6  -9 2216.52 285.320   2
   0  -6   9 1560.36 209.326   1
   0   6 -10 634.639 265.682   3
   0  -6 -10 553.595 110.486   3
   0  -6  10 184.230 160.823   1
   0  -6 -10 675.005 187.762   1
   0  -6 -10 943.689 237.854   2
   0  -6 -10 658.688 138.971   5
   0  -6 -11 10467.0 343.665   3
   0  -6 -11 9998.75 547.213   2
   0  -6  11 9956.67 473.666   1
   0  -6 -11 11039.7 448.537   5
   0   6 -11 10771.7 583.220   3
   0   6 -12 3098.27 373.115   3
   0  -6 -12 4118.09 229.923   3
   0  -6  12 3383.35 317.608   1
   0  -6 -12 3711.47 380.858   2
   0  -6 -12 3655.35 266.534   5
   0  -6 -13 18958.8 549.346   3
   0  -6 -13 19062.4 807.614   2
   0  -6  13 20795.8 745.090   1
   0   6  13 19695.4 679.645   7
   0  -6 -13 18158.0 639.899   5
   0   6 -13 18608.1 806.907   3
   0  -6 -14 5405.53 294.087   3
   0  -6 -14 5206.02 430.189   2
   0   6 -14 5661.51 481.432   3
   0  -6  14 5914.30 425.564   1
   0   6  14 5942.38 376.220   7
   0  -6 -14 5265.12 343.201   5
   0  -6 -15 6160.56 330.018   3
   0  -6 -15 5958.77 462.398   2
   0  -6  15 6953.53 477.452   1
   0  -6 -15 6356.54 398.066   5
   0   6  15 6072.50 387.852   7
   0   6 -15 6397.85 525.231   3
   0   6 -16 1614.25 374.562   3
   0  -6 -16 1315.51 212.595   5
   0   6  16 1345.34 216.729   7
   0  -6  16 1559.90 291.948   1
   0  -6 -16 1167.92 275.975   2
   0   6 -17 948.462 324.698   3
   0   6  17 675.089 194.675   7
   0  -6 -17 760.900 192.657   5
   0  -6 -17 654.201 257.743   2
   0  -6  17 840.386 249.697   1
   0   6 -18 148.818 293.300   3
   0   6  18 161.786 151.299   7
   0  -6 -18 164.722 154.967   5
   0  -6 -18-121.376 218.622   2
   0  -6  18 331.629 213.394   1
   0   6 -19 302.951 299.483   3
   0   6  19 173.292 171.979   7
   0  -6 -19 550.135 197.587   5
   0  -6  19-61.1178 215.011   1
   0  -6 -19-13.0145 227.586   2
   0   6 -20 341.795 349.596   3
   0   6  20 16.6613 155.698   7
   0  -6 -20-1.75446 166.892   5
   0  -6  20-237.763 249.032   1
   0  -6 -20-48.6924 211.847   2
   0   6 -21-59.0644 326.485   3
   0  -6 -21 257.691 181.962   5
   0   6  21 555.804 205.804   7
   0  -6  21 508.295 290.193   1
   0  -6 -21 84.8176 218.381   2
   0  -6  22 39.5246 225.796   1
   0  -6 -22 263.328 252.063   2
   0   6  22-220.689 191.311   7
   0  -6 -22 242.975 195.510   5
   0  -7   0 4.11734 129.943   1
   0  -7   0 69.0066 92.7325   3
   0  -7   0-65.5658 114.941   2
   0   7   0-5.65287 72.7641   4
   0  -7  -1 7570.94 363.799   1
   0  -7   1 7503.61 359.821   1
   0  -7   1 7663.60 355.505   2
   0  -7  -1 7255.18 256.524   3
   0  -7  -1 7355.16 376.340   2
   0  -7   1 7210.53 292.101   3
   0   7   1 7582.03 257.616   4
   0   7  -1 7676.05 280.777   4
   0  -7   2 1523.65 184.754   1
   0  -7  -2 1179.96 164.423   1
   0  -7  -2 1584.34 114.423   3
   0  -7   2 1485.17 164.818   2
   0  -7  -2 1916.03 214.819   2
   0   7   2 1720.82 122.756   4
   0   7  -2 1633.95 178.584   3
   0   7  -2 1557.12 157.903   4
   0  -7   3 132.234 135.836   1
   0  -7  -3 66.2985 142.725   1
   0  -7  -3-56.1084 59.8383   3
   0  -7   3 63.7032 89.8206   2
   0  -7  -3 4.17942 135.520   2
   0   7  -3 177.458 142.275   3
   0   7  -3 82.7108 113.558   4
   0   7   3 43.2648 60.0205   4
   0  -7  -4 8285.02 385.041   1
   0  -7   4 7803.58 368.944   1
   0  -7  -4 7844.38 413.768   2
   0  -7   4 7419.62 329.889   2
   0  -7  -4 7412.96 187.229   3
   0   7  -4 7409.16 387.860   3
   0   7   4 7902.44 253.895   4
   0  -7  -4 6942.40 249.282   4
   0  -7   5 672.242 164.681   1
   0  -7  -5 945.099 200.557   1
   0  -7  -5 643.802 169.129   2
   0   7  -5 740.779 206.155   3
   0  -7  -5 729.156 94.3608   4
   0   7   5 621.739 89.3735   4
   0  -7  -6 12590.3 562.490   2
   0  -7  -6 13428.4 508.595   1
   0  -7   6 12644.9 476.964   1
   0  -7   6 11431.1 364.761   6
   0   7  -6 13188.6 543.225   3
   0  -7  -6 11064.3 336.887   4
   0   7   6 12777.1 357.355   4
   0  -7  -7 17334.8 679.979   2
   0  -7   7 17340.9 583.999   1
   0  -7  -7 18279.2 621.795   1
   0  -7   7 16305.0 430.221   6
   0  -7  -7 17737.9 530.163   5
   0   7  -7 16608.7 651.796   3
   0  -7  -7 15867.4 432.669   4
   0   7  -8 1000.52 279.346   3
   0  -7  -8 883.902 61.0295   3
   0  -7  -8 1256.08 159.836   5
   0  -7   8 1110.92 101.271   6
   0  -7  -8 941.793 215.686   2
   0  -7  -8 1525.62 239.583   1
   0  -7   8 862.661 185.478   1
   0  -7  -9 5119.21 413.102   2
   0  -7  -9 4824.81 157.432   3
   0   7  -9 5038.68 407.359   3
   0  -7   9 4534.18 161.404   6
   0  -7  -9 5216.65 292.141   5
   0  -7   9 5298.82 343.038   1
   0  -7  -9 4870.50 350.009   1
   0   7 -10 1538.48 323.826   3
   0  -7 -10 1872.64 125.928   3
   0  -7 -10 1995.92 202.243   5
   0  -7 -10 2325.46 309.336   2
   0  -7 -10 2179.57 283.377   1
   0  -7  10 1739.33 233.538   1
   0   7 -11 699.815 280.926   3
   0  -7 -11 578.789 102.244   3
   0  -7 -11 900.958 159.149   5
   0  -7  11 962.294 215.382   1
   0  -7 -11 765.786 235.384   2
   0  -7 -11 989.066 239.516   1
   0   7 -12-205.260 292.534   3
   0  -7 -12 4.65166 111.551   5
   0  -7  12-48.8970 180.153   1
   0  -7 -12-291.408 233.271   2
   0   7 -13 2842.03 362.981   3
   0  -7 -13 2821.23 253.982   5
   0  -7  13 2861.16 308.629   1
   0  -7 -13 2983.13 365.048   2
   0   7 -14 2098.11 363.760   3
   0   7  14 1951.54 251.232   7
   0  -7 -14 2083.65 227.319   5
   0  -7 -14 2436.34 335.183   2
   0  -7  14 2209.67 293.289   1
   0   7 -15 5404.50 489.172   3
   0  -7 -15 6356.30 487.389   2
   0   7  15 5502.28 391.833   7
   0  -7 -15 5887.90 373.239   5
   0  -7  15 6196.03 440.035   1
   0   7 -16 1929.17 370.790   3
   0  -7 -16 1482.64 221.406   5
   0   7  16 1778.16 253.289   7
   0  -7 -16 969.742 257.510   2
   0  -7  16 1474.25 258.700   1
   0   7 -17 1599.40 351.840   3
   0   7  17 2080.05 260.977   7
   0  -7 -17 2050.79 263.533   5
   0  -7  17 2305.99 354.318   1
   0  -7 -17 2308.10 360.329   2
   0   7 -18-621.420 341.020   3
   0   7  18-76.5367 164.211   7
   0  -7 -18 13.2056 139.117   5
   0  -7 -18-166.583 237.395   2
   0  -7  18-398.338 276.783   1
   0   7 -19-228.257 300.417   3
   0  -7 -19-52.4885 150.270   5
   0   7  19 141.498 181.999   7
   0  -7  19 25.8594 220.629   1
   0  -7 -19-48.5362 232.628   2
   0   7 -20-107.971 358.916   3
   0  -7 -20 273.148 169.427   5
   0   7  20 256.630 179.624   7
   0  -7 -20 418.856 264.888   2
   0  -7  20 630.350 293.926   1
   0   7 -21 260.072 327.160   3
   0  -7  21 211.057 236.474   1
   0  -7 -21-177.409 259.724   2
   0   7  21 332.136 182.729   7
   0  -7 -21 65.9997 165.496   5
   0  -8   0 18432.7 611.361   1
   0  -8   0 17658.0 488.379   3
   0  -8   0 18702.9 631.420   2
   0   8   0 18605.7 483.341   4
   0  -8   1 3463.85 287.307   1
   0  -8  -1 4101.74 297.412   1
   0  -8   1 3320.22 266.491   2
   0  -8  -1 3006.10 279.924   2
   0  -8  -1 3032.07 180.785   3
   0   8  -1 3251.70 199.570   4
   0   8   1 3138.36 174.973   4
   0  -8  -2 18996.1 616.787   1
   0  -8   2 17859.6 614.589   1
   0  -8   2 17599.9 585.091   2
   0  -8  -2 17054.3 420.625   3
   0  -8  -2 18551.0 650.548   2
   0   8  -2 17777.4 504.510   4
   0   8   2 17799.1 450.654   4
   0  -8  -3 2370.90 253.790   1
   0  -8   3 2146.57 234.126   1
   0  -8  -3 2201.21 243.616   2
   0  -8  -3 2022.10 115.967   3
   0  -8   3 1921.13 188.560   2
   0   8   3 2116.86 139.682   4
   0   8  -3 2222.72 198.619   4
   0   8  -3 2021.74 229.998   3
   0  -8  -4 4981.20 333.000   1
   0  -8   4 5042.76 322.176   1
   0  -8  -4 4779.46 339.282   2
   0  -8  -4 4621.30 136.662   3
   0  -8   4 4829.16 282.702   2
   0   8  -4 5084.95 282.674   4
   0   8  -4 4937.96 332.166   3
   0   8   4 5351.41 215.943   4
   0  -8  -5 276.631 168.272   1
   0  -8   5 366.508 172.636   1
   0   8  -5 198.443 195.193   3
   0  -8  -5 475.558 183.179   2
   0   8   5 320.016 90.4752   4
   0  -8  -5 368.143 92.1568   4
   0  -8   6 1337.12 227.598   1
   0  -8  -6 1537.66 246.325   1
   0  -8  -6 1629.75 254.803   2
   0   8  -6 1466.46 275.306   3
   0   8   6 1529.16 130.743   4
   0  -8  -6 1102.67 114.068   4
   0  -8   7 315.218 191.673   1
   0  -8  -7 349.551 197.058   1
   0  -8  -7 66.7984 189.207   2
   0   8  -7 45.4822 210.881   3
   0   8   7 292.167 105.434   4
   0   8  -8 1933.78 299.683   3
   0  -8   8 2244.38 259.037   1
   0  -8  -8 1515.78 250.752   2
   0  -8  -8 2505.69 302.267   1
   0   8  -9 873.598 262.861   3
   0  -8  -9 944.704 162.611   5
   0  -8  -9 1244.21 257.985   1
   0  -8   9 1480.88 244.418   1
   0  -8  -9 1118.61 256.813   2
   0   8 -10 16.3482 252.271   3
   0  -8 -10 459.815 129.719   5
   0  -8 -10 245.104 216.325   2
   0  -8  10 119.579 175.783   1
   0  -8 -10 89.4453 190.047   1
   0   8 -11 487.932 266.561   3
   0  -8 -11 487.339 133.167   5
   0  -8  11 518.868 205.171   1
   0  -8 -11 778.555 228.926   2
   0  -8 -11 514.600 195.570   1
   0   8 -12 619.529 268.327   3
   0  -8 -12 441.118 146.398   5
   0  -8  12 31.1493 181.389   1
   0  -8 -12 336.965 202.968   2
   0   8 -13 489.538 262.628   3
   0  -8 -13 172.950 117.443   5
   0  -8  13 496.017 231.159   1
   0  -8 -13-83.3519 194.251   2
   0   8 -14 599.278 284.573   3
   0  -8 -14 417.055 134.057   5
   0  -8 -14 601.627 251.883   2
   0  -8  14 372.986 214.576   1
   0   8 -15 989.103 323.145   3
   0  -8 -15 521.006 154.221   5
   0   8  15 634.909 200.532   7
   0  -8 -15 544.438 214.663   2
   0  -8  15 496.195 211.763   1
   0   8 -16 1522.64 353.752   3
   0   8  16 1239.69 242.816   7
   0  -8 -16 1341.08 212.332   5
   0  -8 -16 1726.91 317.270   2
   0  -8  16 1533.07 302.663   1
   0   8 -17 1028.96 334.743   3
   0   8  17 1052.86 231.590   7
   0  -8 -17 906.690 179.737   5
   0  -8  17 959.225 257.600   1
   0  -8 -17 932.805 269.057   2
   0   8 -18 3845.04 483.340   3
   0  -8 -18 3330.44 319.212   5
   0   8  18 2609.90 305.638   7
   0  -8  18 3524.58 403.597   1
   0  -8 -18 3184.97 402.021   2
   0   8 -19-0.18946 319.660   3
   0  -8 -19 351.079 166.586   5
   0   8  19 577.156 203.179   7
   0  -8 -19 658.283 288.785   2
   0  -8  19 441.700 277.928   1
   0   8 -20 650.766 374.134   3
   0  -8 -20 417.923 259.590   2
   0  -8  20-291.429 285.524   1
   0   8  20 96.1581 175.532   7
   0  -9   0 127.124 136.616   2
   0   9   0-8.46222 87.9880   4
   0  -9  -1 178.648 188.341   1
   0  -9   1 295.484 184.153   1
   0  -9   1 84.5378 136.956   2
   0  -9  -1 69.1099 144.596   2
   0   9   1 234.838 100.286   4
   0   9  -1 91.2412 102.231   4
   0  -9   2 10204.8 474.066   1
   0  -9  -2 10507.7 490.937   1
   0  -9  -2 9973.66 502.469   2
   0  -9   2 9876.22 460.072   2
   0   9   2 10459.6 329.225   4
   0   9  -2 10423.0 381.553   4
   0  -9  -3 6764.75 395.408   1
   0  -9   3 6687.57 407.780   1
   0  -9   3 6011.09 352.086   2
   0  -9  -3 6241.35 406.011   2
   0   9   3 6215.10 247.158   4
   0   9  -3 6228.29 309.488   4
   0  -9   4 4225.85 329.691   1
   0  -9  -4 3752.80 319.104   1
   0  -9   4 3808.88 276.146   2
   0  -9  -4 3217.14 317.687   2
   0   9  -4 3562.06 302.701   3
   0   9   4 3502.91 185.890   4
   0   9  -4 3650.39 250.502   4
   0  -9   5 7419.20 424.748   1
   0  -9  -5 7964.14 453.747   1
   0  -9  -5 7045.32 455.597   2
   0   9  -5 7907.72 375.066   4
   0   9  -5 7283.76 430.685   3
   0   9   5 7350.07 270.584   4
   0  -9  -6 5548.92 378.193   1
   0  -9   6 5283.21 364.153   1
   0  -9  -6 4656.50 377.515   2
   0   9   6 4870.81 220.495   4
   0   9  -6 5256.81 377.837   3
   0  -9   7 402.811 181.485   1
   0  -9  -7 149.516 174.454   1
   0   9  -7 37.1814 203.195   3
   0  -9  -7 265.862 197.259   2
   0  -9  -8 7243.83 445.086   1
   0  -9   8 7199.94 421.747   1
   0  -9  -8 7249.84 476.661   2
   0   9  -8 7292.12 466.757   3
   0  -9  -9-108.478 203.282   2
   0   9  -9-88.1608 259.210   3
   0  -9  -9-170.160 193.912   1
   0  -9   9 142.980 159.924   1
   0   9 -10 106.965 232.776   3
   0  -9 -10 497.207 217.366   2
   0  -9 -10 494.840 193.614   1
   0  -9  10 450.861 185.783   1
   0   9 -11 301.283 250.832   3
   0  -9 -11 23.1680 187.431   2
   0  -9 -11 307.230 138.009   5
   0  -9  11 287.740 176.054   1
   0   9 -12 94.6853 253.553   3
   0  -9 -12-121.504 117.571   5
   0  -9 -12-26.4106 188.654   1
   0  -9  12-57.8782 195.799   1
   0  -9 -12 254.460 220.354   2
   0   9 -13 3287.75 426.028   3
   0  -9 -13 2838.71 265.618   5
   0  -9  13 2530.58 313.427   1
   0  -9 -13 2609.57 362.624   2
   0   9 -14 153.821 276.934   3
   0  -9 -14 204.212 128.907   5
   0  -9 -14 326.569 230.699   2
   0  -9  14 232.158 186.418   1
   0   9 -15 532.731 284.591   3
   0   9  15 351.108 182.593   7
   0  -9 -15 436.985 142.611   5
   0  -9 -15 224.417 211.238   2
   0  -9  15 385.291 217.691   1
   0   9 -16-232.907 359.877   3
   0  -9 -16 52.9281 116.981   5
   0   9  16 9.21888 173.277   7
   0  -9  16-113.976 217.306   1
   0  -9 -16 20.6008 246.940   2
   0   9 -17-81.8736 292.852   3
   0   9  17 586.478 216.107   7
   0  -9 -17 195.246 239.399   2
   0  -9  17-316.569 236.957   1
   0   9 -18-221.587 324.258   3
   0   9  18 302.837 181.730   7
   0  -9 -18 274.733 226.248   2
   0   9 -19-9.55727 332.617   3
   0  -9 -19 601.131 273.982   2
   0  -9  19 377.898 254.920   1
   0   9  19-33.9533 183.736   7
   0 -10   0 185.389 168.420   1
   0 -10   0 36.5958 136.721   2
   0  10   0 137.507 94.5578   4
   0 -10  -1 52.2917 174.147   1
   0 -10   1-187.010 191.691   1
   0 -10  -1 137.507 164.294   2
   0 -10   1-84.4833 123.076   2
   0  10  -1 122.415 97.0503   4
   0  10   1-87.7122 83.8682   4
   0 -10   2 568.935 209.256   1
   0 -10  -2 413.082 179.847   1
   0 -10   2 311.031 152.770   2
   0 -10  -2 384.716 159.638   2
   0  10   2 202.904 83.8988   4
   0  10  -2 455.365 117.266   4
   0 -10   3 274.246 180.066   1
   0 -10  -3 201.110 186.450   1
   0 -10   3 135.806 137.283   2
   0 -10  -3-105.050 173.378   2
   0  10  -3 81.1197 111.891   4
   0  10   3-74.7256 80.2403   4
   0 -10  -4 7032.02 431.807   1
   0 -10   4 7415.58 442.280   1
   0 -10   4 6626.36 384.879   2
   0 -10  -4 6811.08 446.205   2
   0  10  -4 6490.25 333.216   4
   0 -10   5 192.737 164.319   1
   0 -10  -5-331.516 204.709   1
   0 -10  -5-55.7953 185.000   2
   0  10  -5 272.685 138.493   4
   0 -10  -6 4288.67 355.191   1
   0 -10   6 4772.53 352.680   1
   0 -10  -6 3734.39 353.478   2
   0  10  -6 4552.98 366.832   3
   0  10  -6 4514.78 306.946   4
   0 -10   7 58.3458 174.661   1
   0 -10  -7-116.016 213.907   1
   0 -10  -7-26.1485 165.860   2
   0  10  -7 469.770 222.567   3
   0  10  -7 139.798 145.264   4
   0 -10   8 603.282 209.951   1
   0 -10  -8 113.468 184.190   1
   0 -10  -8 488.817 211.714   2
   0  10  -8 173.979 201.614   3
   0 -10   9-23.1149 181.903   1
   0 -10  -9 78.3503 189.314   1
   0 -10  -9 154.691 201.644   2
   0  10  -9 322.995 228.600   3
   0 -10 -10 138.838 188.487   2
   0  10 -10 241.985 245.936   3
   0 -10  10 644.967 221.743   1
   0 -10 -10 447.237 232.973   1
   0  10 -11 4.23230 266.381   3
   0 -10 -11 50.9002 190.812   2
   0 -10  11-290.798 208.253   1
   0 -10 -11 562.666 209.606   1
   0  10 -12 4909.19 481.879   3
   0 -10 -12 4201.18 423.205   2
   0 -10 -12 4453.37 417.366   1
   0 -10  12 4447.03 376.489   1
   0  10 -13 452.439 274.902   3
   0 -10 -13 250.300 206.671   2
   0 -10  13 239.551 193.388   1
   0 -10 -14 1786.33 310.526   2
   0  10 -14 1691.34 361.144   3
   0 -10  14 1583.34 273.908   1
   0  10 -15 408.199 298.751   3
   0 -10 -15-250.039 232.971   2
   0 -10  15 77.5726 224.117   1
   0 -10 -16-25.6972 203.325   2
   0  10 -16 31.6272 327.200   3
   0  10  16-421.478 235.616   7
   0 -10  16 173.799 224.041   1
   0 -10 -17 510.800 279.971   2
   0  10 -17 278.395 350.645   3
   0  10  17 520.618 221.570   7
   0 -10  17 856.710 277.431   1
   0 -11   0 512.159 201.474   1
   0 -11   0 73.2967 132.489   2
   0 -11  -1 506.675 222.559   1
   0 -11   1 310.227 200.304   1
   0 -11   1-71.2317 143.272   2
   0 -11  -1-55.9057 153.626   2
   0 -11   2 380.720 185.589   1
   0 -11  -2 180.914 192.803   1
   0 -11   2 344.429 159.489   2
   0 -11  -2 345.846 161.713   2
   0  11  -2 367.597 123.626   4
   0 -11   3 464.796 219.802   1
   0 -11  -3 526.854 215.279   1
   0 -11   3 731.450 186.316   2
   0 -11  -3 181.315 165.202   2
   0  11  -3 297.198 125.822   4
   0 -11   4-118.604 184.363   1
   0 -11  -4-122.025 180.983   1
   0 -11  -4-6.57113 167.622   2
   0 -11   4 166.882 128.947   2
   0  11  -4-210.696 130.355   4
   0 -11  -5 1427.11 248.810   1
   0 -11   5 1486.74 264.271   1
   0 -11  -5 1170.51 255.976   2
   0  11  -5 1411.22 204.834   4
   0 -11  -6 833.534 234.950   1
   0 -11   6 825.047 220.747   1
   0 -11  -6 923.777 240.753   2
   0  11  -6 728.411 169.526   4
   0 -11  -7 211.203 181.064   1
   0 -11   7 38.7271 188.988   1
   0 -11  -7-277.436 185.999   2
   0  11  -7 193.753 155.162   4
   0 -11   8 663.152 200.237   1
   0 -11  -8 620.145 239.563   1
   0 -11  -8 481.048 209.482   2
   0  11  -8 665.058 229.468   3
   0  11  -8 786.450 191.330   4
   0 -11  -9 1112.29 262.367   1
   0 -11   9 956.940 243.058   1
   0 -11  -9 849.853 239.989   2
   0  11  -9 1203.79 287.577   3
   0  11  -9 967.981 216.325   4
   0 -11  10 2610.35 313.497   1
   0 -11 -10 2280.43 325.104   1
   0 -11 -10 2263.65 342.340   2
   0  11 -10 2350.75 327.965   3
   0 -11  11-22.3940 189.935   1
   0 -11 -11-484.668 257.358   1
   0 -11 -11-145.469 209.912   2
   0  11 -11 78.7170 254.768   3
   0 -11  12-18.3136 197.257   1
   0 -11 -12 120.940 244.191   1
   0 -11 -12 182.845 209.315   2
   0  11 -12 102.066 276.301   3
   0 -11 -13-52.3036 225.484   1
   0 -11  13-114.263 200.488   1
   0 -11 -13 154.652 207.425   2
   0  11 -13 132.943 259.443   3
   0 -11  14 768.964 257.120   1
   0 -11 -14 511.142 253.073   2
   0  11 -14 167.310 285.369   3
   0 -11 -15 796.239 277.920   2
   0  11 -15 677.802 305.445   3
   0 -11  15 1087.55 301.564   1
   0  11 -16 542.670 325.420   3
   0 -11 -16 424.739 247.188   2
   0  11  16 217.139 208.503   7
   0 -11  16 660.529 283.169   1
   0 -12   0 1855.11 288.836   1
   0 -12   0 2028.55 270.519   2
   0 -12  -1 2838.14 344.103   1
   0 -12   1 2560.69 318.251   1
   0 -12  -1 2676.00 311.442   2
   0 -12   1 2388.21 288.690   2
   0 -12   2 210.204 189.806   1
   0 -12  -2 105.338 196.415   1
   0 -12  -2 238.642 186.205   2
   0 -12   2 52.7837 155.596   2
   0 -12  -3 16.8691 202.481   1
   0 -12   3 332.625 206.303   1
   0 -12   3 107.943 122.733   2
   0 -12  -3 357.252 177.835   2
   0 -12   4 30.6759 175.258   1
   0 -12  -4 309.728 207.616   1
   0 -12  -4 315.874 187.613   2
   0 -12   5-8.81323 191.041   1
   0 -12  -5 3.23200 217.932   1
   0 -12  -5 232.989 172.304   2
   0 -12   6 274.921 198.470   1
   0 -12  -6 250.720 205.598   1
   0 -12  -6 418.263 203.914   2
   0 -12   7-409.680 245.442   1
   0 -12  -7-256.156 216.051   1
   0 -12  -7-127.451 203.754   2
   0 -12   8 236.019 212.537   1
   0 -12  -8 283.046 235.045   1
   0 -12  -8 4.15269 183.341   2
   0 -12  -9 96.8960 210.027   1
   0 -12   9 55.5391 192.125   1
   0 -12  -9 169.239 219.912   2
   0 -12  10 51.1420 185.461   1
   0 -12 -10 430.024 236.659   1
   0 -12 -10 196.534 208.533   2
   0  12 -10 465.593 243.037   3
   0  12 -10 276.474 195.372   4
   0 -12 -11-209.276 247.503   1
   0 -12  11-123.991 189.039   1
   0 -12 -11 165.765 209.103   2
   0  12 -11 161.219 202.005   4
   0  12 -11 185.250 230.227   3
   0 -12  12 179.932 220.658   1
   0 -12 -12 22.9480 237.462   1
   0 -12 -12 579.324 263.962   2
   0  12 -12-71.6285 235.150   3
   0 -12 -13 417.796 272.764   1
   0 -12  13 165.308 211.521   1
   0 -12 -13 86.1368 235.055   2
   0  12 -13 465.331 303.689   3
   0 -13   0-47.6293 157.532   2
   0 -13   0-480.756 228.983   1
   0 -13   1 1186.99 225.993   2
   0 -13  -1 957.297 241.776   2
   0 -13   1 1074.72 260.115   1
   0 -13  -1 677.551 260.159   1
   0 -13  -2 37.4815 168.973   2
   0 -13   2 276.454 174.432   2
   0 -13   2 214.633 229.741   1
   0 -13  -2 166.080 217.154   1
   0 -13   3 398.776 168.722   2
   0 -13  -3 476.826 206.147   2
   0 -13  -3 94.2743 209.933   1
   0 -13   3 592.826 233.488   1
   0 -13  -4-144.937 194.376   2
   0 -13   4 151.592 195.416   1
   0 -13  -4 230.426 230.943   1
   0 -13  -5 97.6357 180.422   2
   0 -13   5-130.024 210.358   1
   0 -13  -5 280.625 233.039   1
   0 -13  -6 1114.11 278.898   2
   0 -13   6 560.160 239.865   1
   0 -13  -6 676.856 241.606   1
   0 -13  -7 229.038 197.159   2
   0 -13  -7-69.9794 232.710   1
   0 -13   7 10.7994 197.490   1
   0 -13  -8 31.3343 198.107   2
   0 -13   8 364.843 221.728   1
   0 -13  -8 323.602 239.832   1
   0 -13  -9 223.592 207.749   2
   0 -13   9 359.385 231.856   1
   0 -13  -9 623.637 263.225   1
   0 -13 -10-46.2423 219.079   2
   0 -13  10-157.309 197.366   1
   0 -13 -10 134.694 256.273   1
   0 -14   0 190.021 180.292   2
   0 -14   0-215.059 243.718   1
   0 -14   1 623.371 220.546   2
   0 -14  -1 865.409 234.286   2
   0 -14   1 727.261 247.256   1
   0 -14  -1 839.233 272.495   1
   0 -14  -2 297.033 187.926   2
   0 -14   2 659.278 212.399   2
   0 -14  -2 490.354 240.359   1
   0 -14  -3 114.018 180.284   2
   0 -14  -3 488.890 259.729   1
   0 -14   3 305.590 238.797   1
   0 -14  -4 72.0980 183.956   2
   0 -14  -4-328.236 251.277   1
   0 -14   4 33.5197 228.910   1
   0 -14  -5-32.1379 212.503   2
   0 -14   5 441.948 227.127   1
   0 -14  -5 539.456 264.427   1
   1   0 -25-304.434 312.409   3
   1   0 -24 266.898 278.394   3
   1   0 -23 206.142 325.195   3
   1   0 -22-315.141 285.483   3
   1   0 -21 14.1065 275.698   3
   1   0 -20 7811.24 558.412   3
   1   0 -19-298.185 272.322   3
   1   0 -18 997.811 286.484   3
   1   0 -17 244.681 276.170   3
   1   0 -16 2087.92 339.501   3
   1   0 -15 91.3308 228.037   3
  -1   0  15-23.1432 149.559   6
   1   0 -14-152.463 210.507   3
  -1   0  14 169.713 132.089   6
   1   0 -13 168.550 196.424   3
  -1   0  13-3.77136 119.236   6
   1   0 -12 48565.4 1148.23   3
  -1   0  12 47019.2 1010.60   6
   1   0 -11-44.0139 192.681   3
  -1   0  11-176.229 111.622   6
   1   0 -10 26035.4 699.927   3
  -1   0  10 24617.2 598.791   6
   1   0  -9 432.555 149.365   3
  -1   0   9-3.34008 93.7823   6
   1   0  -8 28351.9 685.810   3
   1   0  -8 27989.6 641.464   7
   1   0  -8 27026.9 598.941   6
  -1   0   8 27653.5 602.076   6
   1   0  -7-45.6479 131.794   3
  -1   0   7 49.2078 109.237   3
   1   0  -7 151.051 72.2378   6
   1   0  -7 191.670 78.8929   7
  -1   0   7 15.1933 78.6563   6
   1   0  -6 67201.7 1217.10   3
  -1   0   6 64546.4 1202.14   3
   1   0  -6 65080.3 1142.98   6
   1   0  -6 63562.0 1169.85   7
  -1   0   6 65082.4 1143.94   6
   1   0  -5 271.345 124.934   3
  -1   0   5 65.2759 102.921   3
   1   0  -5 79.4950 59.7010   6
   1   0  -5 29.5601 60.5466   7
  -1   0   5 48.4188 71.3392   6
  -1   0   4 195253. 3110.36   3
   1   0  -4 203896. 3115.76   3
  -1   0   4 200095. 3067.64   6
   1   0  -4 192603. 3066.82   6
  -1   0   3 45.5041 48.9308   3
   1   0  -3 36.4383 53.6950   3
   1   0  -3-20.1183 31.7721   7
  -1   0   3 38.8917 35.0535   6
  -1   0   2 25014.9 457.405   3
   1   0   3-66.3925 59.5734   3
  -1   0  -3-180.849 71.0865   3
  -1   0  -3-38.7018 38.8803   6
   1   0   3-70.6874 49.4376   7
  -1   0  -3-15.4868 50.6032   7
   1   0   4 3681.96 168.365   3
  -1   0  -4 4276.20 186.704   3
   1   0   4 3829.44 140.128   6
  -1   0  -4 3786.39 135.894   6
   1   0   4 3791.54 163.163   7
  -1   0  -4 3719.43 160.989   7
  -1   0  -5 278.540 128.414   3
   1   0   5 29.2107 92.7803   3
   1   0   5-4.89567 74.6751   7
   1   0   5 68.2565 79.0356   6
  -1   0  -5 83.4473 77.7144   7
  -1   0  -5 46.0651 61.0898   6
   1   0   6 40667.0 854.468   3
  -1   0  -6 44233.5 871.946   3
  -1   0  -6 40822.1 785.435   6
  -1   0  -6 42840.8 857.866   7
   1   0   6 42746.5 793.842   6
   1   0   6 43831.4 859.990   7
   1   0   7 36.5292 96.8103   3
  -1   0  -7 53.8162 129.842   3
  -1   0  -7-117.254 85.0378   7
   1   0   7 64.9211 89.0182   6
   1   0   7 22.1226 85.8087   7
  -1   0  -7-65.1325 67.4636   6
  -1   0  -8 31616.1 739.026   3
  -1   0  -8 29589.9 635.257   6
   1   0   8 30039.1 642.401   6
  -1   0  -9-52.6967 152.901   3
   1   0   9-93.4136 94.9448   6
  -1   0  -9 146.024 73.7925   6
  -1   0 -10 61984.7 1290.89   3
  -1   0 -10 58423.1 1142.47   6
  -1   0 -11-37.4818 184.266   3
  -1   0 -11-66.8000 80.0032   6
  -1   0 -12 10581.6 480.464   3
  -1   0 -13 188.581 225.763   3
  -1   0 -14 21970.4 771.897   3
  -1   0 -15 451.421 256.287   3
  -1   0 -16 2949.81 363.366   3
  -1   0 -17-390.986 253.625   3
  -1   0 -18 2331.61 363.150   3
  -1   0 -19-229.867 266.106   3
  -1   0 -20 6106.31 507.023   3
  -1   0 -21 679.194 306.470   3
  -1   0 -22-228.065 314.252   3
  -1   0 -23-130.806 296.647   3
  -1   0 -24 1370.65 368.779   3
   1   1 -25 111.719 326.191   3
   1  -1 -25 409.526 335.716   3
   1   1 -24 302.224 303.475   3
   1  -1 -24 549.820 288.284   3
   1  -1 -23 371.613 280.009   3
   1   1 -23-60.2372 294.253   3
   1  -1 -22 602.229 300.198   3
   1   1 -22 868.934 317.391   3
   1  -1 -21 541.912 288.788   3
   1   1 -21 113.554 270.545   3
   1   1 -20 386.793 300.058   3
   1  -1 -20 709.012 274.439   3
   1  -1 -19 2163.11 316.332   3
   1   1 -19 1957.49 322.865   3
   1   1 -18 1478.54 317.942   3
   1  -1 -18 1514.61 288.494   3
   1   1 -17 4289.74 409.327   3
   1  -1 -17 4390.14 391.284   3
   1  -1 -16 1184.91 267.984   3
   1   1 -16 1794.18 325.326   3
   1  -1 -15-17.9045 230.165   3
   1   1 -15 48.5267 248.391   3
  -1   1  15 136.605 161.950   6
  -1  -1  15 296.679 132.958   6
   1  -1 -14 8013.00 444.085   3
   1   1 -14 7814.06 470.458   3
  -1  -1  14 7309.36 311.933   6
  -1   1  14 8286.10 391.014   6
   1   1 -13 9607.37 483.970   3
   1  -1 -13 9699.72 454.324   3
  -1  -1  13 9397.97 341.362   6
  -1   1  13 9106.90 396.962   6
   1   1 -12 5175.30 355.592   3
   1  -1 -12 5559.83 330.383   3
  -1   1  12 5592.88 291.445   7
  -1  -1  12 5025.35 237.339   6
  -1   1  12 5614.67 296.962   6
   1   1 -11 5461.34 345.668   3
   1  -1 -11 5484.25 306.648   3
  -1   1  11 5246.75 272.917   7
  -1  -1  11 4947.65 217.054   6
  -1   1  11 5187.38 277.886   6
   1  -1 -10 1434.71 186.314   3
   1   1 -10 1211.61 204.595   3
  -1  -1  10 1418.36 123.572   6
  -1   1  10 1161.77 155.630   6
  -1   1  10 1481.56 148.881   7
   1  -1  -9 8105.11 332.857   3
   1   1  -9 7828.73 364.125   3
  -1   1   9 8155.42 309.476   7
  -1   1   9 8242.25 314.299   6
   1  -1  -9 7208.97 292.320   6
  -1  -1   9 7172.64 244.879   6
   1   1  -8 889.243 163.274   3
  -1   1   8 424.227 106.503   3
   1  -1  -8 744.401 132.769   3
   1   1  -8 574.810 90.7183   7
  -1   1   8 695.239 103.628   7
  -1  -1   8 717.907 83.3634   6
  -1   1   8 630.204 112.195   6
   1  -1  -8 631.958 99.2309   6
   1  -1  -8 648.095 94.7641   7
   1  -1  -7 1050.22 143.139   3
  -1  -1   7 696.192 135.915   3
  -1   1   7 931.897 121.252   3
   1   1  -7 1196.62 172.335   3
  -1   1   7 810.251 126.992   6
   1  -1  -7 807.640 99.7774   6
   1  -1  -7 800.706 102.324   7
  -1   1   7 755.160 104.889   7
  -1  -1   7 911.980 84.4565   6
  -1  -1   6 27083.4 635.527   3
   1   1  -6 27895.7 649.261   3
   1  -1  -6 27420.5 593.703   3
  -1   1   6 26694.4 583.481   3
  -1   1   6 27695.7 581.019   7
  -1  -1   6 27534.7 519.346   6
   1  -1  -6 26908.3 590.485   6
  -1   1   6 27294.6 596.134   6
  -1   1   5 1503.12 123.782   3
  -1  -1   5 1560.52 160.979   3
   1   1  -5 2143.75 191.206   3
   1  -1  -5 1358.32 130.504   3
  -1   1   5 1550.27 134.050   6
  -1  -1   5 1396.33 79.9777   6
  -1   1   5 1733.71 118.163   7
   1  -1  -5 1457.37 113.557   6
   1   1  -4 15538.7 398.855   3
  -1   1   4 14670.3 332.678   3
   1  -1  -4 15543.9 340.922   3
  -1  -1   4 15281.6 395.836   3
  -1   1   4 15725.8 365.571   6
   1  -1  -4 15403.7 365.642   6
  -1   1   4 15691.8 339.924   7
   1  -1  -3-10.7620 45.8359   3
  -1   1   3 67.3339 38.1328   3
   1   1  -3 10.9911 76.9212   3
  -1  -1   3 70.5325 67.0881   3
  -1   1   3 231.003 61.3435   1
  -1   1   3 78.4481 55.6148   6
   1  -1  -3 18.3899 52.2992   6
   1  -1  -3 120.299 52.7533   5
   1  -1  -2 77178.5 1310.99   2
  -1  -1   2 79541.7 1315.00   3
  -1   1   2 79648.5 1286.71   1
   1  -1  -2 81495.0 1285.53   1
  -1   1   2 80005.2 1288.53   5
   1  -1  -2 80500.1 1286.19   5
   1   1  -2 80901.2 1316.55   3
   1  -1   2 23898.4 477.349   3
  -1   1  -2 24534.4 480.069   3
  -1  -1  -2 25160.5 441.981   3
  -1  -1  -2 24828.6 474.956   1
   1   1   2 24398.9 477.090   1
  -1  -1  -2 25318.9 482.590   6
   1   1   2 24836.5 451.246   4
  -1  -1  -2 24204.6 450.559   4
  -1  -1  -3 2608.89 112.451   3
   1  -1   3 2668.94 138.867   3
  -1   1  -3 2429.48 128.972   3
   1   1   3 2651.77 112.325   3
   1   1   3 2947.34 139.768   1
  -1  -1  -3 2812.42 139.851   1
   1   1   3 2720.75 133.229   6
  -1  -1  -3 2496.76 124.693   6
  -1  -1  -3 2699.75 117.025   4
  -1   1  -4 18177.9 433.987   3
   1  -1   4 15940.0 416.362   3
  -1  -1  -4 17533.5 384.164   3
   1   1   4 16051.2 377.976   3
   1   1   4 15192.7 410.235   1
   1   1   4 17565.0 399.941   7
   1   1   4 17455.4 402.728   6
  -1  -1  -4 17150.5 400.707   6
  -1  -1  -4 17014.5 381.960   4
   1   1   5 924.037 107.752   3
  -1   1  -5 1223.89 161.536   3
   1  -1   5 1049.15 134.720   3
  -1  -1  -5 886.008 115.212   3
   1   1   5 1002.25 127.884   1
  -1  -1  -5 986.877 105.845   6
   1   1   5 1002.04 114.353   7
   1   1   5 753.154 115.180   6
  -1   1  -5 1026.57 60.8730   6
  -1  -1  -5 1124.09 106.077   4
   1  -1   6 32688.3 736.122   3
  -1   1  -6 33227.5 752.400   3
  -1  -1  -6 33874.0 701.879   3
   1   1   6 32645.8 692.203   3
  -1  -1  -6 32492.6 707.231   7
  -1   1  -6 32602.7 597.801   6
   1   1   6 34604.2 714.153   7
   1   1   6 33985.3 702.227   6
  -1   1  -6 32827.6 717.809   7
  -1  -1  -6 34101.2 696.945   6
   1  -1   6 33384.3 600.282   6
   1   1   7 61.9350 88.9057   3
  -1  -1  -7-37.9289 111.028   3
  -1   1  -7-72.3195 147.985   3
   1   1   7 36.4742 88.4985   7
  -1   1  -7 71.8783 46.8449   6
  -1  -1  -7 34.1656 84.3257   7
  -1  -1  -7 49.1561 72.9448   6
  -1   1  -7-47.0622 73.0206   7
   1   1   7 115.912 109.594   6
   1  -1   7 218.483 67.9784   6
  -1   1  -8 1353.06 190.196   3
  -1  -1  -8 1721.83 168.592   3
  -1  -1  -8 1657.45 136.173   6
   1   1   8 1795.80 158.700   7
   1   1   8 1754.29 158.719   6
  -1   1  -8 1658.96 101.104   6
  -1   1  -9 333.140 184.573   3
  -1  -1  -9 518.697 161.887   3
   1   1   9 565.588 166.896   7
   1   1   9 140.267 116.703   6
  -1   1  -9 210.075 68.4346   6
  -1   1 -10 11482.7 471.919   3
  -1  -1 -10 12394.0 444.086   3
   1   1  10 12188.6 431.964   7
  -1   1 -11 41819.2 1035.32   3
  -1  -1 -11 41182.4 985.421   3
   1   1  11 40898.3 967.004   7
  -1   1 -12 15558.4 613.669   3
  -1  -1 -12 16681.1 595.563   3
   1   1  12 16371.5 559.966   7
  -1   1 -13 18717.8 687.014   3
  -1  -1 -13 17953.6 638.947   3
   1   1  13 17724.6 610.243   7
  -1   1 -14 1584.10 284.925   3
  -1  -1 -14 1187.77 238.095   3
  -1   1 -15 4893.24 408.905   3
  -1  -1 -15 4566.42 372.843   3
  -1  -1 -16 279.633 255.801   3
  -1   1 -16 283.268 275.173   3
  -1   1 -17 6401.97 477.728   3
  -1  -1 -17 6190.42 455.257   3
  -1  -1 -18 1643.52 309.632   3
  -1   1 -18 1568.71 333.775   3
  -1  -1 -19 1199.20 303.823   3
  -1   1 -19 1477.95 332.063   3
  -1   1 -20 283.116 278.541   3
  -1  -1 -20 13.6394 244.495   3
  -1  -1 -21 308.664 240.994   3
  -1   1 -21 12.1335 257.475   3
  -1  -1 -22 238.441 254.221   3
  -1   1 -22-36.0014 278.745   3
  -1   1 -23 1111.10 365.774   3
  -1  -1 -23 266.332 264.218   3
  -1   1 -24 460.727 317.360   3
  -1  -1 -24 656.340 321.004   3
   1   2 -24-410.592 303.450   3
   1  -2 -24-18.3489 273.457   3
   1  -2 -24 329.109 212.798   5
   1   2 -23 246.505 306.380   3
   1  -2 -23 489.398 269.976   3
   1  -2 -22 1389.48 327.787   3
   1   2 -22 958.680 332.262   3
   1  -2 -21 3468.67 400.522   3
   1   2 -21 3531.16 462.517   3
   1   2 -20 2245.57 366.171   3
   1  -2 -20 2589.14 342.876   3
   1  -2 -19 1121.02 281.154   3
   1   2 -19 955.656 307.241   3
   1   2 -18 1299.30 320.179   3
   1  -2 -18 1114.19 253.575   3
   1   2 -17 57.1088 271.403   3
   1  -2 -17 205.056 228.757   3
   1  -2 -16 7171.06 441.911   3
   1   2 -16 7321.21 512.724   3
  -1   2  16 6947.47 392.724   7
   1  -2 -15 4690.20 351.945   3
   1   2 -15 4776.76 418.076   3
  -1   2  15 4512.55 343.640   6
  -1   2  15 5014.27 324.561   7
   1  -2 -14 19395.4 662.086   3
   1   2 -14 19961.8 753.295   3
  -1   2  14 19843.5 630.012   7
  -1   2  14 18897.2 645.729   6
  -1  -2  14 18019.6 477.074   6
   1   2 -13 2288.45 315.293   3
   1  -2 -13 2319.52 253.093   3
  -1   2  13 2580.28 256.155   6
  -1   2  13 2322.43 217.877   7
  -1  -2  13 1778.67 146.578   6
   1   2 -12 16392.2 633.122   3
   1  -2 -12 17905.0 572.149   3
  -1   2  12 18462.4 564.370   7
  -1  -2  12 16606.4 421.766   6
  -1   2  12 17442.4 576.031   6
   1  -2 -11 13139.8 455.777   3
   1   2 -11 12710.1 527.967   3
  -1  -2  11 11607.1 320.420   6
  -1   2  11 12775.1 466.437   6
  -1   2  11 13089.2 439.022   7
   1   2 -10 3860.39 309.560   3
   1  -2 -10 3306.30 222.154   3
  -1   2  10 3895.62 225.208   7
  -1  -2  10 3490.63 150.341   6
  -1   2  10 3602.93 253.404   6
   1  -2  -9 698.112 150.896   3
   1   2  -9 683.726 210.613   3
  -1   2   9 523.099 110.390   3
  -1  -2   9 416.645 65.2354   6
  -1   2   9 651.800 127.150   7
  -1   2   9 652.104 145.243   6
   1  -2  -8 17489.7 464.874   3
   1   2  -8 18400.8 561.972   3
  -1   2   8 17380.2 451.622   3
  -1   2   8 17586.2 515.262   6
  -1   2   8 18096.1 479.400   7
  -1  -2   8 17371.7 364.801   6
   1   2  -7 204.527 150.223   3
  -1   2   7 251.691 81.9249   3
   1  -2  -7 191.213 96.1068   3
  -1   2   7 260.780 118.079   6
  -1  -2   7 268.122 44.9175   6
  -1   2   7 138.075 79.0338   7
   1  -2  -7 156.319 93.2978   5
  -1  -2   6 4032.30 235.157   3
   1  -2  -6 3749.54 171.096   3
   1   2  -6 4223.59 252.749   3
  -1   2   6 3633.30 159.108   3
  -1   2   6 4083.62 212.066   1
  -1   2   6 3794.96 214.254   6
   1  -2  -6 3909.73 200.963   6
   1  -2  -6 4239.45 206.532   5
  -1  -2   5 36584.7 790.907   3
  -1   2   5 35326.9 664.704   3
   1   2  -5 36958.1 801.436   3
   1  -2  -5 36842.0 671.638   3
  -1   2   5 37342.2 759.815   1
   1  -2  -5 37148.7 743.722   5
   1  -2  -5 36010.4 758.987   6
  -1   2   5 36546.9 769.344   6
   1  -2  -5 35942.2 686.631   4
  -1  -2   4 178192. 2861.36   3
  -1   2   4 169044. 2703.89   3
   1   2  -4 179534. 2865.99   3
   1  -2  -4 173355. 2709.48   3
   1  -2  -4 179217. 2814.63   1
  -1   2   4 174909. 2818.55   1
  -1  -2   4 178140. 2808.46   1
  -1   2   4 170543. 2828.96   6
   1  -2  -4 172968. 2828.47   6
   1  -2  -4 166214. 2788.85   5
  -1   2   4 174232. 2808.52   5
   1  -2  -4 159507. 2725.90   4
   1  -2  -3 23837.3 547.939   2
   1   2  -3 25336.7 549.160   3
   1   2  -3 24283.7 458.396   2
  -1  -2   3 25113.5 547.010   3
   1  -2  -3 23044.1 505.597   1
  -1   2   3 24595.0 510.356   1
  -1  -2   3 24644.3 510.363   1
   1   2  -3 22937.8 504.320   1
  -1   2   3 23875.5 497.457   5
   1  -2  -3 24579.4 528.330   6
   1  -2  -3 24555.9 497.498   5
  -1   2   3 24502.8 529.593   6
   1  -2  -3 23552.2 434.839   4
  -1   2   2 785518. 12412.6   2
  -1  -2   2 815773. 12318.1   2
  -1  -2   2 779346. 12383.3   3
   1   2  -2 795436. 12326.0   2
   1  -2  -2 774681. 12403.7   2
  -1   2   2 793173. 12349.2   1
  -1  -2   2 816775. 12361.4   1
   1  -2  -2 809371. 12349.4   1
   1   2  -2 807387. 12365.0   1
   1  -2  -2 800872. 12340.4   5
  -1   2   2 804068. 12347.2   5
  -1   2   2 795468. 12377.5   6
   1  -2  -2 799599. 12380.6   6
   1   2  -2 786436. 12387.5   3
   1   2  -1 8318.83 222.113   2
  -1  -2   1 8614.10 216.851   2
   1  -2  -1 8347.97 246.631   2
  -1   2   1 7808.75 240.621   2
   1   2  -1 8544.78 226.861   1
  -1  -2   1 8715.37 229.301   1
  -1   2   1 8298.98 217.312   1
   1  -2  -1 8885.61 222.925   1
   1  -2  -1 8725.41 234.036   6
  -1   2   1 8435.60 230.454   6
  -1   2   1 8733.05 217.409   5
   1   2  -1 7967.55 221.789   3
  -1  -2   1 8271.60 230.387   3
  -1  -2   0 33368.8 602.628   2
   1   2   0 29665.8 598.554   2
  -1   2   0 30981.5 542.688   3
   1  -2   0 30345.7 535.048   3
  -1   2   0 30309.7 591.682   2
   1  -2   0 30942.7 588.077   2
  -1   2   0 29504.1 561.781   1
   1  -2   0 31246.6 564.032   1
   1   2   0 29720.9 581.055   1
  -1  -2   0 31140.6 582.000   1
   1  -2   0 30405.3 567.816   6
  -1   2   0 30426.4 565.175   6
  -1  -2   0 30053.2 546.245   4
   1   2   0 31555.0 546.536   4
  -1  -2   0 30006.1 551.227   3
  -1   2  -1 27855.9 527.380   3
   1  -2   1 27744.4 522.563   3
   1  -2   1 28396.9 534.194   2
  -1   2  -1 27908.7 537.214   2
  -1  -2  -1 28599.2 546.238   1
   1  -2   1 28387.0 524.191   1
   1   2   1 26720.7 540.091   1
  -1   2  -1 28013.2 524.010   1
   1  -2   1 26846.4 497.671   6
  -1  -2  -1 27810.6 558.176   6
   1   2   1 27153.5 496.015   5
  -1   2  -1 27837.3 499.315   6
  -1  -2  -1 26819.1 494.689   4
   1   2   1 27466.2 494.473   4
   1  -2   2 33462.1 641.061   3
  -1   2  -2 31789.8 618.287   2
  -1   2  -2 32044.8 643.635   3
  -1  -2  -2 32671.1 646.802   1
   1  -2   2 33485.5 623.070   1
  -1   2  -2 32845.2 622.996   1
   1   2   2 33095.4 645.368   1
  -1  -2  -2 34067.3 666.147   6
  -1  -2  -2 33368.1 594.880   5
   1  -2   2 32592.3 562.116   6
   1   2   2 32815.8 600.063   5
   1   2   2 33440.6 592.885   4
  -1  -2  -2 35529.6 597.245   4
  -1   2  -3 34968.2 707.019   3
   1  -2   3 33169.0 688.543   3
  -1  -2  -3 35195.9 610.993   3
   1   2   3 33229.4 682.165   1
   1  -2   3 33134.2 653.945   1
  -1  -2  -3 34989.4 684.770   1
  -1  -2  -3 34783.1 638.286   5
  -1  -2  -3 35747.7 704.490   6
  -1  -2  -3 33435.5 626.977   4
   1   2   3 34234.1 630.221   4
   1   2   3 34519.4 647.013   5
  -1  -2  -4 126739. 2025.30   3
  -1   2  -4 125417. 2129.59   3
   1  -2   4 121716. 2114.10   3
  -1  -2  -4 126596. 2112.38   1
   1   2   4 125443. 2113.46   1
  -1  -2  -4 125232. 2118.87   6
  -1  -2  -4 127563. 2063.70   5
   1   2   4 125353. 2120.74   6
   1   2   4 123982. 2047.40   4
  -1  -2  -4 123384. 2044.59   4
  -1   2  -5 23726.3 576.954   3
  -1  -2  -5 23512.1 490.428   3
   1  -2   5 22114.9 560.467   3
  -1  -2  -5 23696.2 561.248   1
   1   2   5 22342.7 550.426   1
   1   2   5 22044.5 550.661   6
  -1  -2  -5 22908.1 546.959   6
  -1  -2  -5 22496.8 517.728   5
  -1  -2  -5 22443.4 498.707   4
  -1   2  -6 628.915 150.743   3
  -1  -2  -6 799.138 109.481   3
   1   2   6 642.976 94.5021   3
  -1  -2  -6 910.605 125.524   6
   1   2   6 1135.27 157.767   6
   1   2   6 698.435 103.814   7
  -1  -2  -6 751.524 91.5277   4
  -1   2  -7 72.0105 158.702   3
   1   2   7 89.7183 75.9429   3
  -1  -2  -7 89.7867 99.8221   3
   1   2   7 230.628 123.781   6
   1   2   7 100.685 93.8714   7
  -1  -2  -7 255.157 79.3273   4
  -1  -2  -8 100087. 1769.89   3
  -1   2  -8 100027. 1893.44   3
   1   2   8 95663.0 1751.80   3
   1   2   8 101087. 1813.37   7
   1   2   8 98434.2 1819.27   6
  -1   2  -9 20445.7 634.871   3
  -1  -2  -9 20145.8 550.711   3
   1   2   9 20182.2 573.072   7
   1   2   9 18866.7 568.375   6
  -1   2 -10 1092.72 219.708   3
  -1  -2 -10 1017.44 168.006   3
   1   2  10 1192.44 158.355   7
  -1   2 -11 5030.11 359.343   3
  -1  -2 -11 5590.91 314.971   3
   1   2  11 5380.61 309.662   7
  -1  -2 -12 1416.42 228.781   3
  -1   2 -12 1733.57 282.069   3
   1   2  12 1873.89 225.304   7
  -1   2 -13 6105.38 430.523   3
  -1  -2 -13 6395.80 367.007   3
   1   2  13 6220.37 352.221   7
  -1  -2 -14 18302.1 656.448   3
  -1   2 -14 18846.5 738.742   3
   1   2  14 18212.1 643.181   7
  -1  -2 -15 2294.73 293.038   3
  -1   2 -15 2462.18 344.973   3
   1   2  15 2245.61 248.902   7
  -1   2 -16 2506.25 387.303   3
  -1  -2 -16 2447.93 309.794   3
   1   2  16 2474.84 263.761   7
  -1  -2 -17 1122.81 257.823   3
  -1   2 -17 1102.95 304.640   3
  -1   2 -18-111.968 289.168   3
  -1  -2 -18 205.988 230.571   3
  -1  -2 -19 3505.33 368.699   3
  -1   2 -19 3459.15 412.539   3
  -1  -2 -20 3058.34 365.565   3
  -1   2 -20 3013.52 441.950   3
  -1  -2 -21 1725.91 327.714   3
  -1   2 -21 629.799 317.854   3
  -1  -2 -22 3567.26 432.429   3
  -1   2 -22 2622.96 426.445   3
  -1  -2 -23 763.746 303.400   3
  -1   2 -23 999.832 328.861   3
  -1  -2 -24 462.219 315.471   3
  -1   2 -24 289.613 350.051   3
   1  -3 -24 138.727 259.596   3
   1  -3 -24 478.807 248.325   5
   1   3 -23 1923.38 403.762   3
   1  -3 -23 1992.19 348.913   3
   1  -3 -23 2064.23 332.801   5
   1  -3 -22 22.0331 226.211   3
   1   3 -22 120.714 296.056   3
   1  -3 -22 13.9539 188.713   5
   1   3 -21 321.558 306.893   3
   1  -3 -21 181.328 227.414   3
   1  -3 -21 471.548 224.486   5
   1  -3 -20 3920.55 394.324   3
   1   3 -20 4462.21 483.294   3
   1  -3 -20 3776.67 388.352   5
   1  -3 -19-62.5346 214.761   3
   1   3 -19-42.4324 266.570   3
   1  -3 -19-143.109 188.201   5
   1   3 -18 6036.82 499.309   3
   1  -3 -18 5888.00 417.448   3
  -1   3  18 6438.69 408.785   7
   1  -3 -18 6038.10 433.337   5
   1   3 -17-26.8654 268.314   3
   1  -3 -17 32.6777 194.305   3
  -1   3  17-153.828 157.629   7
   1  -3 -17-137.132 186.499   5
   1   3 -16 21022.8 838.837   3
   1  -3 -16 20382.4 719.598   3
  -1   3  16 20938.9 708.617   7
   1  -3 -16 20435.9 766.498   5
   1  -3 -15 2692.62 279.006   3
   1   3 -15 2527.54 347.324   3
  -1   3  15 2560.73 248.761   7
  -1   3  15 2417.20 284.996   6
   1  -3 -15 2643.25 301.533   5
   1  -3 -14 11978.7 492.726   3
   1   3 -14 11688.7 599.155   3
  -1   3  14 11720.3 476.863   7
  -1   3  14 11555.3 524.752   6
   1  -3 -14 11932.2 530.063   5
   1  -3 -13 17615.4 584.476   3
   1   3 -13 17033.9 693.854   3
  -1   3  13 18189.5 592.099   7
  -1   3  13 17098.5 628.725   6
   1  -3 -13 17919.2 633.902   5
   1   3 -12 3056.07 333.706   3
   1  -3 -12 2551.32 228.301   3
  -1   3  12 2627.90 270.888   6
  -1   3  12 2814.18 222.247   7
  -1  -3  12 2692.00 122.336   6
   1  -3 -12 2656.06 254.657   5
   1   3 -11 13495.2 560.143   3
   1  -3 -11 12679.6 438.284   3
  -1  -3  11 12268.2 282.847   6
  -1   3  11 13185.6 502.121   6
  -1   3  11 13497.7 459.551   7
   1  -3 -11 13236.9 496.010   5
   1   3 -10 4702.87 359.064   3
  -1   3  10 4774.50 234.237   3
   1  -3 -10 4975.49 256.129   3
  -1  -3  10 4663.56 142.268   6
  -1   3  10 5291.19 310.849   6
  -1   3  10 5153.33 266.546   7
   1  -3 -10 5241.38 296.786   5
  -1   3   9 10.5445 78.3905   3
   1  -3  -9-3.06032 104.533   3
   1   3  -9-157.907 182.315   3
  -1   3   9-9.49740 101.228   7
  -1   3   9 16.5811 147.448   6
  -1  -3   9 8.04847 37.4552   6
   1  -3  -9-72.9607 119.222   5
   1   3  -8 754.130 214.043   3
   1  -3  -8 1035.99 127.621   3
  -1   3   8 935.708 113.318   3
  -1   3   8 968.604 197.989   6
  -1  -3   8 815.042 59.0277   6
   1  -3  -8 871.806 105.614   4
   1  -3  -8 871.862 131.567   5
  -1   3   7 27160.3 566.034   3
   1   3  -7 27550.3 731.866   3
   1  -3  -7 27693.0 576.837   3
  -1  -3   7 28951.8 685.967   1
   1  -3  -7 27455.3 657.461   5
  -1   3   7 26826.5 694.135   6
   1  -3  -7 27364.9 595.910   4
   1  -3  -6 532.465 73.7269   3
  -1   3   6 567.026 71.0631   3
   1   3  -6 660.696 164.695   3
  -1  -3   6 555.700 120.101   1
   1  -3  -6 557.974 131.246   1
  -1   3   6 792.953 155.667   6
   1  -3  -6 601.435 76.1851   4
   1  -3  -6 545.226 95.0260   5
   1   3  -5 104250. 1793.27   2
  -1  -3   5 106172. 1937.76   3
   1   3  -5 105707. 1947.21   3
   1  -3  -5 105296. 1733.70   3
   1  -3  -5 109397. 1889.87   1
  -1  -3   5 107746. 1871.04   1
  -1   3   5 110351. 1898.11   1
   1  -3  -5 107269. 1962.88   2
   1  -3  -5 109588. 1856.72   5
  -1   3   5 108662. 1920.04   6
   1  -3  -5 106263. 1773.66   4
  -1   3   5 108749. 1875.03   5
   1  -3  -4 139503. 2425.02   2
  -1  -3   4 138650. 2390.15   3
   1   3  -4 136350. 2278.41   2
   1  -3  -4 137389. 2342.34   1
   1   3  -4 136495. 2343.78   1
  -1   3   4 141706. 2346.24   1
  -1  -3   4 139126. 2340.03   1
   1  -3  -4 140134. 2384.92   6
  -1   3   4 139206. 2380.95   6
   1  -3  -4 139820. 2314.70   5
  -1   3   4 140946. 2328.11   5
   1   3  -4 141316. 2402.88   3
   1  -3  -4 131645. 2222.24   4
  -1  -3   3 1054.99 87.2329   2
  -1  -3   3 977.014 140.102   3
   1   3  -3 1021.08 88.7782   2
   1   3  -3 1007.91 161.991   3
   1  -3  -3 1611.07 154.619   1
  -1  -3   3 1502.59 141.988   1
   1   3  -3 1277.35 126.983   1
   1  -3  -3 1320.57 157.461   2
   1  -3  -3 1077.68 124.804   6
   1  -3  -3 1320.41 114.729   5
  -1   3   3 997.808 99.7452   5
  -1   3   3 1067.01 162.109   6
   1  -3  -3 1147.67 73.7000   4
  -1   3   3 1253.52 75.7908   4
  -1  -3   2 183157. 3026.16   3
  -1   3   2 183294. 3082.36   2
  -1  -3   2 181544. 2974.21   2
   1   3  -2 184994. 2997.79   2
   1  -3  -2 186248. 3071.85   2
   1  -3  -2 188756. 3005.24   1
  -1   3   2 182620. 2999.80   1
   1   3  -2 184456. 3019.13   1
  -1  -3   2 188724. 3018.63   1
  -1   3   2 189261. 3041.86   6
  -1   3   2 184734. 2990.46   5
   1  -3  -2 184124. 2982.68   5
   1  -3  -2 186958. 3038.77   6
   1   3  -2 188945. 3039.27   3
   1  -3  -2 181928. 2893.60   4
  -1   3   2 185670. 2892.17   4
  -1   3   1 15283.5 413.327   2
   1  -3  -1 15623.9 404.276   2
   1  -3  -1 16003.9 305.705   3
   1   3  -1 15481.4 392.257   2
  -1  -3   1 15179.2 372.771   2
  -1   3   1 14979.9 373.415   1
  -1  -3   1 15708.7 389.087   1
   1   3  -1 15862.0 386.903   1
   1  -3  -1 15756.4 375.982   1
  -1   3   1 15941.1 398.434   6
   1  -3  -1 15401.1 387.933   6
  -1   3   1 15145.8 364.376   5
  -1  -3   1 15614.8 380.041   3
  -1   3   1 15429.0 304.136   3
  -1   3   1 15411.1 299.439   4
   1   3  -1 15099.4 348.689   4
   1   3  -1 15452.1 377.535   3
   1   3   0 108990. 1881.91   2
   1  -3   0 110106. 1856.14   2
   1  -3   0 106640. 1771.80   3
  -1   3   0 106720. 1867.37   2
  -1  -3   0 109017. 1863.35   2
  -1   3   0 108907. 1821.71   1
  -1  -3   0 109542. 1842.38   1
   1  -3   0 108670. 1823.22   1
   1   3   0 109980. 1844.71   1
  -1   3   0 111600. 1832.49   6
   1  -3   0 106158. 1825.35   6
  -1  -3   0 109513. 1849.00   6
  -1  -3   0 102942. 1793.44   3
   1   3   0 109333. 1781.21   4
  -1   3   0 110189. 1789.22   3
   1  -3   1 1422.30 102.820   2
  -1   3  -1 1817.35 150.836   3
   1  -3   1 1253.78 105.305   3
  -1   3  -1 1313.11 108.624   2
   1  -3   1 1316.19 109.103   1
   1   3   1 1360.77 113.061   1
  -1  -3  -1 1381.96 127.305   1
  -1   3  -1 1478.94 110.880   1
  -1  -3  -1 1280.76 139.474   2
   1   3   1 1214.87 83.0321   5
   1  -3   1 1293.46 94.6504   6
  -1  -3  -1 1485.75 126.995   6
  -1   3  -1 1545.07 130.113   6
  -1  -3  -1 1269.41 84.5783   4
   1   3   1 1336.68 84.9835   4
  -1  -3  -2 45829.5 928.585   2
  -1   3  -2 45995.6 861.730   2
   1  -3   2 45478.7 848.843   2
  -1   3  -2 46687.4 874.842   3
   1  -3   2 44487.0 855.750   3
   1  -3   2 45988.0 854.536   1
  -1  -3  -2 46977.4 876.484   1
   1   3   2 44727.2 866.484   1
  -1   3  -2 43738.8 846.733   1
   1  -3   2 44059.7 795.365   6
  -1  -3  -2 45355.6 904.915   6
  -1  -3  -2 44967.3 806.938   5
   1   3   2 45328.5 816.237   5
  -1  -3  -2 43222.4 790.295   4
   1   3   2 45686.0 794.412   4
  -1   3  -3 1380.36 155.270   3
   1  -3   3 836.647 115.343   3
  -1   3  -3 986.797 92.7705   2
  -1  -3  -3 1813.26 172.016   1
   1  -3   3 1085.57 117.339   1
  -1   3  -3 1064.26 109.097   1
   1   3   3 1387.94 141.853   1
  -1  -3  -3 1107.05 134.675   6
  -1  -3  -3 1113.87 87.0363   5
   1  -3   3 1053.42 67.1855   6
   1   3   3 1063.37 87.4877   5
  -1  -3  -3 1213.62 92.2804   4
   1   3   3 1103.27 83.7643   4
  -1   3  -4 56882.1 1042.72   2
   1  -3   4 56541.1 1107.43   3
  -1   3  -4 57856.2 1123.84   3
  -1  -3  -4 57982.0 977.211   3
  -1  -3  -4 57988.3 1105.60   1
   1   3   4 56634.6 1103.51   1
   1  -3   4 56731.6 1068.58   1
  -1  -3  -4 58312.4 1036.04   5
  -1  -3  -4 59050.2 1132.85   6
   1  -3   4 55542.8 932.415   6
   1   3   4 56577.5 1013.94   4
   1   3   4 59136.9 1053.75   5
  -1  -3  -4 57480.1 1012.69   4
  -1  -3  -5 10950.6 281.796   3
  -1   3  -5 11183.8 389.739   3
  -1  -3  -5 11639.3 369.725   1
   1  -3   5 11242.7 343.786   1
  -1  -3  -5 11113.1 318.457   5
  -1  -3  -5 10800.1 299.298   4
   1   3   5 10991.1 305.838   4
   1  -3   6 993.276 123.897   1
  -1  -3  -6 1195.69 147.329   1
  -1  -3  -6 925.784 100.120   3
  -1   3  -6 1262.87 170.076   3
  -1  -3  -6 1060.19 109.143   5
  -1  -3  -6 1014.67 100.624   4
  -1   3  -7 1096.70 189.568   3
  -1  -3  -7 1341.87 128.702   3
  -1  -3  -7 1243.80 131.158   5
  -1  -3  -7 1099.98 110.154   4
  -1   3  -8 6916.31 373.468   3
  -1  -3  -8 7470.54 279.259   3
   1   3   8 6480.99 301.341   7
  -1  -3  -8 7068.75 307.266   5
  -1   3  -9 2103.27 260.352   3
  -1  -3  -9 1502.74 159.179   3
   1   3   9 1443.38 156.246   7
  -1  -3  -9 1606.06 165.851   5
  -1   3 -10 196.989 201.299   3
  -1  -3 -10 216.498 131.645   3
   1   3  10 41.1368 127.592   7
  -1  -3 -10 53.0589 117.126   5
  -1  -3 -11 8582.87 368.905   3
  -1   3 -11 7840.13 437.220   3
   1   3  11 8595.04 380.461   7
  -1  -3 -11 9310.05 414.004   5
  -1  -3 -12 3619.95 273.078   3
  -1   3 -12 3554.96 352.014   3
   1   3  12 3065.63 245.344   7
  -1  -3 -12 3155.26 265.730   5
  -1  -3 -13 15814.0 561.462   3
  -1   3 -13 14285.0 656.793   3
   1   3  13 14705.3 549.521   7
  -1  -3 -13 15201.5 581.532   5
  -1  -3 -14 2866.17 290.861   3
  -1   3 -14 2978.56 364.091   3
   1   3  14 2039.99 225.998   7
  -1  -3 -15 1475.15 250.773   3
  -1   3 -15 1876.92 350.086   3
   1   3  15 1321.47 231.564   7
  -1  -3 -16 8487.99 465.889   3
  -1   3 -16 7886.25 528.883   3
   1   3  16 8170.62 447.819   7
  -1  -3 -17 890.645 218.896   3
  -1   3 -17 1356.79 324.462   3
   1   3  17 1146.11 211.026   7
  -1  -3 -17 1201.79 231.067   5
  -1  -3 -18 5516.01 405.753   3
  -1   3 -18 5125.73 470.818   3
   1   3  18 6463.72 433.341   7
  -1  -3 -18 5585.74 426.215   5
  -1   3 -19-106.798 274.874   3
  -1  -3 -19 514.290 225.656   3
   1   3  19 77.8019 172.133   7
  -1  -3 -19-259.975 223.373   5
  -1  -3 -20 458.343 263.972   3
  -1   3 -20 178.829 292.745   3
  -1  -3 -20 463.629 212.312   5
  -1  -3 -21 549.397 252.029   3
  -1   3 -21 677.007 297.862   3
  -1  -3 -21 539.135 218.673   5
  -1   3 -22 310.031 320.168   3
  -1  -3 -22-78.2380 250.603   3
  -1  -3 -22-303.696 225.037   5
  -1  -3 -23 1477.76 319.673   3
  -1   3 -23 1634.23 414.199   3
  -1  -3 -23 672.720 260.983   5
  -1  -3 -24 1233.87 344.180   3
  -1  -3 -24 972.514 263.749   5
   1   4 -24-771.076 393.933   3
   1  -4 -24 61.3318 199.093   5
   1   4 -23-651.824 351.554   3
   1  -4 -23-155.980 190.883   5
   1   4 -22-67.7279 306.920   3
   1  -4 -22-252.694 236.055   5
   1  -4 -21 55.8179 207.054   3
   1   4 -21 3.53856 294.924   3
   1  -4 -21 324.566 221.925   5
   1   4 -20 791.818 332.432   3
   1  -4 -20 879.081 254.954   3
  -1   4  20 613.479 194.674   7
   1  -4 -20 1310.81 248.030   5
   1   4 -19 170.680 283.443   3
   1  -4 -19 359.356 200.554   3
  -1   4  19 347.919 165.118   7
   1  -4 -19 439.146 215.552   5
   1   4 -18 605.000 295.884   3
   1  -4 -18 306.959 199.933   3
  -1   4  18 172.140 156.392   7
   1  -4 -18 532.533 197.054   5
   1   4 -17 3708.27 443.229   3
   1  -4 -17 2659.51 293.436   3
  -1   4  17 2701.55 273.108   7
   1  -4 -17 3013.67 322.153   5
   1   4 -16-174.552 302.305   3
   1  -4 -16-145.974 180.096   3
  -1   4  16-26.8810 135.871   7
   1  -4 -16 30.1779 173.784   5
   1   4 -15 8278.88 562.210   3
   1  -4 -15 8019.99 415.378   3
   1  -4 -15 8287.16 462.533   5
  -1   4  15 7592.40 408.977   7
   1  -4 -14 817.723 201.944   3
   1   4 -14 518.127 286.691   3
  -1   4  14 242.084 154.719   7
  -1   4  14 332.052 233.666   6
   1  -4 -14 171.297 163.582   5
   1  -4 -13 442.643 175.628   3
   1   4 -13 122.298 244.411   3
  -1   4  13 166.834 220.536   6
  -1   4  13 139.814 146.846   7
   1  -4 -13 200.318 158.891   5
   1  -4 -12 827.470 163.549   3
   1   4 -12 712.721 245.246   3
  -1   4  12 891.966 164.443   7
  -1   4  12 1139.96 232.656   6
   1  -4 -12 809.036 154.936   5
   1   4 -11 25389.3 823.188   3
   1  -4 -11 24613.9 635.320   3
  -1   4  11 25244.5 696.894   7
   1  -4 -11 24636.7 717.673   5
  -1   4  11 22724.6 750.715   6
  -1  -4  11 26655.0 766.559   1
   1   4 -10 14819.7 591.153   3
   1  -4 -10 14182.0 420.342   3
  -1   4  10 14640.9 555.918   6
   1  -4 -10 14092.1 497.536   5
  -1   4  10 14635.2 485.692   7
  -1  -4  10 15277.0 538.913   1
   1  -4  -9 6623.55 256.167   3
   1   4  -9 7491.47 410.464   3
  -1  -4   9 6788.89 333.106   1
  -1   4   9 6844.84 376.624   6
   1  -4  -9 7032.45 318.014   5
   1   4  -8 717.934 86.0115   2
   1  -4  -8 634.397 98.2588   3
   1   4  -8 840.116 192.345   3
  -1  -4   8 599.270 131.874   1
   1  -4  -8 749.943 151.660   1
   1  -4  -8 781.351 116.628   5
  -1   4   8 536.692 165.469   6
   1  -4  -8 717.260 90.1413   4
   1   4  -7 28029.1 772.484   3
   1  -4  -7 26632.1 547.691   3
   1   4  -7 26061.8 599.571   2
   1  -4  -7 27757.8 774.018   2
  -1  -4   7 28233.8 695.166   1
   1  -4  -7 28320.5 709.330   1
  -1   4   7 28222.5 741.530   6
   1  -4  -7 29147.6 675.988   5
   1  -4  -7 26998.2 588.120   4
   1  -4  -6 8679.75 386.759   2
   1  -4  -6 8313.45 215.065   3
   1   4  -6 8406.62 274.803   2
  -1  -4   6 8584.27 333.643   1
   1  -4  -6 9272.20 354.207   1
  -1   4   6 8716.58 376.185   6
   1  -4  -6 9127.00 314.969   5
   1   4  -6 9007.40 388.859   3
   1  -4  -6 8305.63 250.421   4
   1  -4  -5 31548.4 551.648   3
   1   4  -5 31987.6 679.008   2
   1  -4  -5 32607.2 819.695   2
  -1  -4   5 32255.8 735.158   1
   1  -4  -5 32861.6 738.444   1
  -1   4   5 31153.1 778.015   6
   1  -4  -5 32809.3 703.019   5
  -1   4   5 32548.9 718.954   5
   1   4  -5 32513.7 795.096   3
   1  -4  -5 31987.3 610.822   4
  -1  -4   4 6420.90 282.306   3
   1   4  -4 6227.57 235.583   2
   1  -4  -4 6054.33 305.116   2
  -1  -4   4 5953.27 258.898   1
   1  -4  -4 6256.52 262.035   1
  -1   4   4 6008.70 284.121   6
   1  -4  -4 6597.18 242.242   5
  -1   4   4 6142.24 243.684   5
  -1   4   4 6558.25 183.694   4
   1  -4  -4 5798.65 174.592   4
   1   4  -4 6330.10 292.694   3
   1   4  -3 50.6347 119.832   3
  -1  -4   3 22.6229 57.6891   2
   1  -4  -3 250.795 105.568   2
  -1  -4   3 32.5682 110.170   3
   1   4  -3 104.350 73.6436   2
   1  -4  -3 69.6643 110.441   1
  -1  -4   3 23.1703 94.2482   1
  -1   4   3-71.0610 81.4000   1
   1  -4  -3 134.118 63.3812   5
  -1   4   3 24.7766 58.3063   5
  -1   4   3 166.520 127.598   6
  -1  -4   3-61.0172 71.7540   6
   1  -4  -3 25.9178 38.6662   4
  -1   4   3 68.3349 41.3759   4
   1   4  -2 31.1184 109.634   3
   1   4  -2-24.3564 79.5616   2
  -1  -4   2-44.0106 63.1995   2
  -1  -4   2-96.6872 100.490   3
   1  -4  -2-156.934 109.689   2
   1   4  -2 9.89967 90.3683   1
  -1  -4   2-1.17954 89.1191   1
  -1   4   2 109.919 89.4385   1
   1  -4  -2-46.8337 89.2773   1
  -1   4   2-159.312 117.370   6
  -1  -4   2-43.0543 79.6342   6
   1  -4  -2 68.1919 95.9108   6
  -1   4   2 43.9030 55.1346   5
  -1   4   2-18.0628 40.9413   4
   1  -4  -2 111.492 48.7886   4
   1  -4  -1 11539.7 268.315   3
  -1   4   1 11406.0 387.563   2
  -1  -4   1 11446.6 338.122   3
   1  -4  -1 11934.9 376.039   2
  -1  -4   1 12091.0 354.604   2
   1   4  -1 11628.2 367.037   2
   1  -4  -1 12127.2 352.112   1
  -1   4   1 12094.0 347.078   1
   1   4  -1 11649.5 360.174   1
  -1  -4   1 11833.6 355.222   1
  -1  -4   1 11972.5 345.415   6
   1  -4  -1 11890.3 359.149   6
  -1   4   1 11739.9 364.278   6
  -1   4   1 11530.1 335.909   5
   1   4  -1 12434.8 313.885   4
   1   4  -1 11524.3 333.093   3
  -1   4   1 11991.3 267.532   4
   1   4   0 9793.70 348.819   2
   1  -4   0 10099.1 269.046   3
  -1  -4   0 10274.0 340.988   2
   1  -4   0 10001.1 328.534   2
  -1   4   0 10078.0 347.291   2
   1  -4   0 10295.0 318.176   1
  -1   4   0 10300.3 313.981   1
   1   4   0 10446.4 327.095   1
  -1  -4   0 10461.2 335.305   1
  -1  -4   0 10308.5 330.627   6
   1  -4   0 9867.68 311.937   6
  -1   4   0 10679.4 332.575   6
  -1   4   0 10075.9 251.895   4
   1   4   0 9819.47 269.131   4
  -1  -4   0 9391.73 279.121   3
  -1   4   0 9859.39 284.596   3
  -1  -4  -1 5006.58 238.568   2
   1  -4   1 3422.10 177.158   2
   1  -4   1 3293.40 164.273   3
  -1   4  -1 3278.01 193.540   2
  -1   4  -1 3150.97 176.441   1
   1   4   1 3262.21 183.137   1
  -1  -4  -1 3564.93 198.565   1
   1  -4   1 3466.90 179.329   1
  -1  -4  -1 3151.26 194.550   6
   1  -4   1 3138.50 162.232   6
   1   4   1 3244.50 150.553   5
  -1   4  -1 3299.04 182.252   3
  -1  -4  -1 3067.30 143.652   3
   1   4   1 3296.93 141.125   4
  -1  -4  -1 3438.26 144.787   4
   1  -4   2 6626.44 248.661   3
  -1   4  -2 6655.80 263.901   2
  -1   4  -2 7120.99 274.379   3
   1  -4   2 6237.97 239.041   2
  -1  -4  -2 6486.53 292.918   2
   1  -4   2 6846.37 254.293   1
  -1  -4  -2 6836.10 272.328   1
  -1   4  -2 6483.55 247.215   1
   1   4   2 6663.49 222.035   5
   1  -4   2 6669.64 223.769   6
  -1  -4  -2 6493.06 201.606   4
   1   4   2 6596.00 196.351   4
  -1   4  -3 87.5998 74.0986   2
   1  -4   3 49.5798 95.6526   3
  -1   4  -3 13.5840 122.596   3
   1  -4   3-46.8160 94.7877   1
  -1  -4  -3-82.4647 131.208   2
  -1  -4  -3-71.1412 108.960   1
  -1   4  -3 123.946 86.8513   1
  -1  -4  -3 65.9752 57.4068   5
   1   4   3 52.9213 51.4289   5
   1  -4   3 73.6590 59.9334   6
   1   4   3-55.4492 60.1888   4
  -1  -4  -3-23.7503 55.2019   4
  -1   4  -4 4288.84 198.801   2
  -1  -4  -4 4638.77 269.311   2
  -1   4  -4 4452.86 250.156   3
   1  -4   4 4255.59 223.597   3
  -1  -4  -4 4486.96 230.647   1
   1  -4   4 4649.33 220.331   1
  -1  -4  -4 4305.84 182.724   5
   1  -4   4 4410.21 149.929   6
   1   4   4 4399.28 191.308   5
   1   4   4 4378.65 170.533   4
  -1  -4  -4 4009.26 163.185   4
  -1   4  -5 1437.98 118.222   2
  -1   4  -5 1567.61 187.635   3
  -1  -4  -5 1375.91 93.3206   3
   1  -4   5 1519.03 147.818   1
  -1  -4  -5 1581.82 171.940   1
  -1  -4  -5 1489.16 117.450   5
   1  -4   5 1406.06 77.9054   6
   1   4   5 1547.74 115.907   4
  -1  -4  -5 1436.71 106.775   4
   1   4   5 1463.73 124.581   5
  -1   4  -6 568.684 184.095   3
  -1   4  -6 280.183 70.4380   2
  -1  -4  -6 335.573 81.2190   3
   1  -4   6 137.355 108.944   1
  -1  -4  -6 663.444 157.094   1
  -1  -4  -6 434.935 92.3152   5
   1   4   6 446.252 92.9966   4
  -1  -4  -6 369.790 76.2223   4
  -1  -4  -7 24582.2 544.204   3
  -1   4  -7 25854.4 732.012   3
   1  -4   7 25839.6 662.530   1
  -1  -4  -7 25406.3 688.513   1
  -1  -4  -7 25169.4 612.128   5
  -1  -4  -7 24734.5 580.056   4
   1  -4   8-49.6427 124.979   1
  -1  -4  -8 215.517 136.149   1
  -1  -4  -8-74.6321 92.7347   3
  -1   4  -8-294.341 182.592   3
  -1  -4  -8 48.0789 79.4685   5
  -1   4  -9 29882.0 864.517   3
  -1  -4  -9 29501.3 671.764   3
  -1  -4  -9 29151.7 740.046   5
   1  -4   9 30745.0 800.442   1
  -1   4 -10 6494.94 407.516   3
  -1  -4 -10 5736.39 280.157   3
  -1  -4 -10 5806.45 303.551   5
   1   4  10 6130.38 319.002   7
  -1  -4 -11 14035.2 461.686   3
  -1   4 -11 14491.6 615.180   3
  -1  -4 -11 13913.8 504.102   5
   1   4  11 14021.5 506.598   7
  -1  -4 -12 331.402 158.487   3
  -1   4 -12 14.8823 246.071   3
   1   4  12 151.857 139.194   7
  -1  -4 -12 568.864 160.477   5
  -1   4 -13-212.354 275.371   3
  -1  -4 -13 41.8533 159.090   3
   1   4  13 5.50375 139.485   7
  -1  -4 -13 53.8817 129.861   5
  -1  -4 -14 62.8493 169.931   3
  -1   4 -14 171.225 295.644   3
   1   4  14-74.2600 150.461   7
  -1  -4 -14-181.414 162.949   5
  -1  -4 -15 2117.38 257.321   3
  -1   4 -15 2328.55 368.984   3
   1   4  15 2224.20 256.974   7
  -1  -4 -15 2414.41 272.365   5
  -1   4 -16 1473.43 340.226   3
  -1  -4 -16 1017.75 237.588   3
   1   4  16 969.589 203.345   7
  -1  -4 -16 1096.20 205.879   5
  -1  -4 -17 577.604 218.503   3
  -1   4 -17 99.7141 299.417   3
   1   4  17 346.247 167.022   7
  -1  -4 -17 372.557 186.676   5
  -1  -4 -18-32.7744 195.334   3
  -1   4 -18-296.037 284.393   3
   1   4  18 153.844 150.552   7
  -1  -4 -18-103.642 184.473   5
  -1   4 -19 242.673 285.456   3
  -1  -4 -19-184.897 210.103   3
   1   4  19 67.4732 164.953   7
  -1  -4 -19-43.0536 166.421   5
  -1   4 -20 451.720 298.195   3
  -1  -4 -20 938.451 254.643   3
   1   4  20 708.175 196.856   7
  -1  -4 -20 950.500 249.318   5
  -1  -4 -21 46.5639 207.440   3
  -1   4 -21 422.775 327.199   3
   1   4  21 148.926 174.374   7
  -1  -4 -21-223.106 224.357   5
  -1   4 -22 5.89918 320.638   3
  -1  -4 -22-93.9603 198.466   5
  -1   4 -23 390.345 334.670   3
  -1  -4 -23 274.129 207.409   5
   1  -5 -23 869.180 279.819   2
  -1  -5  23 1397.53 359.798   1
   1   5 -23 1498.71 405.072   3
   1  -5 -23 906.830 252.637   5
   1   5 -22 357.415 327.148   3
   1  -5 -22 418.026 264.898   2
  -1  -5  22 227.128 226.070   1
  -1   5  22 231.355 166.858   7
   1  -5 -22 441.470 214.934   5
   1   5 -21 126.907 293.759   3
  -1  -5  21 738.221 284.294   1
  -1   5  21 143.411 179.357   7
   1  -5 -21 232.612 187.668   5
   1   5 -20 12.8019 328.059   3
  -1  -5  20 178.709 225.554   1
  -1   5  20 253.399 167.381   7
   1  -5 -20 2.89580 173.269   5
   1   5 -19 3262.07 441.723   3
   1  -5 -19 2709.45 310.006   3
  -1  -5  19 2792.25 362.441   1
  -1   5  19 2316.02 280.148   7
   1  -5 -19 2726.58 312.780   5
   1   5 -18 3030.99 410.027   3
   1  -5 -18 3397.86 307.950   3
  -1  -5  18 2959.62 353.090   1
  -1   5  18 3268.00 304.695   7
   1  -5 -18 3376.82 329.716   5
   1   5 -17 4012.02 447.120   3
   1  -5 -17 4566.78 327.934   3
   1  -5 -17 5193.30 384.768   5
  -1   5  17 4199.13 327.218   7
  -1  -5  17 4282.03 402.204   1
   1  -5 -16 4115.19 304.352   3
   1   5 -16 4332.18 447.780   3
  -1  -5  16 4451.67 404.050   1
   1  -5 -16 4732.40 354.290   5
  -1   5  16 4127.69 318.898   7
   1   5 -15 231.591 267.840   3
   1  -5 -15 720.897 184.484   3
  -1  -5  15 509.821 214.176   1
  -1   5  15 641.575 184.119   7
   1  -5 -15 670.367 178.579   5
   1  -5 -14 7399.59 357.889   3
   1   5 -14 6625.80 492.924   3
   1  -5 -14 7185.67 405.094   5
  -1   5  14 6957.68 387.308   7
  -1  -5  14 7526.43 468.266   1
   1   5 -13 10797.3 592.805   3
   1  -5 -13 11076.7 421.862   3
   1  -5 -13 10458.2 478.000   5
  -1   5  13 11247.0 475.747   7
  -1  -5  13 11816.2 557.642   1
   1  -5 -12 4537.94 248.121   3
   1   5 -12 4536.40 425.386   3
   1  -5 -12 4278.21 289.648   5
  -1   5  12 4858.91 305.392   7
  -1   5  12 4459.74 379.148   6
  -1  -5  12 5181.62 356.473   1
   1   5 -11 6286.11 462.449   3
   1  -5 -11 6739.77 282.158   3
   1  -5 -11 6363.35 329.928   5
  -1   5  11 7228.98 437.034   6
  -1  -5  11 6878.62 384.624   1
   1  -5 -11 6423.83 422.058   2
   1  -5 -10 4576.21 343.824   2
   1   5 -10 4666.57 384.765   3
   1  -5 -10 4871.27 225.747   3
  -1  -5  10 4470.51 315.194   1
   1  -5 -10 4709.94 281.801   5
  -1   5  10 4689.31 359.678   6
   1  -5  -9 5528.66 369.230   2
   1  -5  -9 5428.27 210.666   3
   1  -5  -9 5415.58 325.457   1
  -1  -5   9 5371.94 327.001   1
   1  -5  -9 5089.52 274.135   5
  -1   5   9 5368.64 367.604   6
  -1  -5   9 4689.53 129.913   6
   1   5  -9 5185.61 363.386   3
   1  -5  -8 22.7228 70.8459   3
   1   5  -8-125.320 196.800   3
   1  -5  -8 53.3491 160.135   2
  -1  -5   8-132.510 137.749   1
   1  -5  -8 107.190 144.409   1
   1  -5  -8-65.2442 78.3621   5
  -1   5   8-29.1404 178.311   6
  -1  -5   8 25.0403 47.7373   6
   1  -5  -8 51.5881 64.9212   4
   1  -5  -7 8455.56 414.699   2
   1   5  -7 8199.16 303.841   2
   1  -5  -7 8561.19 217.595   3
   1  -5  -7 8811.09 381.929   1
  -1  -5   7 8838.29 365.963   1
   1  -5  -7 8627.09 329.712   5
  -1  -5   7 8158.69 233.484   6
  -1   5   7 8720.67 412.207   6
   1  -5  -7 8294.78 262.675   4
   1   5  -7 8843.77 427.363   3
   1  -5  -6 12018.4 245.050   3
   1  -5  -6 12758.8 503.346   2
   1   5  -6 11915.5 378.842   2
   1  -5  -6 12813.3 439.752   1
  -1  -5   6 12213.0 428.795   1
   1  -5  -6 12538.5 394.442   5
  -1  -5   6 11566.9 310.832   6
  -1   5   6 12310.7 467.943   6
   1  -5  -6 11645.0 312.878   4
   1   5  -6 12697.2 487.449   3
   1  -5  -5 6255.46 345.597   2
   1   5  -5 5394.37 248.913   2
  -1  -5   5 5112.33 265.447   1
   1  -5  -5 5630.94 302.143   1
  -1  -5   5 5140.58 203.057   6
  -1   5   5 5646.35 313.283   6
   1  -5  -5 5346.68 247.156   5
  -1   5   5 5574.03 188.564   4
   1  -5  -5 4824.87 174.315   4
   1   5  -5 5489.46 324.158   3
   1   5  -4 14640.0 439.177   2
  -1  -5   4 14959.7 413.757   2
   1  -5  -4 14589.0 513.738   2
   1  -5  -4 15390.0 466.490   1
  -1  -5   4 14909.5 460.641   1
   1  -5  -4 15109.9 420.438   5
  -1  -5   4 14209.2 388.766   6
  -1   5   4 14969.6 496.614   6
  -1   5   4 15107.6 337.035   4
   1   5  -4 15522.9 506.101   3
   1  -5  -4 14054.0 330.476   4
   1  -5  -3 5743.45 299.521   2
  -1  -5   3 5122.77 226.488   2
   1   5  -3 5172.19 246.563   2
  -1  -5   3 4920.73 256.358   3
  -1  -5   3 5327.59 256.869   1
   1  -5  -3 5639.56 282.793   1
  -1   5   3 4969.48 283.305   6
  -1  -5   3 4908.99 219.631   6
   1   5  -3 4748.14 276.987   3
  -1   5   3 5177.24 164.642   4
   1  -5  -3 5027.20 167.517   4
   1  -5  -2 10841.4 404.245   2
   1  -5  -2 10591.1 245.289   3
  -1  -5   2 10477.1 349.459   3
  -1  -5   2 10868.1 353.265   2
  -1  -5   2 10646.4 369.237   1
   1  -5  -2 10681.4 368.386   1
  -1   5   2 10683.8 396.889   6
  -1  -5   2 10976.9 346.344   6
   1   5  -2 10741.5 324.555   4
  -1   5   2 10301.2 255.623   4
   1   5  -2 10778.8 360.762   3
   1  -5  -1 8806.71 245.637   3
  -1  -5   1 9301.88 311.042   3
  -1  -5   1 9420.46 336.611   2
   1  -5  -1 9557.74 358.762   2
  -1  -5   1 9441.01 342.511   1
   1  -5  -1 9485.47 331.106   1
  -1  -5   1 9269.25 329.555   6
  -1   5   1 9053.14 242.216   4
   1   5  -1 9113.47 284.474   4
   1  -5   0 1887.21 165.166   2
  -1  -5   0 1592.96 127.190   3
  -1  -5   0 1864.82 161.950   2
   1  -5   0 1823.76 125.893   3
  -1  -5   0 1948.16 170.374   1
   1  -5   0 1649.23 158.961   1
   1  -5   0 1757.53 149.018   6
  -1   5   0 1714.54 111.704   4
  -1   5   0 1504.10 126.282   3
   1   5   0 1758.39 118.465   4
  -1  -5  -1 6773.51 304.265   2
   1  -5   1 6313.67 237.481   3
   1  -5   1 6319.00 270.202   2
   1  -5   1 5953.05 262.511   1
  -1  -5  -1 6846.57 288.704   1
   1  -5   1 6373.35 257.414   6
   1   5   1 6098.09 236.536   5
  -1   5  -1 6516.14 261.296   3
  -1  -5  -1 5762.85 212.101   3
   1   5   1 6170.33 208.313   4
  -1  -5  -2 15625.9 509.345   2
   1  -5   2 15497.9 426.830   3
   1  -5   2 14906.4 438.868   2
  -1  -5  -2 15270.8 463.585   1
   1  -5   2 16162.9 453.240   1
   1  -5   2 15146.8 408.468   6
   1   5   2 14618.1 400.262   5
   1   5   2 15220.1 363.084   4
  -1   5  -2 15916.5 453.736   3
  -1  -5  -2 14889.7 365.380   4
  -1  -5  -2 14183.4 350.045   3
   1  -5   3 482.348 101.231   2
   1  -5   3 597.348 120.889   3
  -1   5  -3 771.551 160.257   3
  -1  -5  -3 623.836 164.499   2
   1  -5   3 416.234 118.008   1
   1  -5   3 431.739 86.7481   6
   1   5   3 348.797 67.8525   5
  -1  -5  -3 440.531 69.7693   3
  -1  -5  -3 497.718 76.7779   4
   1   5   3 660.933 97.0804   4
  -1  -5  -4 8179.38 396.628   2
  -1   5  -4 7917.18 354.444   3
  -1  -5  -4 8539.10 355.343   1
   1  -5   4 7797.63 312.005   1
   1   5   4 7769.34 280.400   5
   1  -5   4 7318.04 242.380   6
  -1  -5  -4 7551.43 270.246   5
  -1  -5  -4 7356.31 238.631   4
   1   5   4 8169.64 250.323   4
  -1   5  -5 8337.47 370.677   3
  -1  -5  -5 7935.20 209.932   3
  -1  -5  -5 7641.56 392.052   2
   1  -5   5 7618.06 321.623   1
  -1  -5  -5 7946.74 353.908   1
   1  -5   5 7421.73 227.439   6
  -1  -5  -5 7883.91 279.538   5
   1   5   5 7435.60 287.820   5
   1   5   5 7801.81 258.188   4
  -1  -5  -5 7592.32 250.397   4
  -1  -5  -6 27259.5 810.627   2
  -1   5  -6 27936.3 761.625   3
  -1  -5  -6 27166.4 537.549   3
   1  -5   6 27556.7 694.756   1
  -1  -5  -6 27680.3 730.868   1
  -1  -5  -6 28623.2 646.116   5
   1  -5   6 25364.6 516.248   6
   1   5   6 28089.0 611.777   4
  -1  -5  -6 26609.9 597.770   4
  -1   5  -7 809.911 210.905   3
  -1  -5  -7 805.526 93.1813   3
  -1  -5  -7 872.168 113.510   5
   1  -5   7 850.281 55.0388   6
  -1  -5  -7 788.042 159.963   1
   1  -5   7 720.629 138.062   1
  -1  -5  -8 396.784 92.4105   3
  -1   5  -8 645.031 212.199   3
  -1  -5  -8 330.033 97.7386   5
  -1  -5  -8 667.925 175.289   1
   1  -5   8 138.162 129.439   1
  -1  -5  -9 2515.65 168.078   3
  -1   5  -9 2592.57 300.394   3
  -1  -5  -9 2646.08 198.582   5
   1  -5   9 2791.26 235.435   1
  -1  -5  -9 2964.00 271.223   1
  -1   5 -10 4724.14 382.967   3
  -1  -5 -10 5076.50 244.485   3
  -1  -5 -10 4847.79 274.967   5
   1  -5  10 5340.56 333.236   1
  -1  -5 -11 17373.6 502.644   3
  -1   5 -11 17815.4 701.131   3
   1  -5  11 17933.3 631.767   1
  -1  -5 -11 16836.1 566.188   5
   1   5  11 17945.6 604.290   7
  -1  -5 -12 264.925 139.597   3
  -1   5 -12 320.308 261.366   3
   1  -5  12 405.312 182.138   1
   1   5  12 97.7441 132.666   7
  -1  -5 -12 520.988 148.646   5
  -1   5 -13 23238.9 879.640   3
  -1  -5 -13 22895.2 660.364   3
   1   5  13 23469.0 744.205   7
  -1  -5 -13 22593.7 723.391   5
   1  -5  13 25330.8 828.685   1
  -1   5 -14 6348.74 506.296   3
  -1  -5 -14 5785.45 331.411   3
   1  -5  14 5415.92 394.795   1
   1   5  14 5937.18 367.532   7
  -1  -5 -14 5855.66 366.769   5
  -1   5 -15 30.9169 275.362   3
  -1  -5 -15 71.3511 156.400   3
   1  -5  15-171.157 215.473   1
   1   5  15 18.0624 162.900   7
  -1  -5 -15-122.788 148.284   5
  -1  -5 -16 3828.27 305.377   3
  -1   5 -16 3157.46 401.834   3
   1  -5  16 4242.40 376.351   1
  -1  -5 -16 3791.17 326.509   5
   1   5  16 3637.68 315.493   7
  -1   5 -17 1462.37 346.675   3
  -1  -5 -17 1127.38 218.496   3
   1  -5  17 802.105 229.196   1
   1   5  17 1319.66 229.679   7
  -1  -5 -17 1090.02 215.695   5
  -1  -5 -18 1099.59 221.211   3
  -1   5 -18 681.614 310.074   3
   1  -5  18 1308.03 298.890   1
   1   5  18 1010.59 218.965   7
  -1  -5 -18 799.470 209.918   5
  -1   5 -19 795.109 326.181   3
  -1  -5 -19 1490.59 258.566   3
   1  -5  19 1212.21 280.464   1
   1   5  19 982.906 217.685   7
  -1  -5 -19 1720.54 271.327   5
  -1   5 -20 268.218 292.032   3
   1  -5  20 141.459 223.196   1
   1   5  20 148.151 166.789   7
  -1  -5 -20 479.473 199.508   5
  -1   5 -21 104.965 305.908   3
   1  -5  21-317.063 266.873   1
   1   5  21 430.022 200.131   7
  -1  -5 -21-57.6371 183.317   5
  -1   5 -22-471.630 364.437   3
   1  -5  22-119.043 244.844   1
   1   5  22-174.703 196.247   7
  -1  -5 -22-48.3497 170.821   5
   1  -5  23 20.8462 245.464   1
  -1   5 -23 454.969 367.904   3
  -1  -5 -23 513.092 225.955   5
   1   6 -22 412.580 352.259   3
   1  -6 -22 170.010 190.182   5
  -1   6  22 227.455 185.082   7
  -1  -6  22-416.051 274.692   1
   1  -6 -22 341.289 245.789   2
   1   6 -21 2530.00 461.885   3
  -1   6  21 1915.96 285.674   7
   1  -6 -21 1332.44 258.109   5
  -1  -6  21 1894.37 342.228   1
   1  -6 -21 1455.68 326.233   2
   1   6 -20 1661.44 378.965   3
  -1   6  20 1007.77 210.146   7
   1  -6 -20 1637.01 267.791   5
   1  -6 -20 1412.21 303.048   2
  -1  -6  20 1213.41 293.171   1
   1   6 -19 1990.70 398.700   3
   1  -6 -19 1709.24 267.772   5
  -1   6  19 1686.92 242.551   7
  -1  -6  19 1318.71 305.192   1
   1  -6 -19 1172.97 312.689   2
   1   6 -18-300.880 315.229   3
   1  -6 -18 182.400 176.276   5
  -1   6  18 298.165 161.389   7
  -1  -6  18 396.892 226.101   1
   1  -6 -18 227.109 203.878   2
   1   6 -17 1608.52 369.085   3
   1  -6 -17 1643.70 233.270   5
  -1   6  17 1728.61 245.417   7
  -1  -6  17 1737.24 307.787   1
   1  -6 -17 1902.80 318.864   2
   1   6 -16 305.729 273.799   3
  -1   6  16-218.195 157.111   7
   1  -6 -16 31.1937 146.033   5
  -1  -6  16 12.5552 207.244   1
   1  -6 -16 36.6730 217.983   2
   1   6 -15 4637.88 454.500   3
   1  -6 -15 4703.04 283.244   3
   1  -6 -15 5028.37 427.551   2
   1  -6 -15 4842.79 352.036   5
  -1   6  15 4756.00 342.784   7
  -1  -6  15 6180.35 443.427   1
   1  -6 -14 47.3030 127.454   3
   1   6 -14 157.085 261.344   3
  -1   6  14-10.4644 138.632   7
   1  -6 -14 113.208 123.210   5
   1  -6 -14 173.891 223.224   2
  -1  -6  14-3.66659 206.099   1
   1   6 -13 1807.37 340.748   3
   1  -6 -13 2395.67 200.978   3
  -1   6  13 1885.59 224.589   7
   1  -6 -13 1964.90 225.817   5
   1  -6 -13 1632.18 307.527   2
  -1  -6  13 2310.69 301.048   1
   1  -6 -12 839.915 135.713   3
   1   6 -12 840.264 280.275   3
  -1  -6  12 945.833 233.895   1
   1  -6 -12 507.350 211.727   2
   1  -6 -12 835.014 154.303   5
   1  -6 -11 10536.5 564.942   2
   1  -6 -11 10816.9 339.136   3
  -1  -6  11 11362.8 502.958   1
   1  -6 -11 10528.1 450.871   5
   1   6 -11 10963.0 588.196   3
   1   6 -10-17.7628 231.714   3
   1  -6 -10 87.4688 84.9012   3
   1  -6 -10 59.1203 106.036   5
  -1  -6  10-143.616 182.487   1
   1  -6 -10 97.0787 193.978   2
   1  -6 -10 152.259 174.297   1
   1   6  -9 367.197 242.470   3
   1  -6  -9 385.786 79.8913   3
   1  -6  -9 345.264 167.000   1
   1  -6  -9 436.861 181.131   2
  -1  -6   9 147.916 159.772   1
  -1  -6   9 257.327 58.0103   6
   1  -6  -9 307.178 115.653   5
   1   6  -8 506.652 224.127   3
   1  -6  -8 381.993 61.2215   3
   1  -6  -8 194.394 168.236   1
   1  -6  -8 192.476 169.615   2
  -1  -6   8 110.590 141.216   1
  -1  -6   8 276.803 69.7564   6
   1  -6  -8 450.066 115.714   5
  -1   6   8 233.518 204.468   6
   1  -6  -8 334.512 80.6122   4
   1   6  -7 2339.90 280.536   3
  -1  -6   7 2019.35 211.310   1
   1  -6  -7 2146.88 250.191   2
   1  -6  -7 2324.11 237.839   1
  -1   6   7 1709.14 247.881   6
  -1  -6   7 1818.11 120.287   6
   1  -6  -7 1970.38 179.068   5
   1  -6  -7 1715.68 120.348   4
   1  -6  -6 16063.4 601.025   2
   1  -6  -6 17436.5 555.983   1
  -1  -6   6 16570.9 534.867   1
  -1  -6   6 16047.2 421.173   6
  -1   6   6 16977.8 598.436   6
   1  -6  -6 16914.1 495.541   5
   1  -6  -6 15567.2 387.404   4
   1   6  -6 16829.8 599.487   3
  -1   6   6 16941.0 403.059   4
   1  -6  -5 17197.7 599.798   2
   1  -6  -5 17792.8 558.487   1
  -1  -6   5 17749.3 547.345   1
   1  -6  -5 16563.6 484.444   5
  -1  -6   5 16182.9 443.092   6
  -1   6   5 17611.9 397.187   4
   1   6  -5 17659.2 601.625   3
   1  -6  -5 16145.7 386.932   4
   1  -6  -4 19355.0 624.970   2
  -1  -6   4 18416.4 510.089   2
   1  -6  -4 18695.7 553.456   1
  -1  -6   4 19319.7 562.909   1
  -1  -6   4 17657.2 483.726   6
   1   6  -4 18757.2 590.148   3
  -1   6   4 18855.7 410.122   4
   1  -6  -4 17673.1 407.397   4
  -1  -6   3 17803.2 530.340   1
   1  -6  -3 17690.5 528.746   1
  -1  -6   3 16895.1 487.086   2
   1  -6  -3 15927.3 325.319   3
   1  -6  -3 16881.2 578.393   2
  -1   6   3 17049.8 375.266   4
   1   6  -3 17161.7 523.798   3
   1  -6  -2 2043.69 188.997   1
  -1  -6   2 2576.70 210.872   1
  -1  -6   2 2329.02 180.390   3
   1  -6  -2 2162.04 112.169   3
   1  -6  -2 2651.50 222.693   2
  -1  -6   2 2293.58 177.313   2
   1   6  -2 2226.66 180.002   3
  -1   6   2 2240.09 116.536   4
   1   6  -2 2389.64 162.819   4
  -1  -6   1 3272.25 229.190   1
   1  -6  -1 3054.31 210.918   1
  -1  -6   1 3070.11 190.934   3
  -1  -6   1 3237.15 212.534   2
   1  -6  -1 3150.61 149.669   3
   1  -6  -1 2924.99 220.366   2
   1   6  -1 3292.53 183.892   4
  -1   6   1 3160.02 145.088   4
  -1  -6   0 2030.77 188.916   1
   1  -6   0 2165.20 184.638   1
   1  -6   0 1781.31 130.003   3
   1  -6   0 2447.77 197.539   2
  -1  -6   0 2181.12 189.142   2
  -1  -6   0 2132.99 151.454   3
   1   6   0 2167.44 140.748   4
  -1   6   0 2072.96 146.788   3
  -1   6   0 1988.62 128.557   4
   1  -6   1 6155.66 298.621   1
  -1  -6  -1 6409.70 311.284   1
   1  -6   1 6514.30 296.689   2
   1  -6   1 6217.97 249.715   3
  -1  -6  -1 6725.27 323.908   2
  -1  -6  -1 5856.92 227.608   3
  -1   6  -1 6610.12 276.700   3
   1   6   1 6471.11 228.089   4
  -1   6  -1 6102.50 234.547   4
  -1  -6  -2 759.063 152.510   1
   1  -6   2 731.026 145.297   1
  -1   6  -2 664.768 146.540   3
  -1  -6  -2 674.622 149.396   2
  -1  -6  -2 466.939 82.6173   3
   1  -6   2 424.238 103.275   3
   1  -6   2 481.077 104.924   2
  -1  -6  -2 649.795 96.5611   4
   1   6   2 507.780 78.7660   4
  -1  -6  -3 21993.2 672.451   2
   1  -6   3 21964.7 585.305   2
   1  -6   3 22452.7 607.259   1
  -1  -6  -3 22954.4 627.493   1
   1  -6   3 20942.8 536.399   6
  -1  -6  -3 20831.6 487.202   4
  -1   6  -3 22176.0 617.120   3
   1   6   3 21384.2 486.392   4
  -1  -6  -3 19970.1 451.247   3
  -1  -6  -4 7941.59 400.931   2
  -1  -6  -4 8047.56 358.242   1
   1  -6   4 7857.72 334.976   1
   1  -6   4 7455.54 270.489   6
  -1  -6  -4 7231.92 247.868   4
  -1   6  -4 7463.51 363.327   3
   1   6   4 7974.95 256.103   4
  -1  -6  -4 6662.11 205.869   3
  -1  -6  -5 13225.8 529.615   2
  -1  -6  -5 12318.2 278.436   3
   1  -6   5 11590.0 437.793   1
  -1  -6  -5 13203.9 484.904   1
   1  -6   5 11797.5 344.024   6
   1   6   5 12446.7 350.520   4
  -1  -6  -5 11944.9 341.708   4
  -1   6  -5 12024.7 484.466   3
  -1  -6  -6 10219.4 490.750   2
  -1  -6  -6 10281.4 254.955   3
  -1  -6  -6 11416.7 448.324   1
   1  -6   6 10663.4 412.384   1
   1  -6   6 9631.61 285.864   6
  -1  -6  -6 10639.4 362.704   5
  -1  -6  -6 9765.46 312.461   4
   1   6   6 10454.7 323.335   4
  -1   6  -6 10452.6 460.239   3
  -1  -6  -7 1450.67 104.221   3
  -1   6  -7 1855.31 260.190   3
  -1  -6  -7 1321.55 201.887   1
  -1  -6  -7 1715.08 246.531   2
   1  -6   7 1609.40 201.213   1
  -1  -6  -7 1485.03 154.448   5
   1  -6   7 1336.18 93.6685   6
   1   6   7 1472.89 135.623   4
  -1  -6  -8 1017.10 107.792   3
  -1   6  -8 1062.30 264.937   3
  -1  -6  -8 1149.73 139.168   5
  -1  -6  -8 824.726 214.836   2
  -1  -6  -8 646.013 182.806   1
   1  -6   8 1052.90 184.225   1
  -1   6  -9 227.593 217.328   3
  -1  -6  -9 21.0215 88.3123   3
  -1  -6  -9-31.3003 85.2378   5
  -1  -6  -9-145.993 170.351   1
  -1  -6  -9-47.8971 204.762   2
   1  -6   9-54.0380 144.201   1
  -1  -6 -10 162.952 104.708   3
  -1   6 -10 22.7951 261.863   3
  -1  -6 -10 277.704 110.517   5
   1  -6  10 167.344 150.001   1
  -1  -6 -10 53.2591 207.040   2
  -1  -6 -10 447.133 194.975   1
  -1  -6 -11 536.046 128.314   3
  -1   6 -11 476.115 268.473   3
  -1  -6 -11 460.637 143.550   5
   1  -6  11 513.778 183.461   1
  -1  -6 -12 1058.73 161.726   3
  -1   6 -12 1222.52 325.203   3
  -1  -6 -12 1017.45 163.881   5
   1  -6  12 657.508 211.282   1
  -1  -6 -13 19336.8 564.009   3
  -1   6 -13 18708.0 817.752   3
  -1  -6 -13 18694.5 649.138   5
   1   6  13 18717.5 678.085   7
   1  -6  13 20907.0 762.096   1
  -1  -6 -14 1419.28 179.542   3
  -1   6 -14 1143.37 295.990   3
  -1  -6 -14 1432.76 199.680   5
   1   6  14 1863.37 239.683   7
   1  -6  14 1475.66 235.059   1
  -1  -6 -15 5788.41 329.613   3
  -1   6 -15 6226.04 501.637   3
  -1  -6 -15 5269.51 357.271   5
   1   6  15 6306.75 408.018   7
   1  -6  15 6625.87 456.478   1
  -1   6 -16-313.505 293.282   3
  -1  -6 -16-115.546 161.341   3
  -1  -6 -16-16.8203 137.969   5
   1   6  16 166.925 149.119   7
   1  -6  16 223.719 193.387   1
  -1   6 -17 306.215 300.677   3
  -1  -6 -17 727.330 192.130   5
   1   6  17 456.369 193.061   7
   1  -6  17 424.827 230.152   1
  -1   6 -18 2086.25 424.065   3
  -1  -6 -18 1484.44 231.593   5
   1   6  18 1907.22 261.957   7
   1  -6  18 1933.40 314.186   1
  -1   6 -19 1464.18 383.789   3
   1   6  19 1472.90 252.018   7
  -1  -6 -19 1635.23 246.486   5
   1  -6  19 1518.19 308.426   1
  -1   6 -20-113.701 345.319   3
  -1  -6 -20 63.4575 157.601   5
   1   6  20 167.054 180.159   7
   1  -6  20 573.367 276.279   1
  -1   6 -21 585.881 331.444   3
   1   6  21 833.344 227.575   7
  -1  -6 -21 682.918 212.511   5
   1  -6  21 681.101 267.188   1
  -1  -6 -21 724.692 300.351   2
  -1  -6 -22 672.610 223.024   5
   1   6  22 271.715 175.571   7
  -1  -6 -22 526.072 265.000   2
   1  -6  22 217.439 251.670   1
   1   7 -21 2.96257 361.478   3
  -1   7  21 259.237 180.272   7
   1  -7 -21-70.7019 162.308   5
   1  -7 -21 243.992 241.890   2
  -1  -7  21 85.2276 238.398   1
   1   7 -20 363.337 375.428   3
   1  -7 -20 210.646 170.092   5
  -1   7  20 132.873 167.794   7
  -1  -7  20 300.768 266.661   1
   1  -7 -20 521.731 266.040   2
   1   7 -19 1294.44 369.823   3
   1  -7 -19 1998.28 278.240   5
  -1   7  19 2039.53 277.869   7
  -1  -7  19 2363.13 372.751   1
   1  -7 -19 1704.49 316.328   2
   1   7 -18-274.260 308.457   3
   1  -7 -18-8.19014 158.697   5
  -1   7  18 136.555 164.242   7
  -1  -7  18 276.539 234.160   1
   1  -7 -18-415.742 246.630   2
   1   7 -17 3676.24 456.268   3
   1  -7 -17 3277.33 312.144   5
  -1   7  17 4146.10 343.105   7
   1  -7 -17 3588.23 400.383   2
  -1  -7  17 4020.45 417.705   1
   1   7 -16 1194.53 333.081   3
  -1   7  16 1242.36 213.640   7
   1  -7 -16 1155.68 207.750   5
   1  -7 -16 1502.70 297.122   2
  -1  -7  16 1094.11 245.233   1
   1   7 -15 710.903 319.753   3
   1  -7 -15 802.511 187.377   5
  -1   7  15 515.298 183.645   7
   1  -7 -15 14.8508 220.412   2
  -1  -7  15 561.767 220.199   1
   1   7 -14 1881.85 347.783   3
   1  -7 -14 2160.72 231.247   5
  -1   7  14 2284.56 254.367   7
  -1  -7  14 2171.21 305.489   1
   1  -7 -14 1619.51 271.810   2
   1   7 -13-58.9227 269.568   3
   1  -7 -13-181.471 127.391   5
  -1  -7  13-247.129 204.513   1
   1  -7 -13 146.621 222.324   2
   1  -7 -12 5121.27 436.083   2
   1   7 -12 5250.29 437.924   3
  -1  -7  12 5206.99 376.856   1
   1  -7 -12 4974.67 317.590   5
   1  -7 -11 5769.39 428.632   2
   1   7 -11 4862.40 437.953   3
  -1  -7  11 5474.25 383.944   1
   1  -7 -11 5527.66 399.892   1
   1  -7 -11 5165.13 313.476   5
   1  -7 -11 5160.76 185.364   3
   1   7 -10 1558.21 307.026   3
   1  -7 -10 1250.07 82.0282   3
   1  -7 -10 1259.68 168.298   5
   1  -7 -10 2006.62 268.623   1
   1  -7 -10 1238.34 255.555   2
  -1  -7  10 1344.77 220.555   1
   1   7  -9 181.464 240.930   3
   1  -7  -9 740.952 230.886   1
  -1  -7   9-79.4609 171.474   1
   1  -7  -9 487.930 206.139   2
  -1  -7   9 150.606 68.6090   6
   1  -7  -9 295.794 130.516   5
   1  -7  -8 5797.17 406.237   2
  -1  -7   8 6109.79 363.189   1
   1  -7  -8 6558.49 404.480   1
   1  -7  -8 6337.87 312.094   5
  -1  -7   8 5616.05 224.726   6
   1  -7  -8 5774.85 230.219   4
   1   7  -8 5824.32 413.615   3
   1  -7  -7 9818.48 515.436   2
  -1  -7   7 9662.34 440.726   1
   1  -7  -7 10318.3 467.840   1
  -1  -7   7 9011.01 308.522   6
   1  -7  -7 9885.13 389.375   5
   1  -7  -7 8277.42 278.368   4
   1   7  -7 9585.06 492.528   3
   1   7  -6 1054.18 217.871   3
   1  -7  -6 1125.02 224.767   2
  -1  -7   6 1200.00 199.357   1
   1  -7  -6 1362.13 213.162   1
  -1  -7   6 1219.84 134.429   6
   1  -7  -6 1101.47 102.877   4
  -1   7   6 1310.68 118.886   4
  -1  -7   5 87.4324 139.293   1
   1  -7  -5 171.387 149.884   1
   1   7  -5-62.6461 181.786   3
   1  -7  -5 154.288 162.382   2
   1  -7  -5 32.9239 61.0350   4
  -1   7   5 56.6892 59.8008   4
  -1  -7   4 9933.57 421.891   1
   1  -7  -4 9730.28 413.129   1
  -1  -7   4 9473.02 373.757   2
   1  -7  -4 9093.86 448.401   2
   1   7  -4 9353.97 427.657   3
  -1   7   4 9610.42 273.449   4
   1  -7  -3 70.1613 139.577   1
  -1  -7   3 443.953 166.897   1
   1  -7  -3 211.689 53.5524   3
   1  -7  -3 191.732 144.119   2
  -1  -7   3 191.053 100.914   2
  -1   7   3 243.299 67.8553   4
   1   7  -3 247.258 114.125   4
   1   7  -3 325.088 153.060   3
   1  -7  -2 869.679 160.651   1
  -1  -7   2 1082.62 177.831   1
   1  -7  -2 969.218 90.4435   3
  -1  -7   2 882.441 153.053   2
   1  -7  -2 1071.48 182.240   2
   1   7  -2 997.540 130.200   4
  -1   7   2 772.250 83.0733   4
  -1  -7   1 15996.7 528.147   1
   1  -7  -1 15352.3 512.345   1
  -1  -7   1 14613.3 448.781   3
   1  -7  -1 15728.8 550.565   2
  -1  -7   1 15324.0 517.462   2
   1  -7  -1 14355.6 378.510   3
  -1   7   1 15037.4 380.268   4
   1   7  -1 15195.7 430.252   4
  -1  -7   0 63.3168 130.808   1
   1  -7   0 82.0402 123.076   1
  -1  -7   0 94.0431 96.8687   3
   1  -7   0 134.517 106.878   2
  -1  -7   0 163.082 126.554   2
   1  -7   0 155.921 90.9865   3
   1   7   0 202.478 86.1850   4
  -1   7   0 140.571 80.0905   4
   1  -7   1 10517.2 413.411   1
  -1  -7  -1 10705.9 425.233   1
  -1  -7  -1 9790.65 318.033   3
   1  -7   1 10088.9 345.039   3
   1  -7   1 10558.3 419.004   2
  -1  -7  -1 9886.87 433.831   2
  -1   7  -1 10334.6 325.326   4
  -1   7  -1 10100.3 363.051   3
   1   7   1 10386.6 318.474   4
  -1  -7  -2 74.2398 136.383   1
   1  -7   2 189.821 138.405   1
  -1   7  -2 220.697 131.419   3
  -1  -7  -2 166.287 143.812   2
   1  -7   2 62.7714 92.9197   2
  -1  -7  -2 106.905 78.8907   3
   1   7   2-10.4836 66.9584   4
  -1   7  -2 222.507 101.477   4
   1  -7   3 5245.49 297.682   1
  -1  -7  -3 5288.90 322.509   1
  -1  -7  -3 5273.43 343.415   2
  -1  -7  -3 4738.68 186.178   3
   1  -7   3 4909.70 272.887   2
  -1   7  -3 5195.35 310.357   3
  -1  -7  -3 4943.82 216.967   4
   1   7   3 5104.29 211.755   4
   1  -7   4 3112.32 250.020   1
  -1  -7  -4 3173.64 273.611   1
  -1   7  -4 2995.59 277.241   3
  -1  -7  -4 3194.31 284.308   2
  -1  -7  -4 2763.10 132.740   3
   1   7   4 2946.93 162.500   4
  -1  -7  -4 2642.71 159.716   4
  -1  -7  -5 5208.60 365.651   2
  -1  -7  -5 5651.88 340.505   1
   1  -7   5 4852.24 294.401   1
   1  -7   5 4803.86 230.242   6
  -1  -7  -5 4828.91 163.572   3
  -1   7  -5 5308.82 355.301   3
   1   7   5 5495.70 226.775   4
  -1  -7  -5 4723.07 213.117   4
  -1   7  -6 195.254 214.232   3
  -1  -7  -6 226.211 59.5043   3
  -1  -7  -6 425.189 192.023   1
  -1  -7  -6 390.158 197.250   2
   1  -7   6 400.124 173.842   1
   1  -7   6 155.775 75.5012   6
   1   7   6 74.1128 79.9409   4
  -1  -7  -6 122.177 54.5876   3
  -1  -7  -7 7199.30 429.934   2
  -1  -7  -7 6824.23 189.851   3
   1  -7   7 7163.40 385.611   1
  -1  -7  -7 6814.37 396.324   1
  -1  -7  -7 6728.26 308.139   5
   1  -7   7 6460.34 239.693   6
  -1   7  -7 6953.87 435.010   3
   1   7   7 7135.30 281.444   4
  -1   7  -8-120.725 241.321   3
  -1  -7  -8 102.274 68.4870   3
  -1  -7  -8 169.684 95.4817   5
  -1  -7  -8 112.390 187.641   2
   1  -7   8 168.004 155.541   1
  -1  -7  -8 105.774 174.298   1
  -1   7  -9 660.064 269.730   3
  -1  -7  -9 160.084 79.4521   3
  -1  -7  -9 379.040 124.397   5
  -1  -7  -9 559.559 215.421   1
  -1  -7  -9-243.615 199.711   2
   1  -7   9 28.4157 176.174   1
  -1  -7 -10 1605.46 135.178   3
  -1   7 -10 1859.11 348.192   3
  -1  -7 -10 1241.20 160.501   5
  -1  -7 -10 1944.11 287.841   1
   1  -7  10 1580.42 230.770   1
  -1  -7 -10 1167.15 263.710   2
  -1   7 -11 2252.76 339.618   3
  -1  -7 -11 2399.90 162.944   3
  -1  -7 -11 2766.33 231.200   5
   1  -7  11 2190.00 272.608   1
  -1  -7 -11 2805.63 335.381   2
  -1  -7 -11 2443.09 296.605   1
  -1   7 -12 2721.52 351.805   3
  -1  -7 -12 2593.17 179.748   3
  -1  -7 -12 2495.33 228.116   5
  -1  -7 -12 3236.25 353.320   2
   1  -7  12 2599.22 287.045   1
  -1   7 -13-260.884 260.762   3
  -1  -7 -13-115.526 120.323   5
   1  -7  13 65.4785 179.215   1
  -1  -7 -13-47.9812 224.964   2
  -1   7 -14 3071.34 421.316   3
  -1  -7 -14 2514.31 234.867   5
   1   7  14 2671.00 278.468   7
  -1  -7 -14 3027.29 374.459   2
   1  -7  14 3075.63 328.522   1
  -1   7 -15 3480.97 447.231   3
   1   7  15 3011.30 305.407   7
  -1  -7 -15 2968.30 270.898   5
  -1  -7 -15 3245.82 369.824   2
   1  -7  15 3657.38 361.857   1
  -1   7 -16 385.410 288.028   3
   1   7  16 653.419 203.595   7
  -1  -7 -16 441.125 155.185   5
  -1  -7 -16 10.7022 255.555   2
   1  -7  16 448.265 225.643   1
  -1   7 -17 3270.43 428.063   3
  -1  -7 -17 2670.00 280.344   5
   1   7  17 2627.50 295.475   7
  -1  -7 -17 3128.49 401.172   2
   1  -7  17 2752.47 338.558   1
  -1   7 -18 399.077 328.660   3
   1   7  18-195.878 181.826   7
  -1  -7 -18 21.2668 137.733   5
  -1  -7 -18 180.255 241.869   2
   1  -7  18-133.727 246.244   1
  -1   7 -19 803.345 375.481   3
   1   7  19 141.339 159.420   7
  -1  -7 -19 185.358 143.257   5
   1  -7  19 405.106 246.828   1
  -1  -7 -19 466.746 236.754   2
  -1   7 -20-221.955 346.296   3
   1   7  20 327.122 185.461   7
  -1  -7 -20 444.671 177.338   5
  -1  -7 -20 150.902 220.984   2
   1  -7  20 234.423 229.186   1
  -1   7 -21-12.9043 331.517   3
   1   7  21-140.644 198.354   7
  -1  -7 -21-120.156 262.499   2
   1  -7  21-111.643 247.126   1
   1   8 -20-33.9902 309.045   3
   1  -8 -20-20.1258 150.461   5
  -1   8  20 258.974 183.847   7
   1  -8 -20 229.088 222.189   2
  -1  -8  20-91.5727 252.067   1
   1   8 -19 241.385 305.426   3
   1  -8 -19 736.895 207.583   5
  -1   8  19-86.1637 163.828   7
   1  -8 -19 126.573 247.352   2
  -1  -8  19-64.4407 255.960   1
   1   8 -18-132.668 294.446   3
  -1   8  18 95.7506 163.277   7
   1  -8 -18 99.7124 135.302   5
  -1  -8  18 252.164 223.117   1
   1  -8 -18 107.304 213.754   2
   1   8 -17-426.064 336.768   3
  -1   8  17-307.236 180.864   7
   1  -8 -17-62.4717 136.105   5
  -1  -8  17-146.833 234.861   1
   1  -8 -17 84.4289 217.047   2
   1   8 -16 688.359 302.857   3
   1  -8 -16 686.603 172.723   5
  -1   8  16 893.729 197.662   7
  -1  -8  16 1184.29 272.318   1
   1  -8 -16 612.139 245.998   2
   1   8 -15 638.940 303.235   3
   1  -8 -15 874.863 174.143   5
  -1   8  15 963.666 214.606   7
   1  -8 -15 788.827 247.387   2
  -1  -8  15 935.261 250.747   1
   1   8 -14-222.924 270.400   3
   1  -8 -14 45.9552 110.987   5
   1  -8 -14-96.3618 220.913   2
  -1  -8  14 424.916 215.494   1
   1   8 -13-36.7311 262.816   3
   1  -8 -13 280.787 125.501   5
  -1  -8  13-112.978 191.241   1
   1  -8 -13 328.041 207.284   2
   1   8 -12 186.184 235.493   3
   1  -8 -12 299.607 126.768   5
  -1  -8  12 238.555 169.783   1
   1  -8 -12 116.101 185.411   2
   1   8 -11 499.243 254.557   3
   1  -8 -11 208.917 118.301   5
   1  -8 -11 135.750 194.415   2
   1  -8 -11 137.374 186.072   1
  -1  -8  11 107.653 167.759   1
   1   8 -10 174.725 242.329   3
   1  -8 -10-26.6459 100.195   5
   1  -8 -10-110.264 186.230   1
  -1  -8  10-96.4774 170.811   1
   1  -8 -10-171.773 191.084   2
   1   8  -9 4374.98 405.759   3
   1  -8  -9 4291.11 392.438   2
   1  -8  -9 4343.13 350.826   1
  -1  -8   9 4159.71 331.627   1
   1  -8  -9 4305.26 279.948   5
  -1  -8   8 10996.1 496.015   1
   1  -8  -8 11070.8 517.272   1
   1  -8  -8 10271.6 550.622   2
   1   8  -8 10764.6 552.260   3
  -1  -8   7 1150.28 213.538   1
   1  -8  -7 1120.64 225.949   1
   1   8  -7 1186.86 229.694   3
   1  -8  -7 1577.51 253.754   2
   1  -8  -7 1041.75 110.461   4
  -1  -8   6 395.737 174.076   1
   1  -8  -6 338.176 182.097   1
   1   8  -6 249.460 191.550   3
   1  -8  -6 381.901 196.079   2
  -1   8   6 321.352 80.8644   4
   1  -8  -6 256.081 72.6229   4
  -1  -8   5 2424.23 243.618   1
   1  -8  -5 2978.65 268.181   1
  -1  -8   5 2677.98 208.416   2
   1  -8  -5 1990.35 249.831   2
  -1   8   5 3047.23 151.825   4
   1   8  -5 3049.02 284.331   3
   1  -8  -4-5.94939 160.760   1
  -1  -8   4-194.098 166.542   1
  -1  -8   4 200.369 113.658   2
   1  -8  -4 153.769 155.037   2
   1   8  -4 215.249 171.466   3
  -1   8   4 35.5136 62.0658   4
   1   8  -4 319.785 129.160   4
   1  -8  -3 6636.12 362.534   1
  -1  -8   3 6657.03 363.471   1
   1  -8  -3 6657.72 399.980   2
  -1  -8   3 6299.24 331.660   2
   1  -8  -3 6259.26 181.625   3
   1   8  -3 6784.79 309.671   4
  -1   8   3 6649.58 227.692   4
   1  -8  -2 2091.99 252.303   1
  -1  -8   2 1505.11 232.293   1
   1  -8  -2 1130.57 211.803   2
  -1  -8   2 1277.89 174.253   2
   1  -8  -2 1226.68 106.338   3
   1   8  -2 1235.86 149.646   4
  -1   8   2 1406.69 121.383   4
  -1  -8   1 1072.72 206.032   1
   1  -8  -1 928.914 193.165   1
  -1  -8   1 789.003 157.418   2
   1  -8  -1 929.689 181.107   2
   1  -8  -1 507.453 102.147   3
   1   8  -1 481.411 114.881   4
  -1   8   1 383.323 85.6774   4
   1  -8   0 4230.75 309.763   1
  -1  -8   0 4849.95 324.814   1
  -1  -8   0 4698.10 321.177   2
  -1  -8   0 4348.73 233.271   3
   1  -8   0 4378.20 302.264   2
   1  -8   0 4447.31 222.256   3
  -1   8   0 4467.94 212.719   4
   1   8   0 4485.34 228.156   4
   1  -8   1 11395.9 477.958   1
  -1  -8  -1 11605.5 488.753   1
   1  -8   1 11586.4 471.661   2
  -1  -8  -1 11789.8 508.670   2
  -1  -8  -1 10904.7 352.890   3
  -1   8  -1 11374.6 367.361   4
   1   8   1 11433.5 358.409   4
  -1  -8  -2 1536.63 238.521   1
   1  -8   2 1711.39 236.591   1
  -1  -8  -2 1411.06 130.464   3
   1  -8   2 1349.35 183.370   2
  -1  -8  -2 1499.73 217.708   2
  -1   8  -2 1455.59 161.287   4
  -1   8  -2 1315.13 197.643   3
   1   8   2 1490.23 140.704   4
   1  -8   3 6921.08 360.284   1
  -1  -8  -3 7755.21 399.196   1
  -1  -8  -3 6247.09 220.151   3
   1  -8   3 6726.89 339.976   2
  -1  -8  -3 6764.09 402.698   2
  -1   8  -3 6962.81 365.502   3
  -1   8  -3 6756.23 301.146   4
   1   8   3 6553.88 253.740   4
   1  -8   4 176.544 168.111   1
  -1  -8  -4-19.1228 177.772   1
  -1   8  -4 152.902 179.610   3
  -1  -8  -4 177.872 157.700   2
  -1  -8  -4 0.96602 65.4408   3
   1  -8   4 150.049 114.031   2
   1   8   4 1.94721 73.7872   4
  -1  -8  -5 1167.35 219.324   1
   1  -8   5 1387.25 216.359   1
  -1  -8  -5 1107.70 70.0377   3
  -1  -8  -5 1153.11 80.6349   3
  -1  -8  -5 1252.53 222.057   2
  -1   8  -5 1610.83 260.152   3
   1   8   5 1305.15 126.460   4
   1  -8   6 4700.05 331.864   1
  -1  -8  -6 5644.21 370.770   1
  -1   8  -6 4614.27 368.967   3
  -1  -8  -6 4376.89 354.045   2
   1   8   6 5092.84 233.774   4
  -1  -8  -7 11958.7 527.001   1
   1  -8   7 11727.6 505.772   1
  -1  -8  -7 11218.6 566.445   2
  -1   8  -7 11806.2 571.010   3
   1   8   7 11223.5 373.140   4
  -1  -8  -8 1789.45 289.535   2
   1  -8   8 1836.95 240.275   1
  -1  -8  -8 2353.94 299.956   1
  -1   8  -8 1976.75 324.225   3
  -1  -8  -9 11531.5 595.057   2
  -1  -8  -9 11442.5 557.767   1
   1  -8   9 11396.3 517.712   1
  -1  -8  -9 11989.2 455.144   5
  -1   8  -9 11930.6 593.746   3
  -1   8 -10 3758.63 408.397   3
  -1  -8 -10 3828.87 263.162   5
   1  -8  10 3853.15 323.460   1
  -1  -8 -10 3831.11 377.904   2
  -1  -8 -10 4120.45 358.904   1
  -1   8 -11 293.963 238.189   3
  -1  -8 -11 187.607 108.759   5
   1  -8  11-258.168 206.504   1
  -1  -8 -11 8.54488 196.879   2
  -1  -8 -11 8.43455 183.824   1
  -1   8 -12 255.002 255.357   3
  -1  -8 -12 501.446 135.562   5
  -1  -8 -12 294.168 207.291   1
  -1  -8 -12 283.883 204.469   2
   1  -8  12 583.206 208.177   1
  -1   8 -13 266.464 271.768   3
  -1  -8 -13 8.61040 104.084   5
   1  -8  13 33.8947 185.792   1
  -1  -8 -13 198.875 236.107   2
  -1   8 -14 459.342 315.138   3
   1   8  14 316.899 167.245   7
  -1  -8 -14 55.4360 110.601   5
   1  -8  14 131.382 198.438   1
  -1  -8 -14 220.316 242.874   2
  -1   8 -15 239.538 268.199   3
  -1  -8 -15 356.681 137.051   5
   1   8  15 394.168 200.959   7
  -1  -8 -15 227.444 203.076   2
   1  -8  15 258.974 190.106   1
  -1   8 -16 1662.97 396.980   3
  -1  -8 -16 1460.48 210.350   5
   1   8  16 1623.07 261.022   7
   1  -8  16 1512.41 285.410   1
  -1  -8 -16 1709.64 330.783   2
  -1   8 -17 476.470 301.235   3
  -1  -8 -17 25.4876 135.924   5
   1   8  17 277.867 174.005   7
   1  -8  17 322.423 212.821   1
  -1  -8 -17 293.731 230.424   2
  -1   8 -18-251.365 306.676   3
   1   8  18-26.3527 166.271   7
  -1  -8 -18-532.220 284.117   2
   1  -8  18-100.237 220.699   1
  -1   8 -19 391.987 336.354   3
   1   8  19-47.6583 161.607   7
   1  -8  19-445.963 275.178   1
  -1  -8 -19 439.812 258.935   2
  -1   8 -20 382.695 319.733   3
   1   8  20 344.252 204.188   7
  -1  -8 -20 329.633 256.538   2
   1  -8  20-157.670 249.047   1
   1   9 -19 362.987 363.031   3
  -1   9  19-246.845 184.860   7
  -1  -9  19-412.211 277.501   1
   1  -9 -19 188.267 215.058   2
   1   9 -18-463.510 319.691   3
  -1   9  18-95.8083 163.825   7
   1  -9 -18 34.3792 224.860   2
  -1  -9  18 443.860 254.486   1
   1   9 -17 902.852 334.738   3
  -1   9  17 769.885 211.026   7
   1  -9 -17 948.957 196.458   5
   1  -9 -17 828.119 264.835   2
  -1  -9  17 651.506 242.177   1
   1   9 -16 162.750 308.541   3
  -1   9  16 616.296 194.981   7
   1  -9 -16 231.156 126.750   5
   1  -9 -16 817.339 275.183   2
  -1  -9  16 340.099 226.115   1
   1   9 -15 570.660 292.822   3
   1  -9 -15 514.924 155.827   5
  -1  -9  15 441.351 197.425   1
   1  -9 -15 812.612 264.131   2
   1   9 -14 1528.16 340.327   3
   1  -9 -14 1136.71 191.498   5
  -1  -9  14 1179.45 269.077   1
   1  -9 -14 948.655 262.679   2
   1  -9 -13 2724.63 355.326   2
   1   9 -13 2707.48 394.732   3
   1  -9 -13 2757.62 262.135   5
  -1  -9  13 2654.05 302.478   1
   1  -9 -12 887.414 226.852   2
   1   9 -12 1171.50 324.111   3
   1  -9 -12 740.073 153.391   5
  -1  -9  12 626.045 192.993   1
   1  -9 -12 1255.61 265.627   1
   1   9 -11-12.8877 230.379   3
   1  -9 -11 267.976 199.822   2
   1  -9 -11 146.839 105.635   5
   1  -9 -11 215.211 200.010   1
  -1  -9  11-101.923 166.989   1
   1  -9 -10-88.1600 195.974   1
  -1  -9  10-51.9347 172.674   1
   1  -9 -10 221.242 183.905   2
   1   9 -10 114.190 257.761   3
  -1  -9   9 317.511 163.671   1
   1  -9  -9 371.620 183.133   1
   1   9  -9 101.250 239.830   3
   1  -9  -9 397.356 199.481   2
  -1  -9   8 1234.89 230.542   1
   1  -9  -8 1488.15 253.568   1
   1  -9  -8 1352.65 259.085   2
   1   9  -8 968.479 259.166   3
  -1  -9   7 7614.35 434.311   1
   1  -9  -7 8187.84 464.990   1
   1  -9  -7 7266.25 472.791   2
   1   9  -7 7509.41 453.445   3
   1  -9  -6 2379.26 284.148   1
  -1  -9   6 2254.96 262.236   1
   1  -9  -6 2184.07 288.246   2
   1   9  -6 2723.36 312.720   3
   1   9  -6 2801.91 254.551   4
  -1   9   6 2355.39 145.607   4
   1  -9  -5 5893.34 389.450   1
  -1  -9   5 5008.29 356.461   1
   1  -9  -5 5654.93 395.901   2
  -1  -9   5 4907.96 306.384   2
   1   9  -5 5087.43 308.130   4
  -1   9   5 4851.23 200.353   4
   1   9  -5 5142.88 365.857   3
  -1  -9   4 349.792 176.848   1
   1  -9  -4 166.371 171.872   1
  -1  -9   4 151.222 122.036   2
   1  -9  -4 48.4058 162.945   2
   1   9  -4 170.862 130.929   4
  -1   9   4 112.417 73.4067   4
   1  -9  -3 5376.09 359.816   1
  -1  -9   3 5166.88 355.659   1
   1  -9  -3 4510.85 351.624   2
  -1  -9   3 4194.09 288.958   2
   1   9  -3 4431.93 274.973   4
  -1   9   3 4799.94 200.296   4
   1  -9  -2 2696.73 284.686   1
  -1  -9   2 2921.26 300.024   1
  -1  -9   2 2900.74 255.401   2
   1  -9  -2 2664.59 283.003   2
   1   9  -2 2592.61 202.304   4
  -1   9   2 2978.88 167.778   4
  -1  -9   1 176.223 173.711   1
   1  -9  -1 157.960 169.833   1
  -1  -9   1 95.0009 136.677   2
   1  -9  -1 7.61112 163.096   2
   1   9  -1-55.1712 102.328   4
  -1   9   1 86.0444 77.4614   4
  -1  -9   0 10867.0 491.701   1
   1  -9   0 10858.7 479.887   1
   1  -9   0 10364.6 483.932   2
  -1  -9   0 10749.2 492.182   2
  -1   9   0 10463.3 348.093   4
   1   9   0 10625.4 367.745   4
  -1  -9  -1 1467.86 234.575   1
   1  -9   1 1141.73 212.202   1
  -1  -9  -1 816.659 182.094   2
   1  -9   1 810.364 173.485   2
  -1   9  -1 949.513 135.052   4
   1   9   1 779.155 124.491   4
  -1  -9  -2 3560.18 330.247   1
   1  -9   2 4202.11 324.057   1
  -1  -9  -2 3989.20 330.343   2
   1  -9   2 3702.65 287.343   2
  -1   9  -2 3873.29 234.899   4
   1   9   2 3508.55 199.415   4
  -1  -9  -3 2173.71 279.724   1
   1  -9   3 2204.12 273.043   1
  -1  -9  -3 1684.22 257.591   2
   1  -9   3 1568.88 206.659   2
  -1   9  -3 1879.69 194.951   4
   1   9   3 1542.54 143.544   4
  -1   9  -3 1793.73 236.725   3
  -1  -9  -4 201.998 187.003   1
   1  -9   4 33.6668 161.629   1
   1  -9   4-145.054 113.342   2
  -1  -9  -4-112.782 184.406   2
  -1   9  -4 78.7387 125.480   4
   1   9   4-99.7922 85.6667   4
  -1   9  -4-76.9688 180.071   3
  -1  -9  -5 16037.0 643.369   1
   1  -9   5 15691.3 607.138   1
  -1  -9  -5 14287.1 650.594   2
  -1   9  -5 14365.3 604.198   3
   1   9   5 15509.3 438.156   4
   1  -9   6 5612.92 367.393   1
  -1  -9  -6 5390.74 380.040   1
  -1  -9  -6 5362.78 409.769   2
   1   9   6 5518.10 249.785   4
  -1   9  -6 5151.79 393.065   3
   1  -9   7 337.726 174.500   1
  -1  -9  -7 384.102 184.722   1
  -1  -9  -7 305.935 190.947   2
  -1   9  -7 165.296 228.824   3
   1   9   7 87.4892 86.9705   4
  -1   9  -8 4427.47 404.472   3
  -1  -9  -8 4026.35 386.042   2
   1  -9   8 3771.52 329.872   1
  -1  -9  -8 3923.70 353.646   1
  -1  -9  -9 1360.92 277.411   2
  -1   9  -9 1385.96 290.332   3
  -1  -9  -9 1811.72 277.759   1
   1  -9   9 1176.05 200.678   1
  -1   9 -10 1340.18 300.025   3
   1  -9  10 831.810 211.360   1
  -1  -9 -10 501.725 221.932   2
  -1  -9 -10 997.285 245.959   1
  -1   9 -11 3295.19 380.793   3
  -1  -9 -11 3438.08 269.616   5
   1  -9  11 3441.85 325.466   1
  -1  -9 -11 3547.59 383.659   1
  -1  -9 -11 3162.11 369.252   2
  -1   9 -12 2419.24 378.202   3
  -1  -9 -12 2837.07 355.643   1
  -1  -9 -12 2866.45 357.192   2
   1  -9  12 2694.81 309.666   1
  -1  -9 -12 2339.13 228.528   5
  -1  -9 -13 4991.24 452.920   2
   1  -9  13 5377.36 417.729   1
  -1  -9 -13 4762.87 324.079   5
  -1   9 -13 5600.60 516.671   3
  -1   9 -14 139.136 305.563   3
  -1  -9 -14 65.9790 115.306   5
  -1  -9 -14-217.476 233.308   2
   1  -9  14-338.700 198.611   1
  -1   9 -15 461.710 293.906   3
   1   9  15 495.164 201.666   7
  -1  -9 -15 397.815 143.785   5
  -1  -9 -15 967.642 284.645   2
   1  -9  15 807.967 257.680   1
  -1   9 -16 787.997 347.179   3
   1   9  16-79.4502 166.969   7
  -1  -9 -16 613.364 258.635   2
   1  -9  16-360.434 264.210   1
  -1   9 -17-39.8133 296.869   3
   1   9  17 134.027 165.769   7
  -1  -9 -17 368.619 258.623   2
   1  -9  17 19.8349 230.316   1
  -1   9 -18 1030.72 428.442   3
   1   9  18 1112.49 246.857   7
  -1  -9 -18 893.828 299.682   2
   1  -9  18 834.016 266.494   1
  -1   9 -19 285.638 353.326   3
   1   9  19-72.9352 194.189   7
  -1  -9 -19-62.6918 245.176   2
   1  -9  19 217.886 268.038   1
   1 -10 -18 280.985 239.985   2
   1  10 -18 633.262 389.347   3
  -1  10  18-125.899 179.806   7
  -1 -10  18-387.340 271.724   1
   1  10 -17 588.369 312.657   3
   1 -10 -17-81.7167 239.620   2
  -1  10  17-27.7228 203.840   7
  -1 -10  17-100.409 261.732   1
   1  10 -16 703.447 324.120   3
   1 -10 -16 461.010 225.500   2
  -1  10  16 767.926 223.462   7
  -1 -10  16 906.298 275.372   1
   1  10 -15 231.630 278.587   3
   1 -10 -15 133.892 237.470   2
   1 -10 -15 282.691 146.223   5
  -1 -10  15 572.955 232.482   1
   1 -10 -14 1693.26 323.997   2
   1  10 -14 1536.27 354.828   3
   1 -10 -14 1601.12 208.247   5
  -1 -10  14 1360.53 277.519   1
  -1 -10  13-231.422 223.575   1
   1 -10 -13 170.349 211.997   2
   1  10 -13 70.7198 252.972   3
   1 -10 -12 299.152 259.574   1
  -1 -10  12 379.953 217.509   1
   1 -10 -12-81.3069 208.960   2
   1  10 -12 81.9567 238.582   3
  -1 -10  11 341.104 199.860   1
   1 -10 -11 653.144 233.135   1
   1 -10 -11 592.727 216.620   2
   1  10 -11 139.712 240.931   3
   1 -10 -10 176.234 207.468   1
  -1 -10  10 42.5995 165.439   1
   1 -10 -10-11.1272 201.424   2
   1  10 -10 160.642 220.867   3
  -1 -10   9-118.300 182.803   1
   1 -10  -9 285.431 204.982   1
   1 -10  -9-36.7789 171.370   2
   1  10  -9 464.588 268.108   3
  -1 -10   8 242.270 198.193   1
   1 -10  -8-279.530 219.222   1
   1 -10  -8-64.2347 190.855   2
   1  10  -8-199.183 201.287   3
  -1 -10   7 27.2932 188.290   1
   1 -10  -7 60.7299 171.848   1
   1 -10  -7 322.225 173.732   2
   1  10  -7 65.1528 145.486   4
   1  10  -7 160.106 188.309   3
   1 -10  -6-238.015 176.881   1
  -1 -10   6-156.050 177.143   1
   1 -10  -6 115.649 184.052   2
   1  10  -6 55.7664 149.794   4
  -1 -10   5-147.484 163.616   1
   1 -10  -5 117.127 183.807   1
   1 -10  -5-55.6821 176.712   2
   1  10  -5-96.1730 133.967   4
  -1 -10   4 4944.38 375.224   1
   1 -10  -4 4769.13 371.211   1
   1 -10  -4 5141.35 401.871   2
  -1 -10   4 5092.68 337.318   2
   1  10  -4 4905.06 300.245   4
   1 -10  -3 33.0124 182.378   1
  -1 -10   3 90.8769 181.263   1
   1 -10  -3 299.968 175.313   2
  -1 -10   3-164.864 131.015   2
   1  10  -3 77.9103 112.447   4
  -1 -10   2 1142.62 229.191   1
   1 -10  -2 1223.84 225.634   1
  -1 -10   2 1186.73 203.809   2
   1 -10  -2 1213.95 235.980   2
  -1  10   2 1040.05 111.821   4
   1  10  -2 920.534 157.740   4
  -1 -10   1 1170.54 215.394   1
   1 -10  -1 753.064 194.275   1
   1 -10  -1 897.335 183.669   2
  -1 -10   1 1208.33 201.346   2
  -1  10   1 1007.19 116.368   4
   1  10  -1 838.548 134.981   4
   1 -10   0-126.627 186.673   1
  -1 -10   0 102.137 166.483   1
  -1 -10   0-206.376 151.669   2
   1 -10   0-111.374 143.917   2
   1  10   0-113.310 91.0514   4
  -1  10   0 19.6232 85.7066   4
   1 -10   1 225.586 183.743   1
  -1 -10  -1 87.9169 173.064   1
   1 -10   1 209.137 144.712   2
  -1 -10  -1-64.4250 160.552   2
   1  10   1 117.484 89.4596   4
  -1  10  -1 178.801 92.5753   4
   1 -10   2 3697.08 317.055   1
  -1 -10  -2 4076.90 335.369   1
   1 -10   2 3698.75 298.673   2
  -1 -10  -2 3654.83 327.323   2
   1  10   2 3839.42 211.506   4
  -1  10  -2 3443.78 223.947   4
  -1 -10  -3 1553.27 255.474   1
   1 -10   3 1732.80 255.804   1
  -1 -10  -3 1363.68 234.876   2
   1 -10   3 1605.79 199.441   2
  -1  10  -3 1603.99 177.504   4
   1  10   3 1600.21 143.968   4
   1 -10   4 7421.71 435.595   1
  -1 -10  -4 7517.33 450.793   1
  -1 -10  -4 7600.66 473.679   2
  -1  10  -4 7533.76 356.285   4
   1  10   4 7137.96 285.687   4
   1 -10   5 1340.16 245.656   1
  -1 -10  -5 1078.46 218.989   1
  -1 -10  -5 937.885 217.327   2
  -1  10  -5 1285.60 236.726   3
  -1  10  -5 1586.03 188.749   4
  -1 -10  -6 92.9789 193.087   1
   1 -10   6 93.0811 177.927   1
  -1 -10  -6 340.831 212.259   2
  -1  10  -6 207.298 179.792   3
  -1  10  -6-106.253 144.675   4
  -1 -10  -7-234.947 210.598   1
   1 -10   7-8.53345 169.319   1
  -1 -10  -7 146.587 197.413   2
  -1  10  -7 55.7800 211.089   3
  -1 -10  -8 172.866 192.356   2
  -1  10  -8 444.701 241.330   3
  -1 -10  -8 178.771 184.730   1
   1 -10   8 279.631 200.401   1
  -1 -10  -9 293.663 195.789   2
  -1  10  -9-42.3315 238.595   3
   1 -10   9-66.5634 169.436   1
  -1 -10  -9-45.3282 188.769   1
  -1  10 -10 250.754 252.313   3
  -1 -10 -10 127.326 204.181   2
   1 -10  10 190.677 176.022   1
  -1 -10 -10 259.031 205.616   1
  -1 -10 -11 33.2185 194.233   2
  -1  10 -11 328.251 249.447   3
  -1 -10 -11 77.1639 215.063   1
   1 -10  11 182.548 174.859   1
  -1  10 -12 614.658 284.291   3
  -1 -10 -12 446.396 241.632   2
   1 -10  12 338.374 207.484   1
  -1 -10 -12 200.698 217.189   1
  -1  10 -13-13.9205 277.440   3
  -1 -10 -13 60.3928 207.011   2
   1 -10  13 569.721 222.592   1
  -1  10 -14 1107.40 339.540   3
  -1 -10 -14 820.644 260.840   2
   1 -10  14 580.313 233.475   1
  -1  10 -15 298.318 296.218   3
  -1 -10 -15 218.631 238.068   2
   1 -10  15-428.035 265.991   1
  -1  10 -16 1506.90 369.975   3
   1  10  16 1056.45 264.093   7
  -1 -10 -16 740.939 290.772   2
   1 -10  16 556.032 231.504   1
  -1  10 -17 519.205 346.431   3
  -1 -10 -17 414.648 260.214   2
   1 -10  17 637.190 279.628   1
   1  10  17 355.136 210.207   7
  -1 -11  16 378.680 237.810   1
   1 -11 -16 859.774 291.784   2
   1  11 -16 254.568 309.994   3
  -1 -11  15 690.901 276.469   1
   1 -11 -15 244.603 236.974   2
   1  11 -15 388.574 291.775   3
  -1 -11  14 271.736 221.293   1
   1 -11 -14 450.524 247.725   2
   1  11 -14-305.606 303.044   3
  -1 -11  13 1214.45 262.810   1
   1 -11 -13 1317.88 296.283   2
   1  11 -13 1255.69 312.673   3
  -1 -11  12 778.416 239.001   1
   1 -11 -12 1041.11 269.627   1
   1 -11 -12 835.452 230.295   2
   1  11 -12 757.787 318.318   3
   1 -11 -11-463.450 242.010   1
  -1 -11  11-72.1059 196.489   1
   1 -11 -11-27.5068 203.899   2
   1 -11 -10 239.355 215.557   1
  -1 -11  10 172.753 187.244   1
   1 -11 -10 15.8209 184.612   2
   1  11 -10 93.4215 168.521   4
   1  11 -10 78.7338 243.063   3
  -1 -11   9 194.661 181.740   1
   1 -11  -9 452.436 246.894   1
   1 -11  -9 299.826 229.254   2
   1  11  -9 94.4351 212.631   3
   1  11  -9 45.4787 167.152   4
  -1 -11   8-176.393 181.081   1
   1 -11  -8-156.568 198.558   1
   1 -11  -8 87.4043 175.352   2
   1  11  -8-136.979 166.684   4
  -1 -11   7 1461.56 258.533   1
   1 -11  -7 1422.71 270.259   1
   1 -11  -7 1207.83 241.731   2
   1  11  -7 864.373 170.886   4
  -1 -11   6 105.720 184.141   1
   1 -11  -6 303.311 202.529   1
   1 -11  -6 87.5978 183.272   2
   1  11  -6 175.027 143.243   4
  -1 -11   5 6462.46 433.079   1
   1 -11  -5 5928.77 426.036   1
   1 -11  -5 6269.80 456.049   2
   1  11  -5 5502.31 335.052   4
   1 -11  -4-3.90274 181.211   1
   1 -11  -4 218.416 179.544   2
  -1 -11   4 81.4491 125.904   2
   1  11  -4-134.199 127.311   4
  -1 -11   3 5183.28 408.380   1
   1 -11  -3 5244.95 393.942   1
   1 -11  -3 5777.05 431.175   2
  -1 -11   3 4993.15 350.119   2
   1  11  -3 5486.01 308.664   4
   1 -11  -2 918.163 219.115   1
  -1 -11   2 733.303 213.102   1
   1 -11  -2 1196.42 225.341   2
  -1 -11   2 1186.47 200.378   2
   1  11  -2 1023.01 148.358   4
   1 -11  -1 1045.82 233.774   1
  -1 -11   1 1588.92 257.805   1
   1 -11  -1 909.572 206.045   2
  -1 -11   1 1328.25 213.964   2
   1  11  -1 1163.81 152.695   4
   1 -11   0 3943.61 340.898   1
  -1 -11   0 3967.57 361.143   1
   1 -11   0 3046.52 293.077   2
  -1 -11   0 3462.80 317.914   2
  -1 -11  -1 2960.74 326.149   1
   1 -11   1 2904.06 307.967   1
   1 -11   1 3093.73 297.515   2
  -1 -11  -1 2235.62 281.888   2
   1 -11   2 2335.57 279.355   1
  -1 -11  -2 1755.26 268.133   1
  -1 -11  -2 1727.07 255.227   2
   1 -11   2 2168.66 251.239   2
  -1 -11  -3 3001.36 329.049   1
   1 -11   3 3224.03 316.953   1
  -1 -11  -3 2288.78 283.136   2
   1 -11   3 2788.86 275.619   2
  -1  11  -3 2440.03 204.081   4
   1 -11   4-329.533 193.456   1
  -1 -11  -4-169.155 194.376   1
  -1 -11  -4-114.327 188.543   2
  -1  11  -4 0.99188 117.494   4
  -1 -11  -5 506.622 230.338   1
   1 -11   5 258.981 185.728   1
  -1 -11  -5 155.135 176.739   2
  -1  11  -5 101.804 125.039   4
  -1 -11  -6 649.208 229.651   1
   1 -11   6 690.834 226.857   1
  -1 -11  -6 333.000 188.430   2
  -1  11  -6 654.783 167.059   4
  -1  11  -6 464.005 193.867   3
  -1 -11  -7 2000.21 276.139   1
   1 -11   7 2204.36 278.271   1
  -1 -11  -7 1325.86 274.650   2
  -1  11  -7 1865.49 296.453   3
  -1  11  -7 2008.99 238.329   4
   1 -11   8-189.282 182.364   1
  -1 -11  -8 218.268 215.287   1
  -1 -11  -8 380.076 236.664   2
  -1  11  -8-133.388 212.665   3
  -1  11  -8-165.540 170.098   4
  -1 -11  -9-83.2715 206.804   1
   1 -11   9 417.728 207.043   1
  -1 -11  -9 180.784 195.812   2
  -1  11  -9 207.500 234.243   3
  -1 -11 -10 308.929 235.346   1
   1 -11  10 116.842 185.679   1
  -1 -11 -10 120.922 220.544   2
  -1  11 -10 406.231 239.917   3
  -1 -11 -11-50.8110 208.734   1
   1 -11  11-307.273 225.563   1
  -1 -11 -11-171.176 220.132   2
  -1  11 -11-193.597 222.931   3
  -1 -11 -12-374.102 269.186   1
   1 -11  12 60.4812 179.077   1
  -1 -11 -12-18.5054 222.238   2
  -1  11 -12 222.437 290.751   3
  -1 -11 -13 301.867 253.524   1
   1 -11  13 505.455 221.242   1
  -1  11 -13 526.130 295.752   3
  -1 -11 -13 345.969 242.141   2
   1 -11  14 729.016 237.192   1
  -1 -11 -14 740.231 272.924   2
  -1  11 -14 585.644 300.196   3
   1 -11  15 458.429 245.660   1
  -1 -11 -15 76.3292 219.612   2
  -1  11 -15-146.293 301.515   3
   1 -12 -13 592.409 265.036   1
  -1 -12  13-49.9256 211.984   1
   1 -12 -13 443.545 265.266   2
   1  12 -13 343.082 240.374   3
   1 -12 -12 763.017 291.922   1
  -1 -12  12 209.227 221.569   1
   1 -12 -12-200.295 229.878   2
   1  12 -12 151.502 191.400   4
   1  12 -12 315.993 257.455   3
   1 -12 -11 811.085 276.057   1
  -1 -12  11 1001.45 251.441   1
   1 -12 -11 895.695 252.310   2
   1  12 -11 649.677 223.868   4
  -1 -12  10 1619.29 303.981   1
   1 -12 -10 2041.50 331.173   1
   1 -12 -10 1818.43 323.764   2
   1  12 -10 1361.22 230.260   4
   1 -12  -9 582.863 230.376   1
  -1 -12   9 367.917 214.161   1
   1 -12  -9 732.995 219.902   2
   1  12  -9 687.309 202.527   4
  -1 -12   8 2567.62 330.233   1
   1 -12  -8 2108.98 315.744   1
   1 -12  -8 1559.29 298.997   2
  -1 -12   7 470.607 206.025   1
   1 -12  -7 81.3897 213.796   1
   1 -12  -7 805.418 228.946   2
   1 -12  -6 232.311 232.070   1
  -1 -12   6-403.695 213.225   1
   1 -12  -6 320.481 206.516   2
   1 -12  -5 263.879 202.087   1
  -1 -12   5 447.872 195.636   1
   1 -12  -5 678.116 212.004   2
  -1 -12   4 256.806 207.636   1
   1 -12  -4 52.6437 191.628   1
   1 -12  -4 325.066 169.012   2
  -1 -12   4 363.344 167.400   2
  -1 -12   3-119.776 196.027   1
   1 -12  -3 474.943 211.813   1
   1 -12  -3-24.0633 178.265   2
  -1 -12   3 131.136 136.208   2
   1 -12  -2 836.816 249.732   1
  -1 -12   2 23.3020 190.918   1
   1 -12  -2 287.419 155.684   2
  -1 -12   2 570.502 173.147   2
  -1 -12   1 64.0474 193.636   1
   1 -12  -1 25.6564 190.906   1
   1 -12  -1-50.4165 156.270   2
  -1 -12   1 28.6246 152.687   2
   1 -12   0 137.337 217.071   1
  -1 -12   0 628.726 232.061   1
  -1 -12   0 76.6622 139.166   2
   1 -12   0 129.636 155.278   2
  -1 -12  -1 112.923 227.593   1
   1 -12   1 41.6078 184.507   1
   1 -12   1 78.7720 150.645   2
  -1 -12  -1-23.4208 160.828   2
  -1 -12  -2 1733.89 289.976   1
   1 -12   2 1937.37 275.998   1
   1 -12   2 1728.46 257.488   2
  -1 -12  -2 1428.33 251.490   2
  -1 -12  -3 69.4151 212.251   1
   1 -12   3 159.244 200.686   1
   1 -12   3 73.5425 147.186   2
  -1 -12  -3-11.9581 163.319   2
   1 -12   4-38.4178 184.403   1
  -1 -12  -4 102.616 207.562   1
  -1 -12  -4 140.848 183.287   2
  -1 -12  -5 319.957 225.219   1
   1 -12   5 198.328 185.753   1
  -1 -12  -5 361.275 208.644   2
   1 -12   6 482.650 225.034   1
  -1 -12  -6 342.917 204.091   1
  -1 -12  -6-68.1043 186.383   2
  -1 -12  -7 114.442 200.902   1
   1 -12   7 441.321 209.742   1
  -1 -12  -7 466.564 209.619   2
   1 -12   8 1363.10 262.424   1
  -1 -12  -8 1298.86 296.722   1
  -1 -12  -8 912.264 256.637   2
   1 -12   9 799.732 231.813   1
  -1 -12  -9 1530.41 297.723   1
  -1 -12  -9 590.598 246.093   2
  -1  12  -9 768.886 259.650   3
  -1 -12 -10 897.066 275.790   1
   1 -12  10 989.590 271.836   1
  -1 -12 -10 665.284 221.582   2
  -1  12 -10 859.391 284.750   3
   1 -12  11 784.804 251.293   1
  -1 -12 -11 1017.90 290.527   1
  -1 -12 -11 462.450 235.495   2
  -1  12 -11 576.387 264.182   3
  -1 -12 -12 232.472 251.765   1
   1 -12  12-49.5727 206.223   1
  -1 -12 -12 255.408 239.357   2
  -1  12 -12-70.2353 249.135   3
  -1 -12 -13 84.6686 234.683   1
   1 -12  13 165.869 215.599   1
  -1 -12 -13 40.9278 243.618   2
  -1  12 -13-161.340 260.860   3
   1 -13 -10 656.394 256.272   2
   1 -13 -10 417.108 258.889   1
  -1 -13  10 413.580 232.661   1
   1 -13  -9 230.713 203.943   2
  -1 -13   9 451.449 241.466   1
   1 -13  -9 129.955 220.477   1
   1 -13  -8 26.6497 202.922   2
  -1 -13   8-270.962 223.720   1
   1 -13  -7 296.161 211.556   2
   1 -13  -7-23.2073 216.703   1
  -1 -13   7-189.559 216.896   1
   1 -13  -6 193.115 182.898   2
  -1 -13   6 261.960 208.395   1
   1 -13  -6 318.398 241.039   1
   1 -13  -5-195.904 204.262   2
   1 -13  -5 302.754 203.670   1
  -1 -13   5 175.914 204.522   1
   1 -13  -4 449.879 179.175   2
  -1 -13   4 720.792 251.501   1
   1 -13  -4 704.273 234.962   1
  -1 -13   3 59.7982 154.734   2
   1 -13  -3-31.8793 179.426   2
   1 -13  -3 311.334 206.733   1
  -1 -13   3 17.5544 227.478   1
  -1 -13   2 809.438 201.688   2
   1 -13  -2 811.689 225.714   2
  -1 -13   2 928.633 267.802   1
   1 -13  -2 543.273 216.508   1
   1 -13  -1 649.204 204.017   2
  -1 -13   1 237.105 162.389   2
   1 -13  -1 912.254 274.576   1
  -1 -13   1 978.969 268.400   1
   1 -13   0 986.510 231.971   2
  -1 -13   0 1012.27 225.226   2
  -1 -13   0 934.398 246.721   1
   1 -13   0 937.463 273.837   1
   1 -13   1 119.190 164.804   2
  -1 -13  -1 137.884 153.873   2
   1 -13   1 401.583 221.546   1
  -1 -13  -1 542.753 233.576   1
   1 -13   2 1912.44 274.990   2
  -1 -13  -2 2140.82 302.979   2
  -1 -13  -2 1962.65 302.532   1
   1 -13   2 2201.28 320.440   1
  -1 -13  -3 634.047 205.088   2
  -1 -13  -3 637.230 256.300   1
   1 -13   3 744.268 244.927   1
  -1 -13  -4-301.126 222.547   2
   1 -13   4 162.924 186.439   1
  -1 -13  -4-51.2898 197.871   1
  -1 -13  -5-272.657 197.664   2
   1 -13   5-101.193 197.406   1
  -1 -13  -5 36.4883 214.240   1
  -1 -13  -6 185.725 176.569   2
   1 -13   6 169.819 205.376   1
  -1 -13  -6 484.492 240.977   1
  -1 -13  -7 467.202 224.183   2
   1 -13   7 152.768 191.237   1
  -1 -13  -7-5.23663 215.565   1
  -1 -13  -8-252.662 217.283   2
  -1 -13  -8 242.271 233.554   1
   1 -13   8 5.30063 199.428   1
  -1 -13  -9 62.8459 203.797   2
  -1 -13  -9-124.527 228.327   1
   1 -13   9-52.7752 208.018   1
  -1 -13 -10 702.221 278.957   2
  -1 -13 -10 274.361 235.019   1
   1 -13  10 730.891 235.749   1
   1 -14  -5 556.047 237.584   2
  -1 -14   5 256.243 216.265   1
   1 -14  -5 515.538 257.786   1
   1 -14  -4-49.8081 195.697   2
   1 -14  -4 314.723 254.410   1
  -1 -14   4-28.8249 222.113   1
   1 -14  -3 160.204 199.872   2
  -1 -14   3 101.659 174.903   2
   1 -14  -3 632.086 271.027   1
  -1 -14   3 941.700 274.154   1
   1 -14  -2-19.2388 173.979   2
  -1 -14   2 20.0815 150.342   2
  -1 -14   2-62.1455 228.325   1
   1 -14  -2-226.978 229.123   1
  -1 -14   1 25.8383 159.299   2
   1 -14  -1 60.1329 183.309   2
  -1 -14   1-84.8060 207.290   1
   1 -14  -1-198.789 212.648   1
  -1 -14   0 131.849 169.858   2
   1 -14   0 120.726 169.576   2
  -1 -14   0 361.258 245.379   1
   1 -14   0-83.8244 209.526   1
  -1 -14  -1 271.608 193.958   2
   1 -14   1 102.560 176.965   2
  -1 -14  -1 429.179 259.977   1
   1 -14   1-175.827 207.239   1
  -1 -14  -2 23.9510 177.269   2
   1 -14   2-197.782 170.529   2
   1 -14   2-323.809 227.649   1
  -1 -14  -2-419.766 244.431   1
  -1 -14  -3 219.654 203.968   2
  -1 -14  -3 667.997 260.827   1
   1 -14   3 167.195 213.747   1
  -1 -14  -4 165.501 195.706   2
   1 -14   4 720.171 276.233   1
  -1 -14  -4 424.616 250.146   1
  -1 -14  -5 359.933 202.364   2
  -1 -14  -5 12.0868 235.318   1
   2   0 -25 269.877 332.967   3
   2   0 -24-19.0691 272.696   3
   2   0 -23-520.740 311.029   3
   2   0 -22 334.688 286.435   3
   2   0 -21 11.3318 263.538   3
   2   0 -20 13692.0 714.551   3
   2   0 -19-136.678 240.863   3
   2   0 -18 34704.9 1096.89   3
   2   0 -17-161.447 239.106   3
  -2   0  17-186.479 162.273   6
   2   0 -16 23115.8 820.326   3
  -2   0  16 21997.1 665.927   6
   2   0 -15-26.0061 230.583   3
  -2   0  15-39.4710 142.123   6
   2   0 -14 3159.44 316.843   3
  -2   0  14 2632.96 227.016   6
   2   0 -13 166.696 205.427   3
  -2   0  13-80.5100 116.986   6
   2   0 -12 40679.6 1005.70   3
  -2   0  12 38588.1 872.721   6
   2   0 -11 174.352 179.385   3
  -2   0  11-160.899 114.542   6
   2   0 -10 8489.24 387.944   3
  -2   0  10 8202.02 304.706   6
   2   0  -9-59.1326 147.194   3
  -2   0   9-126.878 94.0095   6
   2   0  -9 11.4136 68.2055   7
   2   0  -8 1862.14 182.415   3
  -2   0   8 1722.28 159.811   3
  -2   0   8 1725.57 131.406   6
   2   0  -8 1600.59 127.067   7
  -2   0   7 86.7070 115.938   3
   2   0  -7 157.744 131.118   3
   2   0  -7 80.4650 65.9569   7
  -2   0   7-67.0976 78.5926   6
  -2   0   6 7868.72 285.974   3
   2   0  -6 8215.75 302.346   3
  -2   0   6 8110.84 247.903   6
   2   0  -6 7526.93 237.444   7
  -2   0   5 139.020 107.422   3
  -2   0   5 79.2346 80.7404   6
  -2   0   4 93066.1 1571.99   3
   2   0  -4 88925.7 1506.28   7
  -2   0   3 237.767 52.3179   3
   2   0  -3 128.892 33.7097   7
   2   0   1 204.214 32.8149   7
  -2   0  -1 63.2256 22.7315   4
   2   0   1 210.057 30.3835   4
   2   0   2 61726.8 1043.59   3
   2   0   2 60929.0 1049.20   7
  -2   0  -2 59836.6 1037.12   4
   2   0   3 125.099 71.2333   3
  -2   0  -3 79.8201 70.5006   3
  -2   0  -3-43.7670 54.1365   7
   2   0   3 118.962 66.3386   7
  -2   0  -4 26493.3 552.556   3
   2   0   4 24393.6 533.280   3
  -2   0  -4 24971.2 488.771   6
  -2   0  -4 23329.4 533.976   7
   2   0   4 25375.8 541.238   7
   2   0   5 133.903 95.3094   3
  -2   0  -5 155.823 118.822   3
  -2   0  -5 0.50672 67.5040   6
  -2   0  -5-6.09194 81.7198   7
   2   0   5 23.6724 81.7905   7
   2   0   6 3085.00 186.625   3
  -2   0  -6 3291.69 204.873   3
  -2   0  -6 2968.98 143.391   6
  -2   0  -6 3220.85 180.531   7
   2   0   6 3545.12 192.103   7
  -2   0  -7 85.3021 127.856   3
  -2   0  -7 39.2878 63.3125   6
   2   0   7 48.1514 88.1189   7
  -2   0  -8 13673.9 449.146   3
  -2   0  -8 13101.7 362.971   6
   2   0   8 13928.6 444.954   7
  -2   0  -9 465.874 175.927   3
  -2   0  -9-65.0875 73.9940   6
  -2   0 -10 4952.63 317.003   3
  -2   0 -10 3980.51 203.655   6
  -2   0 -11 92.6340 178.108   3
  -2   0 -11-21.3671 82.8013   6
  -2   0 -12 488.669 200.786   3
  -2   0 -13-208.388 213.696   3
  -2   0 -14 3022.04 351.878   3
  -2   0 -15 119.412 242.339   3
  -2   0 -16 10523.4 578.111   3
  -2   0 -17 158.711 235.771   3
  -2   0 -18 17000.8 771.794   3
  -2   0 -19 360.546 272.765   3
  -2   0 -20 302.879 266.055   3
  -2   0 -21-163.603 281.708   3
  -2   0 -22 1118.57 331.612   3
  -2   0 -23 177.287 300.997   3
  -2   0 -24 1126.04 372.634   3
   2  -1 -25 695.098 338.835   3
   2   1 -25-89.6978 294.269   3
   2  -1 -24 45.5141 268.787   3
   2   1 -24 821.521 351.475   3
   2   1 -23 988.261 320.515   3
   2  -1 -23 483.749 268.859   3
   2  -1 -22 1583.14 331.362   3
   2   1 -22 2651.14 414.672   3
   2  -1 -21-164.896 244.503   3
   2   1 -21 211.535 268.038   3
   2  -1 -20 1925.50 326.851   3
   2   1 -20 1768.54 337.526   3
   2  -1 -19-320.280 265.247   3
   2   1 -19 298.072 260.723   3
   2  -1 -18 783.659 257.632   3
   2   1 -18 170.244 275.820   3
   2  -1 -17 872.649 279.554   3
   2   1 -17 431.417 293.321   3
  -2  -1  17 731.480 167.604   6
  -2   1  17 723.014 209.028   6
   2  -1 -16 3052.93 336.026   3
   2   1 -16 3273.53 370.358   3
  -2   1  16 2883.43 270.885   6
  -2  -1  16 2665.93 221.485   6
   2   1 -15-122.245 251.710   3
   2  -1 -15-20.0468 221.452   3
  -2   1  15 185.375 165.378   6
  -2  -1  15-20.0659 119.679   6
   2   1 -14 531.866 240.286   3
   2  -1 -14 544.708 225.293   3
  -2   1  14 716.768 178.288   6
  -2  -1  14 309.746 118.311   6
   2  -1 -13 9172.79 437.437   3
   2   1 -13 8919.57 460.724   3
  -2  -1  13 8493.97 327.954   6
  -2   1  13 8221.38 372.842   6
   2  -1 -12 3198.37 273.532   3
   2   1 -12 3435.43 300.181   3
  -2   1  12 3383.13 224.226   7
  -2   1  12 3431.86 241.462   6
  -2  -1  12 3179.50 191.064   6
   2  -1 -11 14518.9 502.278   3
   2   1 -11 15747.6 561.243   3
  -2   1  11 15027.8 476.821   6
  -2  -1  11 14715.7 412.461   6
  -2   1  11 15388.7 477.095   7
   2   1 -10 1870.66 231.160   3
   2  -1 -10 1291.53 176.560   3
  -2   1  10 1795.62 157.931   7
  -2  -1  10 1492.35 128.287   6
  -2   1  10 1326.91 155.929   6
   2  -1  -9 6112.39 290.271   3
   2   1  -9 5629.62 310.159   3
  -2   1   9 6156.07 253.341   7
  -2  -1   9 5365.08 213.217   6
  -2   1   9 5808.53 265.671   6
   2  -1  -9 5511.69 252.279   6
   2  -1  -9 5416.40 240.512   7
  -2   1   8 140.331 92.5559   3
   2  -1  -8 192.271 127.804   3
   2   1  -8 51.8850 152.129   3
  -2  -1   8 87.2049 62.8981   6
   2   1  -8 34.3264 65.6303   7
  -2   1   8-78.3336 86.2395   7
   2  -1  -8-1.48727 64.9431   7
  -2   1   8-83.1296 119.767   6
   2  -1  -8-66.0623 75.3923   6
  -2  -1   7 12448.6 409.305   3
   2  -1  -7 12682.2 371.234   3
   2   1  -7 12887.5 417.089   3
  -2   1   7 11493.2 347.615   3
  -2   1   7 12233.3 337.919   7
   2  -1  -7 12082.1 354.647   6
   2  -1  -7 11930.8 336.110   7
  -2  -1   7 12346.3 310.022   6
  -2   1   7 12691.2 372.563   6
  -2  -1   6 47307.6 975.830   3
  -2   1   6 46396.6 898.486   3
   2  -1  -6 48645.4 914.902   3
   2   1  -6 50494.0 984.550   3
  -2   1   6 47259.6 922.759   6
   2  -1  -6 47035.2 915.409   6
  -2   1   6 47316.7 876.959   7
  -2  -1   5 41823.5 852.248   3
   2  -1  -5 42270.8 786.823   3
   2   1  -5 43125.7 864.948   3
  -2   1   5 40629.2 775.783   3
  -2   1   5 41608.1 807.985   6
   2  -1  -5 40048.4 801.034   6
  -2   1   5 42260.1 758.291   7
   2  -1  -4 156807. 2423.98   3
  -2  -1   4 148062. 2499.83   3
  -2   1   4 148834. 2415.78   3
  -2   1   4 153240. 2398.52   7
  -2   1   4 152310. 2461.03   6
   2  -1  -4 147166. 2455.83   6
   2   1  -4 142918. 2487.07   3
   2  -1  -4 149668. 2474.34   5
   2  -1  -3 22031.9 455.696   2
  -2  -1   3 20727.5 472.894   3
  -2   1   3 21096.9 407.768   3
  -2   1   3 22487.8 455.188   6
   2  -1  -3 22460.4 451.268   5
   2  -1  -3 21198.3 451.600   6
   2  -1  -3 22208.8 412.228   3
  -2   1   3 22047.0 455.452   5
   2   1  -3 22543.4 479.687   3
  -2   1   2 34373.4 631.564   2
   2  -1  -2 34648.4 627.766   2
  -2   1   2 33989.3 605.480   1
  -2  -1   2 34605.2 614.069   1
   2  -1  -2 35430.2 606.674   1
   2   1  -2 33496.5 618.366   1
  -2   1   2 34829.6 624.185   5
   2  -1  -2 35639.2 623.166   5
   2  -1  -2 34055.9 633.130   6
  -2   1   2 35348.1 634.514   6
   2   1  -2 34609.4 642.746   3
  -2  -1   2 33664.3 643.820   3
  -2   1   1 60089.3 964.389   2
  -2   1   1 58855.2 955.267   5
  -2  -1   0 20518.1 368.633   1
  -2   1   0 21004.1 352.546   3
   2   1   0 21026.8 363.168   4
   2   1   1 8026.87 197.170   1
   2  -1   1 7795.04 197.739   3
  -2   1  -1 8018.01 197.854   3
   2   1   1 7875.03 188.261   4
  -2  -1  -1 7574.59 184.431   4
   2   1   2 29573.8 561.361   1
  -2  -1  -2 30275.5 563.802   1
   2  -1   2 30017.9 565.627   3
  -2   1  -2 30281.8 572.378   3
   2   1   2 29067.0 542.778   4
  -2  -1  -2 28255.6 541.090   4
  -2  -1  -3 11352.4 283.744   3
  -2   1  -3 10980.4 309.317   3
   2  -1   3 11465.3 308.294   3
  -2  -1  -3 12001.7 306.344   1
   2   1   3 10922.6 304.566   1
   2   1   3 11625.6 300.994   7
   2   1   3 12336.7 290.898   4
  -2  -1  -3 11154.5 282.708   4
  -2   1  -4 4108.03 223.087   3
   2   1   4 3292.53 163.877   3
   2  -1   4 3336.16 182.571   3
  -2  -1  -4 3671.47 171.637   3
   2   1   4 3253.60 172.107   1
  -2  -1  -4 3469.50 174.961   6
   2   1   4 3374.20 172.047   7
  -2  -1  -4 3339.05 160.280   4
  -2   1  -5 43356.1 861.244   3
   2   1   5 40526.0 808.913   3
   2  -1   5 40966.4 845.780   3
  -2  -1  -5 43102.2 821.995   3
   2   1   5 42986.9 855.677   1
   2   1   5 42006.4 840.366   7
  -2   1  -5 40727.1 711.367   6
  -2   1  -5 41816.8 845.375   7
  -2  -1  -5 42705.8 822.397   6
  -2  -1  -5 42736.6 821.847   4
   2  -1   6 7665.57 291.985   3
  -2   1  -6 7639.68 312.990   3
  -2  -1  -6 7613.57 281.648   3
   2   1   6 7362.98 265.321   3
   2   1   6 7518.78 293.967   1
   2   1   6 7753.62 292.099   7
  -2   1  -6 7376.29 192.457   6
  -2  -1  -6 7648.93 265.559   6
  -2  -1  -6 7298.07 281.236   7
  -2   1  -6 7602.14 284.577   7
  -2  -1  -6 7669.81 271.204   4
  -2   1  -7 31074.4 726.717   3
   2   1   7 28388.4 665.729   3
  -2  -1  -7 30729.1 686.281   3
   2   1   7 29758.7 689.750   7
  -2  -1  -7 29286.2 656.552   6
  -2   1  -7 28628.4 559.355   6
  -2  -1  -8 4232.83 238.141   3
  -2   1  -8 3898.61 248.663   3
  -2   1  -8 3817.13 153.275   6
   2   1   8 4155.91 231.077   7
  -2  -1  -8 3800.44 202.445   6
  -2  -1  -9 121205. 2134.39   3
  -2   1  -9 122387. 2186.27   3
   2   1   9 117130. 2126.20   7
  -2  -1 -10-106.316 161.889   3
  -2   1 -10-316.093 192.845   3
   2   1  10 36.4429 117.452   7
  -2   1 -10 141.618 64.5549   6
  -2   1 -11 1756.28 243.287   3
  -2  -1 -11 1532.63 224.788   3
  -2   1 -11 1651.24 128.276   6
   2   1  11 1781.70 197.988   7
  -2  -1 -12 3497.05 289.734   3
  -2   1 -12 3312.15 326.543   3
   2   1  12 3496.81 272.034   7
  -2   1 -13 163.998 222.286   3
  -2  -1 -13 260.328 219.822   3
   2   1  13 289.137 159.040   7
  -2   1 -14 8327.95 489.792   3
  -2  -1 -14 8512.23 461.034   3
  -2  -1 -15 2519.22 326.617   3
  -2   1 -15 3086.83 362.391   3
  -2   1 -16 1896.98 316.757   3
  -2  -1 -16 2609.04 326.087   3
  -2  -1 -17 4469.93 399.699   3
  -2   1 -17 4570.96 417.808   3
  -2   1 -18 3223.04 383.211   3
  -2  -1 -18 3502.57 374.809   3
  -2  -1 -19-250.306 260.057   3
  -2   1 -19-381.713 273.137   3
  -2  -1 -20 2409.97 368.454   3
  -2   1 -20 3307.34 425.252   3
  -2   1 -21 395.983 280.085   3
  -2  -1 -21-101.126 266.879   3
  -2   1 -22 1208.79 359.338   3
  -2  -1 -22 891.676 329.408   3
  -2   1 -23 1152.61 363.121   3
  -2  -1 -23 1255.45 331.492   3
  -2   1 -24 342.327 319.002   3
  -2  -1 -24-688.630 312.239   3
   2   2 -25-491.335 338.533   3
   2  -2 -25 249.073 268.750   3
   2  -2 -25 226.095 238.025   5
   2  -2 -24 1621.52 346.946   3
   2   2 -24 1455.32 364.568   3
   2  -2 -24 736.198 226.067   5
   2   2 -23 167.029 288.831   3
   2  -2 -23-139.651 264.491   3
   2  -2 -23-178.338 193.236   5
   2   2 -22 782.660 295.162   3
   2  -2 -22 664.992 279.887   3
   2   2 -21-238.400 272.815   3
   2  -2 -21 397.112 250.605   3
   2  -2 -20 305.845 242.300   3
   2   2 -20 168.434 265.164   3
   2  -2 -19 524.527 237.387   3
   2   2 -19 403.400 277.024   3
   2  -2 -18 633.253 238.772   3
   2   2 -18 373.779 279.755   3
   2  -2 -17 580.585 237.775   3
   2   2 -17 1041.59 287.540   3
  -2   2  17 673.808 211.655   6
   2   2 -16 2252.80 361.577   3
   2  -2 -16 1781.59 284.881   3
  -2   2  16 2160.54 281.141   6
  -2   2  16 1921.65 220.810   7
  -2  -2  16 1993.12 179.948   6
   2   2 -15 12188.3 602.400   3
   2  -2 -15 12072.1 529.318   3
  -2   2  15 10724.2 497.301   6
  -2  -2  15 10853.7 367.744   6
  -2   2  15 11701.1 478.798   7
   2   2 -14 18568.8 725.652   3
   2  -2 -14 20189.1 670.463   3
  -2  -2  14 18017.5 489.999   6
  -2   2  14 20806.6 632.921   7
  -2   2  14 19096.0 651.403   6
   2  -2 -13 14372.5 536.699   3
   2   2 -13 15351.5 623.306   3
  -2  -2  13 13345.9 387.151   6
  -2   2  13 14196.4 532.175   6
  -2   2  13 14962.2 509.734   7
   2  -2 -12 10294.2 418.887   3
   2   2 -12 10834.3 503.213   3
  -2   2  12 10459.3 431.719   6
  -2   2  12 10486.4 395.069   7
  -2  -2  12 9473.31 301.019   6
   2   2 -11 1725.24 248.256   3
   2  -2 -11 1781.87 202.107   3
  -2   2  11 1484.87 195.922   6
  -2   2  11 1603.87 165.851   7
  -2  -2  11 1446.11 114.891   6
   2  -2 -10 3604.91 233.626   3
   2   2 -10 3501.13 284.705   3
  -2   2  10 3395.59 206.479   7
  -2   2  10 3056.09 239.643   6
  -2  -2  10 3405.45 156.142   6
  -2   2   9 1836.87 149.843   3
   2   2  -9 1870.66 222.709   3
   2  -2  -9 2034.51 185.387   3
  -2  -2   9 2085.01 119.113   6
  -2   2   9 1992.43 196.596   6
  -2   2   9 2291.25 160.468   7
   2   2  -8 8036.58 368.916   3
   2  -2  -8 8684.92 303.288   3
  -2   2   8 7693.18 274.243   3
  -2   2   8 8940.58 339.179   6
  -2   2   8 8085.16 286.949   7
  -2  -2   8 8428.43 229.586   6
   2  -2  -8 7280.66 329.527   5
   2  -2  -7 29338.0 608.588   3
  -2   2   7 25963.7 581.474   3
   2   2  -7 26208.7 701.394   3
  -2   2   7 28905.1 610.749   7
  -2   2   7 28318.4 667.216   6
   2  -2  -7 27989.5 670.255   5
  -2  -2   6 73150.4 1398.14   3
  -2   2   6 70004.3 1243.98   3
   2   2  -6 74349.3 1402.47   3
   2  -2  -6 73697.9 1262.65   3
  -2   2   6 73130.6 1342.58   1
   2  -2  -6 71635.5 1346.29   6
  -2   2   6 72902.9 1353.83   6
   2  -2  -6 72615.2 1347.93   5
  -2  -2   5 33238.4 744.438   3
  -2   2   5 31429.1 600.956   3
   2  -2  -5 33334.4 617.292   3
  -2   2   5 33399.8 694.651   1
  -2   2   5 32920.3 715.816   6
   2  -2  -5 31743.1 695.892   6
   2  -2  -5 34032.5 692.407   5
   2   2  -5 33815.9 746.814   3
  -2  -2   4 472.005 143.243   3
   2  -2  -4 405.617 73.2887   3
   2   2  -4 862.882 187.010   3
   2   2  -4 182.167 42.1662   2
  -2   2   4 292.887 57.4668   3
  -2  -2   4 392.929 111.589   1
   2  -2  -4 610.290 133.499   2
   2  -2  -4 537.187 118.711   1
  -2   2   4 341.088 104.904   1
   2  -2  -4 246.712 99.4776   6
   2  -2  -4 369.177 90.2083   5
  -2   2   4 495.452 120.307   6
  -2   2   4 181.750 84.3063   5
  -2  -2   3 908444. 13757.4   2
   2   2  -3 895919. 13765.5   2
   2  -2  -3 885014. 13881.8   2
  -2   2   3 895485. 13897.8   2
  -2  -2   3 867416. 13883.7   3
   2  -2  -3 901474. 13823.3   1
  -2   2   3 897586. 13828.0   1
  -2  -2   3 914253. 13840.7   1
   2   2  -3 891679. 13842.7   1
  -2   2   3 903365. 13839.3   5
   2  -2  -3 894584. 13863.9   6
   2  -2  -3 878197. 13829.6   5
  -2   2   3 910045. 13868.5   6
   2  -2  -3 878151. 13734.3   4
   2   2  -3 903819. 13892.3   3
   2  -2  -2 81298.8 1419.16   2
   2   2  -2 77984.1 1350.24   2
  -2  -2   2 80036.4 1341.36   2
  -2   2   2 82506.5 1428.11   2
   2   2  -2 82095.7 1398.33   1
   2  -2  -2 84339.2 1369.91   1
  -2  -2   2 83943.6 1398.46   1
  -2   2   2 87743.9 1379.48   1
   2  -2  -2 82964.5 1385.75   5
   2  -2  -2 81996.8 1409.00   6
  -2   2   2 82702.0 1389.52   5
  -2   2   2 82790.9 1412.30   6
   2   2  -2 77464.5 1407.31   3
  -2  -2   2 80840.9 1418.28   3
   2  -2  -1 9195.24 252.827   2
  -2  -2   1 9370.23 232.778   2
  -2   2   1 8424.98 247.678   2
  -2  -2   1 9102.18 245.183   1
  -2   2   1 8816.39 216.837   1
   2  -2  -1 9534.84 223.109   1
   2   2  -1 8999.02 241.856   1
   2  -2  -1 8597.90 242.402   6
  -2   2   1 9225.72 244.718   6
  -2   2   1 8767.53 234.652   5
   2   2  -1 8646.51 224.421   4
  -2  -2   1 8011.89 236.044   3
   2  -2   0 29930.1 531.677   3
  -2   2   0 29628.4 532.536   3
   2  -2   0 30908.4 583.749   2
  -2   2   0 30787.0 587.170   2
  -2   2   0 29776.9 541.533   1
  -2  -2   0 30587.8 583.404   1
   2  -2   0 30009.8 543.130   1
   2   2   0 28814.5 577.726   1
  -2   2   0 29586.9 556.334   6
   2  -2   0 29681.3 557.788   6
  -2  -2   0 29040.5 549.927   4
   2   2   0 29985.8 550.160   4
  -2   2  -1 32910.5 611.613   3
   2  -2   1 32118.9 610.289   3
  -2   2  -1 33251.0 628.559   2
   2  -2   1 33769.6 598.657   1
   2   2   1 33011.9 634.205   1
  -2   2  -1 33048.4 597.637   1
  -2  -2  -1 33844.2 641.135   1
   2   2   1 32383.3 564.410   5
  -2   2  -1 32952.4 579.834   6
   2  -2   1 32582.5 583.396   6
   2   2   1 32938.8 595.125   4
  -2  -2  -1 31767.0 593.375   4
   2  -2   2 18997.9 425.102   3
  -2   2  -2 18686.6 434.554   3
   2  -2   2 18767.3 396.699   1
   2   2   2 18514.3 431.696   1
  -2  -2  -2 20050.6 446.068   1
  -2   2  -2 19155.2 344.594   6
   2   2   2 18995.4 371.672   5
  -2  -2  -2 19314.6 366.667   5
  -2  -2  -2 18311.0 388.269   4
   2   2   2 19646.2 393.298   4
  -2   2  -3 74033.4 1288.11   3
   2  -2   3 70316.2 1275.88   3
   2   2   3 72138.6 1274.55   1
  -2  -2  -3 72030.8 1278.27   1
  -2  -2  -3 72738.8 1206.03   5
  -2  -2  -3 72475.2 1293.39   6
  -2  -2  -3 70315.2 1223.73   4
   2   2   3 71598.3 1225.58   4
  -2  -2  -4 96286.8 1596.11   3
   2  -2   4 93661.7 1670.42   3
  -2   2  -4 95389.5 1687.90   3
  -2  -2  -4 95226.1 1676.52   1
   2   2   4 96031.2 1669.76   1
  -2  -2  -4 95947.7 1681.89   6
  -2  -2  -4 95463.6 1607.71   5
   2   2   4 96374.6 1616.95   4
  -2  -2  -4 93354.2 1611.93   4
  -2   2  -5 1174.07 157.134   3
  -2  -2  -5 1317.71 117.700   3
   2  -2   5 1221.63 134.533   3
  -2  -2  -5 1366.88 144.140   1
   2   2   5 1128.53 136.413   1
  -2  -2  -5 1371.69 137.018   6
  -2  -2  -5 1385.88 115.373   4
  -2   2  -6 3133.37 214.216   3
  -2  -2  -6 2947.89 165.548   3
   2   2   6 3097.36 190.463   7
  -2  -2  -6 3457.53 197.187   6
  -2  -2  -6 3229.28 169.162   4
  -2   2  -7 73798.6 1455.58   3
  -2  -2  -7 74552.1 1360.76   3
   2   2   7 71768.2 1349.35   3
   2   2   7 74793.1 1403.13   7
  -2  -2  -8 33597.8 754.409   3
   2   2   8 31148.6 723.657   3
  -2   2  -8 35124.4 847.873   3
   2   2   8 31949.4 770.257   7
  -2   2  -9 7197.50 389.267   3
  -2  -2  -9 7510.72 320.268   3
   2   2   9 7343.98 329.791   7
  -2  -2 -10 8803.79 369.873   3
  -2   2 -10 9142.73 434.938   3
   2   2  10 9089.74 382.195   7
  -2   2 -11 36857.1 994.452   3
  -2  -2 -11 36487.0 902.275   3
   2   2  11 35875.6 908.892   7
  -2   2 -12 40940.2 1112.23   3
  -2  -2 -12 41980.6 1022.26   3
   2   2  12 42103.6 1030.84   7
  -2   2 -13 3558.94 365.986   3
  -2  -2 -13 3163.53 291.164   3
   2   2  13 2830.13 258.190   7
  -2   2 -14 5822.06 461.930   3
  -2  -2 -14 6270.12 404.139   3
   2   2  14 6681.96 389.235   7
  -2  -2 -15 2766.39 317.811   3
  -2   2 -15 2339.72 358.421   3
   2   2  15 2731.35 270.122   7
  -2  -2 -16 1058.43 261.843   3
  -2   2 -16 1170.33 333.467   3
   2   2  16 1203.33 218.055   7
  -2   2 -17 56.2763 253.171   3
  -2  -2 -17 141.944 235.723   3
  -2  -2 -18 5941.96 461.924   3
  -2   2 -18 5384.40 485.311   3
  -2  -2 -19 298.111 243.563   3
  -2   2 -19 854.275 324.999   3
  -2   2 -20-374.578 310.957   3
  -2  -2 -20-112.672 258.625   3
  -2  -2 -21-28.6583 256.729   3
  -2   2 -21 349.430 302.972   3
  -2  -2 -22 436.821 288.261   3
  -2   2 -22 234.782 306.442   3
  -2  -2 -23 126.857 267.723   3
  -2   2 -23-887.347 380.611   3
  -2   2 -24 125.413 303.954   3
  -2  -2 -24-321.579 291.316   3
   2  -3 -24 102.212 254.705   3
   2  -3 -24-132.002 209.414   5
   2   3 -23 653.454 317.906   3
   2  -3 -23 522.204 292.407   3
   2  -3 -23 221.562 224.365   5
   2   3 -22 9.82824 313.417   3
   2  -3 -22 4.64790 224.487   3
   2  -3 -22-92.6506 188.158   5
   2  -3 -21 1690.20 296.716   3
   2   3 -21 1731.52 376.291   3
   2  -3 -21 1820.68 291.247   5
   2   3 -20 1399.84 350.559   3
   2  -3 -20 1438.97 278.274   3
   2  -3 -20 1184.76 245.906   5
   2  -3 -19 183.298 204.964   3
   2   3 -19 300.132 290.977   3
   2  -3 -19-212.146 209.109   5
   2   3 -18 108.413 261.287   3
   2  -3 -18 834.676 237.463   3
  -2   3  18 755.639 189.208   7
   2  -3 -18 268.076 172.115   5
   2  -3 -17 4531.51 359.497   3
   2   3 -17 4829.53 468.472   3
  -2   3  17 5208.06 402.148   6
  -2   3  17 5324.44 347.803   7
   2  -3 -17 4822.01 378.973   5
   2   3 -16 6026.70 472.515   3
   2  -3 -16 6094.68 400.733   3
  -2   3  16 5638.16 351.391   7
  -2   3  16 5830.73 399.440   6
   2  -3 -16 5568.53 412.808   5
   2  -3 -15 3848.57 318.881   3
   2   3 -15 2947.67 359.164   3
  -2  -3  15 3214.36 170.080   6
  -2   3  15 4016.02 338.409   6
  -2   3  15 3585.84 276.639   7
   2  -3 -15 3317.61 314.387   5
   2   3 -14 2298.98 339.060   3
   2  -3 -14 2393.98 251.066   3
  -2   3  14 2131.01 263.800   6
  -2  -3  14 1870.42 131.787   6
  -2   3  14 1905.72 207.515   7
   2  -3 -14 2030.84 246.131   5
   2  -3 -13 1015.56 193.474   3
   2   3 -13 762.460 259.610   3
  -2   3  13 1089.96 176.131   7
  -2   3  13 962.673 220.985   6
  -2  -3  13 881.013 96.2753   6
   2  -3 -13 723.942 190.883   5
   2  -3 -12 4710.69 283.809   3
   2   3 -12 4660.66 374.025   3
  -2   3  12 4311.74 265.532   7
  -2  -3  12 4143.82 166.726   6
  -2   3  12 5150.33 343.565   6
   2  -3 -12 4815.11 325.820   5
   2  -3 -11 1170.00 169.830   3
   2   3 -11 1560.12 249.430   3
  -2   3  11 1388.05 206.219   6
  -2   3  11 1311.71 165.453   7
  -2  -3  11 1328.91 93.9759   6
   2  -3 -11 1137.52 172.003   5
   2   3 -10 27669.3 824.987   3
  -2   3  10 26188.2 637.582   3
   2  -3 -10 27682.6 666.479   3
  -2   3  10 28358.0 772.101   6
  -2  -3  10 27511.5 537.493   6
  -2   3  10 28423.2 689.862   7
   2  -3 -10 28402.7 756.968   5
  -2   3   9 21.1015 80.5472   3
   2   3  -9-1.16907 192.752   3
   2  -3  -9 1.41260 104.928   3
  -2   3   9-143.168 142.906   6
  -2   3   9-49.3566 89.1242   7
   2  -3  -9 29.1177 122.934   5
   2  -3  -8 105581. 1808.77   3
   2   3  -8 107409. 2025.21   3
  -2   3   8 102783. 1782.46   3
   2  -3  -8 108303. 1928.08   5
  -2   3   8 107759. 1964.52   6
   2  -3  -8 102274. 1816.74   4
   2  -3  -7 633.630 94.2410   3
  -2   3   7 620.305 79.5880   3
   2   3  -7 683.959 178.848   3
  -2  -3   7 508.491 127.150   1
  -2   3   7 743.511 140.479   6
   2  -3  -7 625.123 76.5898   4
   2  -3  -7 820.244 129.095   5
   2   3  -6 1307.92 88.7002   2
   2   3  -6 1239.93 176.889   3
  -2   3   6 1402.43 86.4811   3
   2  -3  -6 1380.89 93.9875   3
   2  -3  -6 1419.77 144.888   1
  -2  -3   6 1290.08 137.040   1
   2  -3  -6 1778.66 186.012   2
  -2   3   6 1088.32 154.121   6
   2  -3  -6 1399.22 125.547   5
   2  -3  -6 1195.72 87.2104   4
  -2   3   6 1307.63 134.295   5
   2  -3  -5 47291.2 790.440   3
   2   3  -5 45829.4 841.056   2
  -2   3   5 45958.6 778.491   3
  -2  -3   5 45673.1 986.417   3
   2  -3  -5 46613.8 1003.44   2
  -2  -3   5 47016.3 931.705   1
   2  -3  -5 45879.1 935.213   1
  -2   3   5 47206.4 941.800   1
   2  -3  -5 47286.5 921.945   5
  -2   3   5 47680.5 936.002   5
  -2   3   5 46423.9 969.590   6
   2  -3  -5 45442.4 817.764   4
   2   3  -5 46212.2 1000.73   3
   2  -3  -4 4478.11 233.827   2
  -2  -3   4 4223.86 227.937   3
   2   3  -4 4292.14 158.586   2
  -2  -3   4 4429.03 216.135   1
  -2   3   4 4699.77 226.181   1
   2  -3  -4 4175.73 203.465   1
   2   3  -4 4111.94 208.197   1
  -2   3   4 4201.89 191.285   5
  -2   3   4 4608.84 241.555   6
   2  -3  -4 4501.80 194.322   5
   2  -3  -4 4463.45 212.736   6
   2   3  -4 4347.20 245.696   3
   2  -3  -4 4254.35 129.068   4
  -2  -3   3 386750. 6230.85   3
  -2  -3   3 395255. 6119.79   2
   2  -3  -3 388821. 6249.01   2
  -2   3   3 397874. 6274.91   2
   2   3  -3 387405. 6137.44   2
   2   3  -3 401831. 6201.07   1
   2  -3  -3 394736. 6172.60   1
  -2  -3   3 403305. 6197.87   1
  -2   3   3 395851. 6174.49   1
   2  -3  -3 401057. 6175.40   5
   2  -3  -3 390584. 6220.44   6
  -2   3   3 393714. 6219.13   6
  -2   3   3 398371. 6182.49   5
   2   3  -3 396653. 6242.44   3
  -2   3   3 390348. 6042.45   4
   2  -3  -3 379008. 6038.15   4
   2   3  -2 8807.99 268.995   2
   2  -3  -2 9443.28 306.509   2
  -2   3   2 9412.22 315.882   2
  -2  -3   2 9089.43 253.209   2
  -2   3   2 9040.79 269.614   1
   2   3  -2 9030.14 287.620   1
  -2  -3   2 9120.56 292.453   1
   2  -3  -2 11040.2 322.161   1
  -2   3   2 8995.61 269.585   5
   2  -3  -2 8898.52 286.863   6
  -2   3   2 9300.67 310.745   6
   2  -3  -2 9275.99 278.440   5
   2   3  -2 9218.11 303.248   3
  -2  -3   2 8666.40 294.328   3
   2  -3  -1 22903.3 520.135   2
  -2  -3   1 21943.5 492.441   2
   2   3  -1 22253.0 511.019   2
   2  -3  -1 23225.1 410.166   3
  -2   3   1 22924.8 420.398   3
  -2   3   1 22466.8 528.475   2
   2  -3  -1 21764.0 474.341   1
  -2  -3   1 22546.2 506.522   1
   2   3  -1 21603.4 502.707   1
  -2   3   1 21944.2 477.717   1
  -2   3   1 22690.5 505.340   6
   2  -3  -1 21823.8 497.830   6
  -2   3   1 22617.4 492.153   5
  -2   3   1 22420.6 392.725   4
  -2  -3   1 21580.9 489.921   3
   2   3  -1 22040.8 468.837   4
   2  -3   0 18745.9 442.877   2
  -2   3   0 19023.5 396.414   3
   2  -3   0 18699.0 381.055   3
  -2   3   0 19000.4 455.653   2
  -2  -3   0 18742.1 458.093   2
  -2   3   0 18061.6 412.230   1
   2   3   0 18238.6 439.864   1
  -2  -3   0 18537.1 442.899   1
   2  -3   0 18113.2 410.868   1
  -2   3   0 18262.7 421.187   6
   2  -3   0 17905.9 415.210   6
  -2  -3   0 18445.6 407.772   3
  -2  -3   0 18524.7 401.551   4
   2   3   0 19246.0 402.743   4
  -2   3  -1 14293.8 363.785   2
   2  -3   1 13490.6 352.863   2
  -2   3  -1 13692.8 344.386   3
  -2  -3  -1 13375.8 395.213   2
   2  -3   1 13036.6 324.471   3
  -2  -3  -1 13602.8 367.274   1
   2   3   1 12787.4 355.671   1
  -2   3  -1 13562.8 332.388   1
   2  -3   1 13326.9 330.219   1
   2  -3   1 12971.8 315.160   6
   2   3   1 13307.4 298.974   5
  -2   3  -1 13574.2 322.616   6
  -2  -3  -1 12974.8 310.054   4
   2   3   1 13641.7 313.583   4
  -2   3  -2 6505.67 230.599   2
  -2   3  -2 6866.29 253.001   3
   2  -3   2 6541.73 233.868   3
   2  -3   2 6697.71 224.934   1
   2   3   2 6658.19 249.117   1
  -2   3  -2 6583.66 223.635   1
  -2  -3  -2 7466.03 262.907   1
  -2   3  -2 7259.34 198.268   6
  -2  -3  -2 7197.99 266.660   6
   2   3   2 6960.51 195.890   5
   2  -3   2 6717.38 189.947   6
  -2  -3  -2 6629.40 187.706   5
   2   3   2 6775.15 206.230   4
  -2  -3  -2 6699.62 200.237   4
   2  -3   3 10275.6 319.453   3
  -2   3  -3 9951.68 297.694   2
  -2   3  -3 9959.84 332.249   3
   2  -3   3 10121.3 295.257   1
   2   3   3 10451.3 321.177   1
  -2  -3  -3 10360.8 328.325   1
   2   3   3 10608.0 273.193   5
  -2  -3  -3 10664.1 342.269   6
  -2  -3  -3 10385.9 261.791   5
   2  -3   3 9846.99 227.722   6
   2   3   3 10279.2 272.990   4
  -2  -3  -3 10447.6 272.592   4
  -2   3  -4 1457.85 166.702   3
   2  -3   4 1297.76 138.808   3
   2  -3   4 1345.20 122.929   1
  -2  -3  -4 1832.65 178.735   1
  -2  -3  -4 1340.42 97.4725   5
   2   3   4 1289.26 103.073   4
  -2  -3  -4 1414.37 105.448   4
   2  -3   5 363.174 95.8255   1
  -2  -3  -5 141.614 112.553   1
  -2  -3  -5 275.666 75.7891   3
  -2   3  -5 128.553 133.627   3
   2   3   5 183.391 73.4552   4
  -2  -3  -5 278.623 70.7219   5
  -2  -3  -5 169.511 58.5761   4
  -2  -3  -6 142.458 120.938   1
  -2   3  -6 159.887 152.357   3
  -2  -3  -6 200.718 91.1468   3
  -2  -3  -6 391.002 76.8853   4
  -2  -3  -6 265.842 81.4688   5
  -2  -3  -7 3901.50 199.523   3
  -2   3  -7 3748.89 274.466   3
  -2  -3  -7 3346.67 248.192   1
  -2  -3  -7 3356.25 197.306   5
  -2  -3  -8 26458.9 625.677   3
  -2   3  -8 26582.4 749.412   3
   2   3   8 25833.3 674.494   7
  -2  -3  -8 25908.3 659.104   5
  -2   3  -9 351.724 184.922   3
  -2  -3  -9 407.893 127.872   3
   2   3   9 318.337 111.847   7
  -2  -3  -9 473.756 130.126   5
  -2   3 -10 15864.2 592.677   3
  -2  -3 -10 15648.1 492.288   3
   2   3  10 15326.8 520.966   7
  -2  -3 -10 15891.8 529.605   5
  -2   3 -11 121.186 215.136   3
  -2  -3 -11-29.9263 148.268   3
   2   3  11 163.958 136.627   7
  -2  -3 -12 220.243 185.262   3
  -2   3 -12 209.953 249.589   3
   2   3  12 319.247 153.842   7
  -2   3 -13 5992.47 433.807   3
  -2  -3 -13 5940.09 352.472   3
   2   3  13 5751.53 357.315   7
  -2  -3 -14 2552.01 292.163   3
  -2   3 -14 3130.38 377.931   3
   2   3  14 2880.06 273.522   7
  -2  -3 -15 12241.6 550.075   3
  -2   3 -15 11918.8 637.820   3
   2   3  15 11221.0 516.192   7
  -2  -3 -16 2068.63 288.790   3
  -2   3 -16 2279.63 367.721   3
   2   3  16 2597.44 281.209   7
  -2   3 -17-153.797 272.388   3
  -2  -3 -17 18.8815 204.726   3
   2   3  17 0.99131 157.674   7
  -2   3 -18 494.740 292.658   3
  -2  -3 -18-54.8395 209.287   3
   2   3  18 333.916 169.628   7
  -2   3 -19 2058.31 390.810   3
  -2  -3 -19 1151.98 264.342   3
   2   3  19 1917.41 267.382   7
  -2  -3 -19 1392.93 252.921   5
  -2  -3 -20 181.497 228.694   3
  -2   3 -20 2.69423 294.873   3
  -2  -3 -20 420.933 204.121   5
  -2   3 -21 1677.23 378.526   3
  -2  -3 -21 1046.75 283.683   3
  -2  -3 -21 1773.94 299.030   5
  -2  -3 -22 147.678 251.169   3
  -2   3 -22 370.626 324.951   3
  -2  -3 -22 142.813 213.576   5
  -2   3 -23 1224.25 419.274   3
  -2  -3 -23 1541.70 317.904   3
  -2  -3 -23 1310.68 282.834   5
   2  -4 -24-478.310 249.619   2
   2   4 -24-148.878 355.077   3
   2  -4 -24 105.764 221.717   5
   2   4 -23 500.694 314.319   3
   2  -4 -23 600.661 221.255   5
   2   4 -22-15.9453 289.000   3
   2  -4 -22 394.349 212.767   5
   2   4 -21 194.524 302.715   3
   2  -4 -21 133.891 203.122   3
   2  -4 -21 31.3136 169.130   5
   2   4 -20 1489.68 334.760   3
   2  -4 -20 1453.99 269.528   3
  -2   4  20 1113.68 206.524   7
   2  -4 -20 1762.74 279.339   5
   2  -4 -19 9053.69 538.222   5
  -2   4  19 9376.65 502.092   7
   2   4 -19 9386.36 647.107   3
   2  -4 -19 9591.15 514.062   3
   2   4 -18 3462.55 401.766   3
   2  -4 -18 2949.13 307.987   3
  -2   4  18 3201.48 286.423   7
   2  -4 -18 3553.14 341.966   5
   2  -4 -17 13373.1 569.850   3
   2  -4 -17 15248.2 664.924   5
  -2   4  17 13636.5 569.438   7
   2   4 -17 14673.4 731.364   3
   2  -4 -16 10649.8 483.884   3
   2  -4 -16 11099.5 545.394   5
  -2   4  16 10476.2 476.530   7
  -2   4  16 9562.79 539.178   6
   2   4 -16 10223.6 608.106   3
   2  -4 -15 14024.1 538.190   3
  -2   4  15 13976.7 543.326   7
   2  -4 -15 14418.7 606.263   5
  -2   4  15 14426.0 639.020   6
   2   4 -15 15280.3 708.303   3
   2  -4 -14 790.640 191.335   3
   2   4 -14 835.016 297.975   3
  -2   4  14 654.493 248.639   6
  -2   4  14 751.561 172.182   7
   2  -4 -14 593.569 181.122   5
   2   4 -13 2253.99 324.958   3
   2  -4 -13 2437.16 233.050   3
  -2   4  13 2178.12 275.425   6
  -2  -4  13 2034.58 91.0099   6
  -2   4  13 2180.33 215.523   7
   2  -4 -13 2101.50 240.190   5
   2  -4 -12 288.695 155.186   3
   2   4 -12 152.190 240.687   3
  -2   4  12-30.1945 127.596   7
  -2   4  12 100.655 183.932   6
  -2  -4  12-16.8557 43.1680   6
   2  -4 -12 113.461 133.134   5
   2   4 -11 381.148 254.070   3
  -2   4  11 125.218 97.0351   3
   2  -4 -11 64.9691 125.112   3
  -2  -4  11 180.552 167.011   1
  -2  -4  11 148.434 47.5579   6
  -2   4  11 168.695 123.807   7
  -2   4  11-213.594 193.560   6
   2  -4 -11 246.788 133.144   5
   2  -4 -10 2273.02 167.372   3
   2   4 -10 1971.38 269.721   3
  -2   4  10 2069.33 147.698   3
  -2  -4  10 1988.49 205.864   1
  -2   4  10 2304.05 256.602   6
   2  -4 -10 2032.83 197.949   5
   2  -4  -9 692.097 110.880   3
   2   4  -9 929.352 234.783   3
   2  -4  -9 363.576 160.220   2
  -2  -4   9 680.232 156.238   1
  -2   4   9 471.286 172.863   6
   2  -4  -9 573.265 122.208   5
   2  -4  -9 596.583 95.6729   4
   2   4  -8 151.838 185.240   3
   2  -4  -8 128.503 83.0404   3
   2   4  -8 29.9948 48.7726   2
   2  -4  -8 105.866 154.111   2
  -2  -4   8 151.287 121.998   1
   2  -4  -8-19.8410 97.1543   5
  -2   4   8-169.075 160.244   6
   2  -4  -8 14.3697 59.9036   4
   2   4  -7 1745.00 124.343   2
   2  -4  -7 1756.79 107.766   3
   2   4  -7 2001.09 238.072   3
  -2  -4   7 1801.32 184.558   1
   2  -4  -7 1718.69 218.871   2
   2  -4  -7 1758.76 177.963   1
  -2   4   7 2022.70 224.096   6
   2  -4  -7 1991.63 166.192   5
   2  -4  -7 1542.55 108.331   4
   2   4  -6 4402.08 188.926   2
   2  -4  -6 4710.48 138.163   3
   2  -4  -6 4746.06 282.552   2
   2  -4  -6 5036.95 251.027   1
  -2  -4   6 4796.56 256.420   1
   2  -4  -6 4864.69 232.415   5
  -2   4   6 4676.14 286.781   6
   2   4  -6 5085.89 300.304   3
   2  -4  -6 4472.06 164.573   4
   2   4  -5 3208.00 241.152   3
   2  -4  -5 3130.37 227.066   2
   2   4  -5 3022.31 157.630   2
   2  -4  -5 3033.15 204.097   1
  -2  -4   5 3514.36 204.592   1
   2  -4  -5 3324.88 185.347   5
  -2   4   5 3452.29 233.957   6
  -2   4   5 3392.39 188.608   5
   2  -4  -5 3306.34 125.227   4
   2   4  -4 565.636 81.6287   2
  -2  -4   4 619.851 130.603   3
  -2  -4   4 748.061 82.2717   2
   2  -4  -4 743.835 129.854   2
   2   4  -4 670.093 146.667   3
  -2  -4   4 563.401 116.951   1
  -2   4   4 606.422 103.276   1
   2  -4  -4 525.210 97.6120   1
  -2   4   4 663.818 92.0331   5
  -2   4   4 870.915 166.920   6
   2  -4  -4 580.036 87.6620   5
   2  -4  -4 587.957 52.2694   4
  -2   4   4 576.353 55.2238   4
  -2  -4   3 29134.1 607.393   2
   2   4  -3 28106.8 630.628   2
   2  -4  -3 28652.7 704.746   2
  -2  -4   3 29170.2 680.887   3
  -2  -4   3 30226.8 666.860   1
  -2   4   3 28887.5 640.733   1
   2  -4  -3 30429.8 645.955   1
   2  -4  -3 29027.6 628.454   5
  -2   4   3 28992.3 684.452   6
  -2   4   3 29249.6 642.472   5
   2   4  -3 29571.2 686.936   3
   2  -4  -3 27724.3 508.471   4
  -2   4   3 29103.2 507.179   4
  -2  -4   2 2735.60 173.806   3
   2  -4  -2 2618.57 181.699   2
  -2  -4   2 2707.72 150.877   2
   2   4  -2 2766.62 167.186   2
  -2  -4   2 2886.05 178.492   1
   2  -4  -2 2691.68 157.609   1
  -2   4   2 2675.45 155.688   1
  -2   4   2 2572.86 185.678   6
   2  -4  -2 2670.80 167.188   6
  -2   4   2 2816.14 154.445   5
  -2   4   2 2703.48 89.3602   4
   2   4  -2 2581.47 169.088   3
   2   4  -2 2888.94 159.468   4
   2   4  -1 52956.6 1068.19   2
  -2   4   1 53897.1 1088.00   2
   2  -4  -1 52348.6 910.873   3
   2  -4  -1 55038.8 1073.61   2
  -2  -4   1 53810.9 1036.54   2
   2   4  -1 54192.1 1045.93   1
  -2  -4   1 54786.3 1043.73   1
  -2   4   1 53604.3 1019.59   1
   2  -4  -1 54197.8 1010.84   1
  -2   4   1 53834.4 1026.27   5
   2  -4  -1 52852.5 1038.46   6
  -2   4   1 55096.0 1046.04   6
  -2   4   1 53556.1 933.353   3
   2   4  -1 53249.7 983.495   4
  -2   4   1 53822.7 901.626   4
  -2  -4   1 52009.0 1014.03   3
   2  -4   0 24484.0 500.710   3
  -2   4   0 25762.6 531.713   3
  -2   4   0 25036.9 614.560   2
   2  -4   0 25146.8 592.927   2
  -2  -4   0 25417.6 604.047   2
   2  -4   0 24858.6 554.253   1
  -2  -4   0 25219.2 590.044   1
  -2   4   0 25363.6 559.744   1
   2   4   0 25206.7 592.220   1
  -2   4   0 25067.7 568.088   6
  -2  -4   0 25024.6 591.896   6
   2  -4   0 24886.5 564.195   6
  -2  -4   0 23925.9 524.917   4
  -2  -4   0 23377.3 531.352   3
   2   4   0 25739.1 527.314   4
   2  -4   1 27443.3 613.811   2
  -2   4  -1 27501.0 637.515   2
   2  -4   1 25844.2 558.857   3
  -2  -4  -1 27492.7 658.535   2
  -2   4  -1 26987.3 587.142   3
  -2   4  -1 27060.3 591.048   1
  -2  -4  -1 27887.9 625.631   1
   2  -4   1 27320.8 592.065   1
   2  -4   1 26014.5 572.304   6
   2   4   1 26522.8 551.548   5
  -2   4  -1 27306.5 581.032   6
  -2  -4  -1 26954.9 638.377   6
  -2  -4  -1 26007.4 551.523   4
   2   4   1 26512.2 544.997   4
  -2   4  -2 571.109 91.7965   2
   2  -4   2 295.521 79.0018   3
   2  -4   2 285.232 79.2806   2
  -2   4  -2 322.193 110.580   3
  -2  -4  -2 277.352 127.590   2
  -2   4  -2 246.255 82.8841   1
   2  -4   2 373.600 91.3380   1
  -2  -4  -2 83.1441 105.585   1
   2  -4   2 362.403 66.1778   6
   2   4   2 190.922 52.0906   5
   2   4   2 270.035 59.1862   4
  -2  -4  -2 385.385 71.3811   4
  -2   4  -3 2036.05 172.153   3
  -2   4  -3 2058.61 148.944   2
   2  -4   3 1894.16 150.924   3
   2  -4   3 1978.61 140.950   1
  -2   4  -3 1957.92 136.494   1
  -2  -4  -3 1975.90 174.744   1
   2  -4   3 2002.47 110.981   6
  -2  -4  -3 2084.48 120.980   5
   2   4   3 2074.53 124.978   5
  -2  -4  -3 2078.93 120.327   4
   2   4   3 2032.13 121.618   4
  -2   4  -4 75.2889 128.589   3
  -2   4  -4 183.496 69.9671   2
  -2  -4  -4 31.1136 112.566   1
   2  -4   4 88.2386 96.6830   1
  -2  -4  -4 46.4004 52.6325   5
   2  -4   4 150.491 47.9394   6
   2   4   4 156.217 62.0677   5
  -2  -4  -4 135.896 58.3245   4
   2   4   4 105.423 61.4538   4
  -2   4  -5 629.159 165.804   3
  -2   4  -5 534.854 90.6004   2
  -2  -4  -5 723.348 92.3709   3
   2  -4   5 722.709 133.123   1
  -2  -4  -5 1017.47 120.478   5
   2   4   5 480.282 90.5249   5
   2   4   5 626.652 100.438   4
  -2  -4  -5 1061.88 115.896   4
  -2   4  -6 16023.6 540.165   3
  -2  -4  -6 16191.4 389.616   3
   2  -4   6 15779.6 460.457   1
  -2  -4  -6 15770.0 505.509   1
  -2  -4  -6 15566.9 420.875   5
   2   4   6 15552.3 422.799   4
  -2  -4  -6 14994.0 411.958   4
  -2   4  -7 3423.47 279.323   3
  -2  -4  -7 3537.55 183.318   3
  -2  -4  -7 3271.98 190.745   5
  -2  -4  -7 3651.25 268.032   1
   2  -4   7 3286.36 222.989   1
  -2  -4  -8 2742.36 183.130   3
  -2   4  -8 2465.84 264.759   3
   2  -4   8 2575.08 207.719   1
  -2  -4  -8 1925.58 219.954   1
  -2  -4  -8 2369.84 173.950   5
   2  -4   9 1130.45 181.183   1
  -2   4  -9 1137.65 246.640   3
  -2  -4  -9 1402.33 157.549   3
  -2  -4  -9 1083.33 145.351   5
  -2   4 -10 6495.34 415.116   3
  -2  -4 -10 6152.81 289.515   3
  -2  -4 -10 5941.83 303.831   5
   2   4  10 6409.39 336.335   7
  -2  -4 -11 281.920 151.485   3
  -2   4 -11 206.971 223.950   3
   2   4  11 259.985 147.038   7
  -2  -4 -11 302.633 124.348   5
  -2  -4 -12 2172.14 230.120   3
  -2   4 -12 2562.01 344.701   3
   2   4  12 1992.85 217.669   7
  -2  -4 -12 1770.21 209.748   5
  -2   4 -13 875.831 282.412   3
  -2  -4 -13 906.298 192.778   3
   2   4  13 730.155 180.712   7
  -2  -4 -13 811.136 178.217   5
  -2  -4 -14 202.352 181.255   3
  -2   4 -14 371.703 277.859   3
   2   4  14 63.1829 153.151   7
  -2  -4 -14 233.080 169.593   5
  -2   4 -15 2921.89 388.344   3
  -2  -4 -15 2523.25 273.335   3
   2   4  15 2999.98 293.401   7
  -2  -4 -15 3448.98 307.893   5
  -2  -4 -16-42.5918 181.195   3
  -2   4 -16-328.433 283.119   3
   2   4  16-150.020 165.741   7
  -2  -4 -16-384.969 186.918   5
  -2  -4 -17 6536.81 427.062   3
  -2   4 -17 5509.81 496.939   3
   2   4  17 6000.25 405.712   7
  -2  -4 -17 6236.51 422.720   5
  -2  -4 -18 1650.41 274.821   3
  -2   4 -18 1863.88 352.922   3
   2   4  18 1988.28 286.211   7
  -2  -4 -18 1538.60 250.217   5
  -2   4 -19 1337.40 351.240   3
  -2  -4 -19 999.148 263.551   3
   2   4  19 780.620 223.964   7
  -2  -4 -19 836.155 217.267   5
  -2   4 -20 369.266 320.582   3
  -2  -4 -20-238.763 236.724   3
   2   4  20 129.202 175.458   7
  -2  -4 -20-218.939 210.005   5
  -2   4 -21 516.238 333.339   3
  -2  -4 -21 87.7680 217.088   3
   2   4  21 311.214 176.918   7
  -2  -4 -21 509.487 231.451   5
  -2   4 -22-102.175 329.723   3
  -2  -4 -22-82.5307 194.892   5
  -2   4 -23 594.529 363.902   3
  -2  -4 -23 654.093 229.790   5
  -2  -5  23 418.533 301.298   1
   2  -5 -23-115.026 228.866   2
   2   5 -23-12.8672 332.448   3
   2  -5 -23 49.5335 185.072   5
  -2  -5  22-321.879 275.144   1
   2  -5 -22 123.570 243.411   2
  -2   5  22 255.385 172.720   7
   2  -5 -22 363.516 218.202   5
   2   5 -21 2584.62 412.591   3
   2  -5 -21 3080.07 381.301   2
  -2  -5  21 3025.90 399.666   1
  -2   5  21 2746.71 304.132   7
   2  -5 -21 2933.98 337.827   5
   2   5 -20 1418.62 357.407   3
   2  -5 -20 1166.66 282.118   2
  -2  -5  20 1072.76 293.189   1
  -2   5  20 1154.17 214.783   7
   2  -5 -20 1208.60 245.245   5
   2   5 -19 802.919 309.816   3
   2  -5 -19 694.229 225.120   2
  -2  -5  19 1225.39 284.572   1
  -2   5  19 561.975 177.179   7
   2  -5 -19 730.268 212.330   5
   2   5 -18 539.394 312.890   3
   2  -5 -18 42.8120 165.301   3
  -2  -5  18 436.422 221.595   1
   2  -5 -18 293.073 226.331   2
  -2   5  18 222.542 158.479   7
   2  -5 -18 672.224 211.441   5
   2   5 -17 1398.29 361.598   3
   2  -5 -17 1305.18 220.064   3
   2  -5 -17 1022.55 258.881   2
  -2  -5  17 1077.65 275.176   1
  -2   5  17 1439.15 216.903   7
   2  -5 -17 1523.08 240.607   5
   2  -5 -16 278.995 156.622   3
   2   5 -16 67.0303 256.198   3
  -2  -5  16 189.847 192.747   1
   2  -5 -16 579.403 236.969   2
  -2   5  16 379.324 159.965   7
   2  -5 -16 246.316 154.235   5
   2   5 -15 3779.65 404.047   3
   2  -5 -15 3955.83 273.355   3
   2  -5 -15 3456.91 350.542   2
  -2  -5  15 3508.26 353.086   1
  -2   5  15 3157.61 370.473   6
  -2   5  15 3248.02 275.063   7
   2  -5 -15 3390.13 307.329   5
   2  -5 -14 2104.48 222.831   3
   2   5 -14 2101.19 381.091   3
   2  -5 -14 1650.41 287.161   2
  -2  -5  14 1794.77 275.296   1
  -2   5  14 1990.12 328.382   6
  -2   5  14 2486.56 247.687   7
   2  -5 -14 1555.15 216.428   5
   2  -5 -13 3018.47 229.679   3
   2   5 -13 2573.15 355.028   3
  -2   5  13 3101.56 258.229   7
  -2   5  13 3068.56 359.063   6
   2  -5 -13 2856.48 265.532   5
   2  -5 -13 2994.85 341.896   2
  -2  -5  13 3201.64 320.423   1
   2   5 -12 102.478 246.718   3
   2  -5 -12 204.181 120.351   3
  -2   5  12 68.8489 225.273   6
   2  -5 -12 218.321 124.661   5
  -2   5  12 236.435 132.500   7
  -2  -5  12 272.580 187.079   1
   2  -5 -12-9.08478 208.467   2
   2  -5 -11 4894.32 236.202   3
   2  -5 -11 4828.63 375.223   2
   2   5 -11 5138.76 396.401   3
  -2   5  11 4730.26 357.549   6
   2  -5 -11 4402.31 282.345   5
  -2  -5  11 4972.77 335.671   1
   2  -5 -10 2788.07 170.440   3
   2   5 -10 3106.17 326.681   3
  -2  -5  10 2269.82 229.217   1
   2  -5 -10 3122.46 303.530   2
  -2   5  10 3128.29 304.272   6
   2  -5 -10 2805.08 216.166   5
   2   5  -9 8432.23 306.839   2
   2  -5  -9 9085.73 456.242   2
   2  -5  -9 9030.99 266.149   3
   2  -5  -9 8887.22 411.130   1
  -2  -5   9 9819.60 418.191   1
   2  -5  -9 8645.40 363.293   5
  -2   5   9 8281.96 433.609   6
   2   5  -9 8545.40 458.036   3
   2  -5  -9 8913.62 299.005   4
   2  -5  -8 9378.08 456.957   2
   2   5  -8 8398.92 305.451   2
   2  -5  -8 9540.26 402.835   1
  -2  -5   8 9267.52 390.802   1
   2  -5  -8 8894.41 356.132   5
  -2   5   8 8971.35 432.221   6
   2  -5  -8 9183.32 240.135   3
   2   5  -8 9662.72 473.620   3
   2  -5  -8 9017.19 280.487   4
   2  -5  -7 43.5754 43.3189   3
   2   5  -7-42.4384 63.7864   2
   2   5  -7 288.311 194.275   3
   2  -5  -7 168.369 161.423   2
   2  -5  -7 255.110 156.844   1
  -2  -5   7 143.503 134.950   1
   2  -5  -7 100.796 104.268   5
  -2   5   7 88.9482 167.223   6
   2  -5  -7 126.508 71.3415   4
   2   5  -6 15642.1 446.133   2
   2  -5  -6 15803.0 567.643   2
   2  -5  -6 16777.3 512.863   1
  -2  -5   6 16071.6 504.767   1
  -2   5   6 16269.6 550.468   6
   2  -5  -6 16107.6 469.891   5
   2   5  -6 17333.4 574.330   3
   2  -5  -6 15361.0 359.106   4
   2  -5  -5 45924.0 1067.33   2
   2   5  -5 44276.2 924.884   2
   2  -5  -5 46628.4 985.925   1
  -2  -5   5 45374.6 977.936   1
  -2   5   5 46423.9 1041.51   6
   2  -5  -5 46279.4 945.433   5
   2   5  -5 46816.8 1046.10   3
   2  -5  -5 42294.3 786.346   4
   2  -5  -4 4843.72 292.008   2
  -2  -5   4 4463.90 207.852   2
   2   5  -4 4424.03 228.531   2
  -2  -5   4 5057.07 263.475   1
   2  -5  -4 5019.75 270.719   1
  -2   5   4 4793.25 287.690   6
   2  -5  -4 4718.44 233.224   5
  -2   5   4 4361.47 140.745   4
   2  -5  -4 4112.17 140.057   4
   2   5  -4 4593.84 287.077   3
  -2  -5   3 10887.5 342.950   2
   2  -5  -3 11820.9 429.513   2
   2   5  -3 10979.5 375.211   2
  -2  -5   3 11248.3 389.654   3
   2  -5  -3 11652.0 386.288   1
  -2  -5   3 11148.2 391.349   1
  -2   5   3 11223.2 407.140   6
  -2  -5   3 10803.9 347.706   6
   2   5  -3 10863.6 397.409   3
  -2   5   3 11270.3 249.060   4
   2  -5  -2 1514.59 78.4276   3
  -2  -5   2 2106.40 167.902   3
  -2  -5   2 1440.06 133.651   2
   2  -5  -2 1601.78 169.038   2
  -2  -5   2 1528.31 160.444   1
   2  -5  -2 1333.57 157.086   1
   2   5  -2 1530.73 152.276   2
  -2  -5   2 1638.45 144.842   6
  -2   5   2 1417.37 168.233   6
  -2   5   2 1367.70 78.6924   4
   2   5  -2 1646.93 142.021   4
   2  -5  -1 3675.91 142.491   3
  -2  -5   1 3985.44 217.421   2
   2  -5  -1 3808.12 232.496   2
   2  -5  -1 3828.21 212.972   1
  -2  -5   1 3680.90 222.035   1
  -2   5   1 3313.70 212.352   6
  -2   5   1 3533.65 152.745   3
  -2   5   1 3688.81 134.488   4
  -2  -5   1 3633.96 197.268   3
   2   5  -1 3743.22 182.142   4
  -2  -5   0 4547.47 248.437   2
   2  -5   0 4735.86 244.585   2
   2  -5   0 4950.35 187.912   3
  -2  -5   0 4752.00 251.616   1
   2  -5   0 4915.12 232.053   1
  -2   5   0 4702.65 237.284   6
   2  -5   0 4617.10 223.911   6
  -2  -5   0 4573.59 209.580   3
   2   5   0 4629.79 194.626   4
  -2   5   0 4699.97 205.028   3
  -2   5   0 4628.31 167.211   4
   2  -5   1 6595.08 243.595   3
  -2  -5  -1 7398.50 325.813   2
   2  -5   1 6693.41 282.135   2
  -2  -5  -1 7148.67 301.873   1
   2  -5   1 6351.07 268.342   1
   2   5   1 6981.79 241.600   5
   2  -5   1 6300.41 252.592   6
  -2  -5  -1 6582.13 232.885   4
   2   5   1 6262.60 225.356   4
  -2  -5  -1 6459.35 231.571   3
  -2   5  -1 6688.93 266.831   3
  -2   5  -2 1487.01 167.374   3
   2  -5   2 1439.18 139.314   2
   2  -5   2 1775.56 151.130   3
   2  -5   2 1313.87 145.810   1
  -2  -5  -2 1511.00 183.149   1
  -2  -5  -2 1323.75 179.219   2
   2   5   2 1415.95 112.633   5
   2  -5   2 1315.21 120.863   6
  -2  -5  -2 1286.20 108.156   3
  -2  -5  -2 1135.99 110.686   4
   2   5   2 1348.23 114.502   4
  -2  -5  -3 28185.6 752.005   2
  -2   5  -3 27661.4 684.299   3
   2  -5   3 27872.3 654.880   1
  -2  -5  -3 28575.3 701.931   1
   2   5   3 26770.7 603.509   5
   2  -5   3 26371.4 582.392   6
  -2  -5  -3 25635.7 573.609   4
   2   5   3 27483.8 577.079   4
  -2  -5  -4 21278.5 655.368   2
  -2   5  -4 20667.1 594.698   3
   2  -5   4 20604.4 549.639   1
  -2  -5  -4 21622.3 601.328   1
   2  -5   4 19495.3 452.641   6
   2   5   4 20245.9 503.850   5
  -2  -5  -4 19933.0 481.144   5
   2   5   4 20062.3 478.312   4
  -2  -5  -4 19481.7 469.191   4
  -2   5  -5 5622.63 324.838   3
  -2  -5  -5 6297.97 309.243   1
   2  -5   5 5872.16 273.705   1
  -2  -5  -5 5699.72 343.683   2
  -2  -5  -5 5781.88 232.538   5
   2   5   5 5962.03 249.707   5
   2  -5   5 5625.72 186.124   6
  -2  -5  -5 5364.12 220.060   4
   2   5   5 5942.03 230.727   4
  -2   5  -6 9341.65 415.817   3
  -2  -5  -6 8787.52 264.037   3
  -2  -5  -6 9728.18 402.077   1
   2  -5   6 9342.71 361.712   1
  -2  -5  -6 9116.56 312.974   5
   2   5   6 9069.77 335.907   5
   2   5   6 9253.54 314.121   4
  -2  -5  -7 599.411 97.3812   3
  -2   5  -7 438.289 200.403   3
   2  -5   7 621.535 143.727   1
  -2  -5  -7 730.746 161.795   1
  -2  -5  -7 632.391 97.9458   5
   2   5   7 600.412 113.910   4
  -2  -5  -8 11465.0 347.221   3
  -2   5  -8 10474.0 497.160   3
  -2  -5  -8 11416.2 389.471   5
  -2  -5  -8 10987.6 459.873   1
   2  -5   8 12004.0 445.574   1
  -2   5  -9 9921.53 493.427   3
  -2  -5  -9 9852.77 338.385   3
  -2  -5  -9 9808.82 372.497   5
  -2  -5  -9 9994.46 457.858   1
   2  -5   9 10015.4 422.811   1
  -2   5 -10 12347.1 582.903   3
  -2  -5 -10 12317.1 398.562   3
  -2  -5 -10 11027.3 421.293   5
   2  -5  10 12062.5 492.279   1
  -2  -5 -11 1037.21 166.687   3
  -2   5 -11 1120.78 269.404   3
  -2  -5 -11 1026.54 151.897   5
   2   5  11 960.646 202.757   7
   2  -5  11 1075.69 226.483   1
  -2   5 -12 11983.5 603.340   3
  -2  -5 -12 12417.7 445.935   3
   2  -5  12 12582.0 546.359   1
   2   5  12 12084.3 513.493   7
  -2  -5 -12 11124.3 464.580   5
  -2   5 -13 596.368 315.173   3
  -2  -5 -13 742.767 171.983   3
   2  -5  13 640.632 227.940   1
   2   5  13 545.018 186.655   7
  -2  -5 -13 667.798 162.589   5
  -2   5 -14 988.299 332.062   3
  -2  -5 -14 841.781 179.662   3
   2  -5  14 790.678 213.117   1
   2   5  14 1016.72 199.381   7
  -2  -5 -14 659.195 155.804   5
  -2  -5 -15 3512.84 290.197   3
  -2   5 -15 3376.60 410.140   3
   2  -5  15 3881.53 348.916   1
   2   5  15 3684.75 307.827   7
  -2  -5 -15 3346.77 290.580   5
  -2   5 -16 1303.68 332.974   3
  -2  -5 -16 1046.08 214.050   3
   2  -5  16 1003.50 244.094   1
   2   5  16 1220.11 225.252   7
  -2  -5 -16 1009.35 215.328   5
  -2  -5 -17 42.5655 176.352   3
  -2   5 -17 185.074 300.125   3
   2   5  17 202.384 162.914   7
  -2  -5 -17 291.945 171.236   5
  -2   5 -18 415.802 278.126   3
  -2  -5 -18 287.174 192.329   3
   2   5  18 317.266 171.292   7
  -2  -5 -18 199.732 156.866   5
  -2  -5 -19 1480.39 263.623   3
   2   5  19 1270.44 243.163   7
  -2  -5 -19 879.298 203.787   5
  -2   5 -20 589.494 341.547   3
   2   5  20-32.5148 178.201   7
  -2  -5 -20 402.410 184.451   5
  -2   5 -21 1180.39 367.493   3
   2   5  21 1023.31 239.446   7
  -2  -5 -21 755.816 234.564   5
  -2   5 -22 55.2033 332.144   3
   2  -5  22 54.8974 226.954   1
   2   5  22-107.340 188.270   7
  -2  -5 -22 25.9647 179.083   5
   2   6 -23 436.444 368.358   3
   2  -6 -23 241.386 185.756   5
  -2  -6  23 245.007 288.432   1
   2  -6 -23 248.194 236.066   2
   2   6 -22-224.908 341.560   3
   2  -6 -22-124.398 196.494   5
  -2  -6  22-226.726 238.344   1
   2  -6 -22-185.031 252.624   2
   2   6 -21 902.502 393.727   3
   2  -6 -21 1086.96 255.979   5
  -2   6  21 854.626 211.229   7
   2  -6 -21 1315.86 320.065   2
  -2  -6  21 1784.12 355.699   1
   2   6 -20 255.186 315.491   3
   2  -6 -20-88.1737 157.751   5
  -2   6  20 56.2472 150.678   7
   2  -6 -20-53.4175 207.424   2
  -2  -6  20-57.6126 253.281   1
   2   6 -19-65.7769 287.990   3
  -2   6  19-123.780 146.912   7
   2  -6 -19 163.281 164.493   5
   2  -6 -19-313.029 250.106   2
  -2  -6  19-11.7968 209.339   1
   2   6 -18 525.518 337.685   3
  -2   6  18-61.0493 163.890   7
   2  -6 -18 279.259 154.416   5
  -2  -6  18 266.137 219.738   1
   2  -6 -18 246.783 228.176   2
   2   6 -17-241.925 285.284   3
  -2   6  17 127.091 149.808   7
   2  -6 -17-34.0191 146.413   5
   2  -6 -17-39.7633 209.947   2
  -2  -6  17 289.111 227.313   1
   2   6 -16 1672.72 328.278   3
   2  -6 -16 1647.27 243.378   5
  -2   6  16 1467.77 220.596   7
  -2  -6  16 1580.35 282.674   1
   2  -6 -16 1693.00 294.102   2
   2  -6 -15 2900.18 228.954   3
   2   6 -15 3741.96 453.299   3
  -2   6  15 2763.87 258.892   7
   2  -6 -15 2894.82 283.829   5
  -2  -6  15 3252.20 347.241   1
   2  -6 -15 3718.18 376.991   2
   2  -6 -14 2649.11 209.095   3
   2   6 -14 3662.80 424.463   3
  -2  -6  14 2782.35 312.528   1
   2  -6 -14 3090.73 355.839   2
   2  -6 -14 2871.56 267.648   5
  -2   6  14 2539.74 263.012   7
   2   6 -13 5471.60 478.829   3
   2  -6 -13 5401.49 432.180   2
  -2  -6  13 5439.15 381.872   1
   2  -6 -13 5348.17 343.734   5
  -2   6  13 5124.47 338.631   7
  -2   6  13 4879.34 427.452   6
   2  -6 -13 5306.07 258.845   3
   2   6 -12 2938.39 359.698   3
  -2  -6  12 3308.43 300.882   1
   2  -6 -12 3518.46 363.185   2
   2  -6 -12 3008.25 259.533   5
  -2   6  12 3221.10 358.892   6
   2  -6 -12 3065.97 185.839   3
   2  -6 -11 15532.0 647.813   2
  -2  -6  11 16068.1 605.758   1
   2  -6 -11 14239.0 532.384   5
  -2   6  11 16451.1 666.710   6
   2   6 -11 15142.0 661.635   3
   2  -6 -11 14569.4 390.194   3
   2  -6 -10 119.134 72.6081   3
   2   6 -10-328.931 252.618   3
   2  -6 -10 346.464 184.263   1
   2  -6 -10 212.814 188.080   2
  -2  -6  10 223.691 163.207   1
  -2  -6  10 243.380 60.1020   6
  -2   6  10 215.277 223.503   6
   2  -6 -10 262.231 118.473   5
   2   6  -9 2710.69 327.149   3
  -2  -6   9 3050.90 275.629   1
   2  -6  -9 2497.12 249.906   1
   2  -6  -9 3083.41 308.818   2
   2  -6  -9 2690.03 223.062   5
  -2  -6   9 2400.22 129.075   6
  -2   6   9 3276.53 328.337   6
   2  -6  -9 2727.50 110.185   3
   2  -6  -9 2653.54 156.503   4
   2   6  -8 2205.53 291.729   3
  -2  -6   8 2150.38 224.112   1
   2  -6  -8 1985.72 239.573   1
   2  -6  -8 1850.58 250.154   2
   2  -6  -8 2046.25 181.924   5
  -2  -6   8 2011.93 131.369   6
  -2   6   8 2280.89 287.302   6
   2  -6  -8 2063.14 134.055   4
   2  -6  -7 27573.7 835.251   2
   2  -6  -7 29367.9 762.419   1
  -2  -6   7 27898.5 744.761   1
  -2  -6   7 25403.0 584.866   6
   2  -6  -7 27613.1 703.318   5
  -2   6   7 27500.7 813.185   6
   2   6  -7 27959.1 820.573   3
   2  -6  -7 25044.7 547.403   4
   2   6  -6 1464.65 224.865   3
   2  -6  -6 1053.15 187.148   2
   2  -6  -6 1660.62 212.131   1
  -2  -6   6 1089.10 189.105   1
  -2   6   6 789.513 215.269   6
  -2  -6   6 944.279 115.827   6
   2  -6  -6 1226.29 160.784   5
   2  -6  -6 1067.45 90.0190   4
  -2  -6   5 33147.0 749.351   2
   2  -6  -5 33140.1 907.574   2
   2  -6  -5 34257.9 824.391   1
  -2  -6   5 34001.9 830.430   1
  -2  -6   5 31925.0 726.853   6
  -2   6   5 34805.6 886.104   6
   2  -6  -5 31550.9 623.456   4
   2   6  -5 32993.1 866.475   3
  -2   6   5 34407.2 631.724   4
   2  -6  -4 387.212 158.489   2
  -2  -6   4 383.624 93.6304   2
  -2  -6   4 356.162 129.607   1
   2  -6  -4 655.720 152.226   1
  -2   6   4 210.865 161.334   6
   2  -6  -4 450.195 68.8542   4
  -2   6   4 532.644 63.1001   4
   2   6  -4 690.304 165.298   3
   2  -6  -3 36832.4 923.838   2
  -2  -6   3 35155.2 808.182   2
   2  -6  -3 37281.1 848.485   1
  -2  -6   3 36724.2 861.907   1
  -2   6   3 35031.3 879.981   6
  -2   6   3 35923.6 655.261   4
   2   6  -3 35719.1 801.632   4
   2   6  -3 35242.8 852.018   3
   2  -6  -2 679.092 147.185   2
  -2  -6   2 597.830 129.580   3
  -2  -6   2 550.943 118.952   2
   2  -6  -2 514.570 63.8670   3
   2  -6  -2 777.013 141.521   1
  -2  -6   2 577.950 139.761   1
  -2   6   2 436.665 151.699   6
  -2   6   2 551.497 65.4385   4
   2   6  -2 679.886 117.612   4
   2  -6  -1 7827.82 327.168   1
  -2  -6   1 8216.45 349.123   1
  -2  -6   1 8194.10 343.788   2
   2  -6  -1 8286.73 367.595   2
  -2  -6   1 8070.13 311.966   3
   2  -6  -1 8232.67 241.811   3
   2   6  -1 8365.86 289.403   4
  -2   6   1 8116.33 233.808   4
  -2  -6   0 324.743 118.477   1
   2  -6   0 138.887 100.144   1
  -2  -6   0 405.109 108.886   3
   2  -6   0 360.024 107.706   2
   2  -6   0 325.842 86.7257   3
  -2  -6   0 130.709 106.939   2
  -2   6   0 221.138 98.6497   3
   2   6   0 320.143 79.7696   4
  -2   6   0 231.979 72.1534   4
   2  -6   1 4670.77 250.351   1
  -2  -6  -1 4440.50 264.441   1
   2  -6   1 4586.83 212.328   3
   2  -6   1 4303.59 245.062   2
  -2  -6  -1 4553.30 276.058   2
  -2  -6  -1 4226.76 201.665   3
  -2   6  -1 4607.49 240.987   3
   2   6   1 4458.58 197.950   4
  -2  -6  -2 5396.94 291.964   1
   2  -6   2 5439.69 273.111   1
   2  -6   2 5311.44 269.885   2
  -2  -6  -2 4938.40 298.363   2
   2  -6   2 4896.19 236.715   3
   2   6   2 5408.19 213.063   4
  -2   6  -2 5549.40 278.673   3
  -2  -6  -2 5021.61 215.606   4
  -2  -6  -2 4691.82 200.723   3
   2  -6   3 3172.52 210.939   2
  -2   6  -3 3223.39 242.049   3
   2  -6   3 3815.20 236.356   1
  -2  -6  -3 4091.85 288.914   1
  -2  -6  -3 3310.51 268.769   2
   2  -6   3 3042.51 182.984   6
  -2  -6  -3 3155.90 154.122   3
  -2  -6  -3 3367.58 176.758   4
   2   6   3 3622.69 185.934   4
  -2   6  -4 662.306 186.375   3
  -2  -6  -4 1107.77 203.696   1
   2  -6   4 672.092 139.268   1
  -2  -6  -4 630.046 165.092   2
   2  -6   4 563.109 89.8061   6
  -2  -6  -4 665.240 96.2644   4
   2   6   4 684.936 96.7440   4
  -2   6  -5 24558.1 720.016   3
  -2  -6  -5 24507.4 767.521   2
   2  -6   5 23684.6 651.485   1
  -2  -6  -5 24688.4 709.057   1
   2  -6   5 23069.8 535.371   6
   2   6   5 24960.6 568.454   4
  -2  -6  -5 23335.8 555.356   4
  -2  -6  -6 309.768 72.1989   3
  -2   6  -6 338.140 207.002   3
  -2  -6  -6 237.853 163.373   2
  -2  -6  -6 481.442 168.889   1
   2  -6   6 217.579 129.047   1
  -2  -6  -6 478.209 95.3938   5
   2  -6   6 251.923 58.9272   6
   2   6   6 237.612 88.9392   4
  -2  -6  -7 9266.71 279.762   3
  -2   6  -7 9071.20 470.601   3
  -2  -6  -7 9266.27 487.756   2
  -2  -6  -7 9630.44 438.114   1
   2  -6   7 9037.13 390.934   1
  -2  -6  -7 9581.32 348.228   5
   2   6   7 9753.39 342.282   4
  -2  -6  -8 1062.96 119.192   3
  -2   6  -8 1117.60 270.277   3
  -2  -6  -8 955.807 126.820   5
  -2  -6  -8 1221.20 229.282   1
  -2  -6  -8 1280.22 258.801   2
   2  -6   8 933.006 178.701   1
  -2   6  -9 1939.54 297.652   3
  -2  -6  -9 2141.32 159.770   3
  -2  -6  -9 1807.30 169.780   5
  -2  -6  -9 2538.60 271.791   1
   2  -6   9 2123.81 229.146   1
  -2   6 -10 1150.90 277.763   3
  -2  -6 -10 1754.00 160.098   3
  -2  -6 -10 1676.46 174.790   5
   2  -6  10 1426.28 207.124   1
  -2  -6 -10 1976.05 266.695   1
  -2   6 -11 12020.5 605.948   3
  -2  -6 -11 12239.3 407.348   3
  -2  -6 -11 12004.9 460.720   5
   2  -6  11 13335.8 560.356   1
  -2  -6 -12 6072.44 298.588   3
  -2   6 -12 5711.37 469.807   3
  -2  -6 -12 5668.53 321.251   5
   2   6  12 6300.90 386.300   7
   2  -6  12 6962.45 405.796   1
  -2   6 -13 16371.2 753.932   3
  -2  -6 -13 15328.4 508.518   3
  -2  -6 -13 14839.2 562.781   5
   2   6  13 14667.4 606.969   7
   2  -6  13 16584.2 660.682   1
  -2  -6 -14 1413.97 193.445   3
  -2   6 -14 1600.58 334.085   3
  -2  -6 -14 1100.43 187.727   5
   2   6  14 1151.81 208.973   7
   2  -6  14 1261.22 237.352   1
  -2  -6 -15 923.272 198.191   3
  -2   6 -15 409.389 309.428   3
   2   6  15 544.649 179.253   7
  -2  -6 -15 462.709 154.017   5
   2  -6  15 384.421 192.181   1
  -2  -6 -16-26.9969 150.969   3
  -2   6 -16 356.048 325.329   3
   2   6  16-168.709 160.829   7
  -2  -6 -16 134.448 144.054   5
   2  -6  16 373.428 207.835   1
  -2   6 -17 4.58455 287.608   3
   2   6  17-26.6386 156.905   7
  -2  -6 -17-160.432 141.240   5
   2  -6  17-138.328 218.483   1
  -2   6 -18 143.755 304.764   3
  -2  -6 -18 304.477 164.453   5
   2   6  18 196.817 162.018   7
   2  -6  18 131.004 202.641   1
  -2   6 -19-88.9341 306.525   3
  -2  -6 -19 64.3679 178.289   5
   2   6  19 36.8922 164.305   7
   2  -6  19-7.79201 224.192   1
  -2   6 -20 227.871 314.438   3
  -2  -6 -20-45.2950 173.234   5
   2   6  20-37.9755 172.635   7
   2  -6  20 462.192 264.111   1
  -2   6 -21 136.433 356.218   3
  -2  -6 -21-23.6062 161.443   5
   2   6  21 277.085 201.535   7
   2  -6  21 134.050 232.200   1
  -2   6 -22 617.349 389.239   3
   2   6  22 109.172 180.349   7
   2  -6  22 534.593 273.813   1
   2   7 -22-514.709 340.260   3
   2  -7 -22 306.773 180.269   5
   2  -7 -22-79.8162 243.701   2
  -2  -7  22 325.536 280.726   1
   2   7 -21 384.928 343.487   3
   2  -7 -21 505.170 211.114   5
  -2   7  21 715.620 209.656   7
  -2  -7  21 307.423 257.884   1
   2  -7 -21 269.355 217.553   2
   2   7 -20 702.797 365.325   3
  -2   7  20 592.549 197.082   7
   2  -7 -20 397.727 171.834   5
   2  -7 -20 193.274 230.805   2
  -2  -7  20 643.209 269.218   1
   2   7 -19-285.358 343.224   3
  -2   7  19-174.398 173.328   7
   2  -7 -19-53.4088 146.157   5
  -2  -7  19 484.774 236.846   1
   2  -7 -19 175.983 200.495   2
   2   7 -18-310.892 328.829   3
   2  -7 -18 43.9917 144.143   5
  -2   7  18 206.508 166.771   7
   2  -7 -18-316.383 219.639   2
  -2  -7  18 25.0609 209.933   1
   2   7 -17 1577.16 356.795   3
  -2   7  17 1428.56 228.589   7
   2  -7 -17 1135.01 213.566   5
  -2  -7  17 1279.33 286.795   1
   2  -7 -17 1267.01 286.768   2
   2   7 -16 706.336 279.862   3
   2  -7 -16 895.394 200.877   5
  -2   7  16 1043.59 206.142   7
   2  -7 -16 1330.04 293.694   2
  -2  -7  16 1076.36 262.212   1
   2   7 -15 1014.58 282.953   3
   2  -7 -15 1527.47 217.282   5
  -2   7  15 1261.86 207.162   7
  -2  -7  15 1201.06 246.155   1
   2  -7 -15 1464.67 275.089   2
   2   7 -14 85.5798 278.489   3
   2  -7 -14 193.892 131.491   5
  -2   7  14-101.897 159.645   7
   2  -7 -14 548.687 225.425   2
  -2  -7  14 12.7878 172.240   1
   2   7 -13 498.489 265.188   3
   2  -7 -13 645.929 165.696   5
   2  -7 -13 195.648 198.293   2
  -2  -7  13 328.849 195.547   1
   2   7 -12 1660.05 350.355   3
   2  -7 -12 1615.28 203.849   5
  -2  -7  12 1563.06 252.970   1
   2  -7 -12 1582.31 258.186   2
   2   7 -11 748.276 290.208   3
   2  -7 -11 718.420 153.904   5
  -2  -7  11 756.650 203.295   1
   2  -7 -11 913.446 251.141   2
   2   7 -10 3073.36 353.826   3
   2  -7 -10 2533.52 304.590   2
  -2  -7  10 2789.18 279.819   1
   2  -7 -10 3121.96 306.841   1
   2  -7 -10 2709.18 239.953   5
   2  -7  -9 27471.3 884.172   2
  -2  -7   9 27309.6 816.369   1
   2  -7  -9 29070.1 826.671   1
   2  -7  -9 28079.2 760.956   5
  -2  -7   9 25344.7 575.570   6
   2  -7  -9 25467.7 592.481   4
   2   7  -9 28598.4 914.836   3
   2  -7  -8 5584.78 383.036   2
  -2  -7   8 5636.04 348.918   1
   2  -7  -8 5979.42 370.563   1
   2  -7  -8 5681.77 305.036   5
  -2  -7   8 4947.35 221.145   6
  -2   7   8 5763.42 414.518   6
   2  -7  -8 4960.73 203.959   4
   2   7  -8 5360.96 405.273   3
   2  -7  -7 12389.8 556.208   2
  -2  -7   7 11545.3 491.773   1
   2  -7  -7 13137.5 517.214   1
   2  -7  -7 12230.0 441.670   5
  -2   7   7 12402.4 568.587   6
  -2  -7   7 11537.7 369.925   6
   2   7  -7 12108.6 531.386   3
   2  -7  -7 11077.5 309.606   4
   2   7  -6 3987.30 319.655   3
   2  -7  -6 4039.57 314.901   2
   2  -7  -6 4429.60 296.997   1
  -2  -7   6 4123.61 301.192   1
  -2   7   6 4409.21 342.755   6
   2  -7  -6 3873.07 163.343   4
  -2  -7   5 2045.17 214.791   1
   2  -7  -5 2007.21 220.341   1
   2  -7  -5 2350.68 248.432   2
  -2  -7   5 2184.75 177.822   2
   2   7  -5 1869.90 236.715   3
  -2   7   5 2068.21 113.649   4
  -2  -7   4 2486.01 238.430   1
   2  -7  -4 1913.43 213.076   1
  -2  -7   4 2172.81 185.328   2
   2  -7  -4 2101.65 233.339   2
   2   7  -4 2302.90 231.561   3
   2   7  -4 2278.03 199.695   4
  -2   7   4 2192.58 113.422   4
   2  -7  -3 4784.09 288.448   1
  -2  -7   3 5402.81 309.677   1
   2  -7  -3 5249.36 140.442   3
  -2  -7   3 4729.08 264.793   2
   2  -7  -3 5144.89 322.571   2
   2   7  -3 4985.58 258.408   4
  -2   7   3 4849.09 168.387   4
   2  -7  -2 1852.05 187.059   1
  -2  -7   2 1593.29 215.467   1
  -2  -7   2 1501.29 162.468   2
   2  -7  -2 1856.95 104.849   3
   2  -7  -2 1634.31 214.657   2
  -2   7   2 1674.85 103.561   4
   2   7  -2 1851.40 160.690   4
  -2  -7   1 252.030 154.237   1
   2  -7  -1 180.670 152.055   1
  -2  -7   1 144.896 116.175   2
   2  -7  -1 130.374 77.0090   3
   2  -7  -1 162.475 124.807   2
  -2   7   1 33.7681 61.2189   4
   2   7  -1 44.1702 91.9924   4
   2  -7   0 573.669 143.311   1
  -2  -7   0 516.701 161.456   1
  -2  -7   0 548.317 131.739   2
   2  -7   0 659.184 107.811   3
  -2  -7   0 500.442 113.405   3
   2  -7   0 633.802 143.260   2
   2   7   0 545.918 99.7049   4
  -2   7   0 558.265 89.4424   4
  -2   7   0 571.933 117.633   3
   2  -7   1 566.710 173.405   1
  -2  -7  -1 384.895 182.081   1
  -2  -7  -1 10.2335 90.6677   3
  -2   7  -1 318.361 129.666   3
  -2  -7  -1 105.717 138.025   2
   2  -7   1 189.243 107.931   2
   2  -7   1 7.01441 93.4661   3
  -2   7  -1 105.820 84.9947   4
   2   7   1 152.479 85.6307   4
  -2  -7  -2 5672.57 326.009   1
   2  -7   2 5525.52 307.463   1
  -2  -7  -2 5357.41 339.092   2
   2  -7   2 5132.96 285.642   2
  -2  -7  -2 4968.95 218.818   3
  -2   7  -2 5119.43 291.140   3
   2   7   2 5439.59 227.794   4
  -2  -7  -3 5122.84 316.714   1
   2  -7   3 5093.30 291.335   1
  -2  -7  -3 4778.50 321.300   2
   2  -7   3 5147.15 282.160   2
   2   7   3 4758.62 216.086   4
  -2   7  -3 4884.88 307.888   3
  -2  -7  -3 4469.25 213.587   4
  -2  -7  -3 4460.18 197.532   3
   2  -7   4 3597.90 265.654   1
  -2  -7  -4 3117.91 280.373   2
  -2  -7  -4 3723.79 284.730   1
  -2   7  -4 3108.32 270.596   3
   2   7   4 3651.08 190.970   4
  -2  -7  -4 3023.98 153.848   3
  -2   7  -5 2527.44 279.606   3
  -2  -7  -5 2345.65 272.623   2
  -2  -7  -5 3341.19 285.613   1
   2  -7   5 2523.77 225.623   1
   2  -7   5 2371.15 165.414   6
  -2  -7  -5 2491.44 133.238   3
   2   7   5 2593.41 172.423   4
  -2   7  -6 3473.18 299.234   3
  -2  -7  -6 3397.33 148.295   3
  -2  -7  -6 3549.70 301.752   1
   2  -7   6 4008.22 276.348   1
  -2  -7  -6 3218.87 325.404   2
   2  -7   6 3265.85 176.522   6
   2   7   6 3722.55 209.327   4
  -2  -7  -7 6324.00 424.119   2
  -2  -7  -7 5854.10 200.734   3
   2  -7   7 6307.28 344.580   1
  -2  -7  -7 6035.37 374.519   1
  -2  -7  -7 5863.16 278.551   5
   2   7   7 6120.83 271.935   4
  -2   7  -7 6658.83 422.055   3
  -2  -7  -8 1891.06 129.225   3
  -2   7  -8 2086.48 309.031   3
  -2  -7  -8 1984.88 252.851   1
   2  -7   8 1910.62 225.453   1
  -2  -7  -8 1882.22 279.186   2
  -2  -7  -8 1849.92 168.515   5
   2   7   8 1722.33 163.721   4
  -2   7  -9 13407.0 616.001   3
  -2  -7  -9 12359.0 349.259   3
  -2  -7  -9 12912.3 629.392   2
  -2  -7  -9 13194.9 461.748   5
  -2  -7  -9 14021.1 584.073   1
   2  -7   9 13523.0 543.439   1
  -2  -7 -10 34.5327 100.307   3
  -2   7 -10 127.886 265.414   3
  -2  -7 -10-0.70427 98.8627   5
   2  -7  10 93.5653 181.104   1
  -2  -7 -10 302.090 236.656   2
  -2  -7 -10 568.753 237.368   1
  -2  -7 -11 6336.39 481.752   2
  -2  -7 -11 5645.46 252.709   3
  -2   7 -11 6096.39 490.818   3
  -2  -7 -11 5809.88 317.185   5
  -2  -7 -11 6254.72 435.532   1
   2  -7  11 5344.82 364.077   1
  -2   7 -12 5608.52 478.991   3
  -2  -7 -12 5765.86 457.689   2
  -2  -7 -12 5451.66 259.456   3
  -2  -7 -12 5135.52 304.022   5
   2  -7  12 5440.13 370.865   1
  -2   7 -13 4891.32 437.375   3
  -2  -7 -13 4415.24 294.719   5
   2   7  13 4207.13 338.853   7
  -2  -7 -13 4840.34 443.451   2
   2  -7  13 4529.62 376.033   1
  -2   7 -14 1222.38 328.088   3
  -2  -7 -14 1596.69 204.038   5
   2   7  14 1444.64 241.479   7
   2  -7  14 1681.81 270.855   1
  -2  -7 -14 1609.96 311.750   2
  -2   7 -15 3936.60 458.345   3
  -2  -7 -15 3719.91 299.254   5
   2   7  15 3660.01 336.898   7
   2  -7  15 4533.14 392.335   1
  -2  -7 -15 4012.63 428.557   2
  -2   7 -16 866.483 332.035   3
   2   7  16 1147.99 231.257   7
  -2  -7 -16 693.573 169.434   5
  -2  -7 -16 749.862 281.290   2
   2  -7  16 1002.63 278.230   1
  -2   7 -17 2206.88 416.515   3
   2   7  17 1945.08 271.425   7
  -2  -7 -17 1828.06 235.759   5
   2  -7  17 2233.33 320.355   1
  -2  -7 -17 1530.46 294.589   2
  -2   7 -18 195.433 292.154   3
  -2  -7 -18 341.050 161.292   5
   2   7  18 385.217 182.642   7
  -2  -7 -18 16.1807 225.072   2
   2  -7  18 73.1017 210.313   1
  -2   7 -19 191.051 315.252   3
  -2  -7 -19-41.7927 135.958   5
   2   7  19 30.6502 165.717   7
  -2  -7 -19 162.391 271.255   2
   2  -7  19 434.518 247.409   1
  -2   7 -20 421.488 322.236   3
   2   7  20 616.127 223.981   7
   2  -7  20 363.678 253.467   1
  -2  -7 -20 366.736 287.475   2
   2   7  21 410.204 219.490   7
   2  -7  21-72.3930 246.781   1
  -2  -7 -21-23.2510 240.794   2
   2   8 -21 79.6279 357.562   3
   2  -8 -21 241.532 171.193   5
  -2  -8  21 575.398 299.755   1
   2  -8 -21 147.651 221.759   2
   2   8 -20 741.953 381.203   3
   2  -8 -20 612.648 197.494   5
  -2   8  20 650.597 210.660   7
  -2  -8  20 845.133 290.941   1
   2  -8 -20 476.424 272.637   2
   2   8 -19 531.617 354.278   3
  -2   8  19 604.041 196.908   7
   2  -8 -19 399.757 166.638   5
   2  -8 -19 775.572 270.986   2
  -2  -8  19 260.015 229.285   1
   2   8 -18 3062.15 450.312   3
  -2   8  18 3002.80 309.373   7
   2  -8 -18 2511.98 283.828   5
  -2  -8  18 2807.90 373.805   1
   2  -8 -18 3087.66 391.755   2
   2   8 -17 1736.95 382.260   3
   2  -8 -17 1041.86 199.144   5
  -2   8  17 1543.45 245.229   7
   2  -8 -17 1017.80 263.787   2
  -2  -8  17 1251.70 275.183   1
   2   8 -16 1192.94 366.856   3
   2  -8 -16 1080.00 205.185   5
  -2   8  16 939.090 210.720   7
  -2  -8  16 713.486 217.812   1
   2  -8 -16 878.745 236.443   2
   2   8 -15 338.611 277.777   3
  -2   8  15 365.462 183.450   7
   2  -8 -15 78.4213 120.205   5
   2  -8 -15 445.391 226.150   2
  -2  -8  15 450.171 242.276   1
   2   8 -14 315.258 284.826   3
   2  -8 -14 223.073 140.355   5
  -2  -8  14 304.357 217.819   1
   2  -8 -14 337.367 200.735   2
   2   8 -13 705.241 290.142   3
   2  -8 -13 853.648 167.685   5
   2  -8 -13 798.231 237.595   2
  -2  -8  13 616.193 206.229   1
   2   8 -12 1.22321 245.595   3
   2  -8 -12-94.0089 130.830   5
  -2  -8  12-249.156 185.496   1
   2  -8 -12 73.8199 191.321   2
   2  -8 -11 201.374 204.767   2
   2   8 -11-258.872 260.001   3
   2  -8 -11 196.544 114.195   5
  -2  -8  11-201.231 186.986   1
   2  -8 -11-414.598 221.002   1
   2  -8 -10 474.983 224.880   2
   2   8 -10 520.780 278.528   3
   2  -8 -10-14.5838 114.514   5
   2  -8 -10-1.72583 178.878   1
  -2  -8  10 35.5901 173.656   1
   2  -8  -9 1142.19 233.758   2
   2   8  -9 1618.45 290.221   3
   2  -8  -9 1692.86 196.250   5
   2  -8  -9 1188.28 223.736   1
  -2  -8   9 1736.18 245.942   1
   2  -8  -8 4049.64 334.790   1
  -2  -8   8 3160.47 306.399   1
   2  -8  -8 3277.70 332.450   2
   2   8  -8 3309.55 364.244   3
  -2  -8   7 537.259 183.639   1
   2  -8  -7 802.562 212.826   1
   2  -8  -7 872.926 225.750   2
   2   8  -7 1178.50 249.410   3
   2  -8  -7 643.670 84.1024   4
   2  -8  -6 70.2148 173.349   1
  -2  -8   6-19.5935 166.246   1
   2  -8  -6 132.087 172.323   2
   2   8  -6 22.1368 199.462   3
   2  -8  -5 323.066 158.858   1
  -2  -8   5 278.403 162.883   1
  -2  -8   5 281.150 101.011   2
   2  -8  -5 59.7594 146.636   2
   2   8  -5 101.700 134.220   4
  -2   8   5 244.032 63.1312   4
   2   8  -5 43.1484 165.022   3
   2  -8  -4 1884.68 218.180   1
  -2  -8   4 1760.73 240.477   1
  -2  -8   4 1533.98 169.183   2
   2  -8  -4 1937.20 243.782   2
  -2   8   4 1550.46 103.376   4
   2   8  -4 1995.74 196.059   4
  -2  -8   3 54.7252 177.652   1
   2  -8  -3 237.800 158.562   1
  -2  -8   3 161.676 109.175   2
   2  -8  -3 36.0960 46.2908   3
   2  -8  -3 156.268 145.072   2
  -2   8   3-8.96503 55.8651   4
   2   8  -3 126.680 111.215   4
  -2  -8   2 13089.9 526.549   1
   2  -8  -2 13343.7 498.763   1
   2  -8  -2 12588.1 533.609   2
  -2  -8   2 13299.8 495.608   2
   2  -8  -2 12233.3 313.846   3
  -2   8   2 12669.6 330.195   4
   2   8  -2 12845.9 429.617   4
  -2  -8   1 9703.01 437.287   1
   2  -8  -1 8711.49 398.869   1
   2  -8  -1 8644.45 429.143   2
  -2  -8   1 8560.62 409.609   2
   2  -8  -1 8481.59 278.205   3
  -2   8   1 8604.63 273.742   4
   2   8  -1 8755.40 334.420   4
   2  -8   0 19854.9 629.942   1
  -2  -8   0 19466.6 652.486   1
   2  -8   0 19417.8 655.016   2
  -2  -8   0 18725.7 529.430   3
   2  -8   0 18848.6 494.623   3
  -2  -8   0 19915.7 659.784   2
  -2   8   0 19764.3 481.480   4
   2   8   0 19770.4 525.700   4
  -2  -8  -1 19229.4 629.043   1
   2  -8   1 19104.0 604.094   1
   2  -8   1 18220.4 617.574   2
  -2  -8  -1 18247.2 637.634   2
  -2  -8  -1 16854.8 478.314   3
   2   8   1 17858.2 486.731   4
  -2   8  -1 17650.1 527.924   3
  -2   8  -1 17495.3 474.010   4
  -2  -8  -2 6531.71 372.531   1
   2  -8   2 7722.82 379.451   1
  -2  -8  -2 6719.59 262.887   3
   2  -8   2 7058.82 366.396   2
  -2  -8  -2 6853.61 401.128   2
  -2   8  -2 7024.65 295.008   4
  -2   8  -2 6818.47 340.560   3
   2   8   2 6780.40 270.980   4
  -2  -8  -3 720.072 210.280   1
   2  -8   3 740.032 171.239   1
  -2  -8  -3 556.367 171.909   2
   2  -8   3 824.072 150.882   2
  -2   8  -3 490.580 178.513   3
  -2  -8  -3 749.697 109.317   3
   2   8   3 682.347 108.906   4
   2  -8   4 39.1210 139.959   1
  -2  -8  -4 24.2841 165.396   1
  -2  -8  -4 68.3674 161.384   2
  -2   8  -4 110.350 174.137   3
  -2  -8  -4 64.2934 80.4090   3
   2   8   4-5.07833 80.3888   4
  -2  -8  -5 619.933 190.331   1
   2  -8   5 487.432 178.221   1
  -2   8  -5 757.182 238.726   3
  -2  -8  -5 472.350 79.7619   3
  -2  -8  -5 648.588 205.227   2
   2   8   5 484.766 107.534   4
   2  -8   6 5560.06 348.589   1
  -2  -8  -6 5271.75 382.912   1
  -2  -8  -6 5163.87 167.596   3
  -2  -8  -6 5181.30 393.877   2
  -2   8  -6 4974.36 370.427   3
   2   8   6 5054.74 248.560   4
  -2  -8  -6 4412.87 174.725   3
   2  -8   7 1339.22 230.778   1
  -2  -8  -7 2074.45 282.700   1
  -2  -8  -7 1522.89 280.122   2
  -2  -8  -7 1315.02 95.4870   3
  -2   8  -7 1383.37 263.341   3
   2   8   7 1754.77 167.237   4
  -2  -8  -8 4341.90 351.581   1
  -2  -8  -8 4095.27 381.944   2
   2  -8   8 3840.35 305.509   1
  -2  -8  -8 3823.79 147.479   3
  -2   8  -8 4137.96 379.649   3
   2   8   8 4002.25 233.713   4
  -2   8  -9 302.055 253.013   3
  -2  -8  -9 193.497 112.755   5
   2  -8   9 385.532 188.789   1
  -2  -8  -9-99.6853 216.306   2
  -2  -8  -9 358.276 222.649   1
  -2   8 -10 1623.76 312.533   3
  -2  -8 -10 1606.86 186.620   5
   2  -8  10 1606.92 274.910   1
  -2  -8 -10 1495.71 309.148   2
  -2  -8 -10 2241.56 318.541   1
  -2   8 -11 4263.10 427.300   3
  -2  -8 -11 4208.35 275.449   5
  -2  -8 -11 3949.40 404.242   2
  -2  -8 -11 4144.34 369.748   1
   2  -8  11 3782.12 318.743   1
  -2   8 -12 1281.91 332.516   3
  -2  -8 -12 1435.55 178.388   5
  -2  -8 -12 1011.39 239.362   1
   2  -8  12 1561.53 260.127   1
  -2  -8 -12 1779.71 332.364   2
  -2   8 -13 654.181 306.904   3
  -2  -8 -13 1113.08 169.064   5
   2  -8  13 774.222 233.079   1
  -2  -8 -13 1049.21 280.509   2
  -2   8 -14 2417.67 359.427   3
  -2  -8 -14 1950.78 213.755   5
   2   8  14 2460.30 308.600   7
  -2  -8 -14 1987.31 331.603   2
   2  -8  14 1746.65 272.930   1
  -2   8 -15 678.217 314.218   3
   2   8  15 689.885 202.087   7
  -2  -8 -15 737.677 163.533   5
  -2  -8 -15 960.406 272.321   2
   2  -8  15 731.012 235.861   1
  -2   8 -16 2683.35 425.084   3
  -2  -8 -16 3117.52 281.295   5
   2   8  16 3589.64 347.419   7
  -2  -8 -16 2906.38 380.560   2
   2  -8  16 3109.03 371.190   1
  -2   8 -17 1541.41 375.081   3
   2   8  17 1101.45 237.969   7
  -2  -8 -17 1314.93 323.234   2
   2  -8  17 2231.59 331.783   1
  -2   8 -18 1748.07 400.681   3
   2   8  18 1586.39 270.963   7
  -2  -8 -18 1204.50 302.579   2
   2  -8  18 1616.50 319.672   1
  -2   8 -19 222.775 333.883   3
   2   8  19-176.746 192.244   7
   2  -8  19 66.3210 228.941   1
  -2  -8 -19 134.434 249.649   2
  -2   8 -20-184.046 370.492   3
   2   8  20 99.5073 197.034   7
  -2  -8 -20 285.685 263.021   2
   2  -8  20 415.567 292.752   1
   2   9 -19 811.975 384.028   3
  -2   9  19 470.199 222.928   7
   2  -9 -19-80.2800 248.478   2
  -2  -9  19 308.745 263.605   1
   2   9 -18-65.1309 309.206   3
  -2   9  18-82.1004 187.698   7
   2  -9 -18 149.883 154.925   5
   2  -9 -18 159.216 236.723   2
  -2  -9  18 640.116 285.154   1
  -2   9  17-169.707 197.784   7
   2  -9 -17-220.533 146.819   5
  -2  -9  17 90.3747 236.417   1
   2  -9 -17-227.246 230.444   2
   2   9 -16 366.568 293.141   3
   2  -9 -16 493.473 263.108   2
   2  -9 -16 49.8850 131.405   5
  -2   9  16 189.068 185.910   7
  -2  -9  16 267.041 216.660   1
   2   9 -15 981.443 324.658   3
   2  -9 -15 1154.94 278.441   2
   2  -9 -15 759.347 160.509   5
  -2  -9  15 559.855 201.867   1
   2  -9 -14 579.734 238.586   2
   2   9 -14 982.625 300.890   3
   2  -9 -14 685.715 175.834   5
  -2  -9  14 601.189 216.757   1
   2  -9 -13 2294.13 321.885   2
   2   9 -13 2209.49 369.852   3
   2  -9 -13 1827.71 228.175   5
  -2  -9  13 2036.50 285.731   1
   2  -9 -12 175.812 203.214   2
   2   9 -12 241.616 262.844   3
   2  -9 -12-73.3557 120.007   5
   2  -9 -12-10.2879 196.519   1
  -2  -9  12-94.6926 181.753   1
   2   9 -11 161.880 241.581   3
   2  -9 -11-64.8028 186.193   2
  -2  -9  11 310.966 184.063   1
   2  -9 -11 231.881 184.117   1
   2  -9 -11 104.306 104.743   5
   2  -9 -10-102.596 171.451   1
  -2  -9  10-27.9498 175.126   1
   2  -9 -10 23.1367 211.009   2
   2   9 -10 18.4182 226.446   3
  -2  -9   9-11.1613 167.306   1
   2  -9  -9 12.3620 192.196   1
   2  -9  -9 108.684 181.096   2
   2   9  -9 256.842 209.947   3
  -2  -9   8 504.452 198.894   1
   2  -9  -8 225.268 173.932   1
   2  -9  -8 589.969 194.511   2
   2   9  -8 564.624 219.034   3
  -2  -9   7 1908.38 257.414   1
   2  -9  -7 2288.83 275.799   1
   2  -9  -7 1931.69 274.411   2
   2   9  -7 1800.16 278.827   3
   2   9  -7 1822.83 236.520   4
  -2  -9   6 1726.15 251.768   1
   2  -9  -6 1602.88 238.883   1
   2  -9  -6 2056.40 299.407   2
   2   9  -6 1839.94 219.687   4
   2   9  -6 1672.57 267.261   3
   2  -9  -5 9711.47 470.891   1
  -2  -9   5 9381.30 467.184   1
   2  -9  -5 9027.30 498.786   2
  -2  -9   5 8543.06 398.631   2
  -2   9   5 8735.82 254.361   4
   2   9  -5 9078.24 411.793   4
   2  -9  -4 2386.39 289.948   1
  -2  -9   4 1966.47 250.924   1
  -2  -9   4 1814.14 201.619   2
   2  -9  -4 1590.03 254.141   2
  -2   9   4 1702.23 111.503   4
   2   9  -4 1635.62 199.258   4
   2  -9  -3 1028.96 224.208   1
   2  -9  -3 645.869 194.832   2
  -2  -9   3 761.363 156.190   2
   2   9  -3 694.999 155.105   4
  -2   9   3 607.544 86.8327   4
  -2  -9   2 2595.55 287.645   1
   2  -9  -2 2625.64 275.655   1
   2  -9  -2 2477.92 263.781   2
  -2  -9   2 2285.72 228.235   2
  -2   9   2 2562.28 147.162   4
   2   9  -2 2555.20 204.349   4
   2  -9  -1 2015.20 231.103   1
  -2  -9   1 2177.97 273.715   1
   2  -9  -1 1790.00 230.041   2
  -2  -9   1 1474.95 212.824   2
  -2   9   1 1602.17 131.676   4
   2   9  -1 1674.72 175.317   4
  -2  -9   0 3679.02 332.345   1
   2  -9   0 3622.89 294.736   1
  -2  -9   0 3533.11 304.455   2
   2  -9   0 3687.36 300.738   2
   2   9   0 3046.73 208.272   4
  -2   9   0 3289.43 189.839   4
   2  -9   1 84.9132 169.814   1
  -2  -9  -1 236.414 184.873   1
  -2  -9  -1 101.239 167.551   2
   2  -9   1-95.8344 145.835   2
  -2   9  -1 275.693 108.866   4
   2   9   1 223.495 102.291   4
   2  -9   2 9173.61 447.757   1
  -2  -9  -2 8584.67 450.021   1
   2  -9   2 8564.71 422.444   2
  -2  -9  -2 8389.41 472.400   2
  -2   9  -2 8716.53 392.192   3
   2   9   2 8697.52 322.095   4
  -2   9  -2 8625.98 334.993   4
  -2  -9  -3 16116.3 642.676   1
   2  -9   3 17077.3 615.746   1
   2  -9   3 16157.6 591.367   2
  -2  -9  -3 16997.8 672.614   2
  -2   9  -3 15790.2 574.577   3
  -2   9  -3 16622.5 509.617   4
   2   9   3 16381.5 468.851   4
   2  -9   4 655.962 195.670   1
  -2  -9  -4 1232.54 233.322   1
  -2   9  -4 763.500 215.849   3
  -2  -9  -4 1235.96 239.250   2
   2   9   4 917.856 125.646   4
  -2   9  -4 793.858 159.944   4
  -2  -9  -5 3932.42 356.414   1
   2  -9   5 3755.68 315.222   1
  -2  -9  -5 3969.53 371.092   2
  -2   9  -5 3892.80 350.011   3
   2   9   5 4055.71 224.669   4
   2  -9   6 2976.67 276.461   1
  -2  -9  -6 3082.34 307.912   1
  -2  -9  -6 2807.14 315.933   2
  -2   9  -6 2831.30 321.610   3
   2   9   6 2924.61 194.371   4
   2  -9   7-25.6110 150.007   1
  -2  -9  -7 20.7498 195.316   1
  -2   9  -7 47.7251 216.816   3
  -2  -9  -7 70.0787 202.510   2
   2   9   7-94.0627 94.1239   4
   2  -9   8 8204.35 448.529   1
  -2  -9  -8 8488.57 489.450   1
  -2  -9  -8 7620.41 511.928   2
  -2   9  -8 7847.63 514.534   3
   2   9   8 8366.37 341.204   4
  -2   9  -9-155.219 246.544   3
   2  -9   9 86.7888 168.413   1
  -2  -9  -9-102.846 197.668   1
  -2  -9  -9 196.660 191.529   2
  -2   9 -10 948.469 275.262   3
   2  -9  10 1585.21 248.439   1
  -2  -9 -10 1353.89 269.974   2
  -2  -9 -10 946.246 245.470   1
  -2   9 -11 1298.13 309.673   3
  -2  -9 -11 1113.59 165.028   5
  -2  -9 -11 719.532 252.751   2
   2  -9  11 1051.90 225.095   1
  -2  -9 -11 1057.35 270.333   1
  -2   9 -12 175.006 262.519   3
  -2  -9 -12 215.750 111.824   5
  -2  -9 -12 730.134 249.667   1
   2  -9  12 270.041 175.453   1
  -2  -9 -12 86.4957 201.105   2
  -2   9 -13 1672.91 370.520   3
  -2  -9 -13 1183.81 177.976   5
   2  -9  13 409.627 219.561   1
  -2  -9 -13 833.513 269.836   2
  -2   9 -14 333.451 297.114   3
  -2  -9 -14-33.7796 118.594   5
   2  -9  14-7.06719 216.478   1
  -2  -9 -14 95.6393 211.098   2
  -2   9 -15-216.842 326.777   3
   2   9  15-141.931 180.500   7
  -2  -9 -15 32.4931 232.277   2
   2  -9  15 205.070 197.397   1
  -2   9 -16 36.4224 315.934   3
   2   9  16-165.857 200.442   7
  -2  -9 -16-221.606 244.958   2
   2  -9  16-354.312 244.086   1
  -2   9 -17 252.023 302.338   3
   2   9  17 324.661 200.250   7
  -2  -9 -17 49.1862 229.450   2
   2  -9  17-305.589 239.677   1
  -2   9 -18-287.894 333.455   3
   2   9  18-349.902 201.074   7
   2  -9  18 30.0258 226.835   1
  -2  -9 -18 385.557 260.214   2
   2 -10 -18 170.442 219.610   2
  -2  10  18 231.606 192.686   7
  -2 -10  18 753.589 294.956   1
   2 -10 -17 1099.62 290.041   2
   2  10 -17 1216.47 369.239   3
  -2  10  17 1062.36 255.809   7
  -2 -10  17 604.024 226.588   1
   2  10 -16 30.8833 267.832   3
   2 -10 -16 37.1754 215.580   2
  -2 -10  16 95.4806 221.392   1
  -2  10  16-9.41194 186.238   7
   2 -10 -16 207.367 155.384   5
   2 -10 -15 924.865 272.357   2
  -2 -10  15 771.036 267.685   1
   2 -10 -15 321.108 142.106   5
   2  10 -15 616.479 297.722   3
   2 -10 -14 2411.53 360.399   2
  -2 -10  14 1900.49 303.808   1
   2 -10 -14 2243.55 258.211   5
   2  10 -14 2048.34 343.074   3
  -2 -10  13-21.5273 199.834   1
   2 -10 -13 125.116 198.679   2
   2  10 -13-500.958 281.144   3
   2 -10 -12 1564.76 289.492   1
  -2 -10  12 1751.31 275.542   1
   2 -10 -12 1462.42 281.985   2
   2  10 -12 1268.17 290.759   3
   2 -10 -11 487.646 240.710   1
  -2 -10  11 131.175 182.694   1
   2 -10 -11 209.993 192.395   2
   2  10 -11 117.913 228.089   3
   2 -10 -10 626.210 242.873   1
  -2 -10  10 71.1396 178.632   1
   2 -10 -10 326.779 207.785   2
   2  10 -10 498.780 251.094   3
   2 -10  -9 157.183 197.816   1
  -2 -10   9 354.769 178.004   1
   2 -10  -9 56.1850 185.815   2
   2  10  -9 235.891 206.957   3
   2 -10  -8 172.453 178.047   1
  -2 -10   8 130.478 184.812   1
   2 -10  -8 233.046 213.730   2
   2  10  -8 122.921 215.230   3
   2  10  -8 48.2865 159.788   4
  -2 -10   7 3.75274 167.938   1
   2 -10  -7 151.718 178.555   1
   2 -10  -7 181.931 168.645   2
   2  10  -7-20.7502 154.656   4
   2 -10  -6 4547.08 353.327   1
  -2 -10   6 3797.42 329.595   1
   2 -10  -6 4116.21 372.838   2
   2  10  -6 4007.79 303.254   4
  -2 -10   5 222.592 181.890   1
   2 -10  -5 210.371 167.681   1
   2 -10  -5 297.313 178.689   2
  -2 -10   5 223.572 120.916   2
   2  10  -5-32.1421 135.051   4
   2 -10  -4 8653.11 469.502   1
  -2 -10   4 10772.7 528.331   1
  -2 -10   4 9156.20 445.697   2
   2 -10  -4 9727.77 537.011   2
   2  10  -4 9940.43 424.740   4
   2 -10  -3 570.557 192.877   1
  -2 -10   3 235.756 179.107   1
   2 -10  -3 519.579 188.673   2
  -2 -10   3 389.966 139.663   2
   2  10  -3 74.8478 117.369   4
   2 -10  -2 183.026 173.996   1
  -2 -10   2-114.223 165.361   1
   2 -10  -2 53.0995 172.170   2
  -2 -10   2 123.843 142.545   2
   2  10  -2 114.784 111.095   4
   2 -10  -1 3060.96 298.910   1
  -2 -10   1 2828.92 302.390   1
   2 -10  -1 2840.04 281.336   2
  -2 -10   1 2660.93 267.109   2
   2  10  -1 2958.01 220.191   4
  -2  10   1 2794.53 164.304   4
   2 -10   0-71.1146 184.880   1
  -2 -10   0 446.567 199.537   1
   2 -10   0 72.2000 132.839   2
  -2 -10   0 360.972 139.807   2
   2  10   0 326.801 103.923   4
  -2  10   0 474.340 96.3045   4
   2 -10   1 381.732 164.297   1
  -2 -10  -1 423.934 192.081   1
   2 -10   1 739.140 190.379   2
  -2 -10  -1 505.936 172.731   2
  -2  10  -1 474.949 109.309   4
   2  10   1 468.765 106.371   4
   2 -10   2 15.8540 154.386   1
  -2 -10  -2 160.513 223.892   1
  -2 -10  -2 301.865 187.371   2
   2 -10   2 26.6030 130.791   2
   2  10   2 193.305 100.379   4
  -2  10  -2 86.8574 104.553   4
   2 -10   3 44.1102 169.390   1
  -2 -10  -3 28.8963 181.740   1
   2 -10   3 123.390 128.505   2
  -2 -10  -3 182.329 166.606   2
  -2  10  -3-140.521 115.749   4
   2  10   3-14.1351 89.0002   4
  -2 -10  -4 4128.36 363.850   1
   2 -10   4 3948.06 342.451   1
  -2 -10  -4 3564.00 347.463   2
   2  10   4 3988.53 222.774   4
  -2  10  -4 3681.95 314.791   3
  -2  10  -4 3261.07 240.011   4
  -2 -10  -5 1530.23 262.030   1
   2 -10   5 1516.49 232.364   1
  -2 -10  -5 1501.47 269.385   2
  -2  10  -5 1789.36 253.582   3
   2  10   5 1585.62 150.196   4
  -2  10  -5 1230.78 178.867   4
  -2  10  -6 1545.90 266.685   3
  -2 -10  -6 1622.23 270.255   2
  -2 -10  -6 1369.03 244.358   1
   2 -10   6 1461.16 223.415   1
  -2 -10  -7-233.572 200.278   2
  -2  10  -7 164.117 211.774   3
   2 -10   7 168.963 169.382   1
  -2 -10  -7 235.780 201.861   1
  -2  10  -8 648.166 238.139   3
  -2 -10  -8 1040.57 253.778   2
   2 -10   8 1152.81 226.211   1
  -2 -10  -8 1052.09 253.234   1
  -2  10  -9 227.507 244.610   3
  -2 -10  -9 352.228 233.862   2
   2 -10   9 354.816 165.178   1
  -2 -10  -9 327.125 206.564   1
  -2 -10 -10 2939.68 376.873   2
  -2  10 -10 2456.98 366.412   3
   2 -10  10 2586.41 302.849   1
  -2 -10 -10 2436.71 327.582   1
  -2 -10 -11 511.657 229.491   2
  -2  10 -11 258.159 270.048   3
   2 -10  11 934.790 234.091   1
  -2 -10 -11 183.160 217.627   1
  -2  10 -12 4246.78 463.316   3
  -2 -10 -12 4302.29 432.280   2
  -2 -10 -12 3837.10 402.188   1
   2 -10  12 3983.24 356.255   1
  -2  10 -13 685.376 314.655   3
  -2 -10 -13 46.1043 211.949   2
   2 -10  13 169.542 198.677   1
  -2  10 -14 2270.59 404.187   3
  -2 -10 -14 1729.77 326.795   2
   2 -10  14 1642.11 292.081   1
  -2  10 -15-366.781 298.951   3
   2  10  15 406.313 229.302   7
  -2 -10 -15 288.506 266.315   2
   2 -10  15 440.851 218.513   1
  -2  10 -16-237.042 315.367   3
   2  10  16 459.775 228.210   7
  -2 -10 -16-96.1501 219.545   2
   2 -10  16 196.351 225.635   1
  -2  10 -17-268.299 345.027   3
  -2 -10 -17 201.992 228.565   2
   2 -10  17-193.582 227.873   1
   2  10  17-406.944 190.213   7
  -2 -11  16 1325.83 321.098   1
   2 -11 -16 901.423 268.724   2
   2  11 -16 1202.16 337.186   3
  -2 -11  15 176.428 215.884   1
   2 -11 -15 174.361 206.372   2
   2  11 -15 560.063 313.112   3
  -2 -11  14 978.151 273.988   1
   2 -11 -14 742.462 261.164   2
   2  11 -14 1042.20 337.358   3
  -2 -11  13 121.090 206.496   1
   2 -11 -13 174.097 238.413   2
   2  11 -13 28.7898 260.331   3
  -2 -11  12 746.108 227.288   1
   2 -11 -12 470.243 232.540   1
   2 -11 -12 634.625 247.607   2
   2  11 -12 91.5753 248.078   3
   2 -11 -11 297.580 216.228   1
  -2 -11  11 339.048 192.701   1
   2 -11 -11 393.550 202.438   2
   2  11 -11 595.491 192.011   4
   2  11 -11 948.407 270.544   3
   2 -11 -10 703.837 230.255   1
  -2 -11  10 1439.46 277.559   1
   2 -11 -10 1723.57 303.883   2
   2  11 -10 1494.47 312.019   3
   2  11 -10 1060.34 221.929   4
   2 -11  -9 1944.38 293.598   1
  -2 -11   9 1431.56 254.260   1
   2 -11  -9 1514.11 284.744   2
   2  11  -9 1474.40 231.899   4
   2 -11  -8 770.495 229.638   1
  -2 -11   8 771.638 218.661   1
   2 -11  -8 475.691 185.394   2
   2  11  -8 661.968 193.301   4
  -2 -11   7-127.157 190.574   1
   2 -11  -7 443.556 215.698   1
   2 -11  -7 116.918 189.423   2
   2  11  -7-114.989 169.801   4
   2 -11  -6 1043.31 247.058   1
  -2 -11   6 1544.95 266.971   1
   2 -11  -6 1033.10 230.004   2
   2  11  -6 721.003 171.868   4
   2 -11  -5 685.553 240.195   1
  -2 -11   5 175.237 202.594   1
  -2 -11   5 26.6591 115.275   2
   2 -11  -5 452.376 226.880   2
   2  11  -5 187.414 141.218   4
  -2 -11   4 265.726 220.157   1
   2 -11  -4-51.2461 189.813   1
   2 -11  -4-200.516 199.505   2
  -2 -11   4 180.699 134.531   2
   2  11  -4 25.2621 124.373   4
   2 -11  -3 1865.70 263.222   1
  -2 -11   3 1741.43 291.114   1
   2 -11  -3 1948.24 272.428   2
  -2 -11   3 1847.92 233.328   2
   2  11  -3 1581.10 184.557   4
   2 -11  -2-42.8461 190.852   1
  -2 -11   2 269.965 188.467   1
  -2 -11   2 224.058 171.217   2
   2 -11  -2 360.057 182.472   2
   2  11  -2 185.437 117.158   4
   2 -11  -1-89.7592 166.968   1
  -2 -11   1 274.730 168.727   2
   2 -11  -1 190.584 155.950   2
   2  11  -1 320.799 112.979   4
   2 -11   0 254.760 189.458   1
  -2 -11   0 324.292 217.249   1
   2 -11   0 604.168 200.778   2
  -2 -11   0 320.364 175.407   2
   2  11   0-74.1644 97.6355   4
  -2 -11  -1 65.6014 177.397   1
   2 -11   1 150.028 205.976   1
  -2 -11  -1-141.399 145.837   2
   2 -11   1 70.7197 173.480   2
  -2 -11  -2 256.536 202.544   1
   2 -11   2 304.779 173.821   1
  -2 -11  -2 555.258 185.566   2
   2 -11   2 629.816 169.594   2
  -2 -11  -3 760.165 221.275   1
   2 -11   3 524.790 198.910   1
   2 -11   3 367.243 149.365   2
  -2 -11  -3 362.234 185.723   2
  -2 -11  -4 567.855 230.850   1
   2 -11   4 351.786 189.358   1
  -2 -11  -4 574.305 207.720   2
  -2  11  -4 181.252 114.049   4
  -2 -11  -5 552.741 239.256   1
   2 -11   5 469.549 200.576   1
  -2 -11  -5 456.536 175.626   2
  -2  11  -5 433.968 178.306   3
  -2  11  -5 486.887 149.618   4
   2 -11   6 163.197 176.233   1
  -2 -11  -6 39.5391 191.889   1
  -2 -11  -6-87.5194 168.051   2
  -2  11  -6-114.038 189.025   3
  -2  11  -6-310.608 153.876   4
  -2 -11  -7-108.588 206.419   1
   2 -11   7 186.913 186.525   1
  -2 -11  -7 1.20539 187.261   2
  -2  11  -7 5.19605 141.215   4
  -2  11  -7-96.9937 205.178   3
   2 -11   8 1016.55 233.716   1
  -2 -11  -8 1006.16 253.534   1
  -2 -11  -8 783.736 246.665   2
  -2  11  -8 119.711 210.166   3
   2 -11   9 370.709 207.422   1
  -2 -11  -9 453.154 225.969   1
  -2  11  -9 490.719 237.367   3
  -2 -11  -9 129.265 195.135   2
  -2 -11 -10 1906.59 317.441   1
   2 -11  10 1882.29 275.018   1
  -2 -11 -10 1950.71 332.439   2
  -2  11 -10 2286.65 344.859   3
   2 -11  11 483.428 221.516   1
  -2 -11 -11-233.558 240.611   1
  -2 -11 -11 18.1705 194.544   2
  -2  11 -11 94.3902 250.866   3
   2 -11  12 477.818 228.459   1
  -2 -11 -12 141.687 221.919   2
  -2  11 -12-78.8502 261.291   3
  -2 -11 -13 2.23881 228.114   1
   2 -11  13 347.981 240.695   1
  -2 -11 -13 4.84028 213.857   2
  -2  11 -13-195.649 273.886   3
   2 -11  14 26.5744 205.605   1
  -2 -11 -14-479.020 269.112   2
  -2  11 -14-55.0252 276.277   3
   2 -11  15-240.707 211.421   1
  -2 -11 -15-48.2591 235.426   2
  -2  11 -15 445.872 340.342   3
  -2 -12  14 310.312 252.511   1
   2 -12 -14 289.630 209.908   2
   2  12 -14 13.4166 250.374   3
  -2 -12  13-319.552 267.142   1
   2 -12 -13 177.503 234.570   2
   2  12 -13 9.11263 225.119   4
   2 -12 -12 373.709 245.657   1
  -2 -12  12 157.935 208.956   1
   2 -12 -12 347.969 237.988   2
   2  12 -12 19.9582 217.999   4
  -2 -12  11 262.274 209.822   1
   2 -12 -11 447.193 231.148   1
   2 -12 -11 153.388 225.073   2
   2  12 -11 90.6273 193.104   4
   2 -12 -10 399.383 240.690   1
  -2 -12  10 797.957 262.648   1
   2 -12 -10 397.331 210.327   2
   2  12 -10 831.574 221.887   4
   2 -12  -9 397.221 232.034   1
  -2 -12   9 439.363 226.393   1
   2 -12  -9 45.8906 201.107   2
   2  12  -9 277.405 174.039   4
  -2 -12   8 400.491 215.171   1
   2 -12  -8 95.6158 215.730   1
   2 -12  -8-17.4745 190.704   2
   2  12  -8 95.7743 148.782   4
   2 -12  -7 221.509 203.248   1
  -2 -12   7 289.353 218.814   1
   2 -12  -7 101.058 181.239   2
   2  12  -7 81.9328 145.228   4
  -2 -12   6 217.192 212.824   1
   2 -12  -6 584.273 217.863   1
   2 -12  -6 186.404 181.359   2
  -2 -12   5 125.136 197.336   1
   2 -12  -5 104.711 185.700   1
   2 -12  -5 169.440 164.048   2
   2 -12  -4 706.390 222.496   1
  -2 -12   4 923.096 254.084   1
  -2 -12   4 1124.03 199.167   2
   2 -12  -4 869.064 220.989   2
  -2 -12   3 408.959 206.314   1
   2 -12  -3 454.202 200.718   1
   2 -12  -3 732.050 209.446   2
  -2 -12   3 617.840 162.581   2
   2 -12  -2 720.212 217.396   1
  -2 -12   2 968.159 263.416   1
   2 -12  -2 750.974 208.538   2
  -2 -12   2 703.352 183.112   2
  -2 -12   1 911.640 223.981   1
   2 -12  -1 1532.39 284.067   1
   2 -12  -1 1232.95 237.661   2
  -2 -12   1 670.596 176.007   2
  -2 -12   0 3280.36 349.587   1
   2 -12   0 3504.71 353.262   1
  -2 -12   0 2966.00 321.797   2
   2 -12   0 2832.05 305.503   2
  -2 -12  -1 1077.02 265.453   1
   2 -12   1 960.683 233.984   1
  -2 -12  -1 878.854 218.088   2
   2 -12   1 1035.39 208.114   2
  -2 -12  -2 31.6680 204.290   1
   2 -12   2 148.284 175.664   1
  -2 -12  -2 248.332 190.377   2
   2 -12   2 562.990 188.785   2
   2 -12   3-78.9988 184.308   1
  -2 -12  -3 138.981 199.142   1
  -2 -12  -3-44.6517 176.267   2
   2 -12   4 409.170 211.949   1
  -2 -12  -4 138.153 204.472   1
  -2 -12  -4 67.6327 183.044   2
  -2 -12  -5 555.075 196.431   1
   2 -12   5 235.621 182.605   1
  -2 -12  -5 526.488 219.125   2
  -2 -12  -6 1674.46 281.969   1
   2 -12   6 1923.58 289.781   1
  -2 -12  -6 1191.48 257.750   2
   2 -12   7 419.832 205.684   1
  -2 -12  -7-261.823 213.236   1
  -2 -12  -7-21.4141 216.889   2
   2 -12   8 1378.43 272.769   1
  -2 -12  -8 1245.58 282.272   1
  -2 -12  -8 1057.06 272.166   2
  -2  12  -8 1213.44 270.000   3
  -2 -12  -9 543.963 258.390   1
   2 -12   9 465.586 222.689   1
  -2 -12  -9-120.492 206.729   2
  -2  12  -9 34.0737 227.821   3
  -2 -12 -10 18.2784 233.487   1
   2 -12  10 71.5601 190.577   1
  -2 -12 -10 193.494 228.633   2
  -2  12 -10-57.5331 242.659   3
  -2 -12 -11 287.078 242.032   1
   2 -12  11 153.045 198.172   1
  -2 -12 -11 517.999 246.911   2
  -2  12 -11 195.875 257.733   3
   2 -12  12 59.6349 191.524   1
  -2 -12 -12 494.246 249.009   1
  -2 -12 -12 213.154 233.778   2
  -2  12 -12 281.297 274.135   3
  -2 -12 -13 770.939 286.631   1
   2 -12  13 430.786 220.249   1
  -2 -12 -13 864.984 312.918   2
  -2  12 -13 792.284 312.577   3
   2 -13 -11-109.461 236.793   2
  -2 -13  11 82.5603 211.264   1
   2 -13 -11 146.335 238.047   1
   2 -13 -10-144.446 210.131   2
   2 -13 -10 113.982 238.012   1
  -2 -13  10 6.44216 216.920   1
   2 -13  -9 219.324 201.248   2
   2 -13  -9 676.401 246.625   1
  -2 -13   9 115.960 219.013   1
   2 -13  -8-311.122 237.002   2
   2 -13  -8 149.623 209.040   1
  -2 -13   8-4.60903 222.875   1
   2 -13  -7 156.658 191.150   2
   2 -13  -7 524.025 245.901   1
  -2 -13   7 339.061 226.438   1
   2 -13  -6 507.130 227.231   2
   2 -13  -6 1195.39 269.166   1
  -2 -13   6 767.491 262.217   1
   2 -13  -5 276.763 193.111   2
   2 -13  -5 65.2338 204.210   1
  -2 -13   5-56.9292 199.530   1
   2 -13  -4 475.610 208.910   2
  -2 -13   4 755.071 193.079   2
   2 -13  -4 540.936 230.214   1
  -2 -13   4 798.708 261.365   1
  -2 -13   3 157.600 153.567   2
   2 -13  -3 453.328 214.181   2
  -2 -13   3 46.7057 214.460   1
   2 -13  -3-63.5591 201.491   1
  -2 -13   2 479.336 191.108   2
   2 -13  -2 466.064 203.376   2
   2 -13  -2 576.073 232.688   1
  -2 -13   2 325.844 227.540   1
   2 -13  -1-116.378 194.335   2
  -2 -13   1 25.8178 144.969   2
  -2 -13   1 129.056 196.205   1
   2 -13  -1 486.830 226.007   1
  -2 -13   0 486.904 206.557   2
   2 -13   0 527.744 192.655   2
  -2 -13   0 834.143 256.662   1
  -2 -13  -1 1978.18 285.442   2
   2 -13   1 1971.65 271.532   2
  -2 -13  -1 1890.86 328.718   1
   2 -13   1 1993.50 299.497   1
  -2 -13  -2 196.556 201.999   2
   2 -13   2-56.0190 140.562   2
   2 -13   2-49.0402 222.534   1
  -2 -13  -2 48.1225 203.058   1
  -2 -13  -3 45.0564 181.252   2
   2 -13   3-348.735 211.858   1
  -2 -13  -3 381.906 237.024   1
  -2 -13  -4 648.348 233.846   2
  -2 -13  -4 596.260 235.392   1
   2 -13   4 988.092 255.634   1
  -2 -13  -5 82.1963 185.077   2
  -2 -13  -5-437.816 257.975   1
   2 -13   5 193.750 226.612   1
  -2 -13  -6 422.983 213.157   2
  -2 -13  -6 740.972 260.230   1
   2 -13   6 921.482 252.465   1
  -2 -13  -7-253.920 227.968   2
   2 -13   7 373.821 220.902   1
  -2 -13  -7-98.8826 220.167   1
  -2 -13  -8 30.7999 218.725   2
  -2 -13  -8 59.8304 230.541   1
   2 -13   8-191.633 208.923   1
  -2 -13  -9 595.059 240.845   2
   2 -13   9 596.732 237.911   1
  -2 -13  -9 55.4194 255.326   1
  -2 -13 -10 174.666 199.704   2
   2 -13  10-15.2310 216.470   1
   2 -14  -6 3.43903 181.269   2
  -2 -14   6 114.137 219.749   1
   2 -14  -6 513.585 251.490   1
   2 -14  -5 435.801 222.023   2
   2 -14  -5 834.542 267.769   1
  -2 -14   5 374.268 228.187   1
   2 -14  -4-143.387 179.605   2
  -2 -14   4 20.8117 217.921   1
   2 -14  -3 292.319 196.903   2
  -2 -14   3 78.2890 173.741   2
   2 -14  -3 210.765 235.434   1
  -2 -14   3 300.257 253.584   1
  -2 -14   2 767.667 216.823   2
   2 -14  -2 710.978 229.976   2
   2 -14  -2 1103.48 283.288   1
  -2 -14   2 802.337 259.798   1
  -2 -14   1 189.676 174.945   2
   2 -14  -1 374.366 190.304   2
   2 -14  -1 389.924 237.952   1
  -2 -14   1 759.001 257.223   1
   2 -14   0 82.4716 171.821   2
  -2 -14   0 58.6566 154.026   2
   2 -14   0 416.310 254.635   1
  -2 -14   0 433.320 233.393   1
  -2 -14  -1 948.701 238.413   2
   2 -14   1 635.045 212.050   2
  -2 -14  -1 1060.70 292.052   1
   2 -14   1 942.535 269.910   1
  -2 -14  -2 754.579 246.802   2
  -2 -14  -2 355.663 224.561   1
   2 -14   2 515.253 252.644   1
  -2 -14  -3 169.992 183.310   2
   2 -14   3 179.517 231.735   1
  -2 -14  -4 142.908 200.287   2
  -2 -14  -4-74.4619 216.643   1
   2 -14   4-5.85124 220.420   1
  -2 -14  -5 344.000 206.266   2
   2 -14   5 759.875 245.343   1
  -2 -14  -5 392.643 245.922   1
   3   0 -25 95.3118 302.543   3
   3   0 -24-187.980 319.159   3
   3   0 -23 223.816 296.470   3
   3   0 -22 348.574 275.359   3
   3   0 -21-88.1993 243.859   3
   3   0 -20-11.1436 249.682   3
   3   0 -19-728.835 276.310   3
  -3   0  19-400.782 184.371   6
   3   0 -18 1741.04 326.890   3
  -3   0  18 2042.26 247.909   6
   3   0 -17 258.782 247.784   3
  -3   0  17-393.170 174.653   6
   3   0 -16 13082.3 624.938   3
  -3   0  16 12501.3 485.436   6
   3   0 -15 68.5659 219.508   3
  -3   0  15-104.110 136.724   6
   3   0 -14 4597.33 355.259   3
  -3   0  14 4102.63 258.117   6
   3   0 -13-2.63766 190.192   3
  -3   0  13 65.2568 118.463   6
   3   0 -12 46405.3 1118.42   3
  -3   0  12 46348.4 998.120   6
   3   0 -11-69.2867 175.657   3
  -3   0  11 13.4503 102.092   6
   3   0 -10 37537.9 897.164   3
   3   0 -10 36015.4 803.165   7
  -3   0  10 37047.1 808.051   6
   3   0  -9-179.053 156.155   3
  -3   0   9-110.695 93.7236   6
   3   0  -9-48.7634 70.9803   7
  -3   0   8 69951.1 1348.08   3
   3   0  -8 71181.0 1353.44   3
  -3   0   8 69683.6 1277.05   6
   3   0  -8 67523.7 1255.18   7
  -3   0   7 91.8449 114.764   3
   3   0  -7-37.5401 132.115   3
  -3   0   7-67.2449 80.8967   6
   3   0  -7-1.72201 59.5219   7
  -3   0   6 260.526 121.851   3
   3   0  -6 218.413 136.782   3
   3   0  -6 188.058 62.0195   7
  -3   0   6 64.1145 74.6372   6
   3   0  -5 465.921 138.433   3
  -3   0   5 551.599 132.330   3
   3   0  -4 187408. 2985.45   7
  -3   0   4 187212. 3071.56   3
  -3   0   3 25.1176 51.5378   3
   3   0  -3-0.98638 27.9326   2
   3   0  -3 35.8123 54.3136   3
   3   0  -2 16928.4 342.276   5
   3   0  -1 259.415 29.2570   5
  -3   0   1 100.599 25.9746   4
  -3   0   0 49.2805 25.2449   7
   3   0   0 10.1417 25.4577   7
   3   0   0 46.1445 26.5516   4
  -3   0   0 19.3918 24.2006   4
  -3   0  -1 32.7710 28.7638   1
   3   0   1 87.9219 29.5910   1
   3   0   1 0.74480 33.6259   7
  -3   0  -1-9.69121 36.2767   7
   3   0   1 48.7674 34.1916   4
  -3   0  -1 84.1869 31.9665   4
  -3   0  -2 477014. 7084.25   3
  -3   0  -2 449876. 7089.63   7
   3   0   2 449915. 7069.35   4
  -3   0  -2 470049. 7075.27   4
  -3   0  -3 59.2665 86.3896   3
   3   0   3 146.022 80.1631   3
   3   0   3-13.6388 65.9295   7
  -3   0  -3 118.181 68.9233   7
  -3   0  -3 87.6543 63.0417   4
   3   0   4 2099.94 146.237   3
  -3   0  -4 2499.94 174.384   3
  -3   0  -4 1885.03 139.178   7
   3   0   4 2144.49 147.512   7
  -3   0  -4 2049.97 135.744   4
   3   0   5 150.868 102.043   3
  -3   0  -5-194.363 120.573   3
  -3   0  -5 21.6214 71.2866   6
   3   0   5-96.4176 82.4572   7
  -3   0  -5-86.1804 81.6372   7
  -3   0  -5 133.500 80.6961   4
   3   0   6 1289.84 138.627   3
  -3   0  -6 1141.92 157.976   3
   3   0   6 1255.91 133.985   7
  -3   0  -6 1239.66 110.944   6
  -3   0  -7-117.970 133.519   3
  -3   0  -7 9.11892 68.9443   6
   3   0   7-58.4175 95.0997   7
  -3   0  -8 196300. 3340.24   3
   3   0   8 200514. 3342.37   7
  -3   0  -9 55.4606 154.899   3
  -3   0  -9-17.2092 74.4560   6
   3   0   9-244.240 141.228   7
  -3   0 -10 51086.8 1134.57   3
  -3   0 -10 47551.8 979.520   6
  -3   0 -11-214.648 189.504   3
  -3   0 -12 404.150 201.393   3
  -3   0 -13 125.549 227.717   3
  -3   0 -14 7123.92 454.043   3
  -3   0 -15-182.789 248.913   3
  -3   0 -16 14676.4 671.329   3
  -3   0 -17-276.159 259.547   3
  -3   0 -18 822.138 286.326   3
  -3   0 -19 282.236 280.620   3
  -3   0 -20 835.118 308.079   3
  -3   0 -21 447.020 314.380   3
  -3   0 -22 472.635 317.772   3
  -3   0 -23 288.223 306.773   3
  -3   0 -24 2308.90 452.070   3
   3  -1 -25 326.282 287.762   3
   3   1 -25-165.594 288.932   3
   3  -1 -24-58.6759 278.501   3
   3   1 -24 712.280 331.207   3
   3  -1 -23 339.925 303.766   3
   3   1 -23 183.152 276.098   3
   3   1 -22 188.696 277.329   3
   3  -1 -22-43.5476 249.511   3
   3   1 -21 2248.82 375.291   3
   3  -1 -21 3541.17 402.826   3
   3   1 -20 1564.56 328.805   3
   3  -1 -20 2078.80 327.659   3
  -3  -1  19 6417.59 349.485   6
  -3   1  19 6374.57 405.887   6
   3  -1 -19 6914.70 485.881   3
   3   1 -19 6595.98 505.637   3
   3  -1 -18 7142.29 476.657   3
  -3   1  18 5980.15 378.909   6
  -3  -1  18 6360.33 333.962   6
   3   1 -18 6549.92 486.254   3
   3  -1 -17 13112.6 611.114   3
   3   1 -17 13510.4 655.840   3
  -3  -1  17 12702.5 465.903   6
  -3   1  17 12155.7 527.585   6
   3  -1 -16 1028.40 250.545   3
   3   1 -16 1142.24 288.039   3
  -3  -1  16 1333.94 180.622   6
  -3   1  16 1232.22 223.172   6
   3  -1 -15 3992.07 340.545   3
   3   1 -15 3385.98 349.245   3
  -3   1  15 4081.54 297.611   6
  -3  -1  15 3739.35 242.073   6
   3   1 -14 644.568 238.509   3
   3  -1 -14 491.565 216.234   3
  -3   1  14 586.512 178.999   6
  -3  -1  14 565.495 129.066   6
   3  -1 -13 5047.87 334.792   3
   3   1 -13 4966.24 356.573   3
  -3   1  13 4957.94 296.969   6
  -3  -1  13 4880.15 246.594   6
   3   1 -12 1746.53 254.665   3
   3  -1 -12 1400.03 219.222   3
  -3   1  12 1299.50 169.945   6
  -3  -1  12 1229.02 139.387   6
   3   1 -11 411.048 186.379   3
   3  -1 -11 575.194 162.488   3
  -3  -1  11 465.664 100.839   6
  -3   1  11 595.335 136.784   6
  -3   1  11 418.534 104.270   7
   3  -1 -10 23183.8 620.057   3
   3   1 -10 23516.8 672.639   3
  -3  -1  10 22043.6 527.874   6
   3  -1 -10 20693.2 545.562   7
  -3   1  10 21760.9 592.545   6
  -3   1  10 22328.4 560.621   7
   3   1  -9 3276.37 249.696   3
  -3   1   9 3055.79 201.999   3
   3  -1  -9 3553.39 228.985   3
   3   1  -9 3151.62 177.109   7
  -3  -1   9 3372.48 171.827   6
   3  -1  -9 3247.63 177.476   7
  -3   1   9 3599.60 189.040   7
  -3   1   9 3513.41 215.429   6
   3   1  -8 1784.17 197.549   3
  -3   1   8 2250.72 164.456   3
   3  -1  -8 2326.96 186.002   3
   3  -1  -8 2123.72 136.842   7
  -3   1   8 2115.21 168.800   6
  -3  -1   8 2144.39 131.584   6
  -3   1   8 2035.70 132.122   7
  -3   1   7 75.1387 98.2734   3
  -3  -1   7 94.3245 122.754   3
   3  -1  -7 94.4992 110.343   3
   3   1  -7 18.6461 145.676   3
  -3   1   7 183.010 63.8927   7
  -3   1   7 175.359 105.181   6
  -3   1   6 39171.3 778.994   3
  -3  -1   6 39465.4 844.259   3
  -3   1   6 40705.6 808.543   6
  -3   1   6 38560.3 728.365   7
   3   1  -6 41393.3 857.118   3
   3  -1  -6 37743.5 779.429   3
  -3  -1   5 37718.6 807.123   3
  -3   1   5 37814.6 739.648   3
  -3   1   5 38950.4 771.904   6
  -3   1   5 38269.5 686.511   7
   3  -1  -5 37780.6 782.026   5
   3  -1  -5 39673.9 743.588   3
   3   1  -5 39487.2 823.283   3
   3  -1  -4 62779.6 1094.13   2
  -3   1   4 61835.8 1065.54   3
  -3   1   4 64338.2 1111.94   6
   3  -1  -4 64652.9 1064.00   3
   3   1  -4 62473.7 1144.57   3
  -3  -1   4 61168.0 1136.45   3
   3  -1  -3 17987.0 379.348   2
  -3   1   3 17287.1 381.178   2
  -3  -1   3 16613.3 374.703   1
   3  -1  -3 17128.8 381.719   5
  -3   1   3 18648.7 393.576   5
  -3   1   3 18806.6 401.769   6
  -3   1   3 17125.0 345.647   3
  -3  -1   3 17045.8 406.212   3
   3   1  -3 16487.3 401.095   3
   3  -1  -2 130.336 40.4214   2
  -3   1   2 146.413 42.6850   2
  -3   1   2 67.1893 31.0456   1
  -3  -1   2 70.8294 40.9412   1
   3   1  -2 115.769 46.2356   1
  -3   1   2 165.727 40.0810   5
   3  -1  -2 32.6520 40.8062   5
   3  -1  -1 44043.7 752.109   2
  -3   1   1 43508.1 752.356   2
   3   1  -1 43278.7 742.240   1
  -3  -1   1 43007.5 740.917   1
  -3   1   1 42289.5 747.944   5
   3  -1  -1 42416.2 745.997   5
  -3  -1   1 43585.4 750.628   4
   3   1  -1 42526.7 747.592   4
   3   1   0 6903.78 174.127   1
  -3  -1   0 6482.88 171.677   1
  -3  -1   0 6727.07 173.509   4
   3  -1   0 7020.15 151.594   4
   3   1   0 6749.36 172.664   4
  -3   1   0 6383.34 148.532   4
  -3  -1  -1 76168.1 1247.64   1
   3   1   1 72076.0 1240.95   1
  -3   1  -1 77577.5 1253.93   3
   3  -1   1 74625.8 1250.87   3
   3   1   1 76084.1 1241.39   4
  -3   1  -1 76562.0 1231.54   4
  -3  -1  -2 20216.7 432.864   1
   3   1   2 21207.5 436.071   1
  -3   1  -2 20835.1 446.290   3
   3  -1   2 20744.8 444.531   3
   3   1   2 20355.9 422.993   4
  -3  -1  -2 21178.3 427.233   4
  -3  -1  -3 16823.9 388.325   3
  -3   1  -3 17444.1 418.950   3
   3  -1   3 16462.3 405.414   3
   3   1   3 16595.9 396.238   1
  -3  -1  -3 16922.1 401.647   1
   3   1   3 16935.7 405.211   7
  -3  -1  -3 16272.6 379.232   4
   3   1   3 16133.2 380.795   4
  -3  -1  -4 233.503 102.354   3
  -3   1  -4 362.350 138.845   3
   3  -1   4 77.7344 97.5168   3
   3   1   4 114.019 89.6300   1
   3   1   4 118.983 92.2534   7
  -3   1  -4 123.243 80.1343   7
  -3  -1  -4 92.2280 70.0984   4
   3   1   4 121.952 85.4195   4
   3  -1   5 4828.96 230.337   3
  -3  -1  -5 5584.14 227.280   3
   3   1   5 5518.07 219.907   3
  -3   1  -5 5508.71 253.381   3
   3   1   5 5549.26 238.619   1
  -3   1  -5 5048.51 151.484   6
   3   1   5 5317.01 228.944   7
  -3  -1  -5 5377.53 219.908   6
  -3   1  -5 5191.03 229.452   7
  -3  -1  -5 5254.93 218.452   4
  -3   1  -6 42320.7 894.833   3
  -3  -1  -6 42688.0 859.087   3
   3   1   6 39901.6 838.517   3
  -3  -1  -6 39417.4 860.505   7
   3   1   6 41071.6 866.838   7
  -3   1  -6 39431.7 724.516   6
  -3  -1  -6 42136.6 837.073   6
  -3  -1  -6 41158.7 844.014   4
  -3  -1  -7 10069.8 353.819   3
  -3   1  -7 9617.65 374.771   3
  -3   1  -7 9491.70 251.642   6
  -3  -1  -7 10318.7 331.283   6
   3   1   7 10600.1 375.193   7
  -3   1  -8 16104.5 524.325   3
  -3  -1  -8 15798.1 494.092   3
  -3   1  -8 14516.9 355.153   6
  -3  -1  -8 14818.4 437.285   6
   3   1   8 15046.6 477.979   7
  -3   1  -9 32534.4 850.267   3
  -3  -1  -9 35237.1 825.050   3
  -3   1  -9 30926.0 646.969   6
   3   1   9 33784.7 820.582   7
  -3  -1 -10 8032.74 369.817   3
  -3   1 -10 7278.47 377.189   3
   3   1  10 7469.52 350.801   7
  -3   1 -10 7541.57 253.249   6
  -3   1 -11 3040.56 294.215   3
  -3  -1 -11 2774.23 258.346   3
  -3   1 -11 3030.74 167.363   6
   3   1  11 3194.75 248.367   7
  -3   1 -12 9967.61 489.121   3
  -3  -1 -12 9780.41 451.971   3
  -3   1 -12 9425.19 320.733   6
   3   1  12 10364.7 456.363   7
  -3   1 -13 11983.1 565.187   3
  -3  -1 -13 12130.3 534.084   3
   3   1  13 11845.7 502.144   7
  -3   1 -13 10852.2 361.268   6
  -3  -1 -14 2467.46 322.082   3
  -3   1 -14 2276.60 322.176   3
  -3  -1 -15 8322.74 488.906   3
  -3   1 -15 7601.92 508.818   3
  -3   1 -16 4532.03 431.927   3
  -3  -1 -16 3719.95 382.416   3
  -3  -1 -17 3286.79 363.444   3
  -3   1 -17 3314.97 393.461   3
  -3   1 -18 7001.38 544.533   3
  -3  -1 -18 7549.94 521.525   3
  -3   1 -19 296.581 284.574   3
  -3  -1 -19 827.308 284.529   3
  -3  -1 -20 1327.75 319.114   3
  -3   1 -20 618.863 304.083   3
  -3  -1 -21 1.48131 271.636   3
  -3   1 -21 290.439 298.687   3
  -3  -1 -22 421.014 281.853   3
  -3   1 -22-222.986 322.282   3
  -3  -1 -23-9.13519 286.888   3
  -3   1 -23 175.063 316.182   3
  -3  -1 -24-61.1990 298.142   3
  -3   1 -24 773.363 379.774   3
   3  -2 -25 132.275 276.558   3
   3   2 -25 176.349 338.492   3
   3  -2 -25-25.2223 225.986   5
   3  -2 -24 178.329 274.248   3
   3   2 -24 548.159 360.026   3
   3  -2 -24 796.172 268.961   5
   3   2 -23 129.225 293.224   3
   3  -2 -23 384.617 266.611   3
   3  -2 -23 193.332 206.793   5
   3   2 -22 4609.22 485.657   3
   3  -2 -22 4600.95 428.739   3
   3  -2 -22 4662.19 432.441   5
   3  -2 -21 4158.79 406.374   3
   3   2 -21 4657.57 482.903   3
   3  -2 -20 2888.89 350.337   3
   3   2 -20 2129.51 396.964   3
   3  -2 -19 1482.14 260.653   3
   3   2 -19 1221.83 310.445   3
  -3   2  19 1200.47 245.745   6
   3   2 -18 19.1621 282.762   3
   3  -2 -18-82.9721 196.828   3
  -3   2  18-104.749 198.551   6
  -3  -2  18 165.618 114.526   6
   3  -2 -17 273.631 207.209   3
   3   2 -17 201.487 265.046   3
  -3  -2  17 146.525 114.362   6
  -3   2  17 645.213 215.526   6
   3  -2 -16 5903.38 403.626   3
  -3  -2  16 5694.14 280.622   6
  -3   2  16 5772.94 381.113   6
   3   2 -16 6328.14 464.713   3
   3   2 -15 7435.66 470.508   3
   3  -2 -15 6553.17 395.381   3
  -3   2  15 6815.38 396.940   6
  -3  -2  15 6690.80 291.608   6
  -3   2  15 7614.96 372.503   7
   3   2 -14 7878.67 500.734   3
   3  -2 -14 8639.32 433.364   3
  -3   2  14 8672.95 388.369   7
  -3  -2  14 7678.18 301.594   6
  -3   2  14 8476.44 425.844   6
   3  -2 -13 305.452 179.343   3
  -3   2  13-24.6597 160.356   6
  -3  -2  13 51.3579 89.0513   6
  -3   2  13 188.349 107.410   7
   3  -2 -12 5206.49 302.362   3
   3   2 -12 5306.41 377.726   3
  -3   2  12 4999.80 302.234   6
  -3  -2  12 4646.69 210.050   6
  -3   2  12 5212.78 267.905   7
   3  -2 -11 677.105 159.261   3
   3   2 -11 181.617 186.075   3
  -3   2  11 632.431 157.530   6
  -3  -2  11 502.737 89.0309   6
  -3   2  11 608.394 116.138   7
   3   2 -10 365.554 203.522   3
   3  -2 -10 105.959 125.938   3
  -3   2  10-93.2472 103.810   3
  -3  -2  10 43.9082 66.7809   6
  -3   2  10-143.013 146.403   6
  -3   2  10 58.0598 79.6073   7
   3  -2 -10 66.5867 127.618   5
   3   2  -9 565.435 197.388   3
   3  -2  -9 454.517 126.380   3
  -3   2   9 271.819 95.6293   3
  -3   2   9 208.069 84.0117   7
  -3   2   9 147.765 125.977   6
   3  -2  -9 486.618 149.237   5
   3  -2  -8 4744.14 221.177   3
  -3   2   8 4234.71 197.732   3
  -3   2   8 4943.11 256.762   6
  -3   2   8 5023.26 205.886   7
   3  -2  -8 4890.66 258.632   5
   3   2  -8 4614.14 300.343   3
  -3   2   7 5824.34 220.830   3
   3  -2  -7 6210.40 239.396   3
   3  -2  -7 6535.83 277.400   5
  -3   2   7 6589.01 226.141   7
  -3   2   7 6777.16 293.491   6
   3   2  -7 6317.13 324.409   3
   3  -2  -6 31274.7 716.958   2
  -3  -2   6 29898.9 737.548   3
  -3   2   6 29407.5 603.592   3
  -3   2   6 30458.0 679.697   1
  -3   2   6 31512.1 711.583   6
   3  -2  -6 30313.8 685.851   6
   3  -2  -6 31934.1 695.551   5
   3  -2  -6 31712.9 624.655   3
   3   2  -6 32722.3 755.060   3
  -3  -2   5 3895.12 227.808   3
  -3   2   5 3768.58 145.372   3
   3  -2  -5 4113.93 223.318   2
  -3   2   5 3660.75 185.188   1
  -3  -2   5 3761.32 191.517   1
   3  -2  -5 4254.32 211.811   6
   3  -2  -5 3819.07 190.952   5
  -3   2   5 4136.61 214.373   6
   3   2  -5 4046.12 247.529   3
   3  -2  -5 4061.29 149.970   3
  -3   2   5 4073.17 194.490   5
   3  -2  -4 954585. 14889.6   2
   3   2  -4 960938. 14738.0   2
  -3   2   4 936584. 14748.9   3
  -3   2   4 943269. 14838.6   1
  -3  -2   4 968266. 14854.3   1
  -3   2   4 961212. 14907.4   2
   3  -2  -4 950203. 14836.3   1
  -3   2   4 954218. 14865.4   5
   3  -2  -4 984731. 14862.6   5
   3  -2  -4 971935. 14886.1   6
  -3   2   4 987143. 14890.3   6
  -3  -2   4 932664. 14914.0   3
   3   2  -4 999999. 14929.2   3
   3  -2  -3 96482.1 1672.87   2
  -3  -2   3 98295.0 1554.91   2
  -3   2   3 98080.1 1682.48   2
   3   2  -3 92562.6 1564.79   2
  -3  -2   3 97101.9 1650.64   1
   3   2  -3 98172.5 1650.31   1
   3  -2  -3 99754.8 1623.45   1
  -3   2   3 97281.4 1623.05   1
   3  -2  -3 100580. 1653.92   5
  -3   2   3 100008. 1676.89   6
   3  -2  -3 96824.9 1671.35   6
  -3   2   3 98266.5 1652.40   5
   3   2  -3 100157. 1690.33   3
  -3  -2   3 96951.0 1695.56   3
  -3  -2   2 409372. 6278.38   2
  -3   2   2 405581. 6359.23   2
   3  -2  -2 409019. 6354.32   2
   3   2  -2 407322. 6340.44   1
  -3  -2   2 390741. 6329.11   1
  -3   2   2 404139. 6288.08   1
   3  -2  -2 409213. 6286.95   1
  -3   2   2 408091. 6336.40   5
  -3   2   2 407581. 6356.39   6
   3  -2  -2 412463. 6353.57   6
   3  -2  -2 390172. 6324.70   5
  -3  -2   2 397888. 6357.68   3
   3   2  -2 401677. 6327.72   4
  -3   2   1 11414.1 295.907   2
   3  -2  -1 11217.6 291.395   2
  -3   2   1 11011.0 228.463   3
   3  -2  -1 11373.5 247.832   1
  -3  -2   1 11368.8 289.816   1
   3   2  -1 11503.2 286.004   1
  -3   2   1 10678.9 242.227   1
  -3   2   1 11135.5 285.637   6
  -3   2   1 11029.0 282.235   5
  -3  -2   1 11052.3 275.270   4
   3   2  -1 10856.2 276.551   4
  -3   2   0 54262.8 961.999   2
   3  -2   0 52920.0 908.826   3
  -3   2   0 54753.9 913.342   3
   3  -2   0 54860.7 961.179   2
   3   2   0 52241.8 951.104   1
  -3  -2   0 52104.0 952.449   1
  -3   2   0 53251.9 895.764   1
   3  -2   0 53847.4 895.420   1
  -3   2   0 53527.8 930.252   6
  -3  -2   0 52475.3 928.520   4
   3   2   0 52400.6 929.563   4
   3  -2   1 288.718 74.6113   3
  -3   2  -1 230.154 81.6695   3
  -3   2  -1 150.722 59.4071   2
   3   2   1 219.995 85.2863   1
  -3   2  -1 216.080 55.1276   1
  -3  -2  -1 254.584 93.3659   1
   3  -2   1 263.879 58.7350   1
   3   2   1 164.296 31.2015   5
  -3   2  -1 248.683 57.9379   6
  -3  -2  -1 222.590 62.1881   4
   3   2   1 229.851 58.8839   4
  -3   2  -2 28136.6 579.213   3
   3  -2   2 26814.8 563.190   3
  -3  -2  -2 27773.4 572.719   1
   3  -2   2 27262.0 519.179   1
   3   2   2 27354.4 566.893   1
  -3  -2  -2 26896.2 480.014   5
  -3   2  -2 27179.3 481.612   6
   3   2   2 27129.3 534.837   4
  -3  -2  -2 26237.7 532.117   4
  -3   2  -3 49134.1 930.126   3
   3  -2   3 47560.7 909.505   3
   3   2   3 45575.7 906.769   1
  -3  -2  -3 49313.7 916.674   1
  -3  -2  -3 48599.7 832.168   5
  -3  -2  -3 47295.3 872.085   4
   3   2   3 47216.7 872.035   4
   3  -2   4 8632.72 294.712   3
  -3  -2  -4 8218.19 251.069   3
  -3   2  -4 8928.54 309.554   3
  -3  -2  -4 8388.77 299.207   1
   3   2   4 8582.96 292.362   1
  -3  -2  -4 8721.05 301.536   6
   3   2   4 8624.65 263.002   4
  -3  -2  -4 8301.45 259.123   4
   3  -2   5 1676.74 152.304   3
  -3  -2  -5 1475.32 125.436   3
  -3   2  -5 1555.66 167.486   3
  -3  -2  -5 1854.74 162.667   1
   3   2   5 1647.72 150.244   1
  -3  -2  -5 1687.30 154.737   6
  -3  -2  -5 1596.54 125.213   4
   3   2   5 1518.78 131.126   4
  -3   2  -6 3026.45 218.390   3
  -3  -2  -6 3121.28 180.201   3
   3   2   6 3289.76 196.088   7
  -3  -2  -6 2930.50 168.949   4
  -3   2  -7 12440.3 447.252   3
  -3  -2  -7 12376.1 387.556   3
  -3   2  -7 11648.7 234.998   6
   3   2   7 12496.4 410.145   7
  -3   2  -8 8650.52 403.861   3
  -3  -2  -8 8184.59 337.116   3
   3   2   8 8810.03 358.360   7
  -3   2  -9 1177.67 215.564   3
  -3  -2  -9 1110.39 157.067   3
   3   2   9 1171.95 170.001   7
  -3   2 -10 105.720 196.712   3
  -3  -2 -10 53.4933 150.947   3
   3   2  10 94.2612 121.152   7
  -3  -2 -11 1158.65 200.199   3
  -3   2 -11 1310.49 259.693   3
   3   2  11 1206.71 196.188   7
  -3   2 -12 4126.32 369.459   3
  -3  -2 -12 3710.85 292.544   3
   3   2  12 4211.64 318.189   7
  -3   2 -13 3315.92 356.965   3
  -3  -2 -13 3661.26 301.995   3
   3   2  13 3483.96 296.249   7
  -3   2 -14 15113.2 681.521   3
  -3  -2 -14 14819.0 600.496   3
   3   2  14 14121.8 579.974   7
  -3   2 -15-111.275 258.062   3
  -3  -2 -15 403.506 225.164   3
   3   2  15 40.8531 165.753   7
  -3   2 -16 2875.10 382.710   3
  -3  -2 -16 3090.95 341.916   3
   3   2  16 2497.95 273.380   7
  -3   2 -17-233.305 300.247   3
  -3  -2 -17-72.7649 211.982   3
  -3  -2 -18 5178.66 438.149   3
  -3   2 -18 6613.85 524.653   3
  -3   2 -19 3444.14 428.955   3
  -3  -2 -19 1951.11 329.516   3
  -3   2 -20 1824.73 402.920   3
  -3  -2 -20 1140.91 285.621   3
  -3  -2 -21 553.140 255.754   3
  -3   2 -21 1593.70 368.430   3
  -3  -2 -22 1823.00 367.668   3
  -3   2 -22 2076.98 411.994   3
  -3  -2 -23 696.878 289.486   3
  -3   2 -23 1481.08 394.518   3
   3   3 -24-277.926 334.799   3
   3  -3 -24-218.606 248.903   3
   3  -3 -24 182.648 194.919   5
   3  -3 -23 1789.67 327.712   3
   3   3 -23 2737.46 469.053   3
   3  -3 -23 2170.81 340.608   5
   3  -3 -22-49.0086 231.374   3
   3   3 -22-404.268 296.708   3
   3  -3 -22 39.3733 197.596   5
   3  -3 -21 142.340 224.033   3
   3   3 -21 146.885 273.192   3
   3  -3 -21 420.860 202.273   5
   3   3 -20 3823.68 474.845   3
   3  -3 -20 3383.36 368.323   3
   3  -3 -20 3416.82 375.827   5
   3  -3 -19 269.162 212.802   3
   3  -3 -19 229.786 185.730   5
   3  -3 -18 4207.26 351.069   3
   3   3 -18 4343.67 434.253   3
  -3   3  18 4014.53 318.586   7
  -3   3  18 3728.76 365.260   6
   3  -3 -18 4168.29 356.943   5
   3   3 -17 1321.17 314.831   3
   3  -3 -17 1219.89 246.876   3
  -3   3  17 1287.85 213.304   7
  -3   3  17 481.860 213.791   6
   3  -3 -17 929.497 228.353   5
   3  -3 -16 15349.4 598.312   3
  -3   3  16 14945.4 553.951   7
  -3  -3  16 13522.4 396.289   6
  -3   3  16 14133.9 617.028   6
   3  -3 -16 14679.8 630.420   5
   3   3 -16 14551.1 695.257   3
   3  -3 -15 6487.57 382.908   3
  -3   3  15 5684.68 389.460   6
  -3   3  15 6175.16 338.734   7
  -3  -3  15 5605.27 232.953   6
   3   3 -15 6580.22 476.112   3
   3  -3 -15 6243.72 395.360   5
   3   3 -14 1153.48 282.080   3
   3  -3 -14 1481.87 222.166   3
  -3   3  14 835.725 148.165   7
  -3  -3  14 1213.27 117.423   6
  -3   3  14 978.588 222.647   6
   3  -3 -14 1255.35 216.681   5
   3  -3 -13 18265.4 573.282   3
  -3   3  13 16174.6 614.723   6
  -3   3  13 16903.9 541.644   7
  -3  -3  13 16011.7 408.908   6
   3  -3 -13 17061.3 623.614   5
   3   3 -13 17564.0 680.391   3
   3   3 -12 165.391 227.901   3
   3  -3 -12 52.5977 145.388   3
  -3  -3  12 72.7963 70.0208   6
  -3   3  12 49.5854 167.260   6
  -3   3  12 3.10095 102.979   7
   3  -3 -12 64.3345 139.140   5
   3  -3 -11 76.3724 125.628   3
   3   3 -11-14.7670 198.272   3
  -3   3  11-77.9966 88.0216   7
  -3  -3  11-69.8881 60.8850   6
  -3   3  11-206.535 175.212   6
   3  -3 -11-56.3815 128.169   5
  -3   3  10 382.409 100.268   3
   3   3 -10 217.391 208.724   3
   3  -3 -10 646.575 137.928   3
  -3   3  10 341.572 117.422   7
  -3   3  10 436.957 174.577   6
   3  -3 -10 473.939 135.334   5
   3  -3  -9 19841.0 493.016   3
  -3   3   9 17480.8 455.797   3
  -3   3   9 18934.2 578.784   6
  -3   3   9 19468.7 505.320   7
   3  -3  -9 18781.1 568.580   5
   3   3  -9 19597.9 638.191   3
  -3   3   8 5241.08 209.343   3
   3  -3  -8 5726.84 227.863   3
   3  -3  -8 6088.13 325.236   2
  -3  -3   8 6192.61 305.018   1
  -3   3   8 5984.93 302.726   6
   3  -3  -8 5553.16 283.853   5
   3   3  -8 5659.71 335.369   3
   3   3  -7 59101.1 1058.29   2
  -3   3   7 59669.5 1066.32   3
   3  -3  -7 62974.0 1275.46   2
  -3  -3   7 64126.6 1225.23   1
  -3   3   7 63088.3 1257.31   6
   3  -3  -7 57304.7 1193.94   5
   3   3  -7 64791.7 1308.32   3
   3  -3  -7 62920.7 1091.99   3
   3  -3  -7 61992.8 1098.57   4
   3  -3  -6 505.816 69.9838   3
   3   3  -6 789.878 174.804   3
  -3   3   6 681.863 68.3231   3
   3   3  -6 656.229 64.6486   2
  -3   3   6 551.556 107.125   1
  -3  -3   6 459.773 110.047   1
   3  -3  -6 543.089 133.066   2
   3  -3  -6 478.285 104.254   1
   3  -3  -6 631.423 93.5777   5
  -3   3   6 582.275 144.857   6
   3  -3  -6 627.794 66.0116   4
  -3   3   6 568.885 103.233   5
  -3  -3   5 124949. 2251.22   3
  -3   3   5 121372. 2004.83   3
   3   3  -5 124394. 2069.36   2
   3  -3  -5 128334. 2246.98   2
  -3   3   5 128035. 2175.18   1
   3  -3  -5 127841. 2172.85   1
  -3  -3   5 125719. 2183.77   1
   3  -3  -5 129198. 2178.99   5
  -3   3   5 129157. 2230.52   6
  -3   3   5 128786. 2191.91   5
   3   3  -5 129542. 2275.41   3
   3  -3  -5 124633. 2012.11   3
   3  -3  -5 124789. 2041.78   4
   3  -3  -4 139038. 2417.78   2
  -3  -3   4 141805. 2261.77   2
  -3  -3   4 135740. 2422.13   3
  -3   3   4 142181. 2444.37   2
   3   3  -4 135253. 2273.91   2
   3   3  -4 141086. 2376.11   1
  -3  -3   4 142387. 2373.10   1
  -3   3   4 140105. 2342.34   1
   3  -3  -4 137237. 2337.22   1
  -3   3   4 141509. 2367.38   5
   3  -3  -4 139114. 2399.03   6
  -3   3   4 139112. 2404.49   6
   3  -3  -4 141523. 2356.67   5
   3   3  -4 140851. 2424.66   3
   3  -3  -4 134364. 2204.90   4
  -3   3   3 24024.3 574.193   2
   3  -3  -3 22943.3 563.766   2
   3   3  -3 21651.5 480.695   2
  -3  -3   3 23095.4 465.245   2
   3   3  -3 21826.5 530.899   1
  -3  -3   3 23974.3 536.837   1
  -3   3   3 23043.7 510.939   1
   3  -3  -3 22674.8 503.890   1
   3  -3  -3 22921.0 520.237   5
   3  -3  -3 23258.3 547.358   6
  -3   3   3 23515.0 550.133   6
  -3   3   3 22903.0 523.187   5
  -3  -3   3 22414.1 557.848   3
   3   3  -3 23183.2 555.312   3
  -3  -3   2 472770. 7339.30   2
   3  -3  -2 478636. 7420.75   2
   3   3  -2 450552. 7360.64   2
  -3   3   2 468870. 7433.95   2
   3   3  -2 473881. 7393.77   1
   3  -3  -2 462944. 7334.07   1
  -3   3   2 474027. 7340.63   1
  -3  -3   2 485233. 7390.67   1
  -3   3   2 475045. 7399.86   6
   3  -3  -2 479536. 7371.01   5
  -3   3   2 472726. 7379.69   5
   3  -3  -2 464896. 7397.68   6
   3   3  -2 468938. 7359.04   4
  -3  -3   2 449357. 7400.17   3
   3  -3  -1 854.580 65.7593   3
   3  -3  -1 899.341 97.6948   2
  -3   3   1 987.802 111.437   2
  -3   3   1 1033.04 83.4860   3
   3   3  -1 791.013 103.692   1
  -3   3   1 932.144 90.3787   1
  -3  -3   1 1013.79 120.120   1
   3  -3  -1 926.571 90.5523   1
  -3  -3   1 842.174 106.148   2
   3  -3  -1 689.947 96.8513   6
  -3   3   1 851.293 94.5198   5
  -3   3   1 1305.40 142.342   6
  -3  -3   1 845.232 93.0380   4
  -3  -3   1 801.866 99.8586   3
   3   3  -1 848.642 91.9450   4
  -3   3   0 20915.3 487.871   2
   3  -3   0 20154.1 470.698   2
  -3   3   0 19988.5 417.800   3
  -3  -3   0 19825.8 491.188   2
   3  -3   0 19492.8 409.477   3
   3  -3   0 19983.4 425.134   1
  -3   3   0 20201.4 426.581   1
   3   3   0 19072.0 473.930   1
  -3  -3   0 19624.4 474.813   1
  -3   3   0 20410.4 449.510   6
   3  -3   0 19671.8 445.137   6
  -3  -3   0 20098.1 440.451   4
   3   3   0 20487.9 438.972   4
   3  -3   1 10248.4 296.913   2
  -3   3  -1 10247.5 303.128   2
  -3   3  -1 9860.04 286.286   3
   3  -3   1 9582.40 268.292   3
   3  -3   1 9681.41 260.885   1
  -3   3  -1 9701.65 260.945   1
  -3  -3  -1 9729.27 306.610   1
   3   3   1 9147.43 295.353   1
   3  -3   1 9471.91 257.312   6
   3   3   1 9463.00 228.129   5
  -3   3  -1 10284.1 263.749   6
  -3  -3  -1 9550.29 264.422   4
   3   3   1 9806.04 263.740   4
   3  -3   2 108.035 80.7384   3
  -3   3  -2-58.1354 114.517   3
  -3   3  -2 189.438 72.2089   2
   3   3   2 270.554 91.8291   1
  -3  -3  -2 213.783 98.6143   1
   3  -3   2 182.281 66.9200   1
  -3   3  -2 340.108 71.4472   1
  -3   3  -2 102.712 57.8604   6
  -3  -3  -2 185.817 42.2360   5
   3   3   2 270.142 50.2538   5
   3   3   2-6.96238 64.2779   4
  -3  -3  -2 293.060 66.7136   4
  -3   3  -3 8018.39 262.763   2
   3  -3   3 8001.82 282.720   3
  -3   3  -3 8162.89 296.901   3
  -3  -3  -3 8075.94 292.798   1
   3  -3   3 7942.98 252.576   1
   3   3   3 8356.73 287.674   1
  -3  -3  -3 7893.89 301.189   6
  -3  -3  -3 8111.25 215.656   5
  -3   3  -3 7865.47 191.497   6
  -3  -3  -3 8051.34 246.586   4
   3   3   3 8086.18 225.812   5
   3   3   3 8040.39 249.012   4
  -3   3  -4 4345.60 231.490   3
   3  -3   4 4058.01 214.306   3
  -3  -3  -4 4189.93 225.902   1
   3  -3   4 4419.55 192.562   1
  -3  -3  -4 4220.44 160.703   5
  -3  -3  -4 4302.24 182.925   4
   3   3   4 4460.14 185.052   4
   3  -3   5 12.1009 92.5202   1
  -3  -3  -5 18.6071 110.757   1
  -3   3  -5-264.225 147.185   3
  -3  -3  -5 36.9042 77.2610   3
  -3  -3  -5 63.3952 61.0700   5
  -3  -3  -5 81.6283 65.9191   4
   3   3   5-76.5791 79.1530   4
  -3  -3  -6 6776.22 250.904   3
  -3   3  -6 6511.57 324.526   3
  -3  -3  -6 6487.44 304.283   1
  -3  -3  -6 6472.45 247.494   5
   3   3   6 6572.20 257.916   4
  -3  -3  -7 15156.3 505.233   1
  -3   3  -7 16741.2 546.917   3
  -3  -3  -7 16096.6 439.096   3
  -3  -3  -7 15349.2 448.172   5
  -3   3  -8 1992.40 235.993   3
  -3  -3  -8 1930.48 170.429   3
   3   3   8 1787.12 176.498   7
  -3  -3  -8 2003.42 174.350   5
  -3   3  -9 108.461 187.722   3
  -3  -3  -9 478.886 140.226   3
   3   3   9 353.957 141.026   7
  -3  -3  -9 299.623 108.158   5
  -3   3 -10 1499.33 264.167   3
  -3  -3 -10 1577.32 193.007   3
   3   3  10 1284.04 184.865   7
  -3  -3 -11 22251.9 646.423   3
  -3   3 -11 22532.3 766.501   3
   3   3  11 21807.1 678.081   7
  -3  -3 -12 3098.93 270.103   3
  -3   3 -12 2901.88 347.111   3
   3   3  12 3091.95 268.878   7
  -3  -3 -13 23144.1 725.591   3
  -3   3 -13 23441.1 851.200   3
   3   3  13 23320.2 747.351   7
  -3  -3 -14 1211.01 246.344   3
  -3   3 -14 912.537 300.296   3
   3   3  14 670.213 176.707   7
  -3  -3 -15 17.2829 209.545   3
  -3   3 -15-4.33587 262.206   3
   3   3  15 101.659 164.370   7
  -3   3 -16 6315.27 511.862   3
  -3  -3 -16 6225.06 420.846   3
   3   3  16 7065.58 430.997   7
  -3  -3 -17 265.350 203.258   3
  -3   3 -17-230.403 279.825   3
   3   3  17 77.2096 151.671   7
  -3   3 -18 1644.46 369.065   3
  -3  -3 -18 1485.04 275.321   3
   3   3  18 1354.80 241.327   7
  -3   3 -19-28.2464 309.595   3
  -3  -3 -19 91.0406 225.894   3
   3   3  19 181.992 197.701   7
  -3  -3 -20 519.704 264.833   3
  -3   3 -20 12.9067 305.791   3
  -3  -3 -20-57.0226 200.606   5
  -3   3 -21 417.590 320.005   3
  -3  -3 -21 41.5157 230.540   3
  -3  -3 -21 16.9853 199.789   5
  -3  -3 -22 816.948 294.205   3
  -3   3 -22 663.725 337.518   3
  -3  -3 -22 452.272 221.272   5
  -3   3 -23 800.659 372.752   3
  -3  -3 -23-212.726 292.191   3
  -3  -3 -23 418.470 230.634   5
   3  -4 -24 40.9468 232.918   2
   3   4 -24 313.239 357.146   3
   3  -4 -24-108.428 197.645   5
   3  -4 -23-141.188 240.619   2
   3   4 -23-303.372 323.932   3
   3  -4 -23 231.891 196.480   5
   3  -4 -22-0.56074 217.554   2
   3   4 -22 13.2083 289.241   3
   3  -4 -22-13.3194 194.822   5
   3  -4 -21 63.9002 204.243   3
   3   4 -21 569.987 319.174   3
   3  -4 -21 59.0163 177.968   5
   3   4 -20 505.845 310.720   3
   3  -4 -20 898.134 240.702   3
  -3   4  20 522.564 166.554   7
   3  -4 -20 570.404 213.784   5
   3   4 -19 3683.43 462.265   3
   3  -4 -19 2592.98 296.766   3
  -3   4  19 3039.91 293.721   7
   3  -4 -19 2924.02 334.394   5
   3   4 -18 334.481 287.321   3
   3  -4 -18 748.617 202.542   3
  -3   4  18 694.594 177.591   7
  -3   4  18 83.5312 222.309   6
   3  -4 -18 794.293 208.450   5
   3   4 -17 3622.03 419.782   3
   3  -4 -17 4120.01 362.285   5
  -3   4  17 4316.46 389.850   6
  -3   4  17 3937.53 300.571   7
   3  -4 -17 4360.00 327.356   3
   3  -4 -16 476.685 193.858   3
   3   4 -16 171.162 292.412   3
  -3   4  16 427.741 227.090   6
  -3   4  16 156.754 150.169   7
   3  -4 -16 345.852 165.356   5
   3   4 -15 5679.90 470.032   3
  -3   4  15 6004.70 349.801   7
   3  -4 -15 5614.81 376.909   5
  -3  -4  15 5696.30 191.627   6
  -3   4  15 6141.89 438.327   6
   3  -4 -15 5882.16 349.892   3
   3  -4 -14 21949.3 650.193   3
  -3   4  14 22580.4 779.984   6
   3  -4 -14 22528.2 746.565   5
  -3   4  14 22984.0 678.890   7
  -3  -4  14 20359.4 444.165   6
   3   4 -14 22142.6 830.717   3
   3  -4 -13 2376.41 216.197   3
   3   4 -13 2830.63 350.252   3
  -3   4  13 2667.93 294.563   6
  -3   4  13 2433.78 213.016   7
  -3  -4  13 2353.00 118.883   6
   3  -4 -13 2109.33 228.472   5
   3  -4 -12 5897.74 297.860   3
   3   4 -12 5756.06 396.214   3
  -3  -4  12 6547.04 391.695   1
   3  -4 -12 6036.38 389.102   2
  -3   4  12 5968.84 299.451   7
  -3  -4  12 5589.39 186.946   6
   3  -4 -12 5761.06 332.717   5
  -3   4  12 5897.34 379.954   6
   3  -4 -11 23502.1 761.748   2
   3  -4 -11 24224.9 603.844   3
  -3   4  11 23531.9 576.629   3
  -3  -4  11 23983.4 728.906   1
  -3   4  11 23543.3 755.218   6
  -3   4  11 23756.6 642.939   7
   3  -4 -11 23784.3 708.019   5
   3   4 -11 24216.4 795.271   3
   3  -4 -10 8790.47 434.945   2
  -3   4  10 8686.95 290.101   3
  -3  -4  10 9360.24 409.580   1
   3  -4 -10 9137.69 389.054   5
  -3   4  10 9522.42 429.348   6
   3  -4 -10 9234.07 316.004   3
   3   4 -10 9538.66 465.204   3
  -3   4   9 40544.8 788.882   3
   3  -4  -9 42813.2 1045.95   2
   3   4  -9 38941.2 802.010   2
  -3  -4   9 42937.2 988.796   1
  -3   4   9 41990.3 1014.31   6
   3  -4  -9 42763.9 963.581   5
   3  -4  -9 39918.9 832.567   4
   3   4  -9 43414.5 1062.61   3
   3  -4  -9 42855.0 820.894   3
   3   4  -8 41208.7 830.986   2
  -3   4   8 43134.7 789.121   3
   3  -4  -8 44425.8 1055.08   2
  -3  -4   8 43916.2 991.554   1
  -3   4   8 43868.1 1025.69   6
   3  -4  -8 44488.8 968.354   5
   3  -4  -8 44169.2 809.950   3
   3   4  -8 44815.2 1073.18   3
   3  -4  -8 42527.2 834.967   4
   3   4  -7 33609.9 690.274   2
   3  -4  -7 34479.1 881.534   2
   3  -4  -7 35433.0 808.582   1
  -3  -4   7 34098.3 816.387   1
   3  -4  -7 34700.1 795.950   5
  -3   4   7 34226.1 861.202   6
   3  -4  -7 34332.4 629.541   3
   3  -4  -7 33943.1 665.083   4
   3   4  -7 35795.0 914.306   3
   3   4  -6 272.939 65.2611   2
   3  -4  -6 224.476 111.527   1
  -3  -4   6 155.077 112.874   1
   3  -4  -6 312.825 144.763   2
  -3   4   6 183.556 134.520   6
   3  -4  -6 311.902 91.4547   5
   3  -4  -6 207.294 45.4300   4
   3  -4  -5 130.019 111.534   2
   3   4  -5 42.9694 61.4782   2
   3   4  -5 59.7639 147.408   3
  -3  -4   5 233.814 113.839   1
   3  -4  -5 113.995 108.459   1
   3  -4  -5 184.473 86.1457   5
   3  -4  -5 205.075 41.9151   4
   3  -4  -4 2122.26 174.885   2
  -3  -4   4 1954.72 178.206   3
  -3  -4   4 1953.53 116.501   2
   3   4  -4 1870.41 126.206   2
   3  -4  -4 1850.31 144.528   1
  -3  -4   4 2022.51 172.066   1
  -3   4   4 1761.07 141.304   1
  -3   4   4 1906.29 182.978   6
   3  -4  -4 1942.55 137.400   5
  -3   4   4 2096.18 145.510   5
   3  -4  -4 1866.34 68.8847   4
   3   4  -4 1732.30 178.658   3
   3  -4  -3 3921.54 229.037   2
  -3  -4   3 3987.33 176.917   2
   3   4  -3 4271.29 199.164   2
   3  -4  -3 4361.88 205.010   1
  -3  -4   3 3961.30 210.170   1
  -3   4   3 4261.93 196.001   1
  -3   4   3 4714.49 244.331   6
   3  -4  -3 4304.19 203.256   5
  -3   4   3 4413.44 205.971   5
   3   4  -3 4360.83 225.131   3
  -3  -4   3 4274.42 234.541   3
   3  -4  -2 207.860 102.507   2
  -3   4   2 200.060 50.3111   3
  -3  -4   2 299.561 116.073   3
  -3  -4   2 262.205 72.7075   2
  -3   4   2 161.035 73.4385   1
  -3  -4   2 306.259 109.604   1
   3   4  -2 351.998 104.594   2
   3  -4  -2 202.115 91.4292   1
  -3   4   2 560.720 133.717   6
   3  -4  -2 311.049 87.8029   6
  -3   4   2 134.639 63.0382   5
   3   4  -2 101.444 81.2496   4
  -3  -4   1 11162.9 345.952   2
  -3   4   1 11118.6 270.037   3
   3  -4  -1 10314.3 248.581   3
   3  -4  -1 10616.2 356.381   2
  -3  -4   1 10540.0 345.068   1
  -3   4   1 10562.0 312.223   1
   3  -4  -1 11234.9 324.162   1
   3  -4  -1 10535.0 331.615   6
  -3   4   1 10750.5 339.871   6
  -3   4   1 11090.8 343.672   5
  -3   4   1 10635.5 227.675   4
  -3  -4   1 10317.2 332.055   3
   3   4  -1 10475.1 307.695   4
   3  -4   0 1197.42 123.768   2
   3  -4   0 1301.25 95.3044   3
  -3   4   0 1176.69 111.944   3
  -3   4   0 1311.65 138.469   2
  -3   4   0 1038.43 111.542   1
  -3  -4   0 1085.50 137.482   1
   3  -4   0 1229.21 116.120   1
  -3  -4   0 1284.20 142.767   2
   3  -4   0 1153.96 111.548   6
  -3   4   0 1356.93 134.245   6
  -3  -4   0 1186.68 106.880   4
   3   4   0 1297.60 107.644   4
  -3  -4   0 1216.45 114.300   3
  -3   4  -1 2334.65 154.763   3
   3  -4   1 2184.48 135.212   3
  -3  -4  -1 2611.82 198.315   2
   3  -4   1 2258.30 156.735   2
  -3   4  -1 2443.86 165.205   2
   3  -4   1 2168.27 135.574   1
  -3  -4  -1 2241.07 166.857   1
  -3   4  -1 2291.91 145.193   1
   3  -4   1 2426.89 135.832   6
   3   4   1 2100.44 113.528   5
  -3   4  -1 2287.48 141.057   6
  -3  -4  -1 2084.78 130.884   4
   3   4   1 2336.38 133.040   4
  -3   4  -2 1369.05 122.047   2
   3  -4   2 1388.43 125.785   3
  -3   4  -2 1088.38 135.195   3
   3  -4   2 1010.38 111.759   1
  -3  -4  -2 1172.17 140.284   1
  -3   4  -2 1166.09 109.504   1
   3   4   2 1274.12 88.5376   5
   3  -4   2 1088.92 92.0788   6
  -3   4  -2 1299.15 105.373   6
   3   4   2 1261.29 99.6838   4
  -3  -4  -2 1222.16 98.7440   4
  -3   4  -3 18603.0 500.777   3
  -3   4  -3 18351.1 483.103   2
   3  -4   3 19390.1 489.452   3
   3  -4   3 19091.6 465.819   1
  -3   4  -3 18809.2 462.976   1
  -3  -4  -3 19740.0 519.352   1
  -3   4  -3 18238.2 399.416   6
   3   4   3 18288.7 421.076   5
  -3  -4  -3 17313.7 401.872   5
   3   4   3 18215.0 435.101   4
  -3  -4  -3 17562.6 430.861   4
  -3   4  -4 1717.69 176.764   3
  -3  -4  -4 2110.08 192.389   1
   3  -4   4 2032.95 155.676   1
  -3  -4  -4 1773.94 111.605   5
   3   4   4 1989.46 127.023   5
   3   4   4 2180.27 138.617   4
  -3  -4  -4 1871.69 131.372   4
  -3   4  -5 112650. 2031.62   3
  -3  -4  -5 116108. 2020.28   1
   3  -4   5 105766. 1934.24   1
  -3  -4  -5 109312. 1878.08   5
  -3  -4  -5 108580. 1902.23   4
   3   4   5 111738. 1909.19   4
  -3   4  -6 17663.4 563.129   3
  -3  -4  -6 17052.1 429.039   3
  -3  -4  -6 17347.3 538.895   1
   3  -4   6 17252.7 491.100   1
  -3  -4  -6 17054.4 442.169   5
   3   4   6 17731.9 467.677   4
  -3  -4  -7 24516.5 576.090   3
  -3   4  -7 25230.0 720.278   3
  -3  -4  -7 24599.8 683.345   1
   3  -4   7 25408.2 643.959   1
  -3  -4  -7 23588.1 587.560   5
   3   4   7 24389.2 609.310   4
  -3   4  -8 4879.83 333.412   3
  -3  -4  -8 5597.96 251.527   3
  -3  -4  -8 5363.88 251.068   5
  -3  -4  -8 5076.27 313.707   1
   3  -4   8 5400.73 291.842   1
  -3   4  -9 47768.3 1171.57   3
  -3  -4  -9 47870.6 992.488   3
   3   4   9 46717.5 1087.80   7
  -3  -4  -9 45338.5 1012.30   5
  -3   4 -10 2298.22 287.714   3
  -3  -4 -10 2372.47 201.812   3
   3   4  10 2450.30 225.087   7
  -3  -4 -10 2358.08 196.931   5
  -3   4 -11 3732.86 366.761   3
  -3  -4 -11 3283.06 250.535   3
   3   4  11 3595.31 277.278   7
  -3  -4 -11 3344.20 242.753   5
  -3   4 -12 668.004 285.452   3
  -3  -4 -12 785.211 184.098   3
   3   4  12 841.887 193.802   7
  -3  -4 -12 695.757 173.785   5
  -3  -4 -13-32.7566 173.453   3
  -3   4 -13 83.1945 268.021   3
   3   4  13 304.264 167.623   7
  -3  -4 -13 49.2747 143.457   5
  -3  -4 -14 517.834 197.251   3
  -3   4 -14 862.538 318.120   3
   3   4  14 399.969 175.397   7
  -3  -4 -14 443.104 172.418   5
  -3   4 -15 3492.77 417.145   3
  -3  -4 -15 2864.97 294.163   3
   3   4  15 3435.62 300.900   7
  -3  -4 -15 3320.85 300.970   5
  -3  -4 -16-209.868 207.467   3
  -3   4 -16 123.913 284.709   3
   3   4  16 136.846 178.022   7
  -3  -4 -16 90.2513 157.852   5
  -3   4 -17 751.763 299.404   3
  -3  -4 -17 719.270 217.254   3
   3   4  17 985.864 212.641   7
  -3  -4 -17 525.395 180.085   5
  -3   4 -18 40.6338 275.147   3
  -3  -4 -18 310.644 208.085   3
   3   4  18 469.335 178.930   7
  -3  -4 -18 492.279 197.368   5
  -3  -4 -19 366.030 236.675   3
  -3   4 -19 420.009 290.227   3
   3   4  19 336.353 176.901   7
  -3  -4 -19 383.401 198.741   5
  -3   4 -20-82.2562 315.648   3
  -3  -4 -20 517.186 244.063   3
   3   4  20 85.6196 179.395   7
  -3  -4 -20 1.13308 177.688   5
  -3  -4 -21 86.6103 239.912   3
  -3   4 -21 508.455 328.966   3
   3   4  21-173.159 170.587   7
  -3  -4 -21 43.5464 199.134   5
  -3   4 -22-391.015 329.368   3
  -3  -4 -22 394.763 210.237   5
  -3   4 -23 528.578 357.733   3
  -3  -4 -23 252.456 191.196   5
  -3  -5  23 1384.02 318.209   1
   3  -5 -23 1278.46 292.251   2
   3   5 -23 1173.39 371.678   3
   3  -5 -23 1506.65 299.387   5
   3   5 -22-323.031 329.166   3
  -3  -5  22 189.405 233.159   1
   3  -5 -22-345.210 262.244   2
  -3   5  22 102.074 154.484   7
   3  -5 -22-38.3418 200.113   5
   3   5 -21-48.7122 298.049   3
  -3  -5  21 386.522 237.833   1
   3  -5 -21 549.565 237.716   2
  -3   5  21 495.242 183.935   7
   3  -5 -21 481.188 184.766   5
   3   5 -20 1585.27 369.525   3
  -3  -5  20 1205.85 291.679   1
   3  -5 -20 1085.35 268.081   2
  -3   5  20 980.866 204.478   7
   3  -5 -20 1360.63 253.909   5
   3   5 -19 1808.68 370.570   3
   3  -5 -19 1374.04 281.550   2
  -3  -5  19 1593.05 297.387   1
  -3   5  19 1529.41 225.449   7
   3  -5 -19 1561.56 259.528   5
   3  -5 -18 341.235 187.428   3
   3   5 -18 323.863 294.706   3
   3  -5 -18 412.509 237.764   2
  -3  -5  18 332.184 228.695   1
  -3   5  18 286.667 162.665   7
   3  -5 -18 151.534 162.200   5
   3   5 -17 2507.78 391.627   3
   3  -5 -17 2504.17 252.970   3
   3  -5 -17 2517.43 324.122   2
  -3  -5  17 3065.44 345.458   1
  -3   5  17 2173.62 338.460   6
  -3   5  17 2809.87 267.445   7
   3  -5 -17 2921.68 305.852   5
   3   5 -16 2440.50 370.690   3
   3  -5 -16 1982.08 227.236   3
   3  -5 -16 2060.57 316.588   2
  -3  -5  16 2192.82 318.782   1
  -3   5  16 1569.07 302.208   6
  -3   5  16 2095.54 232.896   7
   3  -5 -16 1902.61 243.777   5
   3   5 -15 2006.44 394.977   3
   3  -5 -15 1545.77 202.475   3
  -3  -5  15 1166.51 250.424   1
   3  -5 -15 1109.74 260.042   2
  -3   5  15 1318.88 194.242   7
  -3   5  15 1960.05 328.518   6
   3  -5 -15 1356.63 231.813   5
   3   5 -14 1058.77 316.341   3
   3  -5 -14 1538.26 189.856   3
   3  -5 -14 1406.35 273.461   2
  -3  -5  14 1444.69 261.690   1
  -3   5  14 1376.17 193.463   7
  -3   5  14 1320.30 286.975   6
   3  -5 -14 1247.81 203.185   5
   3   5 -13 806.810 274.610   3
   3  -5 -13 870.765 157.314   3
  -3  -5  13 962.832 62.0696   6
  -3   5  13 1409.22 193.124   7
  -3   5  13 1293.36 269.403   6
   3  -5 -13 824.904 186.211   5
   3  -5 -13 1097.32 250.068   2
  -3  -5  13 1079.28 233.653   1
   3   5 -12 3326.83 355.377   3
   3  -5 -12 2852.38 196.506   3
   3  -5 -12 3144.50 327.767   2
  -3  -5  12 3614.55 328.370   1
  -3   5  12 3292.88 319.240   6
  -3  -5  12 2864.91 112.944   6
  -3   5  12 3325.56 247.752   7
   3  -5 -12 3054.26 247.493   5
   3   5 -11 11262.7 365.546   2
   3  -5 -11 12063.6 554.387   2
  -3  -5  11 13160.3 523.177   1
   3  -5 -11 12025.0 474.254   5
  -3   5  11 12341.1 545.789   6
   3  -5 -11 12404.4 370.755   3
   3   5 -11 12858.0 587.214   3
   3   5 -10 207.096 71.0921   2
   3   5 -10 289.845 221.829   3
   3  -5 -10 351.138 95.8252   3
  -3  -5  10 324.411 161.830   1
   3  -5 -10 643.857 194.003   2
   3  -5 -10 407.392 134.842   5
  -3   5  10 341.154 194.053   6
   3  -5  -9 267.595 76.8853   3
   3   5  -9-110.776 201.610   3
   3   5  -9 221.745 69.8750   2
  -3  -5   9 55.1190 151.638   1
   3  -5  -9 631.863 184.398   2
   3  -5  -9 247.737 112.451   5
  -3   5   9 416.443 203.446   6
   3  -5  -9 155.456 67.3082   4
   3  -5  -8 14130.8 546.786   2
   3   5  -8 13560.6 396.604   2
  -3  -5   8 13942.3 500.866   1
   3  -5  -8 14834.0 508.814   1
  -3   5   8 14856.2 567.123   6
   3  -5  -8 14466.0 473.550   5
   3   5  -8 14889.3 578.130   3
   3  -5  -8 13823.6 356.543   4
   3  -5  -8 13916.6 293.758   3
   3  -5  -7 51493.0 1182.60   2
   3   5  -7 47879.1 979.232   2
   3  -5  -7 50950.7 1095.23   1
  -3  -5   7 48861.2 1092.74   1
   3  -5  -7 50819.3 1062.45   5
  -3   5   7 50311.6 1164.22   6
   3   5  -7 52113.2 1191.54   3
   3  -5  -7 48143.1 890.855   4
   3   5  -6 2076.53 153.849   2
   3   5  -6 2380.83 280.389   3
   3  -5  -6 2287.61 242.157   2
  -3  -5   6 2061.20 217.190   1
   3  -5  -6 2240.60 203.155   1
  -3   5   6 2320.40 257.328   6
   3  -5  -6 2207.56 184.337   5
   3  -5  -6 1787.70 96.2459   4
  -3  -5   5 65354.6 1191.62   2
   3  -5  -5 66152.7 1374.15   2
   3   5  -5 63933.3 1230.71   2
   3  -5  -5 67770.3 1280.47   1
  -3  -5   5 66127.0 1301.31   1
   3  -5  -5 67190.2 1268.49   5
  -3   5   5 65182.4 1351.33   6
   3   5  -5 64971.4 1360.39   3
   3  -5  -5 61280.4 1064.81   4
   3   5  -4 44498.9 936.926   2
   3  -5  -4 46558.4 1043.98   2
  -3  -5   4 44249.7 889.577   2
   3  -5  -4 46789.7 955.046   1
  -3  -5   4 47183.0 984.518   1
  -3   5   4 45115.5 1017.03   6
   3  -5  -4 45408.4 940.296   5
   3   5  -4 46262.1 1006.77   3
   3  -5  -4 43203.4 754.294   4
  -3   5   4 45194.6 753.457   4
  -3  -5   3 6470.08 254.486   2
   3   5  -3 6434.65 283.885   2
   3  -5  -3 6855.15 320.347   2
   3  -5  -3 6995.73 288.753   1
  -3  -5   3 6564.37 308.183   1
  -3   5   3 6666.83 307.492   6
  -3   5   3 6666.94 154.517   4
   3   5  -3 6758.77 274.860   4
   3  -5  -2 4372.51 252.240   2
   3  -5  -2 3995.22 126.220   3
  -3  -5   2 4335.16 218.118   2
   3   5  -2 4148.67 233.992   2
  -3  -5   2 3977.68 239.949   1
   3  -5  -2 4047.17 216.863   1
  -3   5   2 4123.30 243.686   6
   3   5  -2 4120.43 206.522   4
  -3   5   2 4085.09 136.123   3
  -3   5   2 4047.35 118.585   4
  -3  -5   2 4117.55 225.554   3
  -3  -5   1 2424.84 178.869   2
   3  -5  -1 2348.51 189.356   2
   3  -5  -1 2342.30 116.587   3
  -3  -5   1 2078.45 163.125   3
  -3  -5   1 2205.56 194.264   1
   3  -5  -1 2596.78 169.665   1
  -3   5   1 2238.09 179.922   6
   3   5  -1 2350.29 152.831   4
  -3   5   1 2203.11 128.739   3
  -3   5   1 2485.01 106.879   4
   3  -5   0 33259.7 768.966   2
  -3  -5   0 33463.4 784.937   2
   3  -5   0 32712.2 656.563   3
  -3   5   0 32523.3 684.513   3
  -3  -5   0 33405.4 782.500   1
   3  -5   0 33400.8 720.602   1
   3  -5   0 32908.0 736.543   6
  -3   5   0 33236.9 740.895   6
   3   5   0 33902.2 693.437   4
  -3  -5   0 30986.5 704.656   3
  -3  -5   0 31942.7 693.795   4
   3  -5   1 3836.25 183.725   3
  -3   5  -1 3914.90 211.340   3
  -3  -5  -1 3718.89 249.086   2
   3  -5   1 3790.88 216.000   2
  -3  -5  -1 3832.45 239.258   1
   3  -5   1 3984.58 209.982   1
   3  -5   1 3420.08 187.357   6
   3   5   1 3601.05 164.382   5
  -3   5  -1 3645.27 201.042   6
  -3  -5  -1 3613.53 178.638   4
  -3  -5  -1 3766.79 179.139   3
   3   5   1 3451.19 173.386   4
  -3   5  -2 25514.0 626.999   3
  -3  -5  -2 25332.0 708.740   2
   3  -5   2 25823.8 602.685   3
   3  -5   2 26636.9 645.041   2
   3  -5   2 26774.7 620.390   1
  -3  -5  -2 26658.7 665.560   1
   3  -5   2 24920.7 580.258   6
   3   5   2 25266.4 560.735   5
  -3   5  -2 26468.4 587.968   6
   3   5   2 25144.3 566.577   4
  -3  -5  -2 24943.1 570.217   4
  -3   5  -3 4404.64 255.193   3
  -3  -5  -3 4435.30 287.126   2
  -3  -5  -3 4442.13 274.705   1
   3  -5   3 3760.83 212.190   1
   3   5   3 3718.32 175.590   5
   3  -5   3 3723.10 173.938   6
   3   5   3 4318.07 191.325   4
  -3  -5  -3 3743.91 180.793   4
  -3   5  -4 5358.30 293.804   3
   3  -5   4 5329.09 262.437   1
  -3  -5  -4 5627.05 306.545   1
  -3  -5  -4 5191.40 204.623   5
   3   5   4 5028.12 216.014   5
  -3  -5  -4 4860.00 213.046   4
   3   5   4 5021.08 218.499   4
  -3   5  -5 103.637 152.026   3
  -3  -5  -5 304.831 135.510   1
   3  -5   5 397.125 117.139   1
  -3  -5  -5 200.254 65.9633   5
   3   5   5 170.707 84.5893   4
   3   5   5 213.074 72.1780   5
  -3  -5  -6 4733.37 196.699   3
  -3   5  -6 4747.61 310.608   3
   3  -5   6 4388.75 248.539   1
  -3  -5  -6 5567.14 323.580   1
  -3  -5  -6 4616.38 218.219   5
   3   5   6 4652.99 227.339   4
  -3  -5  -7 2643.60 163.976   3
  -3   5  -7 2977.05 279.813   3
  -3  -5  -7 2881.20 251.492   1
   3  -5   7 2922.53 218.647   1
  -3  -5  -7 2661.73 173.563   5
   3   5   7 2776.18 185.849   4
  -3  -5  -8 104.947 103.071   3
  -3   5  -8 183.650 195.194   3
  -3  -5  -8 18.7911 79.7441   5
  -3  -5  -8-114.831 159.177   1
   3  -5   8 69.6738 121.931   1
  -3  -5  -9 3600.33 221.031   3
  -3   5  -9 3551.13 345.069   3
  -3  -5  -9 3586.27 221.829   5
  -3  -5  -9 4414.08 328.101   1
   3  -5   9 3700.89 273.551   1
  -3   5 -10 1729.90 297.361   3
  -3  -5 -10 1842.23 192.053   3
  -3  -5 -10 1431.11 156.888   5
   3  -5  10 1619.92 213.338   1
  -3   5 -11 22313.4 814.816   3
  -3  -5 -11 21017.7 597.232   3
   3  -5  11 21646.7 716.177   1
  -3  -5 -11 20609.7 629.102   5
   3   5  11 21350.3 697.929   7
  -3  -5 -12 3146.39 254.451   3
  -3   5 -12 3074.33 370.655   3
   3  -5  12 2893.51 286.256   1
   3   5  12 2796.35 273.353   7
  -3  -5 -12 2877.33 236.841   5
  -3  -5 -13 9005.93 416.298   3
  -3   5 -13 10197.2 595.524   3
   3  -5  13 9434.91 501.446   1
  -3  -5 -13 9136.69 428.954   5
   3   5  13 9003.19 463.122   7
  -3   5 -14 1861.62 344.509   3
  -3  -5 -14 2393.83 246.464   3
   3  -5  14 2191.31 272.992   1
   3   5  14 2423.20 269.310   7
  -3  -5 -14 2320.95 235.032   5
  -3  -5 -15-487.776 179.187   3
  -3   5 -15 77.6217 294.018   3
   3  -5  15-6.62360 178.994   1
   3   5  15 94.2621 154.962   7
  -3  -5 -15 81.6450 128.553   5
  -3  -5 -16 2071.55 254.524   3
  -3   5 -16 2167.80 388.646   3
   3   5  16 2216.68 268.713   7
  -3  -5 -16 1867.05 238.756   5
  -3   5 -17 571.682 281.466   3
  -3  -5 -17 805.574 217.002   3
   3   5  17-45.5943 161.029   7
  -3  -5 -17 436.807 181.162   5
  -3   5 -18 84.8444 290.874   3
  -3  -5 -18 275.795 189.954   3
   3   5  18 543.952 192.503   7
  -3  -5 -18 606.230 170.695   5
  -3  -5 -19 1084.02 252.186   3
   3   5  19 1227.95 252.387   7
  -3  -5 -19 1029.98 221.575   5
  -3   5 -20-35.4760 297.303   3
   3   5  20 417.972 200.470   7
  -3  -5 -20 524.951 198.062   5
  -3   5 -21 22.0847 354.214   3
   3   5  21 300.114 193.802   7
  -3  -5 -21 480.955 197.018   5
   3   5  22 158.607 192.952   7
  -3  -5 -22 158.223 186.131   5
   3   6 -23 191.220 321.065   3
   3  -6 -23 325.419 220.646   5
   3  -6 -23 664.633 280.891   2
  -3  -6  23 238.511 254.149   1
   3   6 -22-130.355 307.241   3
   3  -6 -22 77.2133 180.316   5
   3  -6 -22 421.710 243.292   2
  -3  -6  22 26.4860 258.058   1
   3   6 -21 2577.57 447.764   3
  -3   6  21 1589.03 249.052   7
   3  -6 -21 1793.59 301.532   5
   3  -6 -21 1707.45 297.278   2
  -3  -6  21 1935.97 360.974   1
   3   6 -20 128.350 299.819   3
   3  -6 -20 224.586 173.157   5
  -3   6  20 671.933 186.591   7
  -3  -6  20 311.081 227.785   1
   3  -6 -20 674.998 258.966   2
   3   6 -19 1207.44 371.427   3
  -3   6  19 1068.08 208.967   7
   3  -6 -19 908.962 222.244   5
   3  -6 -19 958.907 262.263   2
  -3  -6  19 636.568 265.622   1
   3   6 -18 40.6063 276.992   3
   3  -6 -18 388.291 178.103   5
  -3   6  18-68.1330 143.165   7
  -3  -6  18 202.905 229.402   1
   3  -6 -18 550.867 262.123   2
   3   6 -17 1005.71 341.156   3
  -3   6  17 938.749 186.930   7
   3  -6 -17 1308.40 234.119   5
   3  -6 -17 694.513 222.310   2
  -3  -6  17 754.930 239.190   1
   3   6 -16-156.697 285.883   3
   3  -6 -16 128.799 144.193   5
  -3   6  16 226.224 152.800   7
  -3  -6  16 375.647 201.923   1
   3  -6 -16 229.681 215.673   2
   3   6 -15 270.334 283.915   3
   3  -6 -15 368.139 128.677   3
   3  -6 -15 381.214 209.735   2
  -3  -6  15 248.510 198.821   1
   3  -6 -15 259.307 145.670   5
  -3   6  15 430.733 272.027   6
  -3   6  15 262.251 135.416   7
   3   6 -14 3482.04 402.821   3
  -3  -6  14 4316.45 364.768   1
   3  -6 -14 3820.37 356.662   2
   3  -6 -14 3440.13 291.541   5
  -3   6  14 3491.26 391.369   6
  -3   6  14 3833.50 285.366   7
   3  -6 -14 3725.04 226.543   3
   3  -6 -13 168.470 106.994   3
   3   6 -13 145.045 265.989   3
   3  -6 -13 11.1709 138.319   5
  -3   6  13 21.7101 140.195   7
  -3   6  13-63.3160 238.714   6
   3  -6 -13 221.944 216.141   2
  -3  -6  13 50.7129 184.426   1
   3   6 -12 1666.05 308.295   3
   3  -6 -12 1718.75 143.601   3
  -3   6  12 1580.31 291.698   6
   3  -6 -12 1703.47 199.767   5
   3  -6 -12 1662.32 264.086   2
  -3  -6  12 1736.28 264.446   1
   3  -6 -11 398.513 84.7216   3
   3   6 -11 17.6331 243.113   3
  -3  -6  11 637.860 200.856   1
   3  -6 -11 507.635 199.507   2
   3  -6 -11 345.199 148.159   5
  -3  -6  11 304.936 72.6859   6
  -3   6  11 774.788 270.671   6
   3   6 -10-239.886 264.858   3
  -3  -6  10-237.275 164.414   1
   3  -6 -10 169.744 177.106   2
   3  -6 -10 257.361 116.177   5
  -3   6  10 229.922 213.851   6
   3  -6 -10 98.7426 55.0042   3
   3  -6 -10 47.4329 66.9096   4
   3   6  -9 1682.73 283.707   3
   3  -6  -9 1431.83 239.028   2
  -3  -6   9 1374.80 216.030   1
   3  -6  -9 1376.48 229.667   1
  -3   6   9 1469.74 253.625   6
   3  -6  -9 1453.66 185.442   5
   3  -6  -9 1557.48 126.899   4
   3  -6  -8 388.021 174.284   2
   3   6  -8 692.989 229.189   3
  -3  -6   8 628.382 182.698   1
   3  -6  -8 985.731 205.501   1
  -3   6   8 617.796 230.017   6
   3  -6  -8 783.094 141.252   5
   3  -6  -8 512.070 75.2720   4
   3  -6  -7 28510.6 852.910   2
  -3  -6   7 28941.3 775.429   1
   3  -6  -7 29423.2 778.159   1
  -3   6   7 29539.2 850.450   6
   3  -6  -7 29700.9 744.185   5
   3   6  -7 28580.1 853.419   3
   3  -6  -7 27074.2 554.646   4
   3  -6  -6 16275.5 593.820   2
   3  -6  -6 17096.6 531.566   1
  -3  -6   6 16493.2 538.991   1
  -3   6   6 16174.1 595.053   6
   3  -6  -6 16311.8 501.132   5
   3   6  -6 17093.6 584.544   3
   3  -6  -6 15062.3 338.351   4
   3  -6  -5 17768.0 601.426   2
  -3  -6   5 17142.3 476.789   2
   3  -6  -5 18388.2 547.849   1
  -3  -6   5 17937.2 557.658   1
  -3   6   5 17248.6 606.979   6
   3  -6  -5 16586.9 350.209   4
   3   6  -5 17882.1 589.817   3
   3  -6  -4 1289.29 186.127   2
  -3  -6   4 751.136 105.138   2
   3  -6  -4 1102.26 164.159   1
  -3  -6   4 670.719 143.428   1
  -3   6   4 620.959 172.559   6
   3   6  -4 870.712 144.145   4
   3   6  -4 1055.88 175.357   3
  -3   6   4 831.761 59.4366   4
   3  -6  -3 42723.5 1017.07   2
  -3  -6   3 41283.5 907.676   2
  -3  -6   3 43518.9 974.064   1
   3  -6  -3 42561.9 936.416   1
  -3   6   3 41515.8 980.950   6
  -3   6   3 41688.3 723.282   4
   3   6  -3 42257.4 905.245   4
   3  -6  -2 506.817 132.746   2
  -3  -6   2 650.934 131.085   2
   3  -6  -2 515.019 63.6394   3
  -3  -6   2 531.144 131.248   1
   3  -6  -2 667.787 138.080   1
  -3   6   2 769.031 162.638   6
   3   6  -2 439.471 111.055   4
  -3   6   2 361.752 51.5309   4
  -3  -6   1 1322.38 151.646   3
   3  -6  -1 1381.16 101.047   3
  -3  -6   1 1630.61 170.497   2
   3  -6  -1 1382.56 173.027   2
  -3   6   1 1388.95 124.061   3
  -3  -6   1 1241.18 171.004   1
   3  -6  -1 1279.34 146.891   1
  -3   6   1 1412.89 166.371   6
  -3   6   1 1369.53 90.5353   4
   3   6  -1 1367.58 128.538   4
  -3  -6   0 368.170 116.573   2
  -3  -6   0 408.974 103.023   3
   3  -6   0 311.456 101.988   2
  -3   6   0 356.821 110.716   3
   3  -6   0 395.622 83.2561   3
   3  -6   0 419.811 115.379   1
  -3  -6   0 334.610 147.248   1
  -3   6   0 293.894 133.802   6
  -3   6   0 358.864 73.9650   4
   3   6   0 361.164 89.8054   4
  -3  -6  -1 1496.02 132.601   3
  -3   6  -1 1531.46 157.211   3
  -3  -6  -1 1271.51 168.000   2
   3  -6   1 1484.74 133.577   3
   3  -6   1 1386.08 156.805   2
   3  -6   1 1385.16 157.634   1
  -3  -6  -1 1442.90 185.632   1
   3   6   1 1438.71 119.606   5
  -3  -6  -1 1263.63 119.434   4
   3   6   1 1303.39 118.093   4
   3  -6   2 391.280 112.141   2
  -3   6  -2 262.547 133.351   3
  -3  -6  -2 158.057 147.379   2
  -3  -6  -2 466.535 163.519   1
   3  -6   2 449.605 129.524   1
   3   6   2 179.144 65.4913   5
   3  -6   2 201.833 90.1411   6
   3   6   2 349.963 86.5375   4
  -3  -6  -2 193.962 84.3146   3
  -3  -6  -2 285.318 83.5424   4
  -3  -6  -3 29479.1 823.766   2
  -3   6  -3 28887.5 743.748   3
   3  -6   3 30480.2 731.807   1
  -3  -6  -3 31513.8 789.766   1
   3  -6   3 28219.0 664.538   6
   3   6   3 29230.2 664.424   5
   3   6   3 30221.8 652.917   4
  -3  -6  -3 27999.9 652.434   4
  -3   6  -4 16358.7 544.982   3
  -3  -6  -4 17333.4 616.852   2
  -3  -6  -4 17883.6 567.529   1
   3  -6   4 17560.9 524.550   1
   3  -6   4 15997.7 431.796   6
   3   6   4 17146.0 466.488   5
   3   6   4 17065.2 454.211   4
   3  -6   5 2601.73 211.787   1
  -3  -6  -5 3059.71 260.234   1
  -3  -6  -5 2451.43 276.469   2
  -3   6  -5 2766.50 256.103   3
   3   6   5 2606.05 170.432   4
  -3   6  -6 4532.70 337.597   3
  -3  -6  -6 4132.49 182.176   3
  -3  -6  -6 3970.82 285.778   1
   3  -6   6 4080.99 259.988   1
  -3  -6  -6 4295.22 333.728   2
  -3  -6  -6 3921.40 203.309   5
   3   6   6 4374.44 224.499   4
  -3  -6  -7 3250.12 173.978   3
  -3   6  -7 3091.70 297.098   3
  -3  -6  -7 3292.05 271.952   1
   3  -6   7 3074.69 237.805   1
  -3  -6  -7 3190.09 193.923   5
   3   6   7 3295.46 207.535   4
  -3  -6  -8 4011.50 205.826   3
  -3   6  -8 4238.46 350.428   3
  -3  -6  -8 4502.01 331.040   1
   3  -6   8 3995.70 276.045   1
  -3  -6  -8 4085.39 222.983   5
   3   6   8 4173.74 243.300   4
  -3   6  -9 1724.09 294.884   3
  -3  -6  -9 1909.70 164.212   3
  -3  -6  -9 1858.92 169.314   5
   3  -6   9 1850.66 232.021   1
  -3  -6  -9 2190.62 279.415   1
  -3   6 -10 45.7832 257.863   3
  -3  -6 -10 217.570 127.256   3
  -3  -6 -10 18.0005 97.5094   5
   3  -6  10 52.5398 161.108   1
  -3  -6 -10 355.022 201.551   1
  -3  -6 -11 5710.60 285.154   3
  -3   6 -11 5570.65 462.403   3
  -3  -6 -11 5526.39 308.346   5
   3  -6  11 6747.69 407.551   1
  -3  -6 -12-17.4143 131.067   3
  -3   6 -12-77.6776 260.572   3
   3   6  12 175.447 174.471   7
  -3  -6 -12 48.4900 108.813   5
   3  -6  12-216.199 209.500   1
  -3   6 -13 6058.93 479.823   3
  -3  -6 -13 5836.45 316.691   3
   3   6  13 5283.27 366.238   7
  -3  -6 -13 5665.89 340.512   5
   3  -6  13 6141.38 410.902   1
  -3   6 -14-201.395 322.570   3
  -3  -6 -14 302.703 159.209   3
   3   6  14 449.106 176.714   7
  -3  -6 -14 176.161 126.417   5
   3  -6  14-267.478 206.531   1
  -3  -6 -15 1812.60 219.009   3
  -3   6 -15 1479.40 312.692   3
   3   6  15 1021.81 201.388   7
  -3  -6 -15 1805.60 220.901   5
   3  -6  15 1848.16 275.088   1
  -3   6 -16 2066.04 386.074   3
  -3  -6 -16 2049.02 243.326   3
   3   6  16 2132.21 274.532   7
  -3  -6 -16 1656.00 224.818   5
   3  -6  16 1722.48 271.943   1
  -3   6 -17-178.770 289.696   3
   3   6  17 153.281 167.166   7
  -3  -6 -17 14.3614 144.280   5
   3  -6  17-312.866 223.520   1
  -3   6 -18-535.957 374.042   3
   3  -6  18 94.2037 219.143   1
   3   6  18-89.5782 181.194   7
  -3  -6 -18-7.78820 143.392   5
  -3   6 -19 2185.54 391.894   3
   3  -6  19 2308.07 346.059   1
   3   6  19 2785.66 323.801   7
  -3  -6 -19 2535.99 306.546   5
  -3   6 -20 184.253 308.765   3
   3  -6  20 346.326 242.564   1
   3   6  20 246.787 195.539   7
  -3  -6 -20 109.562 166.873   5
  -3   6 -21 2231.92 436.896   3
   3   6  21 2031.54 311.699   7
   3  -6  21 1806.96 332.158   1
   3   7 -22 449.998 332.185   3
   3  -7 -22-15.7264 172.000   5
   3  -7 -22-272.844 262.108   2
  -3  -7  22 235.164 284.657   1
   3   7 -21 1151.03 390.069   3
   3  -7 -21 780.529 206.642   5
   3  -7 -21 1142.96 293.279   2
  -3  -7  21 1041.33 298.191   1
   3   7 -20 834.617 349.757   3
   3  -7 -20 811.666 220.817   5
  -3   7  20 369.394 164.775   7
   3  -7 -20 682.164 260.978   2
  -3  -7  20 732.785 289.988   1
   3   7 -19 2750.63 415.886   3
   3  -7 -19 2567.46 301.544   5
  -3   7  19 2853.73 298.450   7
   3  -7 -19 2847.79 366.396   2
  -3  -7  19 3062.53 393.256   1
   3   7 -18 68.6004 288.343   3
   3  -7 -18-177.526 170.860   5
  -3   7  18-49.8463 154.146   7
   3  -7 -18 359.693 213.862   2
  -3  -7  18-289.569 248.389   1
   3   7 -17 5900.95 539.772   3
   3  -7 -17 5519.24 459.691   2
  -3   7  17 6080.64 399.158   7
   3  -7 -17 5275.10 392.132   5
  -3  -7  17 5773.07 462.212   1
   3   7 -16 1046.12 321.767   3
  -3   7  16 704.478 191.101   7
   3  -7 -16 613.028 175.625   5
   3  -7 -16 121.099 206.288   2
  -3  -7  16 674.861 223.079   1
   3   7 -15 252.378 269.371   3
  -3   7  15-111.334 140.530   7
   3  -7 -15-4.95794 129.448   5
   3  -7 -15-88.5283 207.516   2
  -3  -7  15-257.461 218.297   1
   3   7 -14 256.360 277.317   3
   3  -7 -14 33.3619 119.216   5
  -3  -7  14 155.517 185.401   1
   3  -7 -14-293.988 201.516   2
   3   7 -13-189.601 288.129   3
   3  -7 -13 205.645 121.170   5
  -3   7  13 342.563 258.426   6
  -3  -7  13 108.193 189.294   1
   3  -7 -13 139.636 203.764   2
   3   7 -12 3336.73 404.709   3
  -3   7  12 3937.07 404.755   6
   3  -7 -12 2768.79 248.560   5
   3  -7 -12 2705.16 319.990   2
  -3  -7  12 3139.14 317.081   1
   3   7 -11 2928.64 374.428   3
   3  -7 -11 3185.02 326.312   2
  -3  -7  11 3287.82 320.168   1
  -3   7  11 3275.10 356.913   6
   3  -7 -11 2914.00 250.297   5
   3  -7 -10 10257.5 534.460   2
  -3  -7  10 10177.8 478.584   1
   3  -7 -10 11265.0 501.267   1
  -3   7  10 9679.34 532.693   6
   3  -7 -10 10072.1 435.678   5
   3   7 -10 10813.1 563.680   3
   3  -7 -10 9409.29 307.959   4
   3  -7  -9 763.146 216.934   2
   3   7  -9 1131.23 279.776   3
  -3  -7   9 1448.32 234.372   1
   3  -7  -9 1203.85 232.002   1
   3  -7  -9 760.165 174.261   5
  -3   7   9 276.309 234.355   6
  -3  -7   9 483.922 101.030   6
   3  -7  -9 759.508 97.8156   4
   3  -7  -8 12414.2 561.008   2
   3  -7  -8 11911.9 505.312   1
  -3  -7   8 11675.0 491.416   1
  -3   7   8 12073.0 565.238   6
   3  -7  -8 12259.6 459.744   5
  -3  -7   8 11062.7 362.008   6
   3   7  -8 12373.4 554.890   3
   3  -7  -8 11025.6 302.478   4
   3  -7  -7 10461.1 501.545   2
   3  -7  -7 10226.7 454.775   1
  -3  -7   7 10214.3 455.848   1
  -3   7   7 10374.7 516.733   6
   3  -7  -7 10420.6 414.890   5
   3  -7  -7 9251.06 256.688   4
   3   7  -7 10043.9 491.499   3
   3  -7  -6 11470.1 511.179   2
  -3  -7   6 11465.6 467.012   1
   3  -7  -6 12659.8 473.658   1
  -3   7   6 10925.5 513.112   6
   3   7  -6 11095.2 510.663   3
   3  -7  -6 10262.6 262.403   4
  -3  -7   5 2690.27 193.745   2
   3  -7  -5 2342.33 262.770   2
   3  -7  -5 2873.36 247.840   1
  -3  -7   5 2687.14 239.463   1
  -3   7   5 2609.20 285.615   6
   3   7  -5 2942.80 233.275   4
   3   7  -5 2764.30 276.438   3
   3  -7  -4 1396.07 200.662   2
  -3  -7   4 1427.21 153.980   2
   3  -7  -4 1842.53 205.871   1
  -3  -7   4 1654.35 204.995   1
  -3   7   4 1470.69 232.286   6
  -3   7   4 1429.95 81.7892   4
   3   7  -4 1430.68 181.139   4
  -3  -7   3 1785.97 172.259   2
   3  -7  -3 1872.44 222.140   2
  -3  -7   3 1663.36 213.147   1
   3  -7  -3 1879.94 203.031   1
  -3   7   3 1667.00 223.079   6
   3   7  -3 1738.42 172.189   4
  -3   7   3 1454.52 83.8499   4
   3  -7  -2 424.245 68.5748   3
  -3  -7   2 603.950 127.489   2
   3  -7  -2 508.607 155.674   2
  -3  -7   2 684.434 176.970   1
   3  -7  -2 716.887 153.757   1
  -3   7   2 580.227 178.591   6
   3   7  -2 585.806 125.512   4
  -3   7   2 462.121 62.1245   4
  -3  -7   1 13034.7 492.161   1
   3  -7  -1 12978.7 452.585   1
  -3  -7   1 12717.0 467.210   2
   3  -7  -1 12322.7 478.704   2
   3  -7  -1 11883.0 326.657   3
   3   7  -1 13033.0 403.876   4
  -3   7   1 12645.6 317.884   4
   3  -7   0 2.28811 123.149   1
  -3  -7   0 233.088 147.837   1
   3  -7   0 142.339 85.6013   3
   3  -7   0 174.894 110.273   2
  -3   7   0 98.5476 106.573   3
  -3  -7   0 4.72425 128.368   2
  -3  -7   0 160.681 113.740   3
   3   7   0 123.014 86.5915   4
  -3   7   0 171.007 72.1644   4
   3  -7   1 19600.9 589.188   1
  -3  -7  -1 20368.0 634.784   1
   3  -7   1 19524.9 515.989   3
   3  -7   1 20206.2 617.183   2
  -3  -7  -1 20027.2 645.038   2
  -3   7  -1 20081.2 562.093   3
   3   7   1 19955.2 512.152   4
  -3   7  -1 19485.4 479.650   4
  -3  -7  -1 18469.1 511.463   3
  -3  -7  -2 5284.19 318.605   1
   3  -7   2 5069.62 283.889   1
   3  -7   2 4525.06 271.061   2
  -3  -7  -2 4849.66 325.563   2
  -3   7  -2 5092.04 289.272   3
   3   7   2 4851.05 226.654   4
  -3  -7  -2 4557.59 218.933   3
  -3  -7  -3 1607.90 224.036   2
  -3  -7  -3 1921.65 235.181   1
   3  -7   3 1702.85 189.069   1
  -3  -7  -3 1527.31 132.404   3
  -3   7  -3 1919.11 224.092   3
   3   7   3 1868.21 150.617   4
  -3  -7  -4 11430.9 513.842   2
  -3  -7  -4 11359.5 480.987   1
   3  -7   4 11656.7 438.821   1
   3  -7   4 10002.0 352.458   6
  -3  -7  -4 9881.04 307.908   3
   3   7   4 11183.8 357.395   4
  -3   7  -4 10553.4 460.409   3
  -3   7  -5 6217.97 377.755   3
  -3  -7  -5 5889.53 393.561   2
  -3  -7  -5 6143.38 362.578   1
   3  -7   5 5942.33 322.616   1
   3  -7   5 5500.04 239.530   6
   3   7   5 5918.22 259.471   4
  -3  -7  -6 9039.68 453.177   1
   3  -7   6 8935.89 399.441   1
  -3  -7  -6 8736.36 268.242   3
  -3  -7  -6 8286.15 473.840   2
  -3   7  -6 8920.27 466.961   3
   3   7   6 8783.57 333.243   4
  -3   7  -7 1099.77 245.783   3
  -3  -7  -7 855.148 105.490   3
  -3  -7  -7 968.631 257.354   2
   3  -7   7 1221.32 202.169   1
  -3  -7  -7 1316.08 258.295   1
  -3  -7  -7 1133.60 135.833   5
   3   7   7 957.043 139.666   4
  -3   7  -8 2330.78 319.018   3
  -3  -7  -8 2571.06 163.128   3
   3  -7   8 2213.71 234.294   1
  -3  -7  -8 2203.59 291.925   2
  -3  -7  -8 2897.74 290.306   1
  -3  -7  -8 2389.62 184.968   5
   3   7   8 2699.81 202.032   4
  -3   7  -9 495.306 268.253   3
  -3  -7  -9 164.362 104.362   3
  -3  -7  -9 428.591 136.057   5
  -3  -7  -9 538.080 265.216   2
   3  -7   9 571.867 213.466   1
  -3   7 -10-287.275 269.635   3
  -3  -7 -10 244.451 110.478   3
  -3  -7 -10-79.9666 108.041   5
  -3  -7 -10 274.699 223.807   1
   3  -7  10 203.248 168.613   1
  -3  -7 -10 84.8838 218.615   2
  -3  -7 -11 279.652 119.783   3
  -3   7 -11 241.799 262.552   3
  -3  -7 -11 567.761 134.946   5
  -3  -7 -11 574.655 264.185   2
  -3  -7 -11 633.634 222.943   1
   3  -7  11 270.642 177.674   1
  -3   7 -12 434.566 262.289   3
  -3  -7 -12 952.372 147.767   3
  -3  -7 -12 694.928 144.790   5
  -3  -7 -12 771.703 268.309   2
   3  -7  12 589.143 196.186   1
  -3   7 -13 903.562 320.033   3
   3   7  13 980.194 219.092   7
  -3  -7 -13 843.662 156.970   5
   3  -7  13 886.886 238.122   1
  -3   7 -14 168.315 280.201   3
  -3  -7 -14 44.6568 106.477   5
   3   7  14 372.081 188.240   7
   3  -7  14 44.0895 180.786   1
  -3   7 -15 3846.92 474.224   3
   3   7  15 3253.51 330.134   7
  -3  -7 -15 3093.39 276.198   5
   3  -7  15 3732.75 364.481   1
  -3   7 -16-46.3243 311.657   3
   3   7  16 191.514 179.841   7
  -3  -7 -16 43.3668 123.772   5
   3  -7  16 124.775 209.479   1
  -3   7 -17 3301.81 453.930   3
   3   7  17 2802.59 315.691   7
  -3  -7 -17 2816.68 278.425   5
   3  -7  17 2929.62 350.876   1
  -3   7 -18-89.4683 307.135   3
   3   7  18-186.742 189.587   7
  -3  -7 -18 154.542 137.426   5
   3  -7  18-9.48690 214.111   1
  -3   7 -19 708.420 363.199   3
   3   7  19 544.326 237.400   7
   3  -7  19 311.452 225.018   1
  -3  -7 -19 354.704 265.682   2
  -3   7 -20-255.426 355.979   3
   3   7  20 12.9675 173.168   7
  -3  -7 -20-26.1899 245.576   2
   3  -7  20 557.364 268.250   1
   3   8 -21 120.441 321.640   3
   3  -8 -21 637.053 222.051   5
  -3  -8  21 367.353 268.941   1
   3  -8 -21 466.521 268.016   2
   3   8 -20-2.08026 315.607   3
   3  -8 -20 102.302 158.250   5
   3  -8 -20-115.462 223.384   2
  -3  -8  20 401.720 275.882   1
   3   8 -19-75.9689 315.470   3
   3  -8 -19-113.401 157.315   5
  -3   8  19 77.9139 172.080   7
   3  -8 -19-58.3968 221.591   2
  -3  -8  19-253.531 265.481   1
   3   8 -18 268.431 314.460   3
  -3   8  18 330.018 154.126   7
   3  -8 -18 394.730 176.897   5
  -3  -8  18 787.466 281.874   1
   3  -8 -18 747.408 262.081   2
   3   8 -17 130.421 303.786   3
  -3   8  17-73.1891 150.728   7
   3  -8 -17 63.6294 151.327   5
  -3  -8  17 50.7714 215.069   1
   3  -8 -17-139.958 207.576   2
   3   8 -16 801.815 314.660   3
   3  -8 -16 938.397 193.222   5
  -3   8  16 771.298 203.126   7
   3  -8 -16 1327.49 305.774   2
  -3  -8  16 631.722 237.693   1
   3   8 -15 465.469 311.285   3
   3  -8 -15 20.0952 129.485   5
  -3   8  15 273.895 157.378   7
   3  -8 -15 296.155 199.493   2
  -3  -8  15 226.212 195.510   1
   3   8 -14 122.949 247.635   3
   3  -8 -14-111.191 119.897   5
  -3  -8  14 77.2937 197.478   1
   3  -8 -14 19.1563 188.571   2
   3  -8 -13 52.9162 183.393   2
   3   8 -13-107.385 263.770   3
   3  -8 -13-10.4565 121.731   5
  -3  -8  13 109.462 188.356   1
   3   8 -12-334.395 254.541   3
   3  -8 -12 317.601 219.028   2
   3  -8 -12-24.6238 112.854   5
  -3  -8  12-220.119 195.230   1
   3   8 -11 582.353 265.419   3
   3  -8 -11 503.286 195.906   2
   3  -8 -11 494.808 148.168   5
   3  -8 -11 183.515 188.858   1
  -3  -8  11 263.304 172.043   1
   3  -8 -10 1887.43 276.214   2
   3   8 -10 1960.00 317.555   3
   3  -8 -10 2479.40 279.714   1
  -3  -8  10 2153.05 260.391   1
   3  -8 -10 2049.59 208.139   5
   3  -8  -9 1090.33 217.355   2
   3  -8  -9 1565.62 259.028   1
  -3  -8   9 1023.32 212.040   1
   3  -8  -9 1048.16 167.654   5
   3   8  -9 941.883 304.040   3
   3  -8  -8 7805.96 423.937   1
  -3  -8   8 7517.20 417.693   1
   3  -8  -8 7838.89 476.655   2
   3   8  -8 7177.55 474.733   3
   3  -8  -7 1329.13 222.941   1
  -3  -8   7 1181.00 218.470   1
   3  -8  -7 1444.77 251.545   2
   3   8  -7 991.069 240.998   3
  -3  -8   6 2295.88 253.772   1
   3  -8  -6 2451.64 267.664   1
   3  -8  -6 2244.98 264.788   2
   3   8  -6 2388.85 288.564   3
   3   8  -6 2477.75 232.558   4
   3  -8  -5 252.505 155.146   1
  -3  -8   5-142.557 184.980   1
   3  -8  -5 317.186 172.905   2
  -3  -8   5 40.1107 89.4625   2
   3   8  -5 96.8807 133.421   4
  -3   8   5 43.1737 45.7191   4
  -3  -8   4 402.939 184.934   1
   3  -8  -4 46.7224 150.234   1
   3  -8  -4 191.159 145.070   2
  -3  -8   4 137.421 106.916   2
  -3   8   4 88.8752 50.0431   4
   3   8  -4 99.0600 121.986   4
   3  -8  -3 644.259 175.013   1
  -3  -8   3 323.914 170.905   1
  -3  -8   3 519.868 127.272   2
   3  -8  -3 486.446 166.562   2
  -3   8   3 524.182 66.2499   4
   3   8  -3 687.978 145.907   4
   3  -8  -2 1317.87 205.228   1
  -3  -8   2 1108.89 212.968   1
   3  -8  -2 840.685 88.4759   3
   3  -8  -2 1079.98 192.372   2
  -3  -8   2 997.215 162.846   2
   3   8  -2 964.568 151.998   4
  -3   8   2 1127.50 97.9631   4
  -3  -8   1 400.582 189.158   1
   3  -8  -1 650.884 192.306   1
  -3  -8   1 335.340 132.733   2
   3  -8  -1 228.151 87.4762   3
   3  -8  -1 147.572 132.948   2
   3   8  -1 198.331 116.402   4
  -3   8   1 136.797 68.8030   4
  -3  -8   0 2348.10 285.390   1
   3  -8   0 1971.35 228.552   1
  -3  -8   0 2017.11 238.063   2
   3  -8   0 1670.25 147.257   3
   3  -8   0 1610.53 204.978   2
  -3   8   0 1762.48 137.117   4
   3   8   0 1714.69 160.589   4
  -3   8   0 1780.67 164.400   3
  -3  -8  -1 6401.50 378.922   1
   3  -8   1 6260.40 354.941   1
  -3  -8  -1 6342.22 376.811   2
   3  -8   1 5783.07 341.981   2
  -3  -8  -1 5551.28 267.643   3
  -3   8  -1 5503.04 301.407   3
  -3   8  -1 5911.05 247.641   4
   3   8   1 5666.60 266.110   4
  -3  -8  -2 1700.47 236.640   1
   3  -8   2 1533.78 214.378   1
  -3   8  -2 1476.56 202.928   3
  -3  -8  -2 1830.13 251.172   2
  -3  -8  -2 1377.57 144.313   3
   3  -8   2 1504.45 195.060   2
   3   8   2 1615.29 149.237   4
  -3   8  -2 1649.01 152.972   4
   3  -8   3 8133.60 390.729   1
  -3  -8  -3 8601.45 436.712   1
   3  -8   3 7839.86 376.888   2
  -3  -8  -3 7546.52 434.727   2
  -3   8  -3 7870.16 398.837   3
   3   8   3 8290.13 308.725   4
  -3  -8  -3 7241.18 278.879   3
   3  -8   4 3686.28 287.027   1
  -3  -8  -4 3425.29 296.857   1
  -3  -8  -4 3564.74 325.517   2
  -3   8  -4 3266.91 292.355   3
  -3  -8  -4 3147.51 178.003   3
   3   8   4 3464.06 202.346   4
  -3  -8  -5 1562.43 236.026   1
   3  -8   5 1273.31 201.952   1
  -3  -8  -5 1251.00 243.010   2
  -3   8  -5 1442.32 257.788   3
  -3  -8  -5 1055.18 118.607   3
   3   8   5 1309.03 141.574   4
   3  -8   6 9928.54 448.050   1
  -3  -8  -6 9562.05 480.991   1
  -3  -8  -6 9588.96 274.113   3
  -3  -8  -6 9472.11 531.999   2
   3   8   6 9865.86 363.641   4
  -3   8  -6 9209.43 486.156   3
   3  -8   7 2079.90 235.285   1
  -3  -8  -7 2067.05 289.279   2
  -3  -8  -7 2472.68 291.041   1
  -3  -8  -7 2073.37 132.596   3
  -3   8  -7 2050.20 312.333   3
   3   8   7 1863.80 173.258   4
  -3  -8  -8 7098.57 444.788   1
   3  -8   8 6256.11 376.481   1
  -3  -8  -8 6857.63 473.324   2
  -3  -8  -8 6678.66 232.661   3
  -3   8  -8 7747.49 488.384   3
   3   8   8 7399.27 326.935   4
  -3   8  -9 1877.84 293.488   3
  -3  -8  -9 2067.54 317.981   2
   3  -8   9 2526.20 269.529   1
  -3  -8  -9 2646.94 302.467   1
  -3  -8  -9 2220.74 194.652   5
  -3  -8 -10 25399.8 954.400   2
  -3  -8 -10 25555.1 891.493   1
   3  -8  10 25887.7 829.963   1
  -3  -8 -10 26099.1 723.917   5
  -3   8 -10 25673.6 941.781   3
  -3   8 -11 731.271 277.120   3
  -3  -8 -11 1175.70 164.415   5
  -3  -8 -11 1347.92 301.570   2
  -3  -8 -11 1178.37 264.326   1
   3  -8  11 633.374 205.632   1
  -3   8 -12 221.939 295.034   3
  -3  -8 -12 244.982 120.959   5
  -3  -8 -12 520.436 268.799   2
  -3  -8 -12-292.145 219.503   1
   3  -8  12 47.0108 169.019   1
  -3   8 -13-432.105 279.140   3
  -3  -8 -13-11.5088 96.9916   5
  -3  -8 -13 172.909 242.786   2
   3  -8  13 54.3106 196.046   1
  -3   8 -14 794.205 314.910   3
   3   8  14 840.499 212.688   7
  -3  -8 -14 756.786 141.361   5
  -3  -8 -14 978.767 282.739   2
   3  -8  14 961.745 238.484   1
  -3   8 -15 331.074 316.057   3
   3   8  15 186.904 194.269   7
  -3  -8 -15 96.6569 107.147   5
   3  -8  15 24.6385 203.349   1
  -3  -8 -15 343.107 264.319   2
  -3   8 -16 924.123 299.183   3
   3   8  16 820.633 219.733   7
   3  -8  16 1544.24 308.830   1
  -3  -8 -16 1197.89 297.215   2
  -3   8 -17 515.696 325.523   3
   3   8  17 235.604 197.668   7
   3  -8  17 119.082 201.041   1
  -3  -8 -17 227.431 267.648   2
  -3   8 -18 159.892 314.491   3
   3   8  18-110.151 185.131   7
  -3  -8 -18 2.00976 236.792   2
   3  -8  18 103.353 222.564   1
  -3   8 -19 208.862 339.622   3
   3   8  19 64.4444 185.136   7
   3  -8  19 371.441 249.095   1
  -3  -8 -19 334.507 262.259   2
   3  -9 -20 856.651 286.274   2
   3   9 -20 1095.16 373.819   3
  -3  -9  20 474.281 255.655   1
   3   9 -19 478.216 318.517   3
   3  -9 -19 273.792 239.650   2
  -3   9  19 246.278 165.689   7
   3  -9 -19 140.816 160.082   5
  -3  -9  19 240.988 255.801   1
   3  -9 -18 124.018 210.570   2
   3   9 -18 315.254 295.072   3
  -3   9  18 739.453 211.635   7
   3  -9 -18 429.834 160.234   5
  -3  -9  18 500.563 230.160   1
   3   9 -17 418.543 327.149   3
   3  -9 -17 177.762 208.359   2
  -3   9  17 270.662 162.154   7
   3  -9 -17 189.584 138.246   5
  -3  -9  17 611.759 263.873   1
   3  -9 -16 353.760 243.434   2
   3   9 -16-226.546 311.278   3
   3  -9 -16 227.504 132.897   5
  -3   9  16 412.198 186.431   7
  -3  -9  16-85.2524 240.345   1
   3   9 -15 333.278 271.730   3
   3  -9 -15 500.089 238.013   2
   3  -9 -15 540.829 162.997   5
  -3  -9  15 738.670 244.023   1
   3  -9 -14 2977.79 349.351   2
   3   9 -14 2391.50 361.059   3
   3  -9 -14 2828.41 274.172   5
  -3  -9  14 3048.55 341.792   1
   3   9 -13 2081.31 346.333   3
   3  -9 -13 2360.13 330.220   2
  -3  -9  13 2504.65 306.260   1
   3  -9 -13 1927.83 234.215   5
   3  -9 -12 59.9494 185.350   2
   3  -9 -12-180.668 198.844   1
  -3  -9  12 40.0411 192.983   1
   3  -9 -12 213.497 117.284   5
   3   9 -12-482.733 272.377   3
   3  -9 -11 786.438 228.064   2
   3  -9 -11 389.040 198.861   1
  -3  -9  11 1167.75 242.924   1
   3  -9 -11 513.285 144.474   5
   3   9 -11 755.531 241.075   3
  -3  -9  10-159.355 193.114   1
   3  -9 -10 352.797 195.385   1
   3  -9 -10 12.9315 187.640   2
   3   9 -10 161.143 223.625   3
  -3  -9   9-87.0413 169.378   1
   3  -9  -9 142.657 195.740   1
   3  -9  -9-150.770 192.780   2
   3   9  -9-232.939 211.271   3
  -3  -9   8-175.245 175.355   1
   3  -9  -8 50.7153 174.108   1
   3  -9  -8-198.587 193.224   2
   3   9  -8-292.229 248.560   3
   3  -9  -7 1260.55 225.540   1
  -3  -9   7 897.496 212.401   1
   3  -9  -7 1172.26 233.126   2
   3   9  -7 1207.88 216.058   4
   3  -9  -6 103.466 183.567   1
  -3  -9   6 321.086 186.267   1
   3  -9  -6 136.127 180.415   2
   3   9  -6 100.178 155.546   4
   3  -9  -5-16.0657 161.657   1
  -3  -9   5-121.436 179.115   1
   3  -9  -5-58.7022 161.857   2
  -3  -9   5 267.375 127.412   2
   3   9  -5 59.5994 143.269   4
   3  -9  -4 529.898 183.676   1
  -3  -9   4 233.925 185.400   1
  -3  -9   4 85.6246 113.255   2
   3  -9  -4 153.253 168.070   2
  -3   9   4 174.735 55.8333   4
   3   9  -4 210.145 141.622   4
   3  -9  -3 417.241 184.400   1
  -3  -9   3 166.956 124.014   2
   3  -9  -3 266.259 163.986   2
  -3   9   3 200.876 62.5754   4
   3   9  -3 159.244 122.461   4
   3  -9  -2 2620.46 271.343   1
  -3  -9   2 2577.15 282.579   1
  -3  -9   2 2432.67 239.487   2
   3  -9  -2 2650.35 277.093   2
   3   9  -2 2491.55 210.974   4
  -3   9   2 2552.00 136.407   4
  -3  -9   1 403.962 197.950   1
   3  -9  -1 378.315 173.368   1
  -3  -9   1 257.069 161.727   2
   3  -9  -1 289.936 146.057   2
   3   9  -1 201.453 118.947   4
  -3   9   1 81.5569 74.8555   4
   3  -9   0 9621.02 444.176   1
  -3  -9   0 9180.02 470.212   1
   3  -9   0 9224.99 454.849   2
  -3  -9   0 8387.52 445.458   2
  -3   9   0 8711.56 295.955   4
   3   9   0 8169.01 342.356   4
   3  -9   1 143.298 178.561   1
  -3  -9  -1 472.649 195.305   1
  -3  -9  -1 378.561 157.176   2
   3  -9   1 263.528 146.084   2
   3   9   1 274.913 113.363   4
  -3   9  -1 172.655 91.9825   4
  -3   9  -1 130.899 132.247   3
   3  -9   2 794.435 210.537   1
  -3  -9  -2 858.142 234.536   1
   3  -9   2 499.410 168.968   2
  -3  -9  -2 493.321 176.072   2
  -3   9  -2 712.758 136.447   4
  -3   9  -2 820.198 203.430   3
   3   9   2 800.745 136.567   4
   3  -9   3 2234.70 280.160   1
  -3  -9  -3 2615.35 312.435   1
  -3  -9  -3 1971.74 270.827   2
  -3   9  -3 1491.15 232.897   3
   3   9   3 1849.42 176.265   4
  -3   9  -3 1621.05 177.553   4
   3  -9   4 3190.22 285.135   1
  -3  -9  -4 3053.24 322.491   1
  -3   9  -4 2425.09 269.156   3
  -3  -9  -4 2425.81 288.325   2
   3   9   4 2865.89 196.304   4
   3  -9   5 3902.00 309.060   1
  -3  -9  -5 3715.65 343.685   1
  -3  -9  -5 3422.29 343.391   2
  -3   9  -5 3957.44 344.386   3
   3   9   5 3472.36 221.990   4
  -3  -9  -6 2470.76 288.844   1
   3  -9   6 2780.48 277.055   1
  -3  -9  -6 2432.64 311.808   2
  -3   9  -6 1961.60 283.171   3
   3   9   6 2507.50 188.352   4
  -3  -9  -7 1001.76 242.494   2
  -3  -9  -7 1047.42 237.817   1
   3  -9   7 809.102 199.799   1
  -3   9  -7 1064.03 273.251   3
   3   9   7 1084.06 149.563   4
  -3  -9  -8 4329.70 375.452   1
  -3  -9  -8 4615.95 409.412   2
   3  -9   8 4824.12 358.348   1
  -3   9  -8 4670.08 406.115   3
   3   9   8 4402.52 261.991   4
  -3  -9  -9 8086.64 496.337   1
   3  -9   9 7328.28 437.391   1
  -3  -9  -9 7153.41 505.340   2
  -3   9  -9 7211.25 501.517   3
  -3  -9 -10 2230.84 313.682   2
   3  -9  10 1942.24 253.091   1
  -3  -9 -10 2167.03 300.797   1
  -3   9 -10 2008.33 336.811   3
  -3  -9 -11 8251.89 524.446   1
   3  -9  11 7816.15 467.765   1
  -3  -9 -11 7166.53 522.675   2
  -3   9 -11 7520.00 541.539   3
  -3   9 -12 1272.94 296.285   3
  -3  -9 -12 1438.22 180.166   5
   3  -9  12 1070.50 214.778   1
  -3  -9 -12 1738.76 294.628   1
  -3  -9 -12 1692.10 318.911   2
  -3   9 -13 4039.01 461.258   3
   3  -9  13 3829.59 361.698   1
  -3  -9 -13 4219.71 438.330   2
  -3   9 -14-137.025 294.671   3
  -3  -9 -14 39.1572 228.298   2
   3  -9  14-199.373 208.637   1
  -3   9 -15 458.117 308.565   3
   3   9  15 631.452 240.091   7
  -3  -9 -15 497.814 260.625   2
   3  -9  15 689.695 247.533   1
  -3   9 -16 1280.75 329.815   3
   3   9  16 1198.49 245.295   7
  -3  -9 -16 1073.82 315.640   2
   3  -9  16 1128.54 278.451   1
  -3   9 -17-330.822 327.628   3
   3   9  17-255.287 224.257   7
  -3  -9 -17 17.7379 241.197   2
   3  -9  17 176.992 232.668   1
  -3   9 -18 88.8901 308.881   3
  -3  -9 -18-2.99400 263.737   2
   3  -9  18 315.855 234.247   1
   3   9  18 264.921 198.102   7
   3 -10 -18 140.304 234.515   2
  -3 -10  18 146.346 231.943   1
  -3  10  18-301.155 211.587   7
   3  10 -18 495.386 320.963   3
   3 -10 -17 391.664 255.243   2
  -3 -10  17 41.3903 224.927   1
  -3  10  17-72.0036 164.169   7
   3 -10 -17-20.3730 130.205   5
   3  10 -17 292.872 332.367   3
   3 -10 -16 1746.36 331.219   2
  -3 -10  16 2057.50 322.552   1
   3 -10 -16 1491.60 236.763   5
   3  10 -16 1574.25 352.041   3
   3 -10 -15-52.5783 248.753   2
  -3 -10  15 326.927 211.299   1
   3 -10 -15 67.6684 132.860   5
   3  10 -15 201.580 250.660   3
   3 -10 -14 1653.24 297.268   2
  -3 -10  14 1785.70 320.519   1
   3 -10 -14 1706.32 241.061   5
   3  10 -14 1650.87 357.493   3
  -3 -10  13 57.7861 205.089   1
   3 -10 -13 166.127 205.373   2
   3  10 -13 233.832 246.417   3
   3 -10 -12 740.137 226.572   1
  -3 -10  12 944.018 243.027   1
   3 -10 -12 675.116 240.510   2
   3  10 -12 774.005 287.828   3
  -3 -10  11-45.7216 204.962   1
   3 -10 -11 222.363 185.830   1
   3 -10 -11 250.029 191.394   2
   3  10 -11 261.336 240.853   3
  -3 -10  10 162.633 189.865   1
   3 -10 -10-143.807 202.683   1
   3 -10 -10 128.072 188.214   2
   3  10 -10-260.313 229.585   3
   3 -10  -9 179.281 186.082   1
  -3 -10   9-147.206 171.029   1
   3 -10  -9 60.6932 165.004   2
   3  10  -9-215.358 194.787   3
   3  10  -9-105.081 172.680   4
   3 -10  -8 287.248 181.837   1
  -3 -10   8 79.8041 176.481   1
   3 -10  -8 689.988 211.711   2
   3  10  -8 564.880 187.394   4
  -3 -10   7 218.158 196.224   1
   3 -10  -7 393.804 200.758   1
   3 -10  -7 333.247 165.753   2
   3  10  -7 344.066 157.126   4
  -3 -10   6 282.198 182.635   1
   3 -10  -6 174.691 183.946   1
   3 -10  -6 117.133 170.032   2
   3  10  -6-43.1005 144.587   4
  -3 -10   5 2678.70 296.649   1
   3 -10  -5 2306.88 271.303   1
   3 -10  -5 2526.07 299.775   2
  -3 -10   5 2444.84 231.426   2
   3  10  -5 2305.06 231.889   4
   3 -10  -4 3220.95 299.177   1
  -3 -10   4 3096.36 320.683   1
  -3 -10   4 2989.81 265.188   2
   3 -10  -4 2844.22 308.594   2
   3  10  -4 2831.98 233.996   4
  -3 -10   3 867.027 220.941   1
   3 -10  -3 309.661 169.493   1
   3 -10  -3 625.175 207.272   2
  -3 -10   3 520.070 144.678   2
   3  10  -3 466.907 146.300   4
  -3 -10   2 3269.62 324.328   1
   3 -10  -2 3583.18 306.659   1
   3 -10  -2 3513.28 323.040   2
  -3 -10   2 3585.04 297.559   2
   3  10  -2 3142.65 235.370   4
   3 -10  -1 260.069 169.857   1
  -3 -10   1 236.089 201.625   1
  -3 -10   1 22.6090 128.863   2
   3 -10  -1 110.450 160.373   2
   3  10  -1 35.0431 104.763   4
  -3 -10   0-132.361 172.227   1
   3 -10   0 285.798 187.546   1
   3 -10   0-54.9403 137.023   2
  -3 -10   0 43.3224 156.015   2
   3  10   0 124.307 104.438   4
  -3  10   0 75.7814 78.4479   4
   3 -10   1-205.013 174.666   1
  -3 -10  -1-108.575 181.088   1
  -3 -10  -1 1.76117 139.409   2
   3 -10   1 86.1235 137.622   2
   3  10   1 92.2908 94.6698   4
  -3  10  -1 99.3657 86.9784   4
   3 -10   2 6797.95 396.689   1
  -3 -10  -2 6792.94 428.310   1
  -3 -10  -2 6392.61 424.133   2
   3 -10   2 6297.03 386.976   2
  -3  10  -2 6375.89 288.597   4
   3  10   2 6332.21 292.986   4
   3 -10   3 575.422 177.154   1
  -3 -10  -3 422.253 196.511   1
  -3 -10  -3 526.223 192.481   2
  -3  10  -3 847.976 188.315   3
   3  10   3 492.594 110.321   4
  -3  10  -3 466.140 114.148   4
   3 -10   4 12625.1 552.675   1
  -3 -10  -4 11629.7 576.127   1
  -3 -10  -4 10631.0 579.223   2
  -3  10  -4 11476.6 436.947   4
   3  10   4 11765.8 408.206   4
  -3  10  -4 12487.3 548.460   3
   3 -10   5 89.7057 173.750   1
  -3 -10  -5 283.791 199.658   1
  -3 -10  -5 458.361 198.398   2
  -3  10  -5 216.543 180.075   3
  -3  10  -5 50.8434 131.536   4
   3  10   5 214.152 106.600   4
  -3 -10  -6 1591.54 264.238   1
   3 -10   6 1540.77 234.608   1
  -3  10  -6 1117.87 244.157   3
  -3 -10  -6 1231.14 258.658   2
   3  10   6 1189.41 147.259   4
  -3 -10  -7 68.1214 193.284   2
  -3  10  -7-169.629 236.809   3
  -3 -10  -7-212.506 208.516   1
   3 -10   7 218.334 171.916   1
  -3 -10  -8 343.627 234.753   2
  -3  10  -8 338.309 244.640   3
   3 -10   8 143.075 192.201   1
  -3 -10  -8 136.062 194.376   1
  -3  10  -9 239.023 246.452   3
  -3 -10  -9 209.203 231.155   2
  -3 -10  -9-264.587 236.367   1
   3 -10   9 438.653 204.220   1
  -3  10 -10 196.712 251.499   3
  -3 -10 -10 434.651 239.038   2
   3 -10  10 364.872 200.385   1
  -3 -10 -10 568.429 232.324   1
  -3  10 -11 65.1783 286.460   3
  -3 -10 -11 295.103 216.037   1
   3 -10  11 227.266 182.330   1
  -3 -10 -11-106.116 201.564   2
  -3  10 -12 861.994 320.286   3
  -3 -10 -12 297.130 258.258   2
   3 -10  12 613.744 224.190   1
  -3 -10 -12 403.747 225.071   1
  -3  10 -13 521.185 331.788   3
  -3 -10 -13 545.418 257.617   2
   3 -10  13 460.936 211.511   1
  -3  10 -14 2761.17 441.865   3
  -3 -10 -14 2450.04 400.139   2
   3 -10  14 2531.28 322.046   1
  -3  10 -15-119.462 306.882   3
   3  10  15 203.349 209.144   7
  -3 -10 -15 169.203 235.534   2
   3 -10  15 47.6155 202.469   1
  -3  10 -16 84.6683 311.937   3
   3  10  16 99.3543 197.377   7
   3 -10  16 164.754 227.641   1
  -3 -10 -16 461.870 255.284   2
  -3  10 -17 36.5097 311.609   3
  -3 -10 -17 23.1527 238.065   2
   3 -10  17 233.099 245.798   1
   3  10  17 324.121 212.501   7
  -3 -11  16 786.438 302.421   1
   3 -11 -16 774.091 304.098   2
   3  11 -16 922.888 337.187   3
  -3 -11  15 1119.31 289.499   1
   3 -11 -15 1560.11 332.821   2
   3  11 -15 1565.73 343.435   3
  -3 -11  14 7.31036 227.024   1
   3 -11 -14 112.512 200.352   2
   3  11 -14-505.650 286.030   3
  -3 -11  13 508.462 238.221   1
   3 -11 -13 379.932 251.557   2
   3  11 -13 782.610 279.617   3
   3 -11 -12-196.595 220.479   1
  -3 -11  12-145.130 210.639   1
   3 -11 -12 546.740 235.978   2
   3  11 -12 361.480 209.016   4
   3  11 -12 385.559 252.128   3
   3 -11 -11-206.233 216.338   1
  -3 -11  11-112.472 202.978   1
   3 -11 -11 479.963 233.972   2
   3  11 -11-97.0033 184.498   4
   3 -11 -10 90.5445 222.113   1
  -3 -11  10 179.331 197.954   1
   3 -11 -10 235.305 201.586   2
   3  11 -10 75.0757 174.185   4
  -3 -11   9 446.373 208.830   1
   3 -11  -9 131.909 205.371   1
   3 -11  -9 115.444 198.133   2
   3  11  -9 235.610 188.783   4
   3 -11  -8 542.401 211.221   1
  -3 -11   8 881.045 225.376   1
   3 -11  -8 715.049 211.085   2
   3  11  -8 971.572 205.408   4
  -3 -11   7 431.507 205.370   1
   3 -11  -7-79.2902 195.430   1
   3 -11  -7 146.775 186.130   2
   3  11  -7-116.250 144.707   4
   3 -11  -6 2.08808 176.441   1
  -3 -11   6 85.6345 182.573   1
   3 -11  -6 229.399 191.716   2
   3  11  -6-114.793 142.977   4
   3 -11  -5 7264.69 463.104   1
  -3 -11   5 7189.26 480.302   1
  -3 -11   5 6993.32 398.185   2
   3 -11  -5 7393.08 489.863   2
   3  11  -5 7330.95 390.986   4
   3 -11  -4-95.5995 177.214   1
  -3 -11   4-213.405 178.501   1
  -3 -11   4 91.8295 126.292   2
   3 -11  -4-236.666 195.466   2
   3  11  -4-138.237 133.759   4
  -3 -11   3 2074.67 288.636   1
   3 -11  -3 1722.58 254.383   1
   3 -11  -3 1873.18 270.099   2
  -3 -11   3 1952.90 245.073   2
   3  11  -3 1789.02 205.145   4
  -3 -11   2 5309.38 409.236   1
   3 -11  -2 4880.62 373.964   1
  -3 -11   2 4872.23 361.646   2
   3 -11  -2 5132.33 402.223   2
   3  11  -2 4983.95 297.033   4
[truncated: 1,767,257 more chars]
