# Supplementary material for: Charge Transfer Chromophores Derived from 3d-Row Transition Metal Complexes
Source: Molecules. 2022 Nov 24;27(23):8175. doi: 10.3390/molecules27238175 (PMC9736222; doi:10.3390/molecules27238175)
Supplement: Supplementary file 1 [file molecules-27-08175-s001.zip › complex 3.cif]

 
data_cosqbpytbu
 
_audit_creation_method            'SHELXL-2018/3'
_shelx_SHELXL_version_number      '2018/3'
_chemical_name_systematic         ?
_chemical_name_common             ?
_chemical_melting_point           ?
_chemical_formula_moiety
 '  C64 H88 Co2 N4 O4, C7 H8' 
_chemical_formula_sum
 'C71 H96 Co2 N4 O4' 
_chemical_formula_weight          1187.37

loop_
 _atom_type_symbol
 _atom_type_description
 _atom_type_scat_dispersion_real
 _atom_type_scat_dispersion_imag
 _atom_type_scat_source
 'C'  'C'   0.0033   0.0016
 'International Tables Vol C Tables 4.2.6.8 and 6.1.1.4'
 'H'  'H'   0.0000   0.0000
 'International Tables Vol C Tables 4.2.6.8 and 6.1.1.4'
 'N'  'N'   0.0061   0.0033
 'International Tables Vol C Tables 4.2.6.8 and 6.1.1.4'
 'O'  'O'   0.0106   0.0060
 'International Tables Vol C Tables 4.2.6.8 and 6.1.1.4'
 'Co'  'Co'   0.3494   0.9721
 'International Tables Vol C Tables 4.2.6.8 and 6.1.1.4'
 
_space_group_crystal_system       monoclinic
_space_group_IT_number            14
_space_group_name_H-M_alt         'P 21/c'
_space_group_name_Hall            '-P 2ybc'
 
_shelx_space_group_comment
;
The symmetry employed for this shelxl refinement is uniquely defined
by the following loop, which should always be used as a source of
symmetry information in preference to the above space-group names.
They are only intended as comments.
;
 
loop_
 _space_group_symop_operation_xyz
 'x, y, z'
 '-x, y+1/2, -z+1/2'
 '-x, -y, -z'
 'x, -y-1/2, z-1/2'
 
_cell_length_a                    13.6228(6)
_cell_length_b                    18.6411(6)
_cell_length_c                    14.4700(7)
_cell_angle_alpha                 90
_cell_angle_beta                  113.538(6)
_cell_angle_gamma                 90
_cell_volume                      3368.8(3)
_cell_formula_units_Z             2
_cell_measurement_temperature     298(2)
_cell_measurement_reflns_used     12942
_cell_measurement_theta_min       2.6640
_cell_measurement_theta_max       25.7380
 
_exptl_crystal_description        prism
_exptl_crystal_colour             black
_exptl_crystal_density_meas       ?
_exptl_crystal_density_method     ?
_exptl_crystal_density_diffrn     1.171          
_exptl_crystal_F_000              1272
_exptl_transmission_factor_min    ?
_exptl_transmission_factor_max    ?
_exptl_crystal_size_max           0.190
_exptl_crystal_size_mid           0.150
_exptl_crystal_size_min           0.110
_exptl_absorpt_coefficient_mu     0.541
_shelx_estimated_absorpt_T_min    0.904
_shelx_estimated_absorpt_T_max    0.943
_exptl_absorpt_correction_type    multi-scan
_exptl_absorpt_correction_T_min   0.936
_exptl_absorpt_correction_T_max   0.936
_exptl_absorpt_process_details    'CrysAlisPro 1.171.41.121a'
_exptl_absorpt_special_details    ?
_diffrn_ambient_temperature       298(2)
_diffrn_radiation_wavelength      0.71073
_diffrn_radiation_type            MoK\a
_diffrn_source                    'fine-focus sealed tube'
_diffrn_measurement_device_type   'Rigaku OD Xcalibur (CCD)'
_diffrn_measurement_method        '\w scans'
_diffrn_detector_area_resol_mean  ?
_diffrn_reflns_number             48857
_diffrn_reflns_av_unetI/netI      0.0351
_diffrn_reflns_av_R_equivalents   0.0487
_diffrn_reflns_limit_h_min        -16
_diffrn_reflns_limit_h_max        16
_diffrn_reflns_limit_k_min        -22
_diffrn_reflns_limit_k_max        23
_diffrn_reflns_limit_l_min        -17
_diffrn_reflns_limit_l_max        17
_diffrn_reflns_theta_min          1.963
_diffrn_reflns_theta_max          26.022
_diffrn_reflns_theta_full         25.242
_diffrn_measured_fraction_theta_max   0.999
_diffrn_measured_fraction_theta_full  1.000
_diffrn_reflns_Laue_measured_fraction_max    0.999
_diffrn_reflns_Laue_measured_fraction_full   1.000
_diffrn_reflns_point_group_measured_fraction_max   0.999
_diffrn_reflns_point_group_measured_fraction_full  1.000
_reflns_number_total              6624
_reflns_number_gt                 5079
_reflns_threshold_expression      'I > 2\s(I)'
_reflns_Friedel_coverage          0.000
_reflns_Friedel_fraction_max      .
_reflns_Friedel_fraction_full     .
 
_reflns_special_details
;
 Reflections were merged by SHELXL according to the crystal
 class for the calculation of statistics and refinement.
 
 _reflns_Friedel_fraction is defined as the number of unique
 Friedel pairs measured divided by the number that would be
 possible theoretically, ignoring centric projections and
 systematic absences.
;
 
_computing_data_collection        'CrysAlisPro 1.171.41.121a'
_computing_cell_refinement        'CrysAlisPro 1.171.41.121a'
_computing_data_reduction         'CrysAlisPro 1.171.41.121a'
_computing_structure_solution     'SHELXT 2018/2'
_computing_structure_refinement   'SHELXL 2018/3'
_computing_molecular_graphics     ?
_computing_publication_material   ?
_refine_special_details           ?
_refine_ls_structure_factor_coef  Fsqd
_refine_ls_matrix_type            full
_refine_ls_weighting_scheme       calc
_refine_ls_weighting_details
'w=1/[\s^2^(Fo^2^)+(0.0540P)^2^+2.9586P] where P=(Fo^2^+2Fc^2^)/3'
_atom_sites_solution_primary      dual
_atom_sites_solution_secondary    difmap
_atom_sites_solution_hydrogens    geom
_refine_ls_hydrogen_treatment     constr
_refine_ls_extinction_method      none
_refine_ls_extinction_coef        .
_refine_ls_number_reflns          6624
_refine_ls_number_parameters      405
_refine_ls_number_restraints      401
_refine_ls_R_factor_all           0.0710
_refine_ls_R_factor_gt            0.0489
_refine_ls_wR_factor_ref          0.1291
_refine_ls_wR_factor_gt           0.1173
_refine_ls_goodness_of_fit_ref    1.052
_refine_ls_restrained_S_all       1.075
_refine_ls_shift/su_max           0.001
_refine_ls_shift/su_mean          0.000
 
loop_
 _atom_site_label
 _atom_site_type_symbol
 _atom_site_fract_x
 _atom_site_fract_y
 _atom_site_fract_z
 _atom_site_U_iso_or_equiv
 _atom_site_adp_type
 _atom_site_occupancy
 _atom_site_site_symmetry_order  
 _atom_site_calc_flag
 _atom_site_refinement_flags_posn
 _atom_site_refinement_flags_adp
 _atom_site_refinement_flags_occupancy
 _atom_site_disorder_assembly
 _atom_site_disorder_group
Co1 Co 0.53948(3) 0.06541(2) 0.47392(3) 0.03222(12) Uani 1 1 d . . . . .
O1 O 0.42491(15) 0.12921(10) 0.46821(14) 0.0404(5) Uani 1 1 d . . . . .
O2 O 0.51808(14) 0.02810(9) 0.59824(13) 0.0325(4) Uani 1 1 d . . . . .
N1 N 0.70500(17) 0.04166(12) 0.53274(16) 0.0339(5) Uani 1 1 d . . . . .
N2 N 0.59983(18) 0.13727(12) 0.39645(17) 0.0362(5) Uani 1 1 d . . . . .
C1 C 0.4061(2) 0.12971(14) 0.5519(2) 0.0346(6) Uani 1 1 d . . . . .
C2 C 0.4594(2) 0.07610(14) 0.62615(19) 0.0323(6) Uani 1 1 d . . . . .
C3 C 0.4555(2) 0.07698(15) 0.7214(2) 0.0384(6) Uani 1 1 d . . . . .
C4 C 0.3892(3) 0.12937(17) 0.7356(2) 0.0476(7) Uani 1 1 d . . . . .
H4A H 0.383024 0.131152 0.797293 0.057 Uiso 1 1 calc R U . . .
C5 C 0.3330(2) 0.17801(17) 0.6630(2) 0.0485(7) Uani 1 1 d . . . . .
H5A H 0.289163 0.210751 0.676885 0.058 Uiso 1 1 calc R U . . .
C6 C 0.3388(2) 0.18045(15) 0.5692(2) 0.0422(7) Uani 1 1 d . . . . .
C7 C 0.5170(3) 0.02746(18) 0.8108(2) 0.0465(7) Uani 1 1 d . . . . .
C8 C 0.5742(3) 0.0733(2) 0.9059(3) 0.0740(11) Uani 1 1 d . . . . .
H8A H 0.622816 0.105769 0.894402 0.111 Uiso 1 1 calc R U . . .
H8B H 0.613232 0.042512 0.961709 0.111 Uiso 1 1 calc R U . . .
H8C H 0.522072 0.100088 0.920734 0.111 Uiso 1 1 calc R U . . .
C9 C 0.4364(3) -0.0225(2) 0.8290(3) 0.0683(10) Uani 1 1 d . . . . .
H9A H 0.397770 -0.049582 0.768985 0.102 Uiso 1 1 calc R U . . .
H9B H 0.387099 0.005645 0.846157 0.102 Uiso 1 1 calc R U . . .
H9C H 0.474256 -0.054776 0.883383 0.102 Uiso 1 1 calc R U . . .
C10 C 0.6036(3) -0.01900(19) 0.7985(2) 0.0543(8) Uani 1 1 d . . . . .
H10A H 0.570668 -0.053216 0.745519 0.081 Uiso 1 1 calc R U . . .
H10B H 0.642807 -0.043889 0.860483 0.081 Uiso 1 1 calc R U . . .
H10C H 0.651537 0.010932 0.781955 0.081 Uiso 1 1 calc R U . . .
C11 C 0.2788(3) 0.23676(18) 0.4894(3) 0.0556(8) Uani 1 1 d . . . . .
C12 C 0.2056(4) 0.2829(2) 0.5234(4) 0.0916(15) Uani 1 1 d . . . . .
H12A H 0.247610 0.305623 0.586443 0.137 Uiso 1 1 calc R U . . .
H12B H 0.152213 0.253008 0.531511 0.137 Uiso 1 1 calc R U . . .
H12C H 0.171286 0.318934 0.473463 0.137 Uiso 1 1 calc R U . . .
C13 C 0.2083(3) 0.2006(2) 0.3905(3) 0.0851(13) Uani 1 1 d . . . . .
H13A H 0.252419 0.174399 0.364554 0.128 Uiso 1 1 calc R U . . .
H13B H 0.168388 0.236428 0.342527 0.128 Uiso 1 1 calc R U . . .
H13C H 0.159580 0.168216 0.402127 0.128 Uiso 1 1 calc R U . . .
C14 C 0.3583(3) 0.2872(2) 0.4725(3) 0.0772(12) Uani 1 1 d . . . . .
H14A H 0.404982 0.259987 0.450686 0.116 Uiso 1 1 calc R U . . .
H14B H 0.399944 0.311438 0.534380 0.116 Uiso 1 1 calc R U . . .
H14C H 0.320043 0.321858 0.421870 0.116 Uiso 1 1 calc R U . . .
C15 C 0.7557(2) -0.00255(16) 0.6104(2) 0.0428(7) Uani 1 1 d . . . . .
H15A H 0.715049 -0.033576 0.631221 0.051 Uiso 1 1 calc R U . . .
C16 C 0.8649(2) -0.00385(17) 0.6603(2) 0.0461(7) Uani 1 1 d . . . . .
H16A H 0.896364 -0.035714 0.713482 0.055 Uiso 1 1 calc R U . . .
C17 C 0.9290(2) 0.04149(16) 0.6329(2) 0.0430(7) Uani 1 1 d . . . . .
C18 C 0.8761(2) 0.08627(15) 0.5519(2) 0.0412(6) Uani 1 1 d . . . . .
H18A H 0.915315 0.117712 0.530016 0.049 Uiso 1 1 calc R U . . .
C19 C 0.7660(2) 0.08496(14) 0.50331(19) 0.0334(6) Uani 1 1 d . . . . .
C20 C 0.7050(2) 0.13314(14) 0.4183(2) 0.0345(6) Uani 1 1 d . . . . .
C21 C 0.7519(2) 0.17149(15) 0.3651(2) 0.0424(7) Uani 1 1 d . . . . .
H21A H 0.824830 0.166312 0.381097 0.051 Uiso 1 1 calc R U . . .
C22 C 0.6921(2) 0.21743(16) 0.2882(2) 0.0439(7) Uani 1 1 d . . . . .
C23 C 0.5848(2) 0.22467(16) 0.2710(2) 0.0459(7) Uani 1 1 d . . . . .
H23A H 0.541661 0.256814 0.222664 0.055 Uiso 1 1 calc R U . . .
C24 C 0.5425(2) 0.18430(16) 0.3254(2) 0.0436(7) Uani 1 1 d . . . . .
H24A H 0.470277 0.189842 0.312251 0.052 Uiso 1 1 calc R U . . .
C25 C 1.0508(3) 0.04311(17) 0.6882(2) 0.0584(9) Uani 1 1 d D . . . .
C26 C 1.0792(5) 0.0831(4) 0.7853(5) 0.098(3) Uani 0.692(9) 1 d D U P A 1
H26A H 1.040905 0.062914 0.822283 0.146 Uiso 0.692(9) 1 calc R U P A 1
H26B H 1.059985 0.132675 0.771238 0.146 Uiso 0.692(9) 1 calc R U P A 1
H26C H 1.154762 0.079293 0.824658 0.146 Uiso 0.692(9) 1 calc R U P A 1
C27 C 1.0914(5) -0.0345(3) 0.7107(5) 0.080(2) Uani 0.692(9) 1 d D U P A 1
H27A H 1.061462 -0.062561 0.650152 0.120 Uiso 0.692(9) 1 calc R U P A 1
H27B H 1.070122 -0.054520 0.760992 0.120 Uiso 0.692(9) 1 calc R U P A 1
H27C H 1.168117 -0.034985 0.734986 0.120 Uiso 0.692(9) 1 calc R U P A 1
C28 C 1.1042(5) 0.0739(4) 0.6224(5) 0.087(2) Uani 0.692(9) 1 d D U P A 1
H28A H 1.075958 0.050674 0.557847 0.130 Uiso 0.692(9) 1 calc R U P A 1
H28B H 1.180007 0.065972 0.654273 0.130 Uiso 0.692(9) 1 calc R U P A 1
H28C H 1.090168 0.124466 0.613688 0.130 Uiso 0.692(9) 1 calc R U P A 1
C26* C 1.0969(15) -0.0056(8) 0.7803(10) 0.134(8) Uiso 0.308(9) 1 d D . P A 2
H26D H 1.064229 -0.052118 0.763919 0.201 Uiso 0.308(9) 1 calc R U P A 2
H26E H 1.082770 0.014709 0.834685 0.201 Uiso 0.308(9) 1 calc R U P A 2
H26F H 1.172849 -0.010118 0.800219 0.201 Uiso 0.308(9) 1 calc R U P A 2
C27* C 1.1085(12) 0.0279(9) 0.6197(10) 0.088(5) Uiso 0.308(9) 1 d D . P A 2
H27D H 1.090412 -0.019356 0.591753 0.132 Uiso 0.308(9) 1 calc R U P A 2
H27E H 1.184424 0.030991 0.657862 0.132 Uiso 0.308(9) 1 calc R U P A 2
H27F H 1.087205 0.062553 0.566146 0.132 Uiso 0.308(9) 1 calc R U P A 2
C28* C 1.0816(12) 0.1203(4) 0.7272(12) 0.087(5) Uiso 0.308(9) 1 d D . P A 2
H28D H 1.065218 0.152296 0.670992 0.131 Uiso 0.308(9) 1 calc R U P A 2
H28E H 1.156824 0.122373 0.768679 0.131 Uiso 0.308(9) 1 calc R U P A 2
H28F H 1.041834 0.134287 0.766084 0.131 Uiso 0.308(9) 1 calc R U P A 2
C29 C 0.7400(3) 0.25773(18) 0.2237(3) 0.0575(9) Uani 1 1 d . . . . .
C30 C 0.8577(4) 0.2428(3) 0.2544(4) 0.0992(15) Uani 1 1 d . U . . .
H30A H 0.896788 0.258701 0.322380 0.149 Uiso 1 1 calc R U . . .
H30B H 0.882819 0.267904 0.210116 0.149 Uiso 1 1 calc R U . . .
H30C H 0.868414 0.192171 0.250133 0.149 Uiso 1 1 calc R U . . .
C31 C 0.6797(5) 0.2375(4) 0.1153(3) 0.134(2) Uani 1 1 d . . . . .
H31A H 0.682536 0.186385 0.108222 0.201 Uiso 1 1 calc R U . . .
H31B H 0.711489 0.260630 0.074783 0.201 Uiso 1 1 calc R U . . .
H31C H 0.606426 0.252371 0.093601 0.201 Uiso 1 1 calc R U . . .
C32 C 0.7282(5) 0.3379(2) 0.2355(5) 0.114(2) Uani 1 1 d . . . . .
H32A H 0.760381 0.350357 0.305668 0.171 Uiso 1 1 calc R U . . .
H32B H 0.653605 0.350263 0.208567 0.171 Uiso 1 1 calc R U . . .
H32C H 0.763162 0.363606 0.199754 0.171 Uiso 1 1 calc R U . . .
C1S C 0.0201(7) 0.5834(4) 0.4593(6) 0.143(5) Uiso 0.5 1 d DG . P B -1
C2S C 0.1085(6) 0.5439(5) 0.5210(7) 0.129(5) Uani 0.5 1 d DG U P B -1
H2SA H 0.176746 0.563606 0.542528 0.155 Uiso 0.5 1 calc R U P B -1
C3S C 0.0950(8) 0.4750(5) 0.5506(8) 0.146(6) Uani 0.5 1 d G U P B -1
H3SA H 0.154153 0.448544 0.591945 0.175 Uiso 0.5 1 calc R U P B -1
C4S C -0.0070(9) 0.4455(4) 0.5185(9) 0.118(4) Uiso 0.5 1 d G . P B -1
H4SA H -0.016075 0.399382 0.538307 0.141 Uiso 0.5 1 calc R U P B -1
C5S C -0.0955(7) 0.4850(5) 0.4568(8) 0.117(4) Uani 0.5 1 d G U P B -1
H5SA H -0.163712 0.465283 0.435252 0.140 Uiso 0.5 1 calc R U P B -1
C6S C -0.0819(6) 0.5539(5) 0.4271(6) 0.099(3) Uani 0.5 1 d DG U P B -1
H6SA H -0.141121 0.580345 0.385834 0.119 Uiso 0.5 1 calc R U P B -1
C7S C 0.0343(11) 0.6586(5) 0.4279(9) 0.217(8) Uani 0.5 1 d D U P B -1
H7SA H -0.034233 0.678048 0.385643 0.325 Uiso 0.5 1 calc R U P B -1
H7SB H 0.066708 0.688053 0.486687 0.325 Uiso 0.5 1 calc R U P B -1
H7SC H 0.079564 0.657391 0.391251 0.325 Uiso 0.5 1 calc R U P B -1
 
loop_
 _atom_site_aniso_label
 _atom_site_aniso_U_11
 _atom_site_aniso_U_22
 _atom_site_aniso_U_33
 _atom_site_aniso_U_23
 _atom_site_aniso_U_13
 _atom_site_aniso_U_12
Co1 0.0352(2) 0.0334(2) 0.0329(2) 0.00237(15) 0.01871(15) 0.00077(15)
O1 0.0463(11) 0.0440(11) 0.0380(11) 0.0083(8) 0.0244(9) 0.0104(9)
O2 0.0346(10) 0.0361(10) 0.0305(9) 0.0001(7) 0.0170(8) 0.0029(8)
N1 0.0360(12) 0.0341(11) 0.0346(12) 0.0018(9) 0.0173(10) -0.0004(9)
N2 0.0359(12) 0.0386(12) 0.0380(12) 0.0048(10) 0.0191(10) 0.0025(10)
C1 0.0353(14) 0.0359(14) 0.0378(14) -0.0002(11) 0.0200(12) -0.0018(11)
C2 0.0322(14) 0.0358(14) 0.0333(13) -0.0055(11) 0.0178(11) -0.0042(10)
C3 0.0410(15) 0.0438(16) 0.0352(14) -0.0041(12) 0.0203(12) -0.0069(12)
C4 0.0539(19) 0.0555(19) 0.0456(17) -0.0074(14) 0.0325(15) -0.0028(14)
C5 0.0498(18) 0.0453(17) 0.064(2) -0.0063(14) 0.0376(16) 0.0031(14)
C6 0.0402(16) 0.0373(15) 0.0569(18) 0.0014(13) 0.0276(14) 0.0025(12)
C7 0.0522(18) 0.0586(19) 0.0308(14) 0.0000(13) 0.0188(13) -0.0027(14)
C8 0.084(3) 0.093(3) 0.0379(18) -0.0112(18) 0.0169(18) 0.003(2)
C9 0.077(3) 0.074(3) 0.065(2) 0.0212(19) 0.041(2) 0.000(2)
C10 0.056(2) 0.066(2) 0.0384(17) 0.0098(15) 0.0158(15) 0.0079(16)
C11 0.058(2) 0.0459(18) 0.073(2) 0.0117(16) 0.0361(18) 0.0164(15)
C12 0.106(3) 0.077(3) 0.118(4) 0.034(3) 0.072(3) 0.051(3)
C13 0.076(3) 0.080(3) 0.077(3) 0.015(2) 0.006(2) 0.027(2)
C14 0.088(3) 0.055(2) 0.104(3) 0.029(2) 0.054(3) 0.0130(19)
C15 0.0427(16) 0.0421(16) 0.0436(16) 0.0094(13) 0.0174(14) 0.0008(13)
C16 0.0444(17) 0.0476(17) 0.0412(16) 0.0113(13) 0.0117(14) 0.0058(13)
C17 0.0401(16) 0.0433(16) 0.0436(16) -0.0007(13) 0.0145(13) 0.0019(12)
C18 0.0382(15) 0.0417(16) 0.0463(17) 0.0037(12) 0.0197(13) -0.0013(12)
C19 0.0375(14) 0.0338(14) 0.0322(14) 0.0001(10) 0.0174(11) 0.0014(11)
C20 0.0368(14) 0.0330(14) 0.0381(15) 0.0017(11) 0.0196(12) 0.0006(11)
C21 0.0406(16) 0.0423(16) 0.0501(17) 0.0096(13) 0.0242(14) 0.0038(12)
C22 0.0488(17) 0.0405(16) 0.0483(17) 0.0099(13) 0.0257(14) 0.0048(13)
C23 0.0462(17) 0.0449(17) 0.0488(17) 0.0152(14) 0.0212(14) 0.0098(13)
C24 0.0364(15) 0.0483(17) 0.0482(17) 0.0096(13) 0.0191(13) 0.0080(13)
C25 0.0393(17) 0.067(2) 0.058(2) 0.0054(16) 0.0086(15) 0.0017(15)
C26 0.076(4) 0.106(4) 0.085(4) -0.032(3) 0.004(3) 0.001(3)
C27 0.053(3) 0.078(3) 0.099(4) 0.003(3) 0.020(3) 0.017(2)
C28 0.050(3) 0.101(4) 0.103(4) 0.020(3) 0.024(3) -0.011(3)
C29 0.061(2) 0.055(2) 0.070(2) 0.0273(17) 0.0407(18) 0.0076(16)
C30 0.083(3) 0.112(3) 0.126(3) 0.054(3) 0.067(2) 0.010(2)
C31 0.159(5) 0.192(6) 0.066(3) 0.010(3) 0.062(3) -0.061(5)
C32 0.147(5) 0.061(3) 0.182(6) 0.044(3) 0.116(5) 0.013(3)
C2S 0.111(8) 0.147(8) 0.116(8) -0.022(7) 0.030(6) 0.003(7)
C3S 0.138(10) 0.135(8) 0.145(10) -0.018(7) 0.037(7) 0.002(7)
C5S 0.096(7) 0.124(7) 0.121(8) -0.028(6) 0.033(6) 0.017(6)
C6S 0.067(5) 0.129(7) 0.104(7) -0.040(6) 0.036(5) 0.013(5)
C7S 0.276(16) 0.238(16) 0.206(14) -0.041(12) 0.168(13) 0.014(13)
 
_geom_special_details
;
 All esds (except the esd in the dihedral angle between two l.s. planes)
 are estimated using the full covariance matrix.  The cell esds are taken
 into account individually in the estimation of esds in distances, angles
 and torsion angles; correlations between esds in cell parameters are only
 used when they are defined by crystal symmetry.  An approximate (isotropic)
 treatment of cell esds is used for estimating esds involving l.s. planes.
;
 
loop_
 _geom_bond_atom_site_label_1
 _geom_bond_atom_site_label_2
 _geom_bond_distance
 _geom_bond_site_symmetry_2
 _geom_bond_publ_flag
Co1 O1 1.9375(18) . ?
Co1 O2 2.0222(18) 3_656 ?
Co1 O2 2.0552(17) . ?
Co1 N2 2.113(2) . ?
Co1 N1 2.115(2) . ?
Co1 Co1 2.8847(7) 3_656 ?
O1 C1 1.335(3) . ?
O2 C2 1.364(3) . ?
N1 C15 1.341(3) . ?
N1 C19 1.344(3) . ?
N2 C24 1.340(3) . ?
N2 C20 1.341(3) . ?
C1 C6 1.407(4) . ?
C1 C2 1.434(4) . ?
C2 C3 1.400(4) . ?
C3 C4 1.401(4) . ?
C3 C7 1.536(4) . ?
C4 C5 1.367(4) . ?
C4 H4A 0.9300 . ?
C5 C6 1.392(4) . ?
C5 H5A 0.9300 . ?
C6 C11 1.533(4) . ?
C7 C10 1.530(4) . ?
C7 C8 1.541(4) . ?
C7 C9 1.540(4) . ?
C8 H8A 0.9600 . ?
C8 H8B 0.9600 . ?
C8 H8C 0.9600 . ?
C9 H9A 0.9600 . ?
C9 H9B 0.9600 . ?
C9 H9C 0.9600 . ?
C10 H10A 0.9600 . ?
C10 H10B 0.9600 . ?
C10 H10C 0.9600 . ?
C11 C14 1.526(5) . ?
C11 C13 1.526(6) . ?
C11 C12 1.539(5) . ?
C12 H12A 0.9600 . ?
C12 H12B 0.9600 . ?
C12 H12C 0.9600 . ?
C13 H13A 0.9600 . ?
C13 H13B 0.9600 . ?
C13 H13C 0.9600 . ?
C14 H14A 0.9600 . ?
C14 H14B 0.9600 . ?
C14 H14C 0.9600 . ?
C15 C16 1.370(4) . ?
C15 H15A 0.9300 . ?
C16 C17 1.383(4) . ?
C16 H16A 0.9300 . ?
C17 C18 1.383(4) . ?
C17 C25 1.527(4) . ?
C18 C19 1.379(4) . ?
C18 H18A 0.9300 . ?
C19 C20 1.481(4) . ?
C20 C21 1.381(4) . ?
C21 C22 1.382(4) . ?
C21 H21A 0.9300 . ?
C22 C23 1.389(4) . ?
C22 C29 1.532(4) . ?
C23 C24 1.371(4) . ?
C23 H23A 0.9300 . ?
C24 H24A 0.9300 . ?
C25 C26 1.498(5) . ?
C25 C27* 1.518(6) . ?
C25 C28 1.522(5) . ?
C25 C26* 1.525(6) . ?
C25 C27 1.537(5) . ?
C25 C28* 1.541(6) . ?
C26 H26A 0.9600 . ?
C26 H26B 0.9600 . ?
C26 H26C 0.9600 . ?
C27 H27A 0.9600 . ?
C27 H27B 0.9600 . ?
C27 H27C 0.9600 . ?
C28 H28A 0.9600 . ?
C28 H28B 0.9600 . ?
C28 H28C 0.9600 . ?
C26* H26D 0.9600 . ?
C26* H26E 0.9600 . ?
C26* H26F 0.9600 . ?
C27* H27D 0.9600 . ?
C27* H27E 0.9600 . ?
C27* H27F 0.9600 . ?
C28* H28D 0.9600 . ?
C28* H28E 0.9600 . ?
C28* H28F 0.9600 . ?
C29 C31 1.499(6) . ?
C29 C30 1.509(5) . ?
C29 C32 1.519(6) . ?
C30 H30A 0.9600 . ?
C30 H30B 0.9600 . ?
C30 H30C 0.9600 . ?
C31 H31A 0.9600 . ?
C31 H31B 0.9600 . ?
C31 H31C 0.9600 . ?
C32 H32A 0.9600 . ?
C32 H32B 0.9600 . ?
C32 H32C 0.9600 . ?
C1S C2S 1.3900 . ?
C1S C6S 1.3900 . ?
C1S C7S 1.510(5) . ?
C2S C3S 1.3900 . ?
C2S H2SA 0.9300 . ?
C3S C4S 1.3900 . ?
C3S H3SA 0.9300 . ?
C4S C5S 1.3900 . ?
C4S H4SA 0.9300 . ?
C5S C6S 1.3900 . ?
C5S H5SA 0.9300 . ?
C6S H6SA 0.9300 . ?
C7S H7SA 0.9600 . ?
C7S H7SB 0.9600 . ?
C7S H7SC 0.9600 . ?
 
loop_
 _geom_angle_atom_site_label_1
 _geom_angle_atom_site_label_2
 _geom_angle_atom_site_label_3
 _geom_angle
 _geom_angle_site_symmetry_1
 _geom_angle_site_symmetry_3
 _geom_angle_publ_flag
O1 Co1 O2 111.55(8) . 3_656 ?
O1 Co1 O2 81.47(7) . . ?
O2 Co1 O2 89.94(7) 3_656 . ?
O1 Co1 N2 93.76(8) . . ?
O2 Co1 N2 115.17(8) 3_656 . ?
O2 Co1 N2 154.20(8) . . ?
O1 Co1 N1 148.98(9) . . ?
O2 Co1 N1 99.13(8) 3_656 . ?
O2 Co1 N1 94.48(8) . . ?
N2 Co1 N1 76.58(8) . . ?
O1 Co1 Co1 98.73(6) . 3_656 ?
O2 Co1 Co1 45.43(5) 3_656 3_656 ?
O2 Co1 Co1 44.51(5) . 3_656 ?
N2 Co1 Co1 159.99(6) . 3_656 ?
N1 Co1 Co1 99.60(6) . 3_656 ?
C1 O1 Co1 114.16(16) . . ?
C2 O2 Co1 124.47(15) . 3_656 ?
C2 O2 Co1 109.99(15) . . ?
Co1 O2 Co1 90.06(7) 3_656 . ?
C15 N1 C19 117.2(2) . . ?
C15 N1 Co1 125.12(18) . . ?
C19 N1 Co1 116.21(17) . . ?
C24 N2 C20 117.4(2) . . ?
C24 N2 Co1 126.23(19) . . ?
C20 N2 Co1 116.35(17) . . ?
O1 C1 C6 122.7(2) . . ?
O1 C1 C2 116.8(2) . . ?
C6 C1 C2 120.4(2) . . ?
O2 C2 C3 123.8(2) . . ?
O2 C2 C1 114.6(2) . . ?
C3 C2 C1 121.5(2) . . ?
C2 C3 C4 115.6(3) . . ?
C2 C3 C7 126.8(3) . . ?
C4 C3 C7 117.5(2) . . ?
C5 C4 C3 123.1(3) . . ?
C5 C4 H4A 118.4 . . ?
C3 C4 H4A 118.4 . . ?
C4 C5 C6 122.6(3) . . ?
C4 C5 H5A 118.7 . . ?
C6 C5 H5A 118.7 . . ?
C5 C6 C1 116.5(3) . . ?
C5 C6 C11 122.4(3) . . ?
C1 C6 C11 121.1(3) . . ?
C10 C7 C3 115.4(2) . . ?
C10 C7 C8 106.2(3) . . ?
C3 C7 C8 109.3(3) . . ?
C10 C7 C9 108.2(3) . . ?
C3 C7 C9 108.8(3) . . ?
C8 C7 C9 108.8(3) . . ?
C7 C8 H8A 109.5 . . ?
C7 C8 H8B 109.5 . . ?
H8A C8 H8B 109.5 . . ?
C7 C8 H8C 109.5 . . ?
H8A C8 H8C 109.5 . . ?
H8B C8 H8C 109.5 . . ?
C7 C9 H9A 109.5 . . ?
C7 C9 H9B 109.5 . . ?
H9A C9 H9B 109.5 . . ?
C7 C9 H9C 109.5 . . ?
H9A C9 H9C 109.5 . . ?
H9B C9 H9C 109.5 . . ?
C7 C10 H10A 109.5 . . ?
C7 C10 H10B 109.5 . . ?
H10A C10 H10B 109.5 . . ?
C7 C10 H10C 109.5 . . ?
H10A C10 H10C 109.5 . . ?
H10B C10 H10C 109.5 . . ?
C14 C11 C13 110.1(3) . . ?
C14 C11 C6 110.1(3) . . ?
C13 C11 C6 110.5(3) . . ?
C14 C11 C12 107.4(3) . . ?
C13 C11 C12 107.5(3) . . ?
C6 C11 C12 111.2(3) . . ?
C11 C12 H12A 109.5 . . ?
C11 C12 H12B 109.5 . . ?
H12A C12 H12B 109.5 . . ?
C11 C12 H12C 109.5 . . ?
H12A C12 H12C 109.5 . . ?
H12B C12 H12C 109.5 . . ?
C11 C13 H13A 109.5 . . ?
C11 C13 H13B 109.5 . . ?
H13A C13 H13B 109.5 . . ?
C11 C13 H13C 109.5 . . ?
H13A C13 H13C 109.5 . . ?
H13B C13 H13C 109.5 . . ?
C11 C14 H14A 109.5 . . ?
C11 C14 H14B 109.5 . . ?
H14A C14 H14B 109.5 . . ?
C11 C14 H14C 109.5 . . ?
H14A C14 H14C 109.5 . . ?
H14B C14 H14C 109.5 . . ?
N1 C15 C16 122.7(3) . . ?
N1 C15 H15A 118.7 . . ?
C16 C15 H15A 118.7 . . ?
C15 C16 C17 121.0(3) . . ?
C15 C16 H16A 119.5 . . ?
C17 C16 H16A 119.5 . . ?
C16 C17 C18 115.9(3) . . ?
C16 C17 C25 122.7(3) . . ?
C18 C17 C25 121.5(3) . . ?
C19 C18 C17 120.9(3) . . ?
C19 C18 H18A 119.5 . . ?
C17 C18 H18A 119.5 . . ?
N1 C19 C18 122.2(2) . . ?
N1 C19 C20 114.5(2) . . ?
C18 C19 C20 123.2(2) . . ?
N2 C20 C21 121.8(2) . . ?
N2 C20 C19 115.0(2) . . ?
C21 C20 C19 123.1(2) . . ?
C20 C21 C22 120.9(3) . . ?
C20 C21 H21A 119.5 . . ?
C22 C21 H21A 119.5 . . ?
C21 C22 C23 116.4(3) . . ?
C21 C22 C29 122.4(3) . . ?
C23 C22 C29 121.1(3) . . ?
C24 C23 C22 119.8(3) . . ?
C24 C23 H23A 120.1 . . ?
C22 C23 H23A 120.1 . . ?
N2 C24 C23 123.4(3) . . ?
N2 C24 H24A 118.3 . . ?
C23 C24 H24A 118.3 . . ?
C26 C25 C28 113.0(4) . . ?
C27* C25 C26* 108.6(6) . . ?
C26 C25 C17 108.7(3) . . ?
C27* C25 C17 113.0(7) . . ?
C28 C25 C17 111.7(3) . . ?
C26* C25 C17 115.4(8) . . ?
C26 C25 C27 109.5(4) . . ?
C28 C25 C27 105.4(4) . . ?
C17 C25 C27 108.5(3) . . ?
C27* C25 C28* 106.1(6) . . ?
C26* C25 C28* 106.2(6) . . ?
C17 C25 C28* 106.9(6) . . ?
C25 C26 H26A 109.5 . . ?
C25 C26 H26B 109.5 . . ?
H26A C26 H26B 109.5 . . ?
C25 C26 H26C 109.5 . . ?
H26A C26 H26C 109.5 . . ?
H26B C26 H26C 109.5 . . ?
C25 C27 H27A 109.5 . . ?
C25 C27 H27B 109.5 . . ?
H27A C27 H27B 109.5 . . ?
C25 C27 H27C 109.5 . . ?
H27A C27 H27C 109.5 . . ?
H27B C27 H27C 109.5 . . ?
C25 C28 H28A 109.5 . . ?
C25 C28 H28B 109.5 . . ?
H28A C28 H28B 109.5 . . ?
C25 C28 H28C 109.5 . . ?
H28A C28 H28C 109.5 . . ?
H28B C28 H28C 109.5 . . ?
C25 C26* H26D 109.5 . . ?
C25 C26* H26E 109.5 . . ?
H26D C26* H26E 109.5 . . ?
C25 C26* H26F 109.5 . . ?
H26D C26* H26F 109.5 . . ?
H26E C26* H26F 109.5 . . ?
C25 C27* H27D 109.5 . . ?
C25 C27* H27E 109.5 . . ?
H27D C27* H27E 109.5 . . ?
C25 C27* H27F 109.5 . . ?
H27D C27* H27F 109.5 . . ?
H27E C27* H27F 109.5 . . ?
C25 C28* H28D 109.5 . . ?
C25 C28* H28E 109.5 . . ?
H28D C28* H28E 109.5 . . ?
C25 C28* H28F 109.5 . . ?
H28D C28* H28F 109.5 . . ?
H28E C28* H28F 109.5 . . ?
C31 C29 C30 109.6(4) . . ?
C31 C29 C32 109.1(4) . . ?
C30 C29 C32 107.2(4) . . ?
C31 C29 C22 109.0(3) . . ?
C30 C29 C22 113.0(3) . . ?
C32 C29 C22 108.9(3) . . ?
C29 C30 H30A 109.5 . . ?
C29 C30 H30B 109.5 . . ?
H30A C30 H30B 109.5 . . ?
C29 C30 H30C 109.5 . . ?
H30A C30 H30C 109.5 . . ?
H30B C30 H30C 109.5 . . ?
C29 C31 H31A 109.5 . . ?
C29 C31 H31B 109.5 . . ?
H31A C31 H31B 109.5 . . ?
C29 C31 H31C 109.5 . . ?
H31A C31 H31C 109.5 . . ?
H31B C31 H31C 109.5 . . ?
C29 C32 H32A 109.5 . . ?
C29 C32 H32B 109.5 . . ?
H32A C32 H32B 109.5 . . ?
C29 C32 H32C 109.5 . . ?
H32A C32 H32C 109.5 . . ?
H32B C32 H32C 109.5 . . ?
C2S C1S C6S 120.0 . . ?
C2S C1S C7S 120.2(4) . . ?
C6S C1S C7S 119.8(4) . . ?
C1S C2S C3S 120.0 . . ?
C1S C2S H2SA 120.0 . . ?
C3S C2S H2SA 120.0 . . ?
C4S C3S C2S 120.0 . . ?
C4S C3S H3SA 120.0 . . ?
C2S C3S H3SA 120.0 . . ?
C3S C4S C5S 120.0 . . ?
C3S C4S H4SA 120.0 . . ?
C5S C4S H4SA 120.0 . . ?
C6S C5S C4S 120.0 . . ?
C6S C5S H5SA 120.0 . . ?
C4S C5S H5SA 120.0 . . ?
C5S C6S C1S 120.0 . . ?
C5S C6S H6SA 120.0 . . ?
C1S C6S H6SA 120.0 . . ?
C1S C7S H7SA 109.5 . . ?
C1S C7S H7SB 109.5 . . ?
H7SA C7S H7SB 109.5 . . ?
C1S C7S H7SC 109.5 . . ?
H7SA C7S H7SC 109.5 . . ?
H7SB C7S H7SC 109.5 . . ?
 
_refine_diff_density_max    0.412
_refine_diff_density_min   -0.334
_refine_diff_density_rms    0.055

_shelx_res_file
;
TITL 1127 [P2(1)/c]
    cosqbpytbu.res
    created by SHELXL-2018/3 at 17:02:03 on 13-Apr-2022
CELL  0.71073  13.6228  18.6411  14.4700   90.000  113.538   90.000
ZERR    2.000   0.0006   0.0006   0.0007    0.000    0.006    0.000
LATT  1
SYMM -x, y+1/2,-z+1/2
SFAC C   H   N   O   CO
UNIT 142 192 8   8   4
SIZE 0.19 0.15 0.11
TEMP 25.0

L.S. 20
BOND $H
LIST 4
FMAP 2
PLAN 20

RIGU

DFIX  31.0  0.005  C25  C26  C25  C27  C25  C28
DFIX  31.0  0.005  C25  C26* C25  C27* C25  C28*
DFIX  41.0  0.01   C26  C27  C27  C28  C28  C26
DFIX  41.0  0.01   C26* C27* C27* C28* C28* C26*

DFIX  1.53  0.005  C7S  C1S
SADI        0.01   C7S  C2S  C7S  C6S
FLAT        0.02   C1S  >  C7S

ISOR  0.01  0.005  C26  >  C28*
ISOR  0.01  0.005  C30
ISOR  0.01         C1S  >  C7S

ACTA

WGHT    0.054000    2.958600
FVAR       0.33817   0.69178   1.52377   2.46656
CO1   5    0.539481    0.065406    0.473925    11.00000    0.03523    0.03337 =
         0.03291    0.00237    0.01871    0.00077
O1    4    0.424912    0.129205    0.468206    11.00000    0.04632    0.04399 =
         0.03804    0.00832    0.02443    0.01043
O2    4    0.518079    0.028097    0.598245    11.00000    0.03457    0.03609 =
         0.03055    0.00013    0.01702    0.00292
N1    3    0.704999    0.041658    0.532743    11.00000    0.03600    0.03411 =
         0.03463    0.00180    0.01732   -0.00040
N2    3    0.599830    0.137273    0.396449    11.00000    0.03592    0.03865 =
         0.03803    0.00480    0.01912    0.00254
C1    1    0.406051    0.129710    0.551940    11.00000    0.03526    0.03586 =
         0.03785   -0.00017    0.01999   -0.00181
C2    1    0.459389    0.076098    0.626152    11.00000    0.03224    0.03576 =
         0.03333   -0.00549    0.01779   -0.00415
C3    1    0.455546    0.076978    0.721420    11.00000    0.04102    0.04380 =
         0.03519   -0.00412    0.02035   -0.00693
C4    1    0.389169    0.129371    0.735593    11.00000    0.05386    0.05549 =
         0.04563   -0.00737    0.03253   -0.00276
AFIX  43
H4A   2    0.383024    0.131152    0.797293    11.00000   -1.20000
AFIX   0
C5    1    0.332994    0.178007    0.663029    11.00000    0.04981    0.04532 =
         0.06439   -0.00628    0.03756    0.00308
AFIX  43
H5A   2    0.289163    0.210751    0.676885    11.00000   -1.20000
AFIX   0
C6    1    0.338820    0.180446    0.569220    11.00000    0.04019    0.03734 =
         0.05688    0.00142    0.02756    0.00246
C7    1    0.516962    0.027462    0.810777    11.00000    0.05218    0.05859 =
         0.03079    0.00002    0.01884   -0.00266
C8    1    0.574159    0.073274    0.905864    11.00000    0.08386    0.09320 =
         0.03790   -0.01121    0.01691    0.00287
AFIX 137
H8A   2    0.622816    0.105769    0.894402    11.00000   -1.50000
H8B   2    0.613232    0.042512    0.961709    11.00000   -1.50000
H8C   2    0.522072    0.100088    0.920734    11.00000   -1.50000
AFIX   0
C9    1    0.436436   -0.022521    0.829046    11.00000    0.07748    0.07436 =
         0.06482    0.02123    0.04083   -0.00037
AFIX 137
H9A   2    0.397770   -0.049582    0.768985    11.00000   -1.50000
H9B   2    0.387099    0.005645    0.846157    11.00000   -1.50000
H9C   2    0.474256   -0.054776    0.883383    11.00000   -1.50000
AFIX   0
C10   1    0.603556   -0.019004    0.798544    11.00000    0.05565    0.06609 =
         0.03837    0.00984    0.01581    0.00794
AFIX 137
H10A  2    0.570668   -0.053216    0.745519    11.00000   -1.50000
H10B  2    0.642807   -0.043889    0.860483    11.00000   -1.50000
H10C  2    0.651537    0.010932    0.781955    11.00000   -1.50000
AFIX   0
C11   1    0.278800    0.236765    0.489448    11.00000    0.05757    0.04589 =
         0.07294    0.01168    0.03613    0.01639
C12   1    0.205593    0.282923    0.523410    11.00000    0.10570    0.07694 =
         0.11812    0.03368    0.07200    0.05110
AFIX 137
H12A  2    0.247610    0.305623    0.586443    11.00000   -1.50000
H12B  2    0.152213    0.253008    0.531511    11.00000   -1.50000
H12C  2    0.171286    0.318934    0.473463    11.00000   -1.50000
AFIX   0
C13   1    0.208253    0.200597    0.390484    11.00000    0.07555    0.07961 =
         0.07667    0.01547    0.00555    0.02741
AFIX 137
H13A  2    0.252419    0.174399    0.364554    11.00000   -1.50000
H13B  2    0.168388    0.236428    0.342527    11.00000   -1.50000
H13C  2    0.159580    0.168216    0.402127    11.00000   -1.50000
AFIX   0
C14   1    0.358315    0.287187    0.472527    11.00000    0.08762    0.05495 =
         0.10388    0.02900    0.05390    0.01305
AFIX 137
H14A  2    0.404982    0.259987    0.450686    11.00000   -1.50000
H14B  2    0.399944    0.311438    0.534380    11.00000   -1.50000
H14C  2    0.320043    0.321858    0.421870    11.00000   -1.50000
AFIX   0
C15   1    0.755685   -0.002547    0.610405    11.00000    0.04266    0.04213 =
         0.04362    0.00945    0.01739    0.00077
AFIX  43
H15A  2    0.715049   -0.033576    0.631221    11.00000   -1.20000
AFIX   0
C16   1    0.864882   -0.003854    0.660320    11.00000    0.04445    0.04756 =
         0.04119    0.01128    0.01173    0.00579
AFIX  43
H16A  2    0.896364   -0.035714    0.713482    11.00000   -1.20000
AFIX   0
C17   1    0.929018    0.041490    0.632852    11.00000    0.04014    0.04333 =
         0.04359   -0.00065    0.01453    0.00195
C18   1    0.876099    0.086270    0.551937    11.00000    0.03822    0.04174 =
         0.04625    0.00368    0.01969   -0.00132
AFIX  43
H18A  2    0.915315    0.117712    0.530016    11.00000   -1.20000
AFIX   0
C19   1    0.766017    0.084958    0.503307    11.00000    0.03748    0.03375 =
         0.03218    0.00010    0.01737    0.00141
C20   1    0.705043    0.133143    0.418348    11.00000    0.03682    0.03297 =
         0.03810    0.00168    0.01964    0.00058
C21   1    0.751948    0.171487    0.365056    11.00000    0.04056    0.04228 =
         0.05005    0.00955    0.02415    0.00380
AFIX  43
H21A  2    0.824830    0.166312    0.381097    11.00000   -1.20000
AFIX   0
C22   1    0.692134    0.217431    0.288243    11.00000    0.04879    0.04053 =
         0.04830    0.00992    0.02571    0.00481
C23   1    0.584768    0.224668    0.270987    11.00000    0.04625    0.04489 =
         0.04877    0.01519    0.02123    0.00980
AFIX  43
H23A  2    0.541661    0.256814    0.222664    11.00000   -1.20000
AFIX   0
C24   1    0.542473    0.184299    0.325371    11.00000    0.03645    0.04835 =
         0.04820    0.00955    0.01906    0.00797
AFIX  43
H24A  2    0.470277    0.189842    0.312251    11.00000   -1.20000
AFIX   0
C25   1    1.050765    0.043111    0.688214    11.00000    0.03931    0.06715 =
         0.05844    0.00542    0.00861    0.00169
PART   1
C26   1    1.079155    0.083090    0.785322    21.00000    0.07575    0.10558 =
         0.08493   -0.03157    0.00418    0.00050
AFIX 137
H26A  2    1.040905    0.062914    0.822283    21.00000   -1.50000
H26B  2    1.059985    0.132675    0.771238    21.00000   -1.50000
H26C  2    1.154762    0.079293    0.824658    21.00000   -1.50000
AFIX   0
C27   1    1.091435   -0.034528    0.710697    21.00000    0.05259    0.07762 =
         0.09876    0.00308    0.01962    0.01680
AFIX 137
H27A  2    1.061462   -0.062561    0.650152    21.00000   -1.50000
H27B  2    1.070122   -0.054520    0.760992    21.00000   -1.50000
H27C  2    1.168117   -0.034985    0.734986    21.00000   -1.50000
AFIX   0
C28   1    1.104155    0.073899    0.622431    21.00000    0.04980    0.10125 =
         0.10340    0.02033    0.02384   -0.01106
AFIX 137
H28A  2    1.075958    0.050674    0.557847    21.00000   -1.50000
H28B  2    1.180007    0.065972    0.654273    21.00000   -1.50000
H28C  2    1.090168    0.124466    0.613688    21.00000   -1.50000
AFIX   0
PART   2
C26*  1    1.096931   -0.005619    0.780291   -21.00000    0.13392
AFIX 137
H26D  2    1.064229   -0.052118    0.763919   -21.00000   -1.50000
H26E  2    1.082770    0.014709    0.834685   -21.00000   -1.50000
H26F  2    1.172849   -0.010118    0.800219   -21.00000   -1.50000
AFIX   0
C27*  1    1.108509    0.027929    0.619696   -21.00000    0.08831
AFIX 137
H27D  2    1.090412   -0.019356    0.591753   -21.00000   -1.50000
H27E  2    1.184424    0.030991    0.657862   -21.00000   -1.50000
H27F  2    1.087205    0.062553    0.566146   -21.00000   -1.50000
AFIX   0
C28*  1    1.081563    0.120292    0.727164   -21.00000    0.08701
AFIX 137
H28D  2    1.065218    0.152296    0.670992   -21.00000   -1.50000
H28E  2    1.156824    0.122373    0.768679   -21.00000   -1.50000
H28F  2    1.041834    0.134287    0.766084   -21.00000   -1.50000
AFIX   0
PART   0
C29   1    0.739988    0.257726    0.223694    11.00000    0.06107    0.05488 =
         0.07037    0.02733    0.04072    0.00761
C30   1    0.857715    0.242764    0.254372    11.00000    0.08314    0.11214 =
         0.12585    0.05353    0.06660    0.01009
AFIX 137
H30A  2    0.896788    0.258701    0.322380    11.00000   -1.50000
H30B  2    0.882819    0.267904    0.210116    11.00000   -1.50000
H30C  2    0.868414    0.192171    0.250133    11.00000   -1.50000
AFIX   0
C31   1    0.679688    0.237456    0.115332    11.00000    0.15897    0.19237 =
         0.06620    0.01015    0.06230   -0.06116
AFIX 137
H31A  2    0.682536    0.186385    0.108222    11.00000   -1.50000
H31B  2    0.711489    0.260630    0.074783    11.00000   -1.50000
H31C  2    0.606426    0.252371    0.093601    11.00000   -1.50000
AFIX   0
C32   1    0.728199    0.337864    0.235508    11.00000    0.14713    0.06093 =
         0.18162    0.04394    0.11632    0.01276
AFIX 137
H32A  2    0.760381    0.350357    0.305668    11.00000   -1.50000
H32B  2    0.653605    0.350263    0.208567    11.00000   -1.50000
H32C  2    0.763162    0.363606    0.199754    11.00000   -1.50000
AFIX  66
PART  -1
C1S   1    0.020054    0.583383    0.459282    10.50000    0.14335
C2S   1    0.108508    0.543899    0.521026    10.50000    0.11067    0.14675 =
         0.11585   -0.02221    0.02998    0.00303
AFIX  43
H2SA  2    0.176746    0.563606    0.542528    10.50000   -1.20000
AFIX  65
C3S   1    0.094971    0.474961    0.550634    10.50000    0.13837    0.13487 =
         0.14550   -0.01823    0.03702    0.00188
AFIX  43
H3SA  2    0.154153    0.448544    0.591945    10.50000   -1.20000
AFIX  65
C4S   1   -0.007019    0.445506    0.518497    10.50000    0.11764
AFIX  43
H4SA  2   -0.016075    0.399382    0.538307    10.50000   -1.20000
AFIX  65
C5S   1   -0.095474    0.484990    0.456753    10.50000    0.09599    0.12408 =
         0.12102   -0.02758    0.03344    0.01660
AFIX  43
H5SA  2   -0.163712    0.465283    0.435252    10.50000   -1.20000
AFIX  65
C6S   1   -0.081939    0.553928    0.427145    10.50000    0.06731    0.12850 =
         0.10364   -0.03950    0.03632    0.01298
AFIX  43
H6SA  2   -0.141121    0.580345    0.385834    10.50000   -1.20000
AFIX   0
C7S   1    0.034322    0.658562    0.427855    10.50000    0.27553    0.23823 =
         0.20559   -0.04066    0.16818    0.01402
AFIX  33
H7SA  2   -0.034233    0.678048    0.385643    10.50000   -1.50000
H7SB  2    0.066708    0.688053    0.486687    10.50000   -1.50000
H7SC  2    0.079564    0.657391    0.391251    10.50000   -1.50000
PART   0

AFIX   0
HKLF 4


REM  1127 [P2(1)/c]
REM wR2 = 0.129137, GooF = S = 1.05232, Restrained GooF = 1.07500 for all data
REM R1 = 0.048880 for 5079 Fo > 4sig(Fo) and 0.070962 for all 6624 data
REM 405 parameters refined using 401 restraints

END

WGHT      0.0543      2.7520

REM Highest difference peak  0.412,  deepest hole -0.334,  1-sigma level  0.055
Q1    1   1.0985  0.1227  0.6715  11.00000  0.05    0.41
Q2    1   0.0000  0.5000  0.5000  10.50000  0.05    0.41
Q3    1   0.0398  0.6319  0.4578  11.00000  0.05    0.38
Q4    1   0.6320  0.0615  0.4970  11.00000  0.05    0.35
Q5    1   0.8160  0.2081  0.1936  11.00000  0.05    0.34
Q6    1   1.0832  0.0353  0.8051  11.00000  0.05    0.33
Q7    1   0.6666  0.3032  0.1609  11.00000  0.05    0.31
Q8    1   1.0975 -0.0306  0.7569  11.00000  0.05    0.30
Q9    1   0.4470  0.0602  0.4485  11.00000  0.05    0.28
Q10   1   1.0967 -0.0012  0.6598  11.00000  0.05    0.27
Q11   1   0.7587  0.1876  0.1623  11.00000  0.05    0.26
Q12   1   0.8157  0.3168  0.3034  11.00000  0.05    0.25
Q13   1   0.3933  0.0756  0.5733  11.00000  0.05    0.24
Q14   1   0.7101  0.2295  0.2420  11.00000  0.05    0.23
Q15   1   0.4851  0.0564  0.7646  11.00000  0.05    0.22
Q16   1   0.4475  0.0716  0.6800  11.00000  0.05    0.21
Q17   1   0.4489  0.1123  0.6023  11.00000  0.05    0.21
Q18   1   0.8977 -0.0019  0.6215  11.00000  0.05    0.20
Q19   1   0.9111  0.0808  0.6135  11.00000  0.05    0.20
Q20   1   0.3924  0.1753  0.5778  11.00000  0.05    0.20
;
_shelx_res_checksum   33541

_shelx_hkl_file
;
   0   0  -2  961.79   20.24
   0   0  -2  991.27   20.41
   0   0   2  994.78   20.35
   0   0  -2  914.20   20.16
   0   0   2  931.13   20.14
   0   0  -3    1.40    1.54
   0   0   3   -0.78    1.99
   0   0  -3    0.78    2.14
   0   0  -3    2.69    2.30
   0   0   3    2.87    1.99
   0   0  -4 1042.80   24.64
   0   0  -4  993.36   24.03
   0   0   4 1061.92   24.48
   0   0  -4 1073.77   24.73
   0   0   4 1011.19   24.37
   0   0  -5    2.11    2.12
   0   0   5   -1.16    2.60
   0   0  -5    2.46    3.18
   0   0   5   -0.74    2.18
   0   0  -5    0.87    2.78
   0   0  -6   35.23    3.90
   0   0   6   36.11    4.12
   0   0  -6   34.47    4.47
   0   0   6   29.15    3.73
   0   0  -6   38.41    4.59
   0   0   7    2.81    3.62
   0   0  -7    1.12    3.81
   0   0  -7    3.80    3.95
   0   0  -8  102.11    7.90
   0   0  -8   90.64    7.36
   0   0   8  104.32    7.76
   0   0  -9   10.74    4.93
   0   0  -9    4.43    4.04
   0   0   9    1.67    3.49
   0   0 -10   38.97    6.41
   0   0 -10   27.75    5.55
   0   0  10   38.49    5.69
   0   0 -11   -4.75    4.24
   0   0 -11    0.67    4.20
   0   0  11   -4.22    4.27
   0   0 -12   67.05    7.90
   0   0 -12   62.10    8.32
   0   0  12   73.34    8.29
   0   0 -13    1.03    4.19
   0   0 -13   -2.61    3.98
   0   0  13   -7.50    5.20
   0   0 -14   73.18    9.31
   0   0 -14   79.74    9.70
   0   0  14   79.26    9.29
   0   0 -15   -4.05    4.79
   0   0 -15    2.60    5.36
   0   0  15    2.61    4.56
   0   0 -16   41.37    8.40
   0   0  16   57.39    9.21
   0   1  -2    2.15    1.28
   0  -1   2    4.17    1.21
   0  -1  -2    3.86    1.37
   0   1   2    4.49    1.38
   0  -1  -2    3.72    1.15
   0  -1   2    3.66    1.31
   0   1  -2    2.75    1.16
   0   1   2    5.05    1.44
   0   1  -2    5.42    1.44
   0   1   2    4.25    0.75
   0  -1  -2    4.18    0.82
   0  -1   2    4.75    1.20
   0  -1   2    4.60    1.14
   0   1  -2    5.57    1.62
   0  -1   3   68.96    4.08
   0   1  -3   73.78    4.26
   0  -1  -3   73.88    4.32
   0  -1   3   69.27    4.07
   0   1   3   67.18    3.98
   0   1  -3   61.52    3.67
   0   1  -3   63.73    4.03
   0  -1   3   64.59    3.87
   0   1   3   71.65    4.28
   0  -1  -3   66.53    3.97
   0  -1  -3   75.91    2.55
   0  -1   3   63.19    3.81
   0   1   4    7.13    2.32
   0  -1   4   -0.10    2.07
   0   1  -4    3.44    2.59
   0  -1  -4    4.13    2.70
   0  -1   4    6.58    2.62
   0  -1  -4    3.15    1.90
   0  -1   4    1.12    2.35
   0   1   4    2.38    2.39
   0   1  -4    2.71    1.84
   0   1  -4    1.36    2.68
   0  -1  -4    1.22    0.90
   0  -1   4    2.91    1.84
   0   1  -5    3.26    2.88
   0  -1   5   -3.40    2.23
   0  -1  -5   -0.60    2.74
   0   1   5    0.90    2.05
   0  -1   5   -1.64    2.43
   0  -1  -5    2.14    3.04
   0  -1   5    2.47    2.57
   0  -1  -5    3.05    2.07
   0   1  -5   -0.47    1.71
   0   1   5    3.88    2.87
   0   1  -5    0.24    2.72
   0  -1  -5    0.43    0.82
   0  -1   5    1.39    2.07
   0   1   6   22.46    3.31
   0   1  -6   20.20    3.72
   0  -1  -6   25.03    4.10
   0  -1   6   22.45    3.66
   0   1  -6   17.61    3.09
   0  -1   6   21.82    3.44
   0  -1  -6   20.43    3.15
   0   1   6   26.44    4.50
   0  -1  -6   20.24    4.02
   0   1  -6   17.15    3.42
   0  -1  -6   21.82    1.40
   0  -1   6   15.01    2.45
   0   1   7  212.56   10.50
   0  -1   7  200.18   10.14
   0  -1  -7  211.38   10.63
   0   1  -7  184.10    9.83
   0  -1  -7  198.17    5.70
   0  -1  -7  209.88   10.34
   0   1  -7  212.37   10.37
   0  -1   7  192.89    9.46
   0   1   8   32.38    4.86
   0  -1   8   34.88    4.86
   0  -1  -8   30.36    1.88
   0   1  -8   29.89    5.01
   0  -1  -8   26.54    4.96
   0   1  -8   33.56    4.92
   0  -1  -8   29.28    4.80
   0  -1   9   75.77    7.26
   0   1   9   72.28    7.18
   0  -1  -9   92.60    8.29
   0  -1  -9   72.53    2.76
   0  -1  -9   72.72    2.72
   0   1  -9   75.18    7.19
   0  -1  -9   86.90    7.85
   0   1  -9   86.65    7.74
   0  -1 -10   35.17    5.94
   0   1 -10   44.74    6.28
   0  -1 -10   50.15    6.32
   0   1 -10   50.47    6.86
   0   1  10   42.76    6.20
   0  -1  10   46.25    6.26
   0   1 -11   77.57    8.53
   0  -1 -11   87.96    9.19
   0   1 -11   93.83    8.88
   0  -1 -11   72.78    8.83
   0  -1  11   83.45    8.55
   0   1  11   81.22    8.55
   0   1 -12   90.40    9.33
   0  -1 -12   67.20    8.11
   0   1 -12   89.38    9.00
   0  -1 -12   74.67    8.65
   0  -1  12   78.65    8.60
   0   1  12   93.64    9.51
   0  -1 -13   25.51    6.20
   0   1 -13   25.58    5.65
   0   1 -13   25.22    6.06
   0  -1 -13   15.08    5.27
   0   1  13   21.92    5.63
   0  -1  13   16.01    5.02
   0   1 -14   25.76    6.25
   0  -1 -14   19.89    5.97
   0  -1 -14   27.46    6.29
   0   1 -14   17.42    5.89
   0  -1  14   24.31    5.69
   0   1  14   28.10    6.68
   0   1 -15   57.33    8.99
   0  -1 -15   64.54    9.24
   0   1 -15   52.79    8.52
   0  -1 -15   60.67    9.17
   0  -1  15   66.20    8.93
   0   1  15   50.53    8.23
   0  -1  16   11.41    5.77
   0   1  16   11.14    5.80
   0   1 -16   -1.39    5.29
   0  -1 -16    6.50    5.19
   0  -2   0 2549.71   41.91
   0   2   0 1908.61   41.12
   0  -2  -1  368.12    8.32
   0  -2   1  386.03    8.36
   0   2   1  368.93    8.34
   0   2  -1  396.30    8.38
   0   2   1  378.91    9.24
   0  -2  -1  378.49    9.22
   0   2   1  370.87    8.64
   0  -2   1  376.62    9.07
   0   2  -1  388.87    9.09
   0   2   1  372.57    8.92
   0   2  -1  387.93    9.08
   0   2  -1  384.92    8.67
   0  -2   1  394.03    8.66
   0  -2   1  385.73    9.08
   0  -2  -1  377.32    8.91
   0  -2   1  392.44    9.37
   0   2  -1  396.53    9.47
   0  -2  -2  582.85   13.57
   0  -2   2  586.67   13.49
   0  -2   2  587.11   12.22
   0   2   2  553.25   13.44
   0   2  -2  637.63   13.71
   0  -2  -2  597.80   14.07
   0   2   2  532.97   13.81
   0  -2   2  583.74   13.79
   0   2  -2  605.31   13.89
   0  -2   2  581.13   13.70
   0   2  -2  579.94   12.26
   0   2  -2  577.62   13.75
   0   2   2  574.05   12.90
   0  -2   2  619.24   12.37
   0  -2  -2  585.50   12.88
   0  -2   2  590.77   14.10
   0   2  -2  637.60   14.22
   0   2   3  686.46   16.68
   0  -2  -3  681.19   16.70
   0   2  -3  707.14   16.74
   0  -2   3  709.22   16.71
   0  -2   3  673.98   16.95
   0  -2  -3  681.33   17.14
   0   2   3  700.56   17.12
   0  -2   3  689.35   16.75
   0   2  -3  695.76   16.79
   0  -2   3  684.23   16.76
   0  -2   3  697.29   13.97
   0  -2  -3  692.20   14.96
   0   2   3  670.66   14.89
   0   2  -3  729.88   17.04
   0  -2   3  677.64   16.87
   0  -2  -4   34.87    3.74
   0  -2   4   33.98    3.43
   0   2  -4   34.15    3.31
   0   2   4   29.17    3.26
   0   2  -4   30.18    3.54
   0  -2  -4   37.35    2.36
   0  -2   4   38.10    3.64
   0   2  -4   37.38    3.73
   0   2  -4   41.65    3.81
   0  -2   4   37.38    3.50
   0   2   4   33.56    3.86
   0  -2  -4   37.08    3.53
   0  -2   4   35.63    3.64
   0   2   5   16.23    2.97
   0  -2  -5   15.26    3.26
   0   2  -5   19.04    3.58
   0  -2   5   13.84    2.75
   0  -2  -5   16.51    2.91
   0  -2   5   18.16    3.33
   0   2   5   15.71    3.28
   0   2  -5   16.77    2.75
   0  -2   5   11.87    2.56
   0  -2  -5   13.65    1.65
   0   2  -5   15.29    3.33
   0  -2   5   17.92    2.70
   0   2  -6  291.97   11.64
   0   2   6  268.38   11.20
   0  -2   6  273.53   11.18
   0  -2   6  277.72   11.29
   0  -2  -6  277.83   11.44
   0   2  -6  288.83   11.33
   0  -2   6  280.73   11.16
   0   2  -6  269.46   11.15
   0  -2  -6  273.10   11.19
   0   2   6  265.54   11.49
   0  -2  -6  268.89    7.39
   0  -2   6  265.10   10.78
   0   2  -7  160.77    9.19
   0  -2  -7  177.18    9.79
   0   2   7  174.85    9.60
   0  -2  -7  182.07    5.52
   0  -2  -7  160.63    5.80
   0   2  -7  197.36    9.89
   0  -2  -7  166.30    9.28
   0  -2   7  195.58    9.77
   0  -2  -8    8.87    1.62
   0   2  -8    3.12    3.16
   0  -2  -8   11.16    3.84
   0  -2   8   10.31    3.45
   0   2   8   11.51    3.85
   0  -2  -8    8.95    3.81
   0   2  -8   14.41    4.16
   0  -2  -8   11.21    1.42
   0   2   9  122.87    9.30
   0  -2   9  112.70    8.55
   0   2  -9  119.08    8.71
   0  -2  -9  112.68    9.41
   0  -2  -9  113.39    3.69
   0  -2  -9  126.21    9.43
   0   2  -9  123.50    9.16
   0  -2  -9  107.91    4.48
   0   2  10   10.30    4.11
   0  -2  10   10.93    4.14
   0   2 -10   14.54    4.67
   0  -2 -10   12.11    4.80
   0  -2 -10   28.44    5.71
   0  -2 -10   13.36    1.66
   0   2 -10   14.39    4.53
   0   2  11  148.42   10.88
   0  -2  11  152.78   11.31
   0   2 -11  149.69   11.23
   0  -2 -11  130.40   10.42
   0  -2 -11  136.17   11.08
   0   2 -11  150.91   11.08
   0  -2  12   28.96    6.22
   0   2  12   31.72    6.53
   0   2 -12   19.34    5.37
   0  -2 -12   26.19    5.87
   0  -2 -12   37.31    7.03
   0   2 -12   17.23    5.22
   0  -2  13   86.05    9.24
   0   2  13   81.05    9.37
   0  -2 -13   76.48    8.94
   0   2 -13   70.98    8.83
   0   2 -13   66.60    8.45
   0  -2 -13   73.22    9.00
   0   2  14   38.51    7.08
   0  -2  14   43.09    7.10
   0   2 -14   37.24    6.90
   0  -2 -14   40.72    7.50
   0   2 -14   48.15    7.69
   0  -2 -14   52.35    8.44
   0  -2  15   26.04    6.78
   0   2  15   33.16    7.14
   0   2 -15   24.89    6.64
   0  -2 -15   16.68    5.19
   0   2 -15   15.14    6.03
   0  -2 -15   24.17    6.74
   0  -2 -16   14.15    6.07
   0   2 -16   21.09    6.70
   0  -2  16    5.85    4.64
   0   2  16   14.51    5.65
   0  -3   0    1.29    1.01
   0   3   0    0.53    0.99
   0  -3   0    0.98    1.18
   0   3   0    0.99    1.32
   0   3   0    0.62    1.00
   0  -3   0    2.06    1.24
   0   3   0    0.23    1.34
   0  -3   0    0.48    1.21
   0  -3   1  217.78    5.27
   0  -3  -1  217.04    5.31
   0   3   1  210.63    5.30
   0   3  -1  226.27    5.35
   0  -3  -1  218.42    6.66
   0  -3  -1  218.17    5.60
   0   3   1  197.86    5.51
   0  -3  -1  220.05    6.33
   0   3   1  215.30    6.29
   0   3  -1  222.71    6.61
   0  -3   1  221.16    6.59
   0   3  -1  221.17    6.34
   0  -3  -1  218.75    6.63
   0  -3   1  222.88    6.32
   0   3   1  216.60    6.58
   0   3   1  231.03    7.00
   0  -3   1  215.85    6.48
   0   3  -1  233.79    7.05
   0  -3   1  205.53    6.74
   0  -3   2  150.02    5.11
   0   3   2  142.66    5.11
   0   3  -2  172.16    5.83
   0  -3  -2  143.86    5.15
   0   3   2  143.70    5.91
   0   3   2  155.33    4.24
   0  -3  -2  145.62    5.90
   0   3   2  143.63    4.93
   0   3  -2  161.73    5.91
   0  -3   2  147.10    5.68
   0  -3   2  189.14    5.93
   0   3  -2  161.01    5.81
   0   3   2  147.37    5.31
   0  -3  -2  156.56    5.42
   0   3  -2  150.02    4.86
   0  -3   2  149.82    5.68
   0  -3   2  154.59    6.01
   0   3  -2  163.78    6.30
   0   3  -3  663.51   15.93
   0  -3   3  645.93   16.56
   0  -3  -3  632.80   15.79
   0   3   3  631.57   15.80
   0  -3   3  672.04   15.90
   0  -3  -3  650.51   16.61
   0   3   3  656.84   16.75
   0  -3   3  633.12   16.24
   0  -3   3  627.77   16.23
   0  -3   3  640.74   13.97
   0   3   3  639.87   14.96
   0   3  -3  659.71   16.33
   0  -3  -3  586.36   14.81
   0  -3   3  655.66   14.10
   0   3  -3  648.23   14.03
   0  -3   3  661.46   16.72
   0   3  -3  686.36   16.86
   0  -3   4  306.06   10.57
   0  -3   4  317.13   10.25
   0  -3  -4  298.60   10.30
   0   3   4  301.59   10.18
   0   3  -4  309.80   10.32
   0   3   4  300.18   11.01
   0  -3  -4  300.64   10.76
   0  -3   4  309.25   10.41
   0  -3   4  305.69    7.39
   0  -3   4  299.96   10.16
   0   3  -4  298.90   10.41
   0   3   4  282.06    8.47
   0  -3  -4  308.61    8.71
   0  -3   4  304.93    7.53
   0   3  -4  298.69   10.64
   0  -3   4  317.36   10.61
   0   3   5   87.73    5.58
   0  -3   5   81.84    5.79
   0  -3  -5   80.53    5.70
   0  -3   5   84.62    5.42
   0   3  -5   86.85    5.66
   0  -3  -5   87.36    5.72
   0   3   5   83.89    6.06
   0  -3   5   81.19    5.54
   0   3  -5   87.55    5.83
   0  -3   5   87.41    5.55
   0  -3   5   88.09    2.86
   0  -3   5   87.50    3.02
   0  -3  -5   77.42    3.90
   0  -3   5   88.30    5.62
   0   3  -5   80.03    5.59
   0   3   6  100.96    6.66
   0   3  -6  113.28    7.09
   0  -3  -6  100.44    6.57
   0   3  -6  107.14    6.72
   0  -3   6   98.90    6.74
   0  -3   6   96.52    6.41
   0   3  -6  103.96    6.73
   0  -3   6  102.92    6.67
   0   3   6  112.56    7.10
   0  -3  -6  102.74    4.53
   0  -3   6  105.88    6.74
   0   3  -7  206.87   10.41
   0   3   7  198.03   10.58
   0  -3  -7  202.50    6.82
   0   3  -7  221.05   10.65
   0  -3   7  213.56   10.31
   0  -3  -7  204.17   10.40
   0  -3  -8  150.29    9.71
   0   3  -8  142.34    9.12
   0   3   8  150.11    9.34
   0  -3  -8  138.12    5.36
   0  -3  -8  151.52    9.43
   0  -3  -8  134.63    5.84
   0  -3   8  155.23    9.27
   0   3  -8  160.98    9.52
   0  -3  -9   23.23    5.37
   0   3   9   32.32    5.79
   0  -3   9   22.86    5.18
   0  -3  -9   25.19    5.25
   0  -3  -9   25.03    2.61
   0   3  -9   16.75    4.21
   0  -3  -9   21.15    2.22
   0   3  -9   23.60    5.00
   0   3  10   32.05    5.76
   0  -3  10   38.30    5.66
   0  -3 -10   33.50    2.90
   0  -3 -10   31.17    5.62
   0   3 -10   32.91    5.96
   0   3 -10   43.74    6.14
   0  -3 -10   35.80    2.50
   0  -3 -10   29.48    5.86
   0  -3  11    2.97    3.81
   0   3  11    2.76    3.82
   0  -3 -11   -6.13    4.60
   0   3 -11   -4.41    4.63
   0   3 -11   -3.89    4.00
   0  -3 -11   -0.61    4.24
   0   3 -12  143.69   11.07
   0  -3 -12  151.59   12.29
   0  -3 -12  164.92   12.35
   0   3 -12  160.96   12.11
   0   3  12  161.92   12.10
   0  -3  12  173.56   12.17
   0   3  13   10.56    5.22
   0  -3  13    7.66    4.72
   0   3 -13   19.03    5.49
   0  -3 -13   11.20    4.96
   0   3 -13    6.18    4.58
   0  -3 -13    1.58    4.26
   0   3  14   42.76    7.46
   0  -3  14   64.94    8.37
   0  -3 -14   42.87    7.54
   0   3 -14   53.68    8.23
   0  -3 -14   55.90    8.65
   0   3 -14   66.15    8.56
   0   3  15    5.22    5.21
   0  -3  15    6.75    4.55
   0  -3 -15    6.88    5.09
   0   3 -15   10.74    5.18
   0  -3 -15    9.61    5.47
   0   3 -15    8.96    4.79
   0   3 -16    9.59    5.36
   0  -3 -16   15.19    6.36
   0  -3  16    8.74    4.72
   0  -4   0 1318.27   26.98
   0  -4   0 1301.19   27.46
   0   4   0 1280.11   27.45
   0  -4   0 1283.55   27.56
   0   4   0 1346.58   27.85
   0   4   0 1306.81   27.63
   0  -4   0 1279.13   27.45
   0  -4  -1 1061.15   21.11
   0  -4   1 1075.46   21.07
   0   4   1 1048.80   21.12
   0   4  -1 1101.59   21.13
   0   4   1 1079.04   22.36
   0  -4  -1 1056.64   22.21
   0  -4  -1 1121.83   23.40
   0   4   1 1062.81   23.24
   0  -4   1 1090.39   23.86
   0   4  -1 1122.97   23.60
   0  -4   1 1134.44   23.45
   0   4   1 1088.78   23.72
   0  -4  -1 1095.20   23.67
   0  -4   1 1078.43   23.68
   0   4  -1 1096.70   23.41
   0  -4   1 1061.97   23.54
   0  -4  -1 1095.29   23.89
   0   4   1 1111.41   23.96
   0   4  -1 1131.09   24.15
   0  -4   1 1059.75   24.00
   0  -4   2  725.39   16.17
   0  -4  -2  736.28   16.25
   0   4  -2  766.49   16.34
   0   4   2  712.16   16.20
   0  -4  -2  722.17   15.52
   0  -4  -2  735.34   17.97
   0   4   2  751.36   18.08
   0   4   2  726.30   15.53
   0   4   2  728.73   16.86
   0  -4   2  736.20   17.72
   0   4  -2  732.70   17.73
   0  -4  -2  749.70   17.47
   0  -4   2  737.50   16.83
   0   4   2  737.13   17.44
   0   4  -2  749.60   16.82
   0   4  -2  755.19   17.75
   0  -4   2  749.91   17.75
   0   4  -2  769.29   18.47
   0  -4   2  740.64   18.26
   0   4  -3  162.62    6.28
   0  -4   3  160.52    5.57
   0   4   3  155.46    6.15
   0  -4   3  161.72    6.14
   0  -4  -3  162.56    6.31
   0   4   3  156.30    7.30
   0  -4  -3  170.75    7.13
   0   4   3  164.92    4.84
   0   4   3  163.56    5.78
   0  -4   3  171.22    6.98
   0   4  -3  160.06    6.98
   0  -4   3  170.83    5.77
   0  -4   3  156.56    6.71
   0  -4  -3  164.47    6.35
   0   4   3  158.31    6.15
   0   4  -3  162.43    5.59
   0   4  -3  158.20    6.88
   0   4  -3  176.40    7.39
   0  -4   3  167.51    7.23
   0  -4   4    3.72    1.39
   0   4  -4    5.11    2.53
   0   4   4    1.55    1.87
   0  -4   4    3.99    2.42
   0  -4   4    5.78    2.12
   0  -4  -4    3.58    2.31
   0  -4  -4    9.79    2.58
   0   4   4   13.04    3.68
   0  -4   4    4.13    2.17
   0  -4   4    5.73    2.30
   0  -4  -4    4.75    1.98
   0  -4   4    3.66    1.46
   0   4   4    2.44    1.71
   0   4  -4    1.50    2.49
   0   4  -4    3.69    2.77
   0  -4   4    0.32    2.04
   0   4  -5  557.91   16.25
   0   4   5  535.49   16.13
   0  -4   5  547.51   16.63
   0  -4   5  563.14   16.19
   0  -4  -5  527.84   16.07
   0   4   5  539.65   16.84
   0  -4  -5  533.84   16.91
   0  -4   5  552.53   16.54
   0  -4   5  539.70   12.41
   0  -4   5  522.33   16.23
   0  -4  -5  529.84   14.10
   0   4  -5  541.81   16.40
   0  -4   5  549.43   12.66
   0   4  -5  550.39   16.85
   0  -4   5  566.23   16.88
   0   4  -6  151.85    8.16
   0  -4   6  152.21    8.06
   0  -4   6  158.41    8.42
   0   4   6  149.93    8.05
   0  -4  -6  145.85    8.04
   0   4   6  153.23    8.57
   0  -4   6  153.65    8.23
   0  -4   6  142.70    4.46
   0  -4   6  158.54    8.19
   0  -4   6  153.05    4.86
   0  -4  -6  150.22    6.19
   0   4  -6  152.60    8.32
   0   4  -6  162.10    8.45
   0  -4   6  155.03    8.28
   0   4   7  598.96   19.85
   0  -4   7  578.53   19.27
   0  -4  -7  558.36   18.80
   0   4  -7  600.89   19.12
   0  -4  -7  570.51   14.94
   0  -4   7  575.49   12.32
   0   4  -7  581.41   19.00
   0  -4   8    1.10    2.92
   0   4   8   -1.83    3.37
   0   4  -8   -2.42    3.35
   0  -4  -8   -0.53    1.43
   0  -4  -8    1.99    1.78
   0   4  -8   -2.49    3.25
   0  -4  -8    1.20    3.43
   0   4   9  202.32   11.79
   0  -4  -9  163.52    7.24
   0   4  -9  192.77   11.25
   0  -4  -9  185.50    7.01
   0  -4  -9  191.56   11.28
   0   4  -9  190.80   11.26
   0  -4   9  193.95   11.09
   0  -4  10   37.72    5.73
   0   4  10   38.52    6.30
   0  -4 -10   38.86    3.13
   0   4 -10   48.35    6.54
   0  -4 -10   38.80    5.93
   0   4 -10   44.02    6.24
   0  -4 -10   32.81    3.23
   0  -4 -10   37.35    6.56
   0   4  11    5.47    4.20
   0  -4  11    5.93    4.00
   0   4 -11    6.61    4.39
   0  -4 -11    5.46    4.41
   0   4 -11   13.54    4.78
   0  -4 -11    9.95    5.23
   0   4  12    3.28    4.22
   0  -4  12    1.36    3.84
   0  -4 -12    1.93    4.15
   0   4 -12   -0.57    4.19
   0   4 -12    3.53    4.07
   0  -4 -12    2.51    4.28
   0   4  13   57.91    7.85
   0  -4  13   48.43    7.43
   0   4 -13   58.65    8.27
   0  -4 -13   52.60    7.92
   0   4 -13   40.06    6.65
   0  -4 -13   39.50    7.52
   0  -4  14   -2.34    4.44
   0   4  14    2.19    5.28
   0   4 -14    5.37    4.23
   0  -4 -14   -3.96    4.98
   0   4 -14    0.12    4.31
   0  -4 -14    5.32    4.94
   0   4  15   15.97    5.58
   0  -4  15   26.00    6.64
   0  -4 -15    9.16    4.52
   0   4 -15   19.32    6.55
   0  -4 -15   11.03    5.92
   0   4 -15   26.04    6.58
   0   4 -16    0.39    4.96
   0  -4  16   -0.93    4.30
   0  -5   0    0.35    2.13
   0  -5   0    0.05    1.96
   0   5   0    4.47    2.63
   0  -5   0   -1.28    2.10
   0   5   0    0.92    1.50
   0  -5   0    6.85    2.78
   0   5   0    5.52    2.72
   0  -5  -1  474.11   10.14
   0   5   1  460.86   10.09
   0   5   1  486.58   11.99
   0  -5  -1  456.31   11.73
   0  -5   1  495.87   13.38
   0   5   1  490.13   12.91
   0  -5  -1  485.80   13.03
   0  -5  -1  504.93   13.40
   0   5  -1  482.35   12.96
   0  -5   1  493.77   12.99
   0   5   1  485.98   13.23
   0  -5  -1  483.13   13.52
   0   5  -1  517.81   13.69
   0   5  -1  497.73   13.20
   0  -5   1  495.45   13.64
   0  -5   1  470.26   13.10
   0   5   1  496.39   13.53
   0  -5   2  694.73   15.48
   0   5   2  681.83   15.54
   0  -5  -2  694.37   15.62
   0   5  -2  710.61   15.58
   0  -5  -2  695.72   15.50
   0   5   2  697.36   15.58
   0  -5  -2  722.60   18.03
   0   5   2  701.08   16.99
   0   5  -2  720.00   17.91
   0  -5  -2  693.41   17.68
   0  -5   2  724.09   17.20
   0   5  -2  710.86   16.99
   0  -5   2  708.44   17.83
   0   5   2  716.53   17.67
   0  -5   2  686.55   17.64
   0  -5   2  686.29   18.14
   0   5  -2  720.32   18.39
   0   5   2  721.53   18.28
   0  -5   3 1836.18   37.38
   0   5  -3 1885.79   37.56
   0   5   3 1774.04   37.39
   0  -5  -3 1840.16   37.46
   0   5   3 1783.34   35.67
   0  -5  -3 1785.26   39.63
   0   5   3 1793.20   39.82
   0   5   3 1794.45   37.45
   0  -5   3 1780.80   39.08
   0   5  -3 1876.32   39.12
   0   5   3 1808.15   38.42
   0  -5  -3 1792.42   38.37
   0  -5   3 1838.08   37.52
   0   5  -3 1785.00   37.33
   0   5  -3 1845.56   39.09
   0  -5   3 1816.10   39.20
   0   5  -3 1910.70   40.02
   0  -5   3 1825.67   39.85
   0   5   4   32.48    3.36
   0  -5   4    8.09    2.13
   0   5  -4    9.04    2.47
   0  -5  -4   31.96    3.38
   0  -5   4    4.44    1.54
   0  -5  -4   23.27    3.68
   0   5   4   18.69    4.05
   0   5   4   22.31    2.13
   0   5   4   19.63    2.49
   0   5  -4    9.87    2.73
   0  -5   4    7.43    2.39
   0   5   4   28.30    2.95
   0  -5   4    6.21    1.75
   0  -5   4    3.36    2.42
   0   5  -4    3.17    2.46
   0  -5  -4   27.35    3.37
   0   5  -4   11.12    3.30
   0  -5   4    7.42    2.50
   0  -5  -5  539.17   15.97
   0   5  -5  546.44   16.01
   0  -5   5  539.65   16.72
   0  -5   5  524.77   15.66
   0   5   5  501.67   15.68
   0   5   5  520.40   17.05
   0  -5  -5  512.07   16.88
   0  -5   5  541.24   16.53
   0  -5   5  531.02   13.06
   0  -5   5  517.22   16.13
   0  -5   5  543.29   13.32
   0  -5  -5  513.67   14.45
   0   5  -5  524.19   16.45
   0   5  -5  529.75   16.87
   0  -5   5  525.76   16.83
   0   5  -6  788.88   21.27
   0  -5  -6  683.84   20.62
   0  -5   6  730.86   20.76
   0   5   6  719.89   20.81
   0  -5   6  735.89   21.68
   0  -5   6  724.52   16.35
   0   5   6  702.65   21.91
   0  -5   6  732.16   16.76
   0   5  -6  727.49   21.45
   0  -5  -6  704.25   18.47
   0   5  -6  739.93   21.84
   0   5  -7   13.54    4.01
   0  -5  -7    6.89    2.96
   0  -5   7   15.95    1.72
   0  -5   7    8.94    1.59
   0  -5  -7    6.33    1.75
   0   5  -7   12.96    4.60
   0   5  -7   21.02    4.89
   0   5   7    5.75    3.42
   0  -5   7   24.03    4.50
   0   5   8  188.98   11.08
   0   5  -8  193.82   10.72
   0  -5   8  191.36   10.81
   0  -5  -8  169.55    7.97
   0  -5  -8  177.06   10.29
   0   5  -8  191.72   10.72
   0  -5   8  188.73    5.41
   0  -5  -8  187.26    7.73
   0  -5   9    2.66    4.02
   0   5   9    1.70    3.61
   0  -5  -9    0.28    3.31
   0   5  -9   13.48    4.83
   0  -5  -9   -1.11    2.03
   0  -5  -9    1.45    1.66
   0   5  -9    0.97    3.50
   0   5  10   36.56    6.29
   0  -5  10   35.47    5.51
   0   5 -10   44.01    6.18
   0  -5 -10   33.38    3.31
   0  -5 -10   28.98    3.47
   0   5 -10   28.03    5.55
   0  -5 -10   38.57    5.95
   0   5 -11    9.02    4.73
   0  -5 -11    8.08    4.55
   0  -5 -11   14.85    5.55
   0  -5  11   17.65    5.09
   0   5  11   19.03    4.93
   0   5 -11   17.62    5.33
   0  -5 -11   11.38    2.29
   0  -5 -12   13.16    5.41
   0  -5  12   22.68    5.35
   0   5  12   21.16    5.87
   0  -5 -12   16.88    5.09
   0   5 -12   14.92    4.93
   0   5 -12   18.74    5.39
   0  -5  13   21.13    5.64
   0   5  13   16.35    5.59
   0  -5 -13   10.53    4.80
   0   5 -13   21.29    5.91
   0  -5 -13    2.12    4.69
   0   5 -13   20.07    6.06
   0   5  14   26.83    6.66
   0  -5  14   27.80    6.43
   0   5 -14   25.74    6.47
   0  -5 -14   18.75    5.59
   0   5 -14   25.70    6.31
   0  -5 -14   29.14    7.07
   0  -5  15    1.29    4.24
   0   5  15    1.02    4.33
   0   5 -15   -0.38    4.97
   0  -5 -15   -0.65    4.78
   0   5 -15   -0.25    4.66
   0  -5 -15   -5.85    5.18
   0  -6   0  307.66    9.79
   0  -6   0  334.34   10.61
   0   6   0  308.64   10.29
   0   6   0  295.57   10.78
   0   6   0  313.08   10.72
   0  -6   0  304.03   10.37
   0  -6   0  324.36   10.68
   0  -6  -1  169.21    6.40
   0  -6   1  167.54    7.10
   0   6   1  176.94    7.31
   0  -6   1  165.90    7.48
   0  -6  -1  183.87    7.54
   0  -6   1  165.31    7.11
   0   6   1  189.72    7.61
   0  -6  -1  185.54    7.81
   0   6  -1  172.45    7.15
   0   6  -1  180.69    7.83
   0  -6   1  163.49    7.18
   0  -6  -1  166.77    7.35
   0   6  -1  162.54    7.20
   0   6   1  180.55    7.90
   0  -6   1  168.20    7.54
   0  -6   2  876.56   19.31
   0  -6  -2  930.34   19.60
   0   6   2  914.01   19.52
   0   6  -2  894.63   19.43
   0  -6  -2  935.30   23.04
   0   6   2  898.86   20.35
   0  -6  -2  896.68   20.10
   0  -6   2  919.65   22.68
   0   6   2  937.37   21.95
   0   6  -2  931.86   22.63
   0   6  -2  913.74   21.86
   0  -6   2  908.70   21.83
   0  -6   2  909.77   22.42
   0   6   2  959.26   22.69
   0  -6  -2  974.59   22.81
   0   6   2  961.01   23.61
   0  -6   2  931.19   22.43
   0  -6   2  916.61   23.06
   0   6  -2  927.69   23.20
   0  -6   3  715.16   16.88
   0   6  -3  725.08   16.98
   0  -6  -3  694.10   16.92
   0   6   3  678.83   16.86
   0   6   3  696.45   15.95
   0  -6  -3  719.68   19.41
   0   6   3  706.24   19.55
   0   6   3  702.18   17.72
   0  -6   3  697.92   18.86
   0   6  -3  715.64   19.08
   0  -6   3  718.45   19.08
   0   6   3  706.83   18.58
   0  -6  -3  717.55   18.62
   0   6  -3  700.33   18.86
   0   6  -3  699.20   17.67
   0  -6   3  721.04   17.98
   0  -6   3  716.43   19.60
   0   6  -3  724.13   19.75
   0   6  -4 1837.10   38.36
   0  -6   4 1794.65   37.61
   0  -6   4 1787.68   38.17
   0  -6  -4 1790.86   38.33
   0   6   4 1768.41   38.31
   0   6   4 1739.37   35.62
   0  -6  -4 1791.50   40.89
   0   6   4 1812.73   40.75
   0   6   4 1755.05   37.83
   0   6  -4 1811.33   40.05
   0  -6   4 1748.30   39.80
   0   6  -4 1789.76   39.97
   0  -6  -4 1791.65   38.96
   0  -6   4 1789.88   40.23
   0   6   4 1769.09   38.95
   0  -6   4 1832.43   37.80
   0  -6   4 1809.71   41.00
   0   6  -4 1830.65   40.89
   0   6  -5  227.88    9.42
   0  -6   5  231.51    9.28
   0  -6  -5  200.44    8.87
   0   6   5  199.23    8.72
   0   6   5  199.47    6.42
   0   6   5  203.31   10.18
   0  -6   5  203.46    9.59
   0   6   5  193.90    7.56
   0  -6   5  212.70    9.54
   0  -6   5  212.60    7.58
   0  -6  -5  209.66    8.57
   0  -6   5  225.93    7.95
   0   6  -5  212.35    9.66
   0   6  -5  214.72   10.20
   0   6  -6   23.36    4.27
   0  -6  -6    8.58    2.91
   0  -6   6   15.68    2.34
   0  -6   6   33.91    4.41
   0   6   6   10.84    2.77
   0   6   6    9.68    3.02
   0  -6   6   17.70    4.09
   0   6   6    7.52    1.73
   0  -6  -6   10.57    2.24
   0   6  -6   14.36    4.74
   0  -6   6   26.19    2.93
   0   6  -6   11.88    4.27
   0  -6  -7   46.21    5.16
   0   6  -7   47.92    5.33
   0   6   7   45.39    5.80
   0  -6   7   43.11    5.18
   0   6   7   44.50    3.49
   0  -6   7   43.45    2.93
   0   6  -7   48.85    5.65
   0  -6   7   43.75    3.10
   0  -6  -7   47.16    4.09
   0   6  -7   44.76    5.14
   0  -6  -8  162.71    9.91
   0   6  -8  181.61   10.48
   0  -6   8  167.51   10.31
   0   6   8  162.75   10.85
   0   6   8  161.07    7.03
   0  -6   8  165.34    5.53
   0   6  -8  188.04   10.85
   0  -6  -8  167.35    7.87
   0  -6   8  163.21    5.96
   0   6  -8  195.57   11.12
   0   6   9   97.81    8.84
   0  -6  -9   89.35    5.61
   0   6  -9   91.34    7.96
   0  -6   9   91.46    3.59
   0   6  -9   97.00    8.17
   0  -6   9   95.71    8.43
   0  -6  -9   79.73    5.73
   0  -6  -9   96.18    8.23
   0   6   9   85.62    4.96
   0  -6  10    5.28    3.94
   0   6  10    5.97    4.51
   0   6 -10    0.16    3.80
   0  -6 -10    1.09    2.06
   0  -6 -10    5.83    4.22
   0  -6 -10    4.37    2.20
   0   6 -10    3.98    4.00
   0  -6  11    4.09    3.37
   0   6  11    5.53    4.62
   0  -6 -11    3.90    2.11
   0   6 -11    1.18    3.87
   0  -6 -11    6.83    5.52
   0   6 -11    2.24    3.50
   0   6  12   43.36    7.32
   0  -6  12   30.42    6.00
   0   6 -12   40.33    6.82
   0  -6 -12   27.24    5.86
   0   6 -12   28.44    6.19
   0  -6 -12   12.03    4.73
   0  -6  13    1.70    3.70
   0   6  13   -0.31    4.39
   0   6 -13    6.08    4.58
   0  -6 -13    7.37    4.79
   0   6 -13    6.07    4.31
   0  -6 -13   -4.47    4.34
   0   6  14   -5.36    4.75
   0  -6  14    5.69    4.91
   0  -6 -14    1.93    4.42
   0   6 -14    3.19    4.03
   0  -6 -14    1.27    4.54
   0   6 -14    1.71    4.30
   0  -6  15   -1.74    4.64
   0   6  15   -7.56    5.15
   0  -6 -15    8.22    5.42
   0   6 -15    1.94    4.15
   0  -6 -15   11.49    5.73
   0   6 -15    5.11    5.56
   0  -7   0    1.22    1.75
   0  -7   0    1.89    2.47
   0   7   0   -0.31    0.76
   0   7   0    2.89    2.73
   0   7   0    0.42    1.69
   0  -7   0    2.65    2.39
   0  -7   0   -4.76    2.61
   0   7   0   -0.44    3.01
   0  -7   1   74.46    5.09
   0  -7  -1   78.47    4.45
   0  -7   1   83.96    5.65
   0   7   1   72.73    4.97
   0   7   1   71.84    3.32
   0  -7  -1   68.08    4.89
   0   7  -1   80.19    5.03
   0  -7   1   78.80    5.31
   0  -7  -1   70.57    5.36
   0   7   1   80.83    5.20
   0  -7  -1   77.44    5.33
   0   7   1   78.89    5.48
   0  -7   1   77.45    5.27
   0   7  -1   84.43    5.90
   0  -7   1   77.82    5.49
   0   7  -1   80.25    5.54
   0   7   1   80.17    5.79
   0  -7   2   77.66    3.35
   0   7   2   77.38    3.40
   0   7  -2   81.34    3.41
   0  -7  -2   78.22    3.47
   0  -7  -2   74.87    5.26
   0  -7  -2   77.38    4.11
   0   7   2   77.47    4.26
   0  -7   2   85.57    5.65
   0   7   2   80.27    4.94
   0  -7   2   78.84    2.76
   0   7  -2   78.70    5.52
   0  -7   2   83.53    5.38
   0   7  -2   78.51    4.94
   0  -7   2   79.98    5.14
   0  -7  -2   78.78    5.45
   0   7   2   82.31    5.29
   0  -7   2   75.55    5.19
   0  -7   2   82.71    5.77
   0   7  -2   82.06    5.80
   0   7   2   83.01    5.96
   0   7   3   69.15    4.02
   0  -7   3   68.84    3.77
   0   7  -3   73.47    3.98
   0  -7  -3   67.85    3.92
   0   7   3   65.86    3.66
   0  -7  -3   69.22    3.67
   0  -7  -3   68.09    5.19
   0  -7   3   66.80    4.96
   0   7   3   65.69    4.46
   0   7  -3   63.10    5.09
   0   7  -3   71.66    4.57
   0  -7   3   66.31    5.06
   0  -7  -3   69.90    5.34
   0   7   3   62.60    4.94
   0  -7   3   64.18    4.55
   0   7   3   73.92    5.71
   0  -7   3   68.91    5.01
   0  -7   3   73.00    5.59
   0   7  -3   70.52    5.44
   0  -7   4   26.96    3.02
   0  -7   4   22.63    2.80
   0   7   4   23.62    2.89
   0  -7  -4   20.92    2.96
   0   7  -4   25.03    3.05
   0   7   4   26.60    2.33
   0   7   4   28.95    4.59
   0   7   4   27.60    3.14
   0  -7   4   27.90    3.70
   0   7  -4   24.83    3.72
   0   7   4   25.12    3.36
   0  -7   4   24.83    3.64
   0  -7  -4   22.66    3.19
   0   7  -4   21.78    3.67
   0  -7   4   24.51    2.98
   0   7  -4   18.96    3.38
   0  -7  -5  961.43   24.65
   0   7  -5 1034.78   25.02
   0  -7   5  999.15   24.68
   0   7   5  958.75   24.68
   0   7   5  971.00   21.42
   0   7   5  977.74   26.92
   0   7   5  980.66   23.77
   0  -7   5  987.37   23.44
   0   7  -5  964.98   26.35
   0  -7  -5  984.44   25.11
   0  -7   5 1028.22   23.81
   0   7  -5  981.26   26.34
   0   7  -5 1000.50   27.05
   0  -7   6    6.71    2.94
   0   7  -6    6.27    2.65
   0  -7   6    3.92    1.78
   0  -7  -6    3.08    2.64
   0   7   6    6.57    2.57
   0  -7   6    6.64    2.62
   0   7   6    2.86    1.20
   0   7   6    1.56    2.97
   0   7   6    1.49    1.53
   0  -7  -6    5.16    2.26
   0  -7   6    2.09    1.58
   0   7  -6    9.05    3.37
   0   7  -6    2.68    3.16
   0   7  -7   41.67    5.07
   0  -7  -7   47.31    5.34
   0   7   7   43.99    5.76
   0  -7   7   41.92    5.12
   0   7   7   43.30    3.04
   0   7   7   45.06    3.84
   0  -7   7   40.03    3.38
   0   7  -7   49.48    5.84
   0  -7   7   48.38    3.60
   0  -7  -7   43.58    4.40
   0   7  -7   41.93    5.95
   0   7  -8   10.06    3.80
   0  -7  -8   14.67    3.98
   0  -7   8   13.35    3.85
   0   7   8   14.35    4.39
   0   7   8   14.51    2.43
   0  -7   8   15.51    2.16
   0  -7  -8   17.47    3.18
   0   7  -8   15.09    4.22
   0  -7   8   17.06    2.34
   0   7  -8   13.93    4.57
   0  -7  -9   11.93    3.93
   0   7  -9   14.69    4.42
   0  -7   9   15.88    4.57
   0   7   9    7.23    4.50
   0   7   9    9.64    2.34
   0  -7   9   11.00    1.76
   0  -7  -9   13.66    2.85
   0   7  -9   11.37    4.25
   0  -7   9   11.39    2.02
   0   7  10   20.49    5.54
   0  -7  10   23.23    5.31
   0  -7 -10   23.24    5.24
   0   7 -10   23.67    5.40
   0   7 -10   16.99    4.73
   0  -7 -10   20.21    3.19
   0  -7  11   30.22    5.63
   0   7  11   28.48    6.31
   0  -7 -11   29.52    3.60
   0   7 -11   31.00    6.25
   0   7 -11   39.46    6.39
   0  -7 -11   27.29    5.83
   0  -7 -12    3.61    5.49
   0  -7  12    2.29    2.48
   0   7  12    7.45    4.52
   0  -7  12    3.61    3.82
   0   7 -12    3.65    3.96
   0  -7 -12    0.25    3.75
   0   7 -12   -3.56    4.27
   0  -7 -13    9.25    5.55
   0   7  13   13.46    5.14
   0  -7  13   23.40    5.94
   0  -7 -13   15.33    5.23
   0   7 -13   20.25    5.24
   0   7 -13   14.27    4.94
   0   7  14    2.49    4.33
   0  -7  14    3.92    4.64
   0   7 -14    3.96    5.03
   0  -7 -14   -2.44    4.50
   0   7 -14    2.04    3.99
   0  -7 -14    3.57    5.18
   0  -7  15   10.03    5.46
   0   7  15   -3.93    4.78
   0  -7 -15   -5.42    5.59
   0   7 -15   -7.93    5.49
   0   7 -15    0.76    4.81
   0  -7 -15    2.08    5.09
   0  -8   0  424.84   13.03
   0  -8   0  425.41   13.76
   0   8   0  402.70    9.00
   0  -8   0  418.45   13.97
   0   8   0  414.76   13.72
   0   8   0  431.64   13.88
   0  -8   0  405.64   13.64
   0   8   0  448.27   14.49
   0  -8  -1   19.10    2.56
   0  -8   1   15.25    2.79
   0   8   1   19.21    1.91
   0  -8   1   15.58    3.12
   0  -8  -1   17.78    3.07
   0   8   1   19.92    3.69
   0  -8   1   19.03    3.34
   0   8  -1   19.12    3.39
   0  -8   1   15.81    3.14
   0   8  -1   21.50    2.91
   0  -8  -1   15.57    3.12
   0   8   1   15.97    2.83
   0   8   1   22.13    3.70
   0   8  -1   24.67    4.05
   0  -8   1   17.65    3.37
   0  -8  -1   17.99    3.15
   0   8   2  559.64   13.36
   0   8  -2  615.06   13.45
   0  -8   2  582.81   13.30
   0  -8  -2  576.69   13.41
   0  -8  -2  616.27   18.00
   0  -8  -2  598.52   15.53
   0  -8   2  653.70   18.43
   0  -8  -2  613.62   17.31
   0   8   2  593.44   17.22
   0   8  -2  633.89   17.97
   0  -8   2  646.82   17.79
   0   8   2  611.70   17.92
   0  -8   2  600.61   17.72
   0   8  -2  619.62   17.51
   0  -8  -2  618.38   18.00
   0   8  -2  629.20   18.61
   0  -8   2  607.86   18.57
   0  -8   2  591.53   17.59
   0   8   2  599.49   18.34
   0  -8  -3    2.23    1.65
   0   8  -3    1.61    1.55
   0  -8   3    3.25    1.60
   0   8   3    4.58    1.70
   0  -8  -3    3.44    1.54
   0   8   3    2.57    1.54
   0  -8   3    1.22    2.12
   0   8   3    0.93    1.69
   0  -8   3    1.63    1.09
   0  -8   3    1.78    2.25
   0   8  -3    4.72    3.04
   0   8   3    0.57    1.83
   0  -8   3    0.82    2.13
   0   8  -3    2.34    2.06
   0  -8   3    4.58    2.39
   0  -8  -3   -1.88    2.43
   0   8  -3    0.95    2.94
   0   8   3    3.06    3.21
   0   8   4   37.78    3.39
   0  -8   4   40.46    3.43
   0  -8  -4   40.00    3.53
   0   8  -4   38.69    3.42
   0  -8   4   38.16    3.71
   0   8   4   38.29    2.94
   0   8   4   33.01    3.44
   0  -8   4   38.88    4.43
   0   8  -4   42.07    4.81
   0  -8  -4   44.92    4.54
   0   8  -4   38.17    4.44
   0  -8   4   36.93    3.67
   0   8  -4   45.74    5.02
   0   8   4   38.62    4.81
   0  -8   5   32.51    3.59
   0  -8  -5   27.17    3.51
   0   8  -5   21.90    3.28
   0  -8   5   22.09    3.04
   0   8   5   25.60    3.24
   0   8   5   26.90    2.50
   0   8   5   21.33    4.22
   0   8   5   20.50    2.85
   0   8  -5   25.77    4.11
   0   8  -5   24.48    4.01
   0  -8   5   27.44    3.40
   0  -8  -5   22.69    3.44
   0   8  -5   19.03    3.69
   0  -8   6  292.04   11.41
   0  -8  -6  289.76   11.77
   0   8  -6  294.02   11.77
   0   8   6  279.40    8.50
   0   8   6  281.37   13.31
   0   8   6  283.51   10.53
   0  -8   6  282.58   10.18
   0   8  -6  291.30   12.73
   0   8  -6  300.76   12.96
   0  -8   6  296.30   10.46
   0  -8  -6  299.12   11.76
   0   8  -6  269.10   13.17
   0  -8   7   15.84    2.83
   0  -8  -7   18.57    3.79
   0   8  -7   11.63    3.21
   0  -8   7    7.42    2.97
   0   8   7   11.30    1.82
   0   8   7   19.40    4.64
   0   8   7   11.97    2.42
   0  -8   7   10.82    2.60
   0  -8  -7    9.91    2.90
   0   8  -7    1.30    2.97
   0   8  -7   13.73    4.06
   0  -8  -8   14.09    3.94
   0   8  -8   12.60    3.58
   0  -8   8   16.19    3.91
   0   8   8   14.74    2.09
   0   8   8   16.19    4.88
   0   8   8   11.39    2.52
   0  -8   8   16.40    2.48
   0  -8   8   13.90    2.44
   0  -8  -8   10.56    2.76
   0   8  -8    9.89    3.74
   0   8  -8   11.98    4.17
   0  -8  -9    0.45    3.35
   0   8  -9    4.72    3.31
   0  -8   9   -0.26    3.01
   0   8   9    3.23    1.63
   0   8   9    1.79    3.69
   0   8   9    1.04    1.67
   0  -8   9    5.14    1.91
   0   8  -9    1.59    3.45
   0  -8   9    5.71    1.96
   0  -8  -9    4.11    2.59
   0   8  -9    0.64    3.62
   0   8  10    8.58    4.63
   0  -8  10   -0.57    3.32
   0  -8 -10    7.41    2.64
   0   8 -10    2.32    3.66
   0  -8 -10    0.50    3.83
   0   8 -10   -3.92    3.65
   0   8  11   12.99    4.94
   0  -8  11    7.82    3.91
   0  -8 -11    9.49    2.68
   0   8 -11   11.78    4.04
   0  -8 -11   10.99    4.67
   0   8 -11    7.85    3.70
   0  -8  11    7.79    2.91
   0  -8  12   21.97    5.73
   0   8  12   11.48    5.50
   0   8 -12   14.98    5.02
   0   8 -12   21.02    5.09
   0  -8 -12    6.42    4.19
   0  -8  12   13.60    3.56
   0   8  13    8.98    5.02
   0  -8  13   13.05    5.24
   0   8 -13   10.70    5.29
   0   8 -13   18.78    5.84
   0  -8 -13   13.30    5.33
   0  -8 -13    4.86    4.50
   0  -8  14    1.91    4.12
   0   8  14    3.90    4.63
   0   8 -14    5.14    4.43
   0   8 -14    4.97    4.96
   0  -8 -14    9.53    4.93
   0  -8 -14    2.59    4.81
   0  -8  15   -2.22    4.03
   0   8 -15    3.02    5.31
   0  -8 -15    2.74    4.40
   0   8 -15   -4.37    4.53
   0  -9   0    3.60    2.15
   0  -9   0   -1.12    2.44
   0   9   0    3.73    0.91
   0   9   0    3.08    3.02
   0  -9   0   -1.58    2.36
   0  -9   0   -0.36    2.27
   0   9   0    3.57    3.17
   0  -9   1  500.23   16.17
   0  -9  -1  484.86   14.81
   0  -9   1  515.04   16.91
   0  -9  -1  536.28   16.63
   0   9   1  506.69   12.36
   0  -9   1  520.57   16.70
   0  -9  -1  550.23   17.19
   0   9  -1  579.72   17.29
   0   9   1  538.91   17.33
   0  -9   1  519.81   16.78
   0   9   1  547.66   17.19
   0   9  -1  568.42   17.72
   0  -9   2   31.28    2.02
   0  -9  -2   38.60    2.30
   0   9   2   36.10    2.26
   0   9  -2   29.69    1.94
   0  -9  -2   40.91    3.52
   0  -9  -2   39.82    4.39
   0  -9   2   29.20    4.11
   0   9   2   40.30    3.13
   0   9  -2   32.05    4.01
   0  -9   2   27.63    4.05
   0  -9  -2   35.62    4.54
   0  -9   2   29.14    3.78
   0   9  -2   29.61    3.58
   0  -9   2   29.01    3.79
   0   9  -2   44.39    5.40
   0   9   2   42.13    4.93
   0  -9   3   63.79    3.58
   0  -9   3   64.86    5.37
   0  -9  -3   68.40    3.80
   0   9  -3   66.18    3.67
   0   9   3   55.81    3.52
   0  -9  -3   66.50    4.16
   0   9   3   62.88    4.24
   0   9   3   68.07    5.20
   0  -9   3   66.95    5.72
   0  -9   3   68.00    2.92
   0   9  -3   66.81    6.06
   0   9  -3   71.64    5.20
   0  -9  -3   68.43    5.71
   0  -9   3   73.60    5.54
   0   9   3   71.56    6.11
   0   9  -3   77.25    6.71
   0  -9   4   -2.10    2.11
   0   9   4   -0.93    1.63
   0  -9   4    0.05    1.60
   0   9  -4   -3.49    2.09
   0  -9  -4    8.53    2.90
   0   9   4    1.32    1.35
   0  -9   4   -2.93    2.66
   0   9   4   -1.74    1.76
   0   9  -4   -0.16    2.73
   0  -9   4    0.13    2.13
   0  -9  -4    1.71    3.00
   0   9   4   -0.60    3.08
   0   9  -4   -1.22    3.05
   0   9  -5  171.37    7.86
   0  -9  -5  153.14    7.63
   0  -9   5  162.65    7.53
   0   9   5  156.32    7.61
   0   9   5  157.61    6.20
   0   9   5  142.87    7.66
   0  -9   5  167.48    9.27
   0  -9   5  158.11    7.93
   0   9  -5  166.44    9.32
   0  -9  -5  163.39    8.89
   0  -9   5  166.48    8.10
   0   9  -5  148.60    8.94
   0   9   5  163.82    9.96
   0   9  -5  159.79    9.59
   0  -9   6   31.30    3.82
   0  -9  -6   24.16    3.82
   0  -9   6   26.16    3.27
   0   9  -6   27.96    3.74
   0   9   6   25.51    2.36
   0   9   6   32.55    4.91
   0  -9   6   30.96    4.33
   0   9   6   23.99    3.21
   0   9  -6   29.09    4.85
   0  -9   6   30.76    3.85
   0  -9  -6   25.26    4.06
   0   9  -6   27.66    4.69
   0   9  -6   33.83    5.35
   0  -9   7   96.10    8.04
   0  -9  -7   98.35    7.30
   0   9  -7  101.47    7.30
   0   9   7   90.59    4.38
   0   9   7   93.52    8.42
   0  -9   7  104.28    7.52
   0   9   7   88.31    5.80
   0  -9   7   90.66    5.79
   0  -9  -7   97.11    6.79
   0  -9   7  103.97    6.13
   0   9  -7  102.81    8.11
   0   9  -7   90.74    8.27
   0  -9  -8   16.55    4.06
   0   9  -8   10.73    3.67
   0  -9   8   14.28    2.83
   0   9   8   12.42    2.61
   0  -9   8   13.95    3.24
   0   9   8   14.79    4.53
   0   9   8   12.61    1.94
   0  -9   8   14.19    4.03
   0  -9   8   15.75    2.96
   0   9  -8   18.06    4.57
   0  -9  -8   17.13    3.50
   0   9  -8   20.24    5.54
   0  -9  -9    6.16    3.61
   0   9  -9    6.90    3.91
   0  -9   9    6.99    3.36
   0  -9   9   -0.17    3.27
   0   9   9   -0.10    1.33
   0   9   9    8.81    4.51
   0  -9  -9    0.45    2.35
   0  -9   9    2.95    1.92
   0   9  -9   -0.22    3.58
   0   9  -9    1.78    4.01
   0   9 -10   27.74    5.34
   0  -9 -10   29.51    5.35
   0  -9  10   24.20    4.56
   0   9  10   33.98    6.24
   0  -9  10   34.45    5.70
   0  -9 -10   32.00    4.36
   0   9 -10   26.47    5.60
   0   9 -10   31.50    6.03
   0  -9  11    9.20    3.25
   0   9  11    1.11    4.27
   0  -9  11    4.37    4.29
   0  -9 -11    2.40    2.29
   0   9 -11    6.17    4.14
   0  -9 -11    7.92    4.27
   0   9 -11    3.86    3.79
   0  -9  12   19.79    4.05
   0   9  12   21.97    5.99
   0  -9  12   25.93    6.07
   0   9 -12   17.96    5.40
   0  -9 -12   27.76    5.84
   0   9 -12   15.50    5.07
   0   9  13   30.68    6.54
   0  -9  13   28.45    5.98
   0   9 -13   30.90    6.39
   0  -9 -13   36.21    7.03
   0   9 -13   28.28    6.57
   0  -9 -14    2.49    4.90
   0   9  14    1.62    4.56
   0  -9  14    6.07    4.15
   0  -9 -14    6.90    4.99
   0   9 -14   13.45    5.62
   0   9 -14    4.41    4.63
   0  -9  15    0.99    4.25
   0   9 -15    3.95    4.95
   0  -9 -15   -5.26    5.30
   0   9 -15   -0.10    4.43
   0 -10   0  470.46   15.28
   0 -10   0  489.90   16.51
   0  10   0  491.25   16.70
   0  10   0  506.28   17.26
   0 -10   0  483.17   16.38
   0  10   0  462.75   10.10
   0 -10  -1   75.32    5.14
   0  10   1   69.99    3.38
   0 -10   1   74.60    6.30
   0 -10  -1   71.72    5.66
   0 -10   1   72.82    6.00
   0 -10  -1   83.18    6.32
   0  10  -1   76.22    6.47
   0  10  -1   80.53    6.44
   0  10   1   76.73    6.19
   0  10   1   67.82    6.12
   0 -10  -2   89.98    5.32
   0 -10   2   87.50    6.52
   0 -10  -2   77.68    5.99
   0  10   2   80.90    4.38
   0  10  -2   85.97    6.56
   0 -10   2   76.74    6.08
   0 -10  -2   88.55    6.76
   0  10   2   86.23    7.28
   0  10  -2   83.03    7.21
   0  10   2   81.81    6.70
   0 -10  -3   47.92    3.19
   0 -10   3   37.75    2.79
   0  10  -3   37.04    2.77
   0  10   3   43.32    3.06
   0 -10  -3   43.74    3.74
   0 -10   3   36.27    4.84
   0 -10   3   37.84    2.00
   0  10  -3   43.05    5.13
   0 -10  -3   52.71    5.64
   0 -10   3   39.34    4.48
   0  10  -3   39.96    5.13
   0  10   3   36.37    5.01
   0 -10   4  171.10    6.94
   0  10   4  160.99    6.92
   0  10  -4  173.99    7.07
   0 -10  -4  170.19    7.10
   0  10   4  156.09    6.95
   0 -10   4  169.78    5.89
   0 -10   4  180.26    9.78
   0  10  -4  177.35    9.54
   0 -10   4  175.54    8.80
   0 -10  -4  178.68    9.57
   0  10   4  185.84   10.50
   0  10  -4  182.44   10.48
   0 -10   5   21.19    3.36
   0 -10  -5   30.08    3.88
   0  10  -5   24.94    3.30
   0 -10   5   19.86    2.86
   0  10   5   22.99    3.45
   0  10   5   21.82    2.68
   0 -10   5   24.55    3.98
   0  10  -5   19.24    3.66
   0 -10  -5   28.88    4.73
   0 -10   5   23.59    3.52
   0  10  -5   23.27    4.88
   0  10   5   28.91    5.19
   0 -10  -6   -2.77    2.86
   0 -10   6   -3.08    2.56
   0 -10   6   -2.15    2.10
   0  10  -6   -2.40    2.51
   0  10   6    1.13    1.30
   0 -10   6    3.45    2.72
   0  10  -6   -0.53    3.52
   0  10  -6   -1.65    3.27
   0 -10  -6    3.19    2.62
   0 -10   6   -3.04    2.20
   0  10   6    5.23    3.95
   0  10  -6   -1.11    3.49
   0 -10   7  150.97    9.80
   0  10  -7  132.45    8.21
   0 -10  -7  130.09    8.21
   0  10   7  144.03    5.87
   0  10   7  140.07   10.52
   0 -10   7  146.05    9.39
   0 -10   7  141.31    7.62
   0 -10   7  147.92    7.92
   0 -10  -7  150.61    8.93
   0  10  -7  132.85    9.59
   0  10  -7  144.96   10.29
   0 -10   8    8.39    2.48
   0  10  -8   17.01    4.29
   0 -10  -8   10.80    3.91
   0 -10   8   10.21    3.62
   0  10   8   22.87    5.85
   0  10   8   12.37    1.91
   0 -10   8    6.44    3.74
   0  10  -8   13.39    4.67
   0 -10   8   12.30    2.91
   0 -10  -8   14.18    3.49
   0  10  -8   17.04    4.88
   0 -10  -9  108.53    8.75
   0  10  -9  122.97    8.94
   0 -10   9  115.49    9.68
   0 -10   9  123.72    8.94
   0  10   9  142.85   11.31
   0  10  -9  129.43   10.09
   0 -10   9  131.25    7.03
   0 -10  -9  123.57    8.29
   0  10  -9  138.78   10.58
   0  10 -10    0.21    3.50
   0 -10 -10    2.59    3.52
   0 -10  10   -1.38    3.04
   0 -10  10   -0.04    3.36
   0  10  10   -4.91    4.51
   0  10 -10    1.87    3.54
   0 -10 -10   -4.45    2.86
   0  10 -10    2.55    4.03
   0 -10  11   23.25    5.34
   0  10  11   24.26    5.90
   0 -10 -11   31.72    4.48
   0  10 -11   30.01    5.73
   0 -10 -11   37.38    6.51
   0  10 -11   42.94    6.59
   0 -10  11   28.61    4.87
   0  10  12    9.59    5.17
   0 -10  12   10.24    4.62
   0  10 -12    6.15    4.69
   0 -10 -12    7.11    4.09
   0  10 -12    8.86    4.30
   0 -10  12   12.64    4.16
   0 -10  13   33.92    7.05
   0  10  13   33.48    7.38
   0  10 -13   32.84    6.71
   0 -10 -13   42.15    7.34
   0  10 -13   33.01    6.60
   0 -10  13   33.96    5.35
   0 -10  14    8.00    5.25
   0  10  14    4.15    4.64
   0 -10 -14   11.97    6.33
   0  10 -14    9.34    5.33
   0  10 -14    8.33    4.61
   0 -10 -14    4.61    4.52
   0 -11   0    0.37    2.62
   0  11   0    0.23    0.64
   0  11   0   -0.18    2.91
   0 -11   0   -1.08    2.56
   0  11   0   -6.97    3.55
   0 -11  -1   31.05    3.44
   0 -11   1   28.82    4.35
   0  11   1   34.90    2.44
   0 -11  -1   32.47    4.53
   0  11   1   40.09    5.41
   0  11  -1   34.68    5.24
   0 -11   1   31.98    4.47
   0 -11  -1   36.42    4.91
   0  11   1   32.47    5.03
   0  11  -1   28.68    4.82
   0 -11  -2   16.48    2.70
   0  11   2   19.67    2.45
   0 -11   2   20.75    3.91
   0  11   2   22.56    4.54
   0  11  -2   20.66    4.08
   0 -11  -2   20.17    3.66
   0 -11   2   14.47    3.30
   0  11  -2   15.76    3.90
   0  11   2   26.12    5.07
   0  11   3   53.49    3.27
   0  11  -3   47.90    2.98
   0 -11   3   51.40    3.06
   0 -11  -3   53.71    3.16
   0 -11  -3   52.50    4.25
   0 -11   3   48.49    5.23
   0  11   3   54.84    4.26
   0  11  -3   47.56    5.30
   0 -11   3   58.54    5.59
   0 -11  -3   50.32    5.77
   0  11  -3   54.25    6.18
   0  11   3   55.40    6.08
   0  11   4  166.56    7.09
   0 -11  -4  177.74    7.13
   0 -11   4  175.72    7.00
   0  11  -4  173.76    6.99
   0 -11   4  180.98   10.37
   0 -11   4  180.68    5.74
   0  11  -4  184.89   10.27
   0 -11   4  177.94    9.45
   0 -11  -4  201.05   10.73
   0  11   4  181.27   10.92
   0  11  -4  183.93   11.18
   0  11  -5   10.13    2.59
   0  11   5   10.61    2.61
   0 -11   5   12.40    2.41
   0 -11  -5    9.83    2.56
   0 -11   5   10.13    1.81
   0 -11   5   11.87    3.61
   0  11  -5   17.97    4.46
   0 -11  -5    8.45    3.41
   0 -11   5   12.49    3.20
   0  11  -5   12.83    4.31
   0  11   5    3.23    3.82
   0 -11  -6   76.47    5.81
   0 -11   6   68.12    5.34
   0  11  -6   74.35    5.68
   0  11   6   68.74    4.27
   0 -11   6   75.51    7.04
   0  11  -6   73.49    7.19
   0 -11  -6   65.90    6.36
   0 -11   6   76.92    6.03
   0  11  -6   72.35    7.80
   0  11   6   81.84    7.94
   0  11  -7   45.90    5.09
   0 -11  -7   37.04    4.70
   0  11   7   49.36    3.50
   0 -11   7   53.89    6.13
   0  11  -7   54.96    6.88
   0 -11  -7   48.95    5.61
   0 -11   7   53.44    5.00
   0  11  -7   53.46    6.38
   0  11   7   48.45    7.36
   0  11  -7   53.11    6.92
   0  11  -8  141.04    9.20
   0 -11   8  134.14   10.17
   0 -11  -8  149.23    9.46
   0 -11   8  137.38    9.50
   0  11   8  117.19    5.40
   0  11   8  145.76   11.03
   0 -11  -8  145.32    9.27
   0 -11   8  150.61    8.17
   0  11  -8  140.27   10.49
   0  11  -8  141.78   11.03
   0 -11  -9   22.33    4.79
   0  11  -9   23.21    4.60
   0 -11   9   16.41    4.11
   0  11   9   18.28    5.44
   0 -11   9   13.65    4.18
   0 -11   9   21.70    3.43
   0 -11  -9   20.38    4.25
   0  11  -9   25.82    5.62
   0  11  -9   13.78    4.52
   0 -11 -10   29.95    5.62
   0  11 -10   37.02    5.69
   0 -11  10   34.09    5.68
   0 -11  10   35.64    6.09
   0  11  10   33.25    7.10
   0  11 -10   35.39    6.05
   0 -11 -10   32.74    4.78
   0  11 -10   38.55    6.84
   0 -11 -11   14.20    4.62
   0  11 -11   10.71    4.22
   0 -11  11    8.75    3.69
   0 -11  11   10.27    4.44
   0  11  11    9.16    5.37
   0 -11 -11   12.21    3.60
   0  11 -11    5.13    3.58
   0  11 -11   12.12    5.28
   0  11  12   51.62    8.63
   0 -11  12   60.76    8.65
   0  11 -12   64.18    8.32
   0 -11 -12   63.56    8.15
   0  11 -12   64.85    7.97
   0 -11  12   70.46    7.63
   0 -11  13   -0.22    4.10
   0  11  13    5.95    5.29
   0  11 -13   14.15    5.73
   0  11 -13    0.95    3.94
   0 -11 -13   11.68    5.20
   0 -11  13    6.20    3.56
   0 -11  14   26.27    6.21
   0  11 -14   28.41    6.89
   0  11 -14   25.77    6.24
   0 -11 -14   26.72    6.81
   0 -12   0   -3.91    3.11
   0  12   0    0.63    3.19
   0 -12   0   -3.43    3.09
   0  12   0   -2.52    3.26
   0  12   1    4.16    1.27
   0 -12  -1    5.30    3.22
   0 -12   1   -1.28    3.20
   0  12  -1   -0.75    3.40
   0  12   1    3.48    3.58
   0 -12  -1    6.46    3.30
   0 -12   1    3.03    2.98
   0  12   1    6.82    3.49
   0  12  -1    3.88    3.42
   0 -12  -2   15.34    2.84
   0  12   2   14.50    2.18
   0 -12   2   10.86    3.43
   0  12  -2   10.41    3.44
   0  12   2   14.06    4.21
   0 -12   2   12.99    3.42
   0 -12  -2   11.84    3.62
   0  12   2   15.19    4.46
   0  12  -2    7.40    3.93
   0 -12  -3  210.78    9.13
   0 -12   3  204.38   11.54
   0  12   3  211.16    8.64
   0  12  -3  220.94   11.80
   0 -12   3  237.21   11.60
   0 -12  -3  217.66   11.71
   0  12   3  240.22   12.51
   0  12   3  223.63   12.35
   0  12  -3  217.87   12.19
   0  12   4    2.21    1.63
   0 -12  -4    5.43    2.06
   0  12  -4    9.67    2.24
   0 -12   4    9.12    2.19
   0 -12  -4    2.55    1.76
   0 -12   4    3.96    3.36
   0 -12   4    8.10    1.32
   0  12   4    3.43    2.27
   0  12  -4    9.50    3.45
   0 -12   4    1.94    2.64
   0 -12  -4    0.75    2.79
   0  12   4   -2.60    3.80
   0  12  -4    7.54    4.21
   0 -12   5  219.42    8.96
   0 -12  -5  240.35    9.41
   0  12  -5  240.83    9.26
   0  12   5  210.18    8.96
   0 -12   5  227.79    7.51
   0 -12   5  236.58   12.37
   0  12  -5  231.72   12.41
   0 -12  -5  236.27   12.40
   0 -12   5  245.59   11.60
   0  12   5  246.26   13.42
   0  12  -5  233.57   13.31
   0  12   6   21.22    3.35
   0 -12  -6   30.16    3.82
   0 -12   6   32.76    3.95
   0  12  -6   32.91    4.15
   0 -12   6   23.72    4.51
   0 -12   6   27.02    3.03
   0  12  -6   33.78    5.92
   0 -12  -6   33.53    5.21
   0 -12   6   26.51    4.23
   0  12  -6   27.05    5.67
   0  12   6   31.42    6.30
   0 -12  -7   88.26    6.66
   0  12  -7   97.52    6.98
   0 -12   7   95.12    8.13
   0  12  -7   95.84    8.34
   0 -12  -7   94.55    8.03
   0 -12   7   91.52    6.93
   0  12   7   91.07    8.93
   0  12  -7  101.30    9.21
   0 -12  -8   18.93    4.03
   0 -12   8   17.59    4.13
   0  12  -8   16.83    3.86
   0 -12   8   18.36    4.35
   0 -12  -8   21.53    4.46
   0 -12   8   21.04    3.74
   0  12  -8   12.86    4.56
   0  12  -8   12.21    4.87
   0  12   8   18.25    5.45
   0 -12  -9   59.69    6.55
   0  12  -9   69.66    6.94
   0 -12   9   74.43    7.29
   0  12   9   66.15    8.43
   0 -12   9   61.94    7.45
   0 -12  -9   56.46    6.54
   0 -12   9   63.42    5.63
   0  12  -9   59.04    7.36
   0  12   9   54.58    8.15
   0  12  -9   49.96    7.53
   0 -12 -10   -0.44    3.29
   0  12 -10   -2.62    3.70
   0 -12  10   -3.47    3.27
   0 -12  10    0.47    3.28
   0 -12 -10    3.35    3.09
   0  12 -10    4.30    3.96
   0  12 -10   -7.12    5.28
   0  12 -11   61.97    7.46
   0 -12 -11   80.68    8.43
   0 -12  11   71.77    7.89
   0  12  11   88.01   10.53
   0 -12  11   61.39    8.22
   0  12 -11   70.72    8.60
   0 -12 -11   68.32    7.08
   0  12 -11   78.49    9.11
   0 -12  12    4.87    4.53
   0  12  12   11.08    5.62
   0  12 -12   -3.09    4.47
   0 -12 -12    1.80    4.28
   0  12 -12    5.11    4.03
   0 -12  12    2.15    3.45
   0 -12  13   42.80    7.72
   0  12  13   53.29    8.60
   0 -12  13   42.62    6.56
   0  12 -13   62.16    9.05
   0 -12 -13   55.90    8.27
   0  12 -13   65.91    8.60
   0 -13   0   -0.85    2.78
   0  13   0    2.28    3.14
   0 -13   0    4.19    3.15
   0  13   0   -3.09    3.82
   0 -13   1   40.86    5.64
   0 -13  -1   50.07    5.98
   0  13   1   44.44    2.66
   0  13  -1   49.00    6.17
   0  13   1   45.55    6.13
   0 -13   1   45.20    5.75
   0 -13  -1   44.69    6.11
   0  13   1   52.27    6.73
   0  13  -1   35.04    5.61
   0 -13   2  133.14    9.35
   0  13   2  117.17    5.45
   0  13  -2  125.08    9.27
   0 -13  -2  134.85    9.47
   0 -13   2  142.00    9.32
   0  13  -2  140.42   10.14
   0  13   2  136.30    9.69
   0  13   2  124.87    9.68
   0 -13  -3   42.30    4.09
   0 -13   3   48.89    6.06
   0  13   3   40.87    3.76
   0  13   3   50.14    6.50
   0  13  -3   51.47    6.06
   0 -13  -3   49.67    6.09
   0 -13   3   47.73    5.90
   0  13  -3   47.60    6.39
   0  13   3   47.35    6.49
   0  13   4  123.60    5.78
   0 -13  -4  135.35    5.93
   0 -13  -4  133.80    7.19
   0  13   4  139.54    7.51
   0 -13   4  135.81    9.58
   0  13  -4  135.91    9.41
   0 -13   4  137.02    9.12
   0 -13  -4  148.41    9.99
   0  13  -4  122.38    9.70
   0  13   4  145.85   10.68
   0  13   5   83.52    5.35
   0  13  -5   93.74    5.46
   0 -13  -5   94.97    5.62
   0 -13   5   89.17    5.43
   0 -13   5   86.61    8.03
   0 -13   5   96.52    4.01
   0  13  -5   98.18    8.61
   0 -13  -5   98.53    8.15
   0 -13   5   93.49    7.59
   0  13  -5   92.40    8.95
   0  13   5   82.24    8.14
   0 -13  -6  130.99    7.40
   0  13  -6  124.46    7.16
   0 -13   6  129.07    5.83
   0 -13   6  139.73   10.02
   0  13  -6  134.62   10.11
   0 -13  -6  124.23    9.32
   0 -13   6  122.75    8.54
   0  13   6  126.10   10.23
   0  13  -6  124.70   10.47
   0 -13  -7   20.83    3.76
   0  13  -7   17.86    3.53
   0 -13   7   16.64    4.27
   0 -13   7   18.47    2.87
   0  13  -7   13.44    4.12
   0 -13   7   21.70    4.29
   0 -13  -7   25.18    4.91
   0  13   7   23.27    5.97
   0  13  -7   22.96    5.49
   0  13  -8    8.20    2.85
   0 -13   8   16.34    4.67
   0 -13  -8    5.21    2.78
   0 -13   8   10.38    3.37
   0 -13  -8   11.33    3.64
   0  13  -8   11.17    4.51
   0  13   8   13.51    4.88
   0 -13   8   13.43    3.85
   0  13  -9   21.52    4.33
   0 -13  -9   25.12    4.90
   0 -13   9   28.07    5.74
   0 -13   9   23.20    5.04
   0 -13   9   28.32    4.27
   0 -13  -9   34.72    5.65
   0  13  -9   29.20    5.50
   0  13   9   24.83    6.27
   0  13  -9   28.70    6.15
   0  13 -10   37.34    5.58
   0 -13 -10   28.99    5.66
   0 -13  10   26.10    5.14
   0 -13  10   46.50    6.79
   0 -13 -10   33.15    5.43
   0  13 -10   32.23    6.34
   0  13 -10   33.69    6.83
   0  13  10   47.60    8.06
   0  13 -11    5.25    3.88
   0 -13 -11    9.16    4.11
   0 -13  11   10.20    4.30
   0 -13  11    7.23    4.28
   0  13  11    7.12    5.51
   0 -13 -11    5.88    3.60
   0  13 -11    7.67    4.83
   0  13  11   13.44    5.65
   0  13 -11    4.73    4.24
   0 -13 -12   40.09    6.78
   0  13 -12   42.55    7.04
   0 -13  12   49.10    6.88
   0  13  12   48.52    8.67
   0 -13  12   39.06    7.24
   0  13 -12   44.48    7.76
   0  13  12   45.26    7.62
   0 -13  13    5.96    3.86
   0 -13  13   -3.72    3.85
   0  13 -13    0.26    4.26
   0 -13 -13   -4.80    4.23
   0  13 -13    9.17    4.66
   0 -14   0  196.63   11.59
   0 -14   0  196.16   11.63
   0  14   0  184.98   11.79
   0  14   0  188.47   11.61
   0 -14   1    1.92    3.13
   0  14   1    1.38    1.04
   0 -14  -1    2.05    3.28
   0  14  -1    5.74    3.56
   0  14   1   -9.19    4.77
   0 -14   1    3.57    3.62
   0 -14  -1   -1.12    3.18
   0  14  -1    4.61    3.77
   0  14   1    4.93    4.11
   0 -14   2  232.33   12.81
   0  14   2  192.52    7.28
   0  14  -2  204.94   11.67
   0 -14   2  210.54   11.84
   0 -14  -2  219.49   12.49
   0  14   2  212.25   12.31
   0  14   2  198.27   12.16
   0  14  -2  210.03   12.62
   0  14   3   63.43    4.57
   0 -14   3   85.15    8.06
   0  14  -3   70.79    7.41
   0  14   3   63.83    7.61
   0 -14  -3   80.37    7.86
   0 -14   3   77.07    7.38
   0  14   3   81.72    8.15
   0  14  -3   72.50    7.92
   0 -14  -4  111.81    6.92
   0  14   4  112.21    6.79
   0 -14   4  125.49    9.61
   0  14  -4  138.33    9.90
   0 -14   4  126.81    9.19
   0 -14  -4  124.52    9.69
   0  14  -4  122.91   10.25
   0  14   4  118.80    9.95
   0  14   4  112.53    9.75
   0 -14  -5   49.11    4.11
   0 -14   5   45.07    6.09
   0  14  -5   40.41    6.20
   0 -14  -5   47.17    6.41
   0 -14   5   48.16    6.02
   0  14   5   46.59    7.31
   0  14  -5   49.06    6.86
   0 -14  -6    2.33    2.22
   0  14  -6    0.87    1.97
   0 -14   6    0.90    3.01
   0  14  -6    2.33    3.58
   0 -14  -6    1.23    3.19
   0 -14   6   -1.46    2.83
   0  14  -6   -4.69    4.74
   0  14   6    2.74    4.13
   0  14  -7    4.25    2.60
   0 -14  -7    5.52    2.57
   0 -14   7    6.22    3.87
   0  14  -7    4.66    4.22
   0 -14  -7    7.89    3.68
   0 -14   7   10.07    3.59
   0  14   7    7.80    4.27
   0  14  -7   11.84    4.21
   0  14  -8   39.58    5.05
   0 -14  -8   37.93    5.00
   0 -14   8   35.74    5.81
   0  14  -8   36.18    6.36
   0 -14   8   39.78    5.32
   0 -14  -8   29.29    5.18
   0  14   8   40.72    7.17
   0  14  -8   38.42    6.80
   0 -14   9    2.02    3.56
   0  14  -9    0.72    2.71
   0 -14  -9    6.96    3.65
   0 -14   9    8.62    3.40
   0 -14   9    9.42    3.49
   0 -14  -9    2.94    3.20
   0  14   9    3.86    4.57
   0  14  -9    7.11    4.48
   0 -14 -10    0.58    3.18
   0  14 -10    1.54    2.97
   0 -14  10   -2.00    3.29
   0 -14  10    4.20    3.85
   0 -14 -10   -3.02    3.17
   0  14  10    7.23    5.21
   0  14 -10   -2.07    4.39
   0  14 -11   17.36    4.41
   0 -14 -11   24.25    5.59
   0 -14  11   19.15    4.59
   0 -14  11   22.65    6.25
   0 -14 -11   17.66    4.77
   0  14 -11   14.76    5.51
   0  14  11   29.37    6.75
   0  14 -11   33.42    7.31
   0 -14 -12    3.67    4.78
   0 -14  12   10.63    5.61
   0 -14  12    0.86    3.17
   0  14 -12    8.30    4.87
   0  14 -12    5.82    5.08
   0  14  12   -4.74    5.96
   0 -15   0   -0.07    3.12
   0  15   0   -2.49    4.32
   0  15   0    5.79    4.41
   0 -15   0   -3.30    3.33
   0 -15   1  208.28   12.62
   0 -15  -1  201.23   12.22
   0 -15  -1  212.04   12.85
   0 -15   1  231.91   13.02
   0  15  -1  214.74   13.13
   0  15  -1  225.02   12.85
   0  15   1  233.85   13.12
   0  15   1  211.08   13.05
   0 -15   2    2.23    3.71
   0  15   2    8.10    4.91
   0  15  -2    1.43    3.62
   0 -15  -2    0.97    3.30
   0 -15   2    4.87    3.60
   0  15  -2    2.57    4.17
   0  15   2   -3.51    4.35
   0 -15   3   91.09    8.79
   0  15  -3   92.77    8.54
   0 -15  -3   84.44    8.34
   0 -15   3   95.26    8.49
   0  15  -3   88.83    8.88
   0  15   3   98.46    9.28
   0  15   3   95.55    9.09
   0 -15   4   -0.45    3.49
   0  15  -4   -3.28    4.19
   0  15   4   -3.58    4.67
   0 -15  -4   -1.53    3.71
   0 -15   4    0.54    3.21
   0  15  -4    1.77    4.02
   0  15   4    2.29    4.03
   0 -15   5   20.84    4.66
   0  15  -5   25.48    5.29
   0 -15  -5   25.25    5.20
   0 -15   5   23.75    4.66
   0  15   5   23.18    6.16
   0  15  -5   27.80    5.96
   0 -15  -6    0.74    2.05
   0 -15   6   -2.11    3.64
   0  15  -6    2.63    3.51
   0 -15  -6   -3.75    3.93
   0 -15   6   -0.74    2.99
   0  15   6   -2.09    4.07
   0  15  -6    0.25    4.21
   0 -15  -7    2.37    2.60
   0 -15   7   10.35    3.93
   0  15  -7    8.17    4.10
   0 -15   7    4.07    3.10
   0 -15  -7    9.36    4.30
   0  15   7    4.41    4.19
   0  15  -7    2.94    4.36
   0 -15   8    3.61    3.51
   0  15  -8    1.48    3.96
   0 -15  -8   14.43    4.54
   0 -15   8    8.04    3.44
   0  15  -8    5.99    3.87
   0  15   8    5.92    4.40
   0 -15   9    5.07    3.98
   0 -15   9   -4.78    3.31
   0 -15  -9    0.12    3.19
   0  15  -9   -1.55    4.19
   0  15   9   -4.72    4.89
   0 -15   9   -1.96    3.41
   0 -15  10   -0.17    3.61
   0 -15 -10   -7.37    4.10
   0  15  10   -6.17    5.83
   0  15 -10    4.59    4.28
   0 -15  10   -1.57    3.37
   0 -15  11    1.13    3.90
   0 -15 -11    5.81    3.82
   0  15  11   -1.31    4.92
   0  15 -11    3.76    4.55
   0 -15  11    5.42    4.32
   0 -15  12   -0.60    3.92
   0 -15  12    5.42    3.90
   0 -16   0  161.36   11.21
   0 -16   0  166.15   11.71
   0  16   0  159.99   11.98
   0  16   0  166.67   11.58
   0 -16   1   -1.20    3.51
   0  16   1    5.49    4.55
   0  16  -1   -3.56    4.05
   0 -16  -1   -2.86    3.98
   0 -16   1   -2.00    3.65
   0  16  -1    1.81    4.04
   0  16   1   -0.59    3.97
   0 -16   2  143.56   10.88
   0  16  -2  139.81   10.54
   0 -16   2  148.71   10.92
   0 -16  -2  132.80   10.56
   0  16  -2  139.86   11.12
   0  16   2  134.84   11.00
   0  16   2  138.51   10.97
   0 -16   3   12.68    4.19
   0  16  -3   15.53    4.79
   0  16   3   14.23    5.01
   0 -16   3   15.76    4.43
   0 -16  -3   15.75    4.75
   0  16  -3   25.09    5.44
   0  16   3   23.37    5.99
   0 -16   4   19.23    4.95
   0  16   4   19.07    5.42
   0  16  -4   13.26    4.89
   0 -16   4   18.39    4.71
   0 -16  -4   18.39    4.88
   0  16  -4   13.85    5.12
   0  16   4   12.54    4.85
   0 -16   5    8.90    4.37
   0  16  -5    4.08    4.22
   0 -16  -5    0.89    3.44
   0 -16   5    0.96    3.51
   0  16   5    5.17    4.64
   0  16  -5    0.22    4.26
   0  16   5   -1.89    4.21
   0 -16   6   13.09    4.35
   0  16  -6   17.20    5.50
   0 -16  -6   14.74    4.40
   0 -16   6   20.94    4.68
   0  16   6   11.21    5.30
   0  16  -6   19.32    5.34
   0 -16   7   19.52    5.11
   0  16  -7    8.87    4.44
   0 -16  -7   20.24    5.07
   0 -16   7   11.56    4.06
   0  16  -7    5.14    4.61
   0  16   7   10.03    5.16
   0 -16   8    5.53    3.96
   0  16  -8    5.15    4.42
   0 -16  -8    1.68    3.43
   0 -16   8    3.44    3.17
   0  16  -8    7.40    5.05
   0  16   8    1.34    4.52
   0 -16   9    6.52    4.66
   0 -16  -9    2.33    3.37
   0 -16   9   -1.48    2.86
   0  16  -9    4.47    4.45
   0  16   9    2.26    4.92
   0 -16   9    4.63    3.62
   0 -16  10    9.69    4.62
   0 -16 -10    0.31    3.43
   0  16 -10    6.11    4.77
   0  16  10    6.40    5.32
   0 -16  10    8.85    4.58
   0 -16  11    2.96    3.87
   0 -16  11    0.62    3.75
   0 -16 -11   -5.05    3.55
   0 -17   0   -0.21    3.84
   0  17   0   -0.85    4.20
   0 -17   0   -3.49    3.62
   0  17   0   -2.01    4.36
   0 -17   1   94.17    9.17
   0  17  -1   93.50    9.13
   0 -17  -1   79.64    8.65
   0 -17   1   94.53    9.13
   0  17  -1   95.83   10.04
   0  17   1   86.08    8.99
   0  17   1  102.60    9.58
   0 -17   2   10.43    4.33
   0  17  -2    9.72    4.00
   0  17   2   16.26    5.22
   0 -17  -2   11.43    4.69
   0 -17   2   15.71    4.61
   0  17  -2    5.76    4.84
   0  17   2   12.43    4.92
   0 -17   3    9.49    3.87
   0  17   3    4.86    4.34
   0  17  -3   10.37    4.31
   0 -17  -3    6.82    4.31
   0 -17   3   13.65    4.61
   0  17  -3    8.03    4.76
   0  17   3   15.21    5.42
   0 -17   4   62.05    7.72
   0  17   4   52.60    7.64
   0  17  -4   57.43    7.93
   0 -17  -4   52.70    7.14
   0 -17   4   56.41    7.40
   0  17  -4   57.00    7.94
   0  17   4   63.53    8.16
   0 -17   5   79.80    8.77
   0  17   5   94.01   10.13
   0  17  -5   69.56    8.32
   0 -17  -5   80.70    8.65
   0 -17   5   82.17    8.39
   0  17  -5   82.96    9.54
   0  17   5   73.59    8.81
   0 -17   6    8.01    4.10
   0  17  -6    6.88    4.97
   0 -17  -6   11.83    4.96
   0 -17   6    5.34    3.99
   0  17  -6    5.75    5.23
   0  17   6   -5.55    5.08
   0  17   6    0.24    4.38
   0 -17   7   11.08    4.65
   0  17  -7    8.14    4.51
   0 -17  -7    7.68    4.20
   0 -17   7    2.89    3.19
   0  17   7    5.34    5.47
   0  17  -7    8.05    5.14
   0 -17   8   39.76    6.89
   0  17  -8   35.65    6.80
   0 -17   8   46.15    6.35
   0 -17  -8   40.61    6.61
   0  17  -8   52.48    8.30
   0  17   8   50.83    8.36
   0 -17   9    9.64    4.87
   0 -17  -9    9.83    4.44
   0  17  -9   11.87    5.73
   0  17   9    9.70    5.80
   0 -17   9    9.23    4.37
   0 -17  10    6.49    4.78
   0 -17 -10    5.16    3.79
   0  17  10    2.68    5.33
   0  17 -10   -0.38    5.06
   0 -17  10   -2.98    3.47
   0 -17  11    8.72    4.38
   0 -17 -11    1.76    3.59
   0 -17  11   -0.27    3.83
   0 -18   0    0.16    3.88
   0  18   0    0.15    3.93
   0 -18   1   -2.70    4.00
   0  18   1    7.11    4.60
   0  18  -1    1.33    3.91
   0 -18  -1    4.86    4.54
   0 -18   1    2.74    3.84
   0  18   1   11.79    5.76
   0  18  -1    5.93    4.57
   0 -18   2    5.06    4.20
   0  18  -2    2.07    4.14
   0  18   2   10.90    5.37
   0 -18  -2    9.98    4.78
   0 -18   2   -3.95    4.06
   0  18   2   -1.17    4.17
   0  18  -2   -2.81    4.00
   0 -18   3   33.15    6.43
   0  18   3   38.38    6.97
   0  18  -3   25.63    6.13
   0 -18  -3   28.29    6.14
   0 -18   3   28.42    5.52
   0  18  -3   37.84    7.31
   0  18   3   39.22    6.93
   0 -18   4   12.38    4.73
   0  18   4    0.75    4.51
   0  18  -4   20.27    5.61
   0 -18  -4   11.60    4.74
   0 -18   4   15.43    4.94
   0  18  -4    4.87    4.13
   0  18   4   13.06    5.06
   0 -18   5   14.76    5.42
   0  18  -5   22.22    5.85
   0  18   5   18.60    6.29
   0 -18  -5    8.59    4.46
   0 -18   5   26.36    5.51
   0  18  -5   13.97    5.52
   0  18   5   16.04    5.43
   0 -18   6    5.35    3.55
   0  18  -6    9.43    4.90
   0  18   6    6.71    4.22
   0 -18   6    7.80    4.33
   0 -18  -6    7.47    4.20
   0  18  -6    7.83    5.53
   0  18   6   18.52    6.25
   0 -18   7   87.95    9.71
   0  18  -7   82.06    9.34
   0 -18  -7   82.50    9.41
   0 -18   7   76.06    8.56
   0  18   7   90.15   10.61
   0  18  -7   76.11    9.46
   0  18   7   73.45    9.53
   0 -18   8   -7.27    4.59
   0  18  -8   -1.82    4.90
   0 -18   8   -0.64    3.30
   0 -18  -8   -4.26    3.78
   0  18   8   -3.65    5.31
   0  18  -8   -4.72    4.96
   0 -18   9   44.13    7.50
   0 -18  -9   48.26    7.71
   0  18   9   61.56    9.15
   0  18  -9   48.43    8.55
   0 -18   9   58.42    8.20
   0 -18  10    8.21    4.42
   0 -18 -10   13.00    4.84
   0 -18  10    9.59    4.89
   0  19   0   -3.61    4.35
   0 -19   0   -3.09    3.57
   0  19   0   -1.34    4.19
   0 -19   1   65.29    8.42
   0  19  -1   62.46    8.23
   0  19   1   62.32    8.23
   0 -19   1   64.08    8.26
   0 -19  -1   51.88    7.76
   0  19  -1   69.11    8.99
   0  19   1   45.57    7.48
   0 -19   2   27.59    6.44
   0  19   2   20.81    5.83
   0  19  -2   27.61    6.62
   0 -19   2   26.57    6.08
   0 -19  -2   24.21    5.90
   0  19   2   15.64    5.57
   0  19  -2    4.13    4.45
   0 -19   3   18.37    5.60
   0  19  -3   18.81    6.03
   0  19   3   17.51    5.83
   0 -19   3    7.22    3.91
   0 -19  -3   12.17    4.81
   0  19  -3   10.93    5.28
   0  19   3   21.47    6.06
   0 -19   4   22.55    5.83
   0  19  -4   27.35    6.25
   0  19   4   39.95    8.03
   0 -19   4   22.87    5.34
   0 -19  -4   29.50    6.53
   0  19  -4   32.51    6.88
   0  19   4   31.14    7.51
   0 -19   5    0.81    4.03
   0  19  -5    1.93    4.26
   0  19   5   -4.54    4.74
   0 -19   5    2.11    3.69
   0 -19  -5    1.06    3.74
   0  19   5   -7.01    5.44
   0  19  -5    9.62    5.40
   0 -19   6   58.81    8.68
   0  19  -6   55.30    8.01
   0  19   6   67.92    9.76
   0 -19   6   44.75    6.93
   0 -19  -6   48.75    7.83
   0  19  -6   46.92    8.23
   0  19   6   40.21    7.73
   0 -19   7    2.57    4.30
   0  19  -7   -3.99    4.27
   0  19   7   -3.52    4.84
   0 -19   7    2.87    3.48
   0 -19  -7   12.73    5.12
   0  19   7   -3.55    5.20
   0  19  -7    0.22    4.80
   0 -19   8   57.48    8.25
   0  19  -8   43.59    8.02
   0 -19   8   49.90    7.03
   0 -19  -8   59.93    8.72
   0  19   8   52.15    9.05
   0  19   8   48.94    8.47
   0  19  -8   52.39    8.82
   0 -19   9    2.21    3.96
   0 -19   9    6.08    4.60
   0  19  -9   -0.88    4.44
   0  19   9    3.62    5.40
   0 -19  -9    5.86    4.65
   0  20   0  127.80   12.13
   0  20   0  122.04   11.56
   0 -20   0  134.55   12.03
   0  20   1    8.84    4.99
   0  20  -1   24.41    6.35
   0 -20   1    5.68    3.99
   0 -20  -1   14.21    5.06
   0  20  -1   12.29    5.28
   0  20   1   11.77    5.82
   0 -20   2   11.69    5.25
   0  20  -2   -1.73    4.02
   0  20   2    3.57    5.44
   0 -20   2    6.28    4.46
   0 -20  -2    6.79    4.58
   0  20  -2    3.91    4.15
   0  20   2    5.67    5.02
   0 -20   3   14.33    5.15
   0  20  -3   10.25    5.04
   0  20   3   20.71    6.16
   0 -20  -3   22.11    6.28
   0 -20   3   18.33    5.62
   0  20  -3   19.52    6.17
   0  20   3   17.41    5.35
   0 -20   4    2.64    3.95
   0  20   4   -1.27    5.06
   0  20  -4    5.83    4.57
   0 -20  -4    4.41    4.47
   0 -20   4    7.34    4.35
   0  20   4    8.45    5.09
   0  20  -4    7.50    4.57
   0 -20   5   37.35    7.23
   0  20   5   37.91    7.87
   0  20  -5   29.41    6.61
   0 -20  -5   30.89    7.06
   0 -20   5   30.77    6.69
   0  20   5   23.01    6.36
   0  20  -5   29.92    6.98
   0 -20   6   -2.14    4.40
   0  20   6    0.04    4.93
   0  20  -6    2.01    4.03
   0 -20  -6   -1.26    4.19
   0 -20   6   -1.83    3.61
   0  20   6    1.33    4.91
   0  20  -6   -7.38    5.44
   0 -20   7   49.91    7.95
   0  20  -7   32.40    7.21
   0  20   7   45.59    8.51
   0  20   7   23.39    6.59
   0 -20   7   35.15    6.67
   0 -20  -7   36.54    7.04
   0  20  -8   -3.24    5.05
   0  20   8    7.01    6.06
   0 -20   8    1.97    3.99
   0 -20  -8   -0.58    4.00
   0  21   0    0.93    4.29
   0  21   0   -7.25    5.09
   0 -21   0   -6.34    4.86
   0  21   1    4.68    4.45
   0  21  -1    3.68    4.23
   0  21   1    3.46    4.66
   0  21  -1    4.84    4.95
   0 -21  -1   -3.52    4.65
   0 -21   1    6.33    4.63
   0  21  -2    3.32    4.77
   0  21   2   10.89    5.66
   0 -21  -2   20.40    5.93
   0 -21   2    7.04    4.37
   0  21   2   21.65    6.09
   0  21  -2   18.22    6.16
   0 -21   3    7.22    4.92
   0  21  -3   11.77    5.40
   0  21   3   -1.38    4.97
   0 -21   3    6.41    4.51
   0 -21  -3    4.81    4.03
   0  21   3   10.28    5.92
   0  21  -3    7.88    5.93
   0 -21   4   23.13    6.19
   0  21  -4   21.80    6.09
   0  21   4   20.74    6.17
   0 -21   4   32.67    6.56
   0 -21  -4   20.82    6.25
   0  21   4   28.34    7.63
   0  21  -4   25.31    7.11
   0 -21   5    9.74    5.86
   0  21  -5    4.18    4.60
   0  21   5    2.74    5.16
   0  21  -5   -2.25    4.72
   0  21   5   -3.25    5.51
   0 -21   5    5.32    4.24
   0 -21  -5   10.02    5.04
   0  21  -6   -0.04    4.23
   0  21   6   12.73    5.74
   0 -21  -6    7.59    5.18
   0 -21   6    1.05    3.79
   0  22   0    2.91    4.61
   0  22   0    0.27    4.53
   0 -22   0   -3.70    4.82
   0  22   1    2.68    4.59
   0  22  -1   -2.85    5.01
   0  22   1   12.93    6.08
   0  22  -1   13.13    5.93
   0 -22   1    3.60    4.44
   0 -22  -1    8.31    4.98
   0  22   2    2.53    4.80
   0  22  -2   14.29    5.99
   0  22   2    5.84    4.95
   0  22  -2   12.28    6.27
   0 -22  -2    7.09    4.89
   0 -22   2    9.90    4.94
   0  22   3    8.93    5.54
   0  22  -3   17.09    5.95
   0  22   3   14.36    5.62
   0 -22   3   14.40    5.72
   0  22  -4   13.54    5.39
   0  22   4   19.18    6.28
   0 -22   4   28.68    6.89
   0  23   0   -4.52    5.38
  -1   0  16  124.06   12.33
   1   0 -16  111.71   12.18
   1   0 -16   91.17   11.14
  -1   0  15    3.32    4.32
   1   0 -15    1.36    4.67
   1   0 -15   -1.59    4.64
  -1   0  14  103.64   10.34
   1   0 -14  125.38   11.56
   1   0 -14  102.44   11.06
  -1   0  13   -5.18    4.37
   1   0 -13   -0.31    4.04
   1   0 -13    2.10    4.01
  -1   0  12    1.32    3.86
   1   0 -12   11.52    4.79
   1   0 -12    8.98    4.88
  -1   0  11    7.87    4.64
   1   0 -11    1.42    4.67
   1   0 -11   10.74    4.91
   1   0 -10  118.09    9.59
  -1   0  10  114.84    8.89
   1   0 -10  114.40    9.35
  -1   0   9    3.09    2.97
   1   0  -9    0.79    0.88
   1   0  -9   -0.47    3.86
   1   0  -9    5.99    3.82
   1   0  -8   87.23    7.28
  -1   0   8   89.33    6.89
   1   0  -8   90.72    7.58
   1   0  -8   80.78    3.13
  -1   0   7    1.77    2.59
   1   0  -7   -0.48    3.01
   1   0  -7   -4.83    3.42
   1   0  -7   -0.70    1.05
   1   0  -6   32.07    3.63
  -1   0   6   30.36    3.66
   1   0  -6   27.85    4.20
  -1   0   6   33.00    3.99
   1   0  -6   29.57    4.15
   1   0  -6   29.60    2.06
  -1   0   5    0.21    2.30
   1   0  -5    2.69    1.91
   1   0  -5    0.11    1.11
  -1   0   5    1.17    0.79
   1   0  -5    0.95    3.08
   1   0  -5   -0.29    3.04
  -1   0   5    1.72    2.24
  -1   0   4  399.91   11.31
   1   0  -4  377.71   11.56
  -1   0   4  367.44   11.40
   1   0  -4  364.00    8.64
  -1   0   4  359.32    8.11
   1   0  -4  392.50   11.27
  -1   0   4  355.68   11.22
   1   0  -4  379.28   11.40
   1   0  -3    4.67    2.30
  -1   0   3   -0.26    1.58
   1   0  -3    0.84    1.33
  -1   0   3   -0.17    1.68
   1   0  -3    2.83    1.20
   1   0  -3    1.98    1.98
  -1   0   3    0.83    0.83
  -1   0   2  116.54    3.82
  -1   0   2  122.07    3.54
   1   0  -2  120.70    3.84
  -1   0   2  116.62    4.19
   1   0  -2  125.13    4.41
   1   0  -2  118.80    3.62
  -1   0   2  122.80    4.30
   1   0  -2  118.33    4.33
  -1   0   2  110.09    3.32
   1   0   1    2.92    1.12
  -1   0  -1    5.43    1.38
   1   0   1    1.86    1.04
   1   0   1    0.68    0.90
  -1   0  -1    0.97    0.85
   1   0   2 1012.79   22.11
  -1   0  -2 1118.71   22.49
   1   0   2 1013.19   22.17
  -1   0  -2  975.53   22.06
   1   0   2  973.56   20.58
  -1   0  -3    4.59    2.65
   1   0   3   -0.83    2.20
  -1   0  -3   -0.80    1.70
  -1   0  -4  153.68    7.26
   1   0   4  170.78    7.63
  -1   0  -4  177.45    8.18
  -1   0  -4  143.34    7.16
   1   0   4  152.41    7.60
  -1   0  -5    0.91    2.74
   1   0   5   -0.93    2.03
  -1   0  -5   -0.63    1.78
   1   0   5   -1.01    2.60
  -1   0  -5    3.00    2.67
   1   0   5    1.93    1.95
  -1   0  -6   88.26    7.22
  -1   0  -6  118.57    7.82
   1   0   6   81.83    6.23
   1   0   6   87.88    7.27
  -1   0  -7    2.52    3.58
  -1   0  -7   -0.05    2.98
   1   0   7    1.43    2.04
   1   0   7    1.96    2.92
   1   0   8   15.65    4.55
  -1   0  -8    9.51    4.02
  -1   0  -8    9.34    3.87
   1   0   9   -0.45    3.24
  -1   0  -9    7.27    4.26
  -1   0  -9    0.87    3.55
   1   0  10    6.76    4.12
  -1   0 -10    6.72    4.39
  -1   0 -10    9.82    4.43
   1   0  11    4.42    4.75
  -1   0 -11    1.96    4.37
  -1   0 -11   -0.18    4.15
   1   0  12   22.46    5.22
  -1   0 -12   18.45    5.14
  -1   0 -12   21.96    5.21
   1   0  13    3.94    3.95
  -1   0 -13    4.78    4.79
  -1   0 -13   -3.14    4.41
   1   0  14   58.66    8.65
  -1   0 -14   59.29    8.85
  -1   0 -14   56.20    8.20
   1   0  15   -7.78    5.64
  -1   0 -15    8.89    5.33
  -1   0 -15    3.38    5.30
  -1  -1  16   -3.52    4.96
  -1   1  16   -1.37    4.86
   1   1 -16    0.84    4.68
   1  -1 -16    3.03    4.58
   1  -1 -16  -10.64    6.10
   1   1 -16   -4.62    5.07
  -1   1  15  108.38   11.03
  -1  -1  15  112.90   11.29
   1  -1 -15  117.24   11.87
   1   1 -15   94.94   10.43
   1  -1 -15  103.48   11.33
   1   1 -15   98.71   11.05
  -1  -1  14   17.42    5.46
  -1   1  14   20.04    5.70
   1   1 -14   21.85    5.40
   1  -1 -14   20.33    6.33
   1  -1 -14   27.22    7.11
   1   1 -14   19.85    5.62
  -1   1  13   18.80    5.58
  -1  -1  13   12.19    4.67
   1   1 -13   17.96    5.57
   1  -1 -13   20.73    6.01
   1  -1 -13    8.93    5.25
   1   1 -13   11.18    4.72
  -1  -1  12   54.65    7.04
  -1   1  12   48.42    6.91
   1   1 -12   44.51    7.19
   1  -1 -12   40.34    7.16
   1   1 -12   49.11    7.06
   1  -1 -12   58.76    7.65
  -1   1  11   43.26    6.66
  -1  -1  11   21.67    4.84
   1  -1 -11   39.41    1.98
   1  -1 -11   49.54    7.18
   1   1 -11   34.23    6.16
   1   1 -11   29.18    5.66
   1  -1 -11   47.15    6.89
  -1   1  10   85.40    8.09
  -1  -1  10   89.36    7.75
   1   1 -10   91.31    8.46
   1  -1 -10   85.65    3.45
   1  -1 -10   84.62    3.60
   1  -1 -10   77.19    7.93
   1  -1 -10  101.40    8.61
   1   1 -10  108.18    9.13
   1  -1  -9  101.65    8.59
   1   1  -9  103.00    8.46
   1  -1  -9   96.59    4.16
   1  -1  -9   98.89    8.19
   1   1  -9  111.80    8.44
  -1   1   9  111.98    8.78
  -1  -1   9   93.87    8.03
   1  -1  -8  291.37   13.04
   1   1  -8  281.66   13.02
  -1  -1   8  279.10   12.33
  -1   1   8  250.74   12.21
   1  -1  -8  277.47   12.75
   1   1  -8  290.22   12.98
  -1   1   7   24.81    4.05
  -1  -1   7   23.43    3.78
   1   1  -7   23.20    3.47
   1   1  -7   25.11    1.54
  -1   1   7   22.90    1.54
   1  -1  -7   21.41    4.40
   1   1  -7   24.66    4.20
   1   1  -7   19.39    3.92
   1  -1  -7   17.52    3.77
   1   1  -6   14.87    3.42
  -1  -1   6   14.56    2.77
  -1   1   6   11.76    2.72
   1  -1  -6    8.60    3.32
   1  -1  -6   16.86    2.85
   1   1  -6   11.33    2.44
  -1   1   6   13.45    2.94
  -1  -1   6   12.92    2.91
  -1  -1   6   11.94    2.93
   1   1  -6   11.53    1.18
  -1   1   6   11.03    1.22
   1   1  -6   13.07    3.23
   1  -1  -6    9.00    2.85
   1  -1  -6   14.27    1.38
  -1  -1   6   12.43    2.79
   1  -1  -5  115.12    6.04
  -1  -1   5  127.79    6.35
  -1   1   5  123.44    6.46
  -1  -1   5  116.32    6.42
   1  -1  -5  132.35    7.18
   1   1  -5  129.61    7.15
   1   1  -5  126.20    3.86
   1  -1  -5  127.98    4.10
  -1   1   5  121.34    4.00
  -1  -1   5  125.25    6.57
   1  -1  -5  135.69    7.14
  -1   1   5  117.22    6.42
   1   1  -5  123.63    6.15
   1   1  -5  139.67    7.05
  -1   1   4  291.22    9.64
  -1  -1   4  299.32    9.40
   1  -1  -4  270.39    9.42
   1   1  -4  303.34    9.99
  -1  -1   4  293.58    9.94
   1  -1  -4  305.03   10.36
   1   1  -4  301.82    7.14
  -1   1   4  287.16    7.29
   1  -1  -4  292.30    7.39
   1  -1  -4  288.11    9.78
   1   1  -4  282.02    9.69
  -1   1   4  280.00    9.70
   1   1  -4  301.53    9.37
  -1  -1   4  299.34    9.74
   1   1  -3 6298.58  116.05
  -1  -1   3 6241.99  116.06
   1   1  -3 6201.08  115.28
   1  -1  -3 6113.84  115.97
  -1   1   3 5998.81  116.01
  -1  -1   3 6079.53  115.24
   1  -1  -3 6026.93  115.79
  -1   1   3 6060.83  115.79
   1   1  -3 6187.49  116.25
  -1  -1   3 6239.14  116.28
   1   1  -3 6134.04  113.63
  -1  -1   3 6048.40  113.65
   1  -1  -3 6315.81  113.86
  -1   1   3 6215.16  113.84
  -1  -1   3 6123.41  116.24
   1   1  -2  459.24   10.37
  -1  -1   2  481.01   11.25
  -1  -1   2  464.67   10.41
   1  -1  -2  462.33   11.05
   1   1  -2  491.80   11.26
  -1   1   2  472.24   11.15
  -1  -1   2  474.28   10.96
   1  -1  -2  472.93   11.06
  -1   1   2  487.46   11.18
  -1  -1   2  487.11   11.47
   1   1  -2  484.49   10.32
  -1  -1   2  460.08   10.27
  -1   1   2  457.05   10.35
   1   1  -2  502.09   11.57
   1  -1  -2  470.29   10.41
  -1  -1   2  441.30   11.26
  -1   1   0  185.82    4.88
   1  -1   1 3079.54   56.75
  -1   1  -1 3176.69   56.83
  -1  -1  -1 3091.62   56.76
   1  -1   1 2923.52   55.71
   1  -1   1 3113.55   56.48
   1   1   1 2944.77   56.02
  -1  -1  -1 2879.43   56.02
  -1   1  -1 2977.35   55.76
   1  -1   1 2939.60   55.75
   1  -1   1 2885.82   55.89
  -1   1  -1 2944.01   55.92
   1  -1   2 2161.78   42.10
   1   1   2 2097.73   41.97
  -1   1  -2 2375.23   42.44
  -1  -1  -2 2252.69   42.28
   1  -1   2 2053.82   42.30
  -1  -1  -2 2092.22   42.19
  -1   1  -2 2046.98   42.29
   1   1   2 2113.01   42.27
   1  -1   2 2179.38   39.90
  -1   1  -2 2127.60   41.27
   1  -1   2 2128.22   41.26
   1   1   2 2088.40   40.19
  -1  -1  -2 2106.01   40.24
  -1   1  -2 2106.06   39.69
   1  -1   2 2085.49   40.97
  -1   1  -2 2135.22   41.05
   1   1   3 1802.56   39.08
   1  -1   3 1857.00   38.14
  -1   1  -3 1847.62   38.16
  -1  -1  -3 1795.89   35.80
  -1   1  -3 1808.62   38.99
   1  -1   3 1811.68   39.01
  -1  -1  -3 1822.83   38.97
  -1   1  -3 2018.35   39.24
   1   1   3 1824.03   38.73
  -1  -1  -3 1905.68   39.04
   1  -1   3 1867.02   38.86
   1  -1   3 1806.25   37.53
   1   1   4  173.81    7.89
  -1   1  -4  162.86    7.31
  -1  -1  -4  164.01    4.93
  -1   1  -4  163.79    7.45
   1  -1   4  164.50    7.40
   1  -1   4  174.69    7.88
  -1  -1  -4  159.06    7.50
   1   1   4  166.96    7.45
  -1  -1  -4  167.19    7.90
  -1   1  -4  180.96    8.12
   1  -1   4  161.16    6.69
  -1   1  -5   29.51    4.03
   1  -1   5   29.33    3.52
  -1  -1  -5   30.20    4.14
   1   1   5   34.07    3.99
  -1  -1  -5   36.89    4.14
   1  -1   5   30.63    4.00
  -1   1  -5   28.48    3.48
   1   1   5   31.47    3.88
  -1  -1  -5   30.02    1.95
  -1  -1  -5   33.86    1.89
  -1   1  -5   28.98    3.84
   1  -1   5   30.94    3.30
  -1   1  -6  576.94   17.98
   1  -1   6  520.40   17.47
  -1  -1  -6  553.27   17.57
   1   1   6  533.90   17.61
  -1   1  -6  539.19   17.11
  -1  -1  -6  556.72   17.47
  -1  -1  -6  519.73   11.90
  -1  -1  -6  526.90   11.58
   1  -1   6  535.02   16.11
  -1   1  -7    3.09    2.98
  -1  -1  -7   19.40    4.91
   1  -1   7    2.72    2.94
   1   1   7   11.07    4.23
  -1  -1  -7   10.84    3.95
  -1  -1  -7    4.56    1.37
  -1  -1  -7   11.41    1.43
  -1   1  -7    5.12    3.58
   1  -1   7    1.66    2.18
   1   1   8   37.93    5.38
   1  -1   8   40.60    5.45
  -1  -1  -8   36.81    5.25
  -1   1  -8   33.59    5.15
  -1   1  -8   36.60    5.27
  -1  -1  -8   41.21    5.51
  -1  -1  -8   34.86    1.86
   1  -1   9   32.35    5.28
   1   1   9   34.27    5.91
  -1  -1  -9   35.57    5.58
  -1   1  -9   34.31    5.62
  -1  -1  -9   35.99    5.59
  -1   1  -9   36.86    5.95
   1   1  10    7.67    4.21
   1  -1  10   13.61    4.77
  -1  -1 -10    4.63    3.77
  -1   1 -10    8.79    4.58
  -1   1 -10    8.99    4.25
  -1  -1 -10   16.75    5.08
   1   1  11   63.95    8.15
   1  -1  11   55.82    7.49
  -1   1 -11   54.89    7.61
  -1  -1 -11   54.80    7.35
  -1  -1 -11   57.11    7.55
  -1   1 -11   60.28    7.61
   1   1  12   71.94    8.85
   1  -1  12   67.19    8.06
  -1  -1 -12   70.48    8.49
  -1   1 -12   64.23    8.23
  -1   1 -12   62.35    7.96
  -1  -1 -12   59.97    8.01
   1   1  13    3.18    4.13
   1  -1  13    8.91    5.01
  -1  -1 -13   12.03    4.99
  -1   1 -13    5.14    4.23
  -1   1 -13    3.43    4.32
  -1  -1 -13    6.27    4.69
   1   1  14   10.14    5.18
   1  -1  14    1.37    4.02
  -1   1 -14   15.03    6.05
  -1  -1 -14    8.16    5.63
  -1  -1 -14   13.85    5.74
  -1   1 -14    7.87    5.16
   1   1  15   38.88    7.47
   1  -1  15   42.14    7.99
  -1   1 -15   37.36    7.62
  -1  -1 -15   41.94    7.79
  -1  -1 -15   36.09    7.40
  -1   1 -15   29.16    7.18
  -1   2  16   33.81    7.65
  -1  -2  16   32.64    6.73
   1   2 -16   38.55    7.89
   1  -2 -16   29.26    6.70
   1   2 -16   32.08    7.37
   1  -2 -16   27.26    7.35
  -1   2  15    7.99    4.52
  -1  -2  15   12.83    5.53
   1   2 -15   14.40    5.46
   1  -2 -15    5.16    5.07
   1   2 -15   16.46    6.01
   1  -2 -15   11.52    5.34
  -1  -2  14   28.47    5.87
  -1   2  14   30.19    6.18
   1   2 -14   22.13    6.05
   1  -2 -14   24.23    6.41
   1  -2 -14   21.12    5.83
   1   2 -14   32.27    6.59
  -1   2  13   67.38    8.32
  -1  -2  13   56.37    7.25
   1  -2 -13   54.74    7.79
   1   2 -13   68.00    8.31
   1   2 -13   59.06    8.07
   1  -2 -13   48.30    7.36
  -1  -2  12   49.02    6.61
  -1   2  12   48.08    7.82
   1  -2 -12   49.50    7.57
   1   2 -12   37.10    6.76
   1   2 -12   23.84    5.65
   1  -2 -12   43.66    7.70
   1  -2 -11  142.82   11.10
   1   2 -11  149.49   10.99
  -1  -2  11  156.91   10.80
  -1   2  11  148.15   10.91
   1   2 -11  165.30   11.50
   1  -2 -11  156.05   10.87
   1  -2 -11  141.97    5.46
  -1   2  10    4.80    3.81
  -1  -2  10    5.08    3.89
   1   2 -10    6.01    3.71
   1  -2 -10    9.17    5.00
   1   2 -10    0.81    3.60
   1  -2 -10    7.82    4.21
   1   2  -9  324.06   15.03
   1  -2  -9  351.43   15.51
  -1   2   9  320.61   14.73
  -1  -2   9  343.88   14.70
   1   2  -9  361.65   15.39
   1  -2  -9  329.11   14.78
   1  -2  -9  323.53    8.42
  -1  -2   8   67.77    5.93
  -1   2   8   66.79    6.08
   1  -2  -8   73.86    3.41
   1  -2  -8   74.16    6.78
   1   2  -8   68.84    6.53
   1  -2  -8   65.93    6.24
   1   2  -8   73.92    6.67
   1  -2  -7  669.02   20.28
   1   2  -7  575.41   19.24
  -1   2   7  622.23   19.19
  -1  -2   7  619.08   18.91
  -1   2   7  595.35   13.96
   1  -2  -7  613.58   14.10
   1   2  -7  606.10   18.84
   1  -2  -7  613.43   19.49
   1   2  -7  597.94   19.22
   1   2  -6    3.43    2.74
  -1  -2   6    5.51    2.29
   1  -2  -6    3.67    2.64
   1   2  -6    6.31    1.00
  -1   2   6    2.41    2.08
   1   2  -6    2.79    1.74
  -1   2   6   -1.63    2.95
   1  -2  -6    2.88    2.04
  -1  -2   6    2.44    2.17
   1  -2  -6    3.10    3.26
  -1   2   6    4.25    1.18
  -1  -2   6    0.42    2.52
   1   2  -6    4.93    2.94
   1  -2  -6    4.70    1.34
  -1  -2   6    3.21    2.39
  -1  -2   5  196.93    8.04
  -1  -2   5  182.63    8.14
   1  -2  -5  176.50    8.23
  -1   2   5  184.92    8.12
   1   2  -5  189.07    7.78
   1   2  -5  202.25    8.60
  -1   2   5  196.14    8.36
   1  -2  -5  173.44    7.76
  -1  -2   5  193.89    8.35
   1   2  -5  197.07    8.75
  -1  -2   5  184.97    5.24
   1   2  -5  200.54    5.25
  -1   2   5  175.95    5.81
   1  -2  -5  183.76    5.92
  -1  -2   5  190.61    8.34
   1   2  -4    1.82    1.15
   1  -2  -4   -1.22    2.43
  -1  -2   4   -1.53    2.07
  -1   2   4    3.66    2.06
   1   2  -4    1.47    2.21
   1  -2  -4    0.43    1.87
   1   2  -4   -0.55    1.48
  -1  -2   4    0.89    2.08
  -1   2   4    2.77    2.34
  -1  -2   4    1.88    1.22
   1  -2  -4   -0.95    1.47
  -1   2   4   -0.01    1.23
   1   2  -4   -2.40    2.63
  -1  -2   4   -0.43    2.11
  -1  -2   4    2.09    2.10
   1   2  -3  289.24    8.76
   1  -2  -3  293.67    8.88
  -1  -2   3  281.36    8.40
  -1  -2   3  294.19    8.71
  -1   2   3  291.80    8.82
   1   2  -3  293.00    8.37
   1  -2  -3  296.87    8.91
  -1   2   3  308.94    8.99
  -1  -2   3  293.07    9.10
  -1  -2   3  286.51    7.41
   1   2  -3  288.58    7.36
  -1  -2   3  296.85    8.29
   1  -2  -3  290.83    7.86
  -1   2   3  280.87    7.77
   1   2  -3  313.15    9.49
  -1  -2   3  283.45    9.17
   1   2  -3  305.66    9.30
   1   2  -2  274.77    7.29
  -1  -2   2  265.21    7.28
   1  -2  -2  260.42    7.21
  -1   2   2  254.96    7.20
  -1   2   2  271.83    7.64
  -1  -2   2  266.17    7.68
   1  -2  -2  267.08    7.63
   1   2  -2  267.87    6.95
   1   2  -2  262.90    6.86
  -1  -2   2  270.19    6.87
  -1  -2   2  267.08    6.99
   1   2  -2  279.58    8.02
  -1   2   2  261.25    7.23
  -1  -2   2  286.27    8.02
   1  -2  -2  273.52    7.26
   1   2  -2  282.82    7.98
  -1  -2   2  261.48    7.83
   1   2  -1  274.51    7.27
  -1  -2   1  262.02    7.19
  -1  -2   1  282.88    6.65
   1   2  -1  272.92    6.62
   1   2  -1  278.78    7.19
  -1  -2   1  266.23    7.13
  -1  -2   1  257.46    7.33
   1   2  -1  282.67    7.41
   1  -2  -1  275.49    7.20
  -1   2   1  264.79    7.15
  -1   2   1  286.26    7.34
   1   2  -1  277.83    7.19
   1   2  -1  275.61    6.36
   1  -2  -1  274.98    7.28
  -1  -2   1  268.98    7.14
  -1  -2   1  267.99    6.29
  -1  -2   0    1.35    0.90
   1   2   0    4.99    1.35
  -1  -2   0    2.13    0.97
  -1  -2   0    2.57    0.77
   1   2   0    1.63    0.90
   1   2   0    3.80    0.92
   1   2   0    2.51    0.84
  -1  -2   0    3.34    0.94
  -1   2   0    4.68    1.47
   1  -2   0    2.86    1.01
  -1   2   0    4.91    1.49
   1  -2   0    5.54    1.22
  -1  -2   0    3.55    0.88
   1   2   0    4.91    1.01
   1   2   1  175.27    5.33
   1  -2   1  179.29    5.34
  -1  -2  -1  179.29    5.35
  -1   2  -1  182.77    5.36
   1   2   1  180.79    5.68
  -1  -2  -1  163.40    5.57
   1   2   1  176.03    5.63
   1  -2   1  187.01    5.37
   1  -2   1  179.59    4.97
  -1   2  -1  179.33    5.34
  -1   2  -1  180.06    5.98
  -1  -2  -1  172.28    5.50
   1   2   1  173.71    5.48
   1  -2   1  173.38    5.93
   1  -2   1  190.34    5.29
  -1   2  -1  187.16    5.27
   1  -2   1  180.17    5.03
  -1   2  -1  181.42    5.00
  -1   2  -1  189.77    5.58
   1  -2   1  179.00    5.54
  -1   2  -2   86.96    4.27
  -1  -2  -2   94.62    4.35
   1   2   2   85.96    4.20
   1  -2   2   78.53    3.91
  -1  -2  -2   83.27    4.23
   1   2   2   78.38    4.50
  -1   2  -2   87.52    3.89
   1  -2   2   78.73    3.74
   1  -2   2   83.12    3.44
   1  -2   2   79.38    4.26
  -1  -2  -2   84.79    3.74
   1  -2   2   80.06    3.21
  -1   2  -2   84.92    3.15
  -1   2  -2   90.58    4.07
   1  -2   2   88.99    3.94
   1  -2   3   43.86    3.65
   1   2   3   42.60    3.49
  -1  -2  -3   36.66    3.53
  -1   2  -3   44.72    3.67
  -1  -2  -3   43.98    3.59
   1   2   3   44.51    4.12
   1  -2   3   43.54    3.96
   1  -2   3   44.44    2.62
   1  -2   3   48.78    3.46
   1  -2   3   44.81    3.86
  -1  -2  -3   41.23    2.66
  -1   2  -3   41.90    2.09
   1  -2   3   47.81    2.36
  -1   2  -3   44.12    3.56
  -1   2  -3   44.66    3.49
   1  -2   3   48.41    3.41
   1  -2   4  155.27    7.13
   1  -2   4  159.27    7.58
  -1   2  -4  150.36    7.27
  -1   2  -4  162.45    7.80
   1   2   4  154.43    7.09
  -1  -2  -4  157.37    7.60
   1   2   4  161.11    7.64
  -1  -2  -4  155.46    7.37
  -1   2  -4  153.69    7.05
   1  -2   4  150.98    6.84
  -1  -2  -4  140.39    5.16
  -1   2  -4  154.59    4.29
  -1  -2  -4  152.87    5.10
  -1   2  -4  156.22    6.84
   1  -2   4  151.41    6.53
  -1   2  -5   -4.05    2.26
  -1  -2  -5    0.52    1.15
  -1   2  -5    3.88    2.66
   1  -2   5   -0.87    2.13
  -1  -2  -5   -3.63    2.90
   1   2   5    2.09    2.37
   1  -2   5    0.68    2.16
  -1   2  -5    0.01    2.58
  -1  -2  -5   -1.38    1.13
   1  -2   5   -0.11    1.93
  -1  -2  -5   -1.12    1.92
   1   2   5   -1.25    2.84
   1  -2   5    0.00    2.68
  -1  -2  -6   17.25    3.59
  -1  -2  -6   23.64    2.17
  -1   2  -6   21.04    4.04
   1   2   6   19.93    3.99
   1  -2   6   24.72    4.00
  -1  -2  -6   20.25    1.87
  -1   2  -6   18.31    3.49
   1  -2   6   20.40    3.14
   1   2   7  309.42   13.31
  -1  -2  -7  308.82   13.24
  -1   2  -7  296.22   12.60
  -1  -2  -7  283.60    8.35
  -1  -2  -7  297.57    7.98
  -1   2  -7  316.69   13.36
  -1  -2  -7  301.51   12.96
   1  -2   7  294.25   13.18
   1   2   8    8.47    4.62
   1  -2   8    0.08    2.86
  -1  -2  -8    5.99    4.35
  -1  -2  -8    4.80    1.36
  -1   2  -8    2.85    3.58
  -1   2  -8    0.86    3.47
  -1  -2  -8    5.64    3.92
  -1  -2  -8    3.43    1.72
   1   2   9   74.86    7.70
   1  -2   9   69.26    7.06
  -1   2  -9   76.93    7.23
  -1  -2  -9   69.38    2.77
  -1  -2  -9   77.82    7.94
  -1   2  -9   73.49    7.55
  -1  -2  -9   70.52    7.34
  -1  -2  -9   68.90    3.36
   1   2  10   53.68    6.90
   1  -2  10   58.93    7.19
  -1   2 -10   67.58    7.17
  -1  -2 -10   58.48    7.18
  -1   2 -10   64.06    7.70
  -1  -2 -10   61.98    7.65
  -1  -2 -10   56.98    2.68
   1   2  11   77.74    8.41
   1  -2  11   77.12    8.30
  -1  -2 -11   77.68    8.68
  -1   2 -11   85.67    9.06
  -1  -2 -11   69.85    8.45
  -1   2 -11   87.18    8.70
   1   2  12   -4.04    4.55
   1  -2  12   -0.52    3.92
  -1   2 -12   -4.06    4.23
  -1  -2 -12   -7.82    4.93
  -1  -2 -12    2.61    4.38
  -1   2 -12   -1.11    4.03
   1  -2  13   29.93    6.26
   1   2  13   38.21    6.99
  -1   2 -13   35.11    7.01
  -1  -2 -13   37.29    7.27
  -1   2 -13   41.77    6.90
  -1  -2 -13   35.40    6.85
   1   2  14   18.17    5.44
   1  -2  14   13.71    4.96
  -1  -2 -14   27.80    6.79
  -1   2 -14   10.60    4.23
  -1  -2 -14   25.61    7.12
  -1   2 -14   13.75    4.59
   1   2  15    4.85    4.81
   1  -2  15    6.93    5.25
  -1   2 -15    9.01    5.86
  -1  -2 -15    3.80    4.51
  -1  -2 -15   14.27    5.78
  -1   2 -15    1.83    4.50
  -1  -3  16   21.32    6.24
  -1   3  16   16.29    5.69
   1  -3 -16    8.71    6.30
   1   3 -16   17.50    5.73
   1  -3 -16    9.57    5.82
   1   3 -16   12.14    5.82
  -1   3  15   -4.19    5.01
  -1  -3  15    4.48    4.74
   1   3 -15    7.49    5.00
   1  -3 -15    0.96    4.22
   1  -3 -15    4.29    5.23
   1   3 -15    5.13    4.75
  -1  -3  14    3.60    3.95
  -1   3  14    5.20    4.44
   1   3 -14    2.87    4.27
   1  -3 -14    9.33    4.81
   1  -3 -14    8.28    5.05
   1   3 -14    3.29    4.76
  -1   3  13   12.04    4.95
  -1  -3  13    8.44    4.66
   1   3 -13   -4.75    4.39
   1  -3 -13   10.44    5.45
   1   3 -13    9.00    4.34
   1  -3 -13    2.96    4.16
   1   3 -12  311.81   16.67
   1  -3 -12  299.33   16.91
   1  -3 -12  299.19   16.28
   1   3 -12  297.99   16.29
  -1   3  12  286.87   16.10
  -1  -3  12  308.80   16.13
  -1   3  11    5.00    3.93
  -1  -3  11   13.08    4.46
   1  -3 -11    3.52    4.17
   1   3 -11    6.03    4.08
   1  -3 -11   16.23    5.02
   1   3 -11    8.91    4.52
   1   3 -10  128.53    9.74
   1  -3 -10  139.28   10.41
  -1   3  10  135.92    9.77
  -1  -3  10  132.04    9.42
   1  -3 -10  123.11    5.05
   1   3 -10  150.01   10.34
   1  -3 -10  140.55    9.79
   1  -3  -9   21.57    4.69
   1   3  -9   25.01    5.03
   1  -3  -9   15.59    4.62
  -1   3   9   16.76    4.08
  -1  -3   9   18.30    4.09
   1   3  -9   22.69    4.99
   1  -3  -9   20.86    2.29
  -1   3   8  565.46   19.89
   1  -3  -8  581.02   14.61
   1  -3  -8  581.11   19.75
   1   3  -8  635.41   20.44
  -1  -3   8  618.00   19.81
   1  -3  -8  586.06   20.32
   1   3  -8  614.64   20.28
  -1   3   7   26.97    4.36
  -1  -3   7   28.85    3.99
   1  -3  -7   26.02    2.47
  -1   3   7   29.22    2.40
   1   3  -7   24.85    4.31
  -1  -3   7   24.69    1.41
   1  -3  -7   29.18    4.38
   1   3  -7   24.17    4.23
   1  -3  -6  811.35   22.36
   1   3  -6  834.90   22.54
   1   3  -6  838.64   22.07
  -1  -3   6  832.53   22.24
  -1  -3   6  846.25   22.14
  -1   3   6  808.73   22.23
   1  -3  -6  795.05   22.47
  -1   3   6  805.99   22.40
  -1  -3   6  848.27   23.04
   1   3  -6  870.29   23.16
   1   3  -6  831.03   17.16
  -1  -3   6  799.63   17.30
  -1   3   6  780.60   18.57
   1  -3  -6  811.73   18.76
  -1  -3   6  809.18   16.86
  -1  -3   6  834.67   22.65
  -1  -3   5  225.88    8.82
   1   3  -5  208.40    8.80
   1  -3  -5  214.87    9.06
  -1  -3   5  207.34    8.55
  -1   3   5  207.63    8.70
   1  -3  -5  203.82    8.90
  -1   3   5  220.96    9.14
  -1  -3   5  219.36    9.15
   1   3  -5  219.11    6.16
  -1  -3   5  213.71    6.26
  -1  -3   5  211.12    8.44
  -1  -3   5  214.62    5.98
   1  -3  -5  212.42    7.09
   1   3  -5  231.24    9.57
  -1   3   5  201.83    6.88
  -1  -3   5  226.73    9.38
   1   3  -4 2273.80   46.38
  -1   3   4 2193.10   46.25
  -1  -3   4 2296.62   46.26
   1  -3  -4 2238.32   46.33
  -1  -3   4 2262.29   46.32
  -1   3   4 2151.24   46.95
   1  -3  -4 2160.00   46.92
  -1  -3   4 2270.78   47.27
  -1  -3   4 2298.21   45.97
   1   3  -4 2238.78   43.68
  -1  -3   4 2212.70   43.80
   1   3  -4 2352.12   47.40
  -1   3   4 2175.94   44.63
   1  -3  -4 2220.58   44.70
  -1  -3   4 2305.19   47.41
   1   3  -4 2383.21   47.55
   1   3  -3 5149.73   93.55
   1  -3  -3 4911.41   93.36
  -1  -3   3 4989.72   93.45
  -1   3   3 4772.69   93.39
  -1  -3   3 5036.52   93.46
  -1  -3   3 5007.58   93.20
   1   3  -3 4426.54   92.83
   1   3  -3 4908.63   92.25
  -1  -3   3 4850.77   92.31
  -1   3   3 4877.62   94.35
   1  -3  -3 4795.19   94.39
  -1   3   3 4801.35   92.95
  -1  -3   3 5107.21   94.83
   1   3  -3 5214.91   94.78
   1  -3  -3 5008.09   93.17
   1   3  -3 4979.48   94.68
  -1  -3   3 4936.00   94.78
  -1   3   2 7745.83  148.05
   1  -3  -2 7934.73  148.01
  -1  -3   2 8189.14  148.13
   1   3  -2 8219.72  148.09
   1  -3  -2 7750.59  149.28
  -1  -3   2 8162.07  149.59
  -1  -3   2 7923.28  148.50
   1   3  -2 8368.90  148.29
  -1  -3   2 7996.64  148.19
   1   3  -2 8073.04  148.48
  -1   3   2 7919.35  148.92
  -1  -3   2 8264.78  149.79
   1  -3  -2 7226.16  148.59
   1   3  -2 8357.15  149.76
   1   3  -2 8154.18  149.67
  -1   3   2 7930.81  149.48
  -1  -3   2 7932.46  149.63
   1   3  -1  242.43    7.12
  -1  -3   1  224.75    6.95
   1   3  -1  232.46    5.93
  -1  -3   1  237.31    5.92
  -1  -3   1  227.06    6.97
   1   3  -1  230.96    7.06
   1  -3  -1  239.39    7.14
  -1   3   1  224.74    6.96
  -1  -3   1  230.65    7.17
  -1  -3   1  227.19    6.32
   1   3  -1  240.29    7.02
  -1  -3   1  228.14    6.93
   1   3  -1  226.11    6.28
   1  -3  -1  226.79    7.02
  -1   3   1  230.96    7.10
   1   3   0  248.72    7.42
  -1  -3   0  251.52    6.66
  -1  -3   0  239.21    6.88
   1   3   0  245.44    6.96
  -1  -3   0  235.92    6.25
   1   3   0  236.57    6.23
  -1   3   0  238.54    7.12
  -1  -3   0  236.25    7.20
  -1   3   0  230.32    6.98
   1  -3   0  245.01    7.13
   1  -3   0  235.55    7.18
   1   3   0  250.89    6.96
  -1   3   0  238.44    7.33
  -1   3   0  240.38    7.27
   1   3   0  233.71    6.76
  -1  -3   0  235.49    6.76
   1  -3   1 1543.93   30.99
   1   3   1 1538.08   31.04
  -1   3  -1 1569.67   31.02
  -1  -3  -1 1571.38   31.08
  -1  -3  -1 1555.39   32.04
   1   3   1 1611.97   32.16
   1   3   1 1594.10   31.44
   1   3   1 1540.56   31.72
   1  -3   1 1611.74   32.06
   1  -3   1 1549.10   30.23
  -1   3  -1 1567.33   31.92
  -1  -3  -1 1553.09   32.23
  -1   3  -1 1579.65   32.65
   1  -3   1 1513.13   32.49
  -1   3  -1 1544.94   31.21
  -1   3  -1 1582.42   31.64
   1  -3   1 1618.24   31.74
   1  -3   1 1547.54   31.27
   1  -3   1 1571.77   32.30
  -1   3  -1 1654.09   32.43
  -1  -3  -2 1613.63   33.57
   1  -3   2 1632.84   33.47
   1   3   2 1576.85   33.48
  -1   3  -2 1742.17   33.79
   1   3   2 1647.05   34.56
  -1  -3  -2 1619.29   34.45
  -1  -3  -2 1603.07   31.90
   1  -3   2 1683.81   33.42
  -1  -3  -2 1602.26   33.54
  -1   3  -2 1654.80   34.67
   1  -3   2 1613.27   34.51
  -1   3  -2 1646.31   32.68
   1  -3   2 1599.43   33.39
  -1   3  -2 1542.81   33.19
   1  -3   2 1671.21   32.75
  -1   3  -2 1708.77   34.32
   1  -3   2 1613.54   34.05
  -1  -3  -3  328.99   10.45
   1  -3   3  342.69   11.18
   1  -3   3  336.64   10.34
   1   3   3  318.94   10.26
  -1   3  -3  358.46   10.64
   1   3   3  342.32   11.20
  -1  -3  -3  327.53   10.82
   1  -3   3  336.51   10.20
   1  -3   3  346.57    9.53
   1   3   3  321.58    7.93
   1  -3   3  326.40   10.96
  -1  -3  -3  322.86    9.56
  -1   3  -3  339.22    8.56
  -1  -3  -3  343.28    9.46
   1  -3   3  345.47    8.70
  -1   3  -3  342.03   10.18
  -1   3  -3  348.20   10.48
   1  -3   3  347.53   10.46
  -1  -3  -4  616.13   17.24
   1   3   4  601.22   16.87
   1  -3   4  636.11   17.01
   1  -3   4  634.36   17.73
  -1   3  -4  631.64   17.25
  -1  -3  -4  624.71   17.56
   1   3   4  615.70   17.71
   1   3   4  603.70   13.09
  -1   3  -4  614.68   16.64
   1  -3   4  614.81   16.62
   1  -3   4  617.68   17.43
  -1  -3  -4  602.96   15.09
  -1  -3  -4  602.71   14.74
   1  -3   4  622.94   13.66
  -1   3  -4  617.83   13.57
   1  -3   4  620.58   16.69
  -1   3  -4  618.17   16.83
   1  -3   5  106.63    6.75
   1  -3   5  107.00    6.30
   1   3   5  101.74    6.27
  -1   3  -5  105.06    6.61
  -1  -3  -5   96.63    6.34
   1   3   5  107.97    6.83
  -1  -3  -5  102.80    6.61
  -1   3  -5  105.65    6.28
   1   3   5  101.76    3.47
   1  -3   5   99.92    6.07
  -1  -3  -5   99.90    4.75
   1  -3   5  109.88    6.60
  -1  -3  -5  100.59    4.53
   1  -3   5  103.92    3.57
  -1   3  -5  103.23    3.54
   1  -3   5  104.32    6.00
  -1   3  -5  110.11    6.29
  -1  -3  -6    5.88    1.63
  -1  -3  -6    5.84    2.90
  -1   3  -6    1.57    3.00
   1   3   6    4.05    2.92
   1  -3   6    2.82    2.46
   1  -3   6    5.34    2.63
  -1   3  -6    2.42    2.52
  -1  -3  -6    5.05    1.37
   1  -3   6    7.64    2.47
   1  -3   7   44.40    5.27
   1   3   7   54.19    6.10
  -1  -3  -7   49.36    3.45
  -1   3  -7   46.53    5.46
  -1  -3  -7   47.63    3.06
  -1  -3  -7   47.75    5.59
  -1   3  -7   54.80    5.86
   1   3   8  311.43   14.36
  -1   3  -8  316.06   13.75
  -1  -3  -8  286.63    9.25
  -1  -3  -8  297.23    8.79
  -1  -3  -8  294.66   13.70
   1  -3   8  316.31   14.26
  -1   3  -8  325.51   14.37
   1  -3   9   48.38    6.03
   1   3   9   54.31    6.86
  -1  -3  -9   51.79    6.93
  -1  -3  -9   50.18    3.50
  -1  -3  -9   47.49    2.99
  -1   3  -9   51.98    6.23
  -1   3  -9   49.00    6.47
  -1  -3  -9   47.64    6.41
   1  -3  10   38.22    6.28
   1   3  10   32.51    5.74
  -1  -3 -10   31.40    2.24
  -1   3 -10   32.81    6.13
  -1  -3 -10   35.69    6.54
  -1   3 -10   33.50    6.16
  -1  -3 -10   38.07    6.35
   1  -3  11    1.51    4.18
   1   3  11   -5.10    4.58
  -1   3 -11    5.11    4.32
  -1  -3 -11    4.05    4.29
  -1  -3 -11    1.89    3.93
  -1   3 -11    0.75    3.76
   1  -3  11    1.83    1.90
   1   3  12   78.14    8.99
   1  -3  12   82.18    9.08
  -1  -3 -12   86.56    9.57
  -1   3 -12   78.35    8.88
  -1   3 -12   75.66    8.21
  -1  -3 -12   68.64    8.91
   1  -3  13   -1.70    4.63
   1   3  13    1.72    3.86
  -1   3 -13   -0.28    4.28
  -1  -3 -13    5.90    3.93
  -1  -3 -13    2.89    4.36
  -1   3 -13   -2.14    3.91
   1  -3  14   24.15    6.15
   1   3  14   25.82    6.35
  -1   3 -14   26.33    6.30
  -1  -3 -14   24.18    6.44
  -1   3 -14   25.37    6.39
  -1  -3 -14   29.65    6.78
   1  -3  15    1.78    4.16
   1   3  15   -3.92    4.52
  -1  -3 -15    1.88    4.52
  -1   3 -15    1.09    4.56
  -1  -3 -15   -1.71    4.58
  -1   3 -15   -0.03    4.36
  -1   4  16    1.77    4.93
  -1  -4  16    4.30    5.05
   1  -4 -16    6.96    6.02
   1   4 -16    1.85    4.75
   1   4 -16    5.62    4.86
   1  -4 -16   11.10    6.13
  -1   4  15    8.33    4.65
  -1  -4  15   14.43    5.77
   1   4 -15    9.33    5.18
   1  -4 -15   12.80    5.38
   1  -4 -15    2.43    5.15
   1   4 -15   15.95    5.29
  -1   4  14    5.90    4.72
  -1  -4  14   11.57    5.09
   1   4 -14   13.45    5.03
   1  -4 -14    8.50    4.40
   1   4 -14   17.28    5.98
   1  -4 -14    9.24    5.04
  -1  -4  13    7.98    3.44
  -1   4  13   11.58    5.08
   1  -4 -13    6.68    4.67
   1   4 -13   13.21    5.07
   1  -4 -13   16.08    5.50
   1   4 -13   18.46    5.91
  -1   4  12    0.07    4.24
  -1  -4  12    2.13    3.82
   1  -4 -12    7.62    4.51
   1   4 -12   10.95    4.94
   1   4 -12   13.45    5.03
   1  -4 -12   -0.39    4.43
  -1  -4  11   91.89    8.59
  -1   4  11  100.57    9.03
   1  -4 -11   76.75    8.58
   1  -4 -11   85.75    4.54
   1   4 -11   92.98    8.97
   1  -4 -11   99.32    8.97
   1   4 -11   84.53    8.45
  -1   4  10   47.17    6.42
  -1  -4  10   37.44    5.40
   1  -4 -10   35.49    3.20
   1   4 -10   40.66    6.02
   1   4 -10   47.12    6.76
   1  -4 -10   43.84    6.13
   1  -4 -10   36.32    6.56
  -1   4   9  245.65   12.85
   1   4  -9  265.33   13.33
   1  -4  -9  255.10    8.78
   1  -4  -9  250.00   12.72
   1   4  -9  256.34   12.89
  -1  -4   9  254.55   12.47
   1  -4  -9  256.08   13.58
  -1  -4   8   44.63    5.03
  -1   4   8   46.14    5.71
   1   4  -8   49.09    5.69
  -1  -4   8   47.21    2.10
   1  -4  -8   45.86    3.46
  -1   4   8   44.67    3.36
   1   4  -8   57.10    5.77
   1  -4  -8   52.42    5.97
  -1   4   7  865.44   25.18
  -1  -4   7  856.01   18.59
  -1  -4   7  861.19   23.82
  -1   4   7  863.41   20.67
   1  -4  -7  866.73   20.71
  -1  -4   7  879.80   18.36
   1   4  -7  895.41   25.30
  -1  -4   7  910.60   24.64
   1   4  -7  850.89   24.28
   1  -4  -7  858.16   24.44
  -1  -4   6  221.79    9.59
   1   4  -6  213.15    9.46
  -1  -4   6  222.56    9.49
  -1   4   6  217.78    9.64
   1  -4  -6  198.23    9.36
  -1   4   6  213.05    9.83
  -1  -4   6  221.25   10.09
  -1  -4   6  210.94    9.21
  -1  -4   6  206.04    6.51
  -1  -4   6  206.12    6.28
   1   4  -6  212.67   10.07
   1  -4  -6  205.39    7.63
  -1   4   6  206.16    7.54
  -1  -4   6  203.85    9.81
   1   4  -6  221.31   10.11
   1   4  -5  314.79   10.91
  -1  -4   5  317.01   10.91
  -1   4   5  306.35   10.84
  -1  -4   5  315.93   10.95
   1  -4  -5  305.81   10.93
  -1   4   5  299.53   11.35
   1  -4  -5  307.13   11.38
  -1  -4   5  318.73   11.59
  -1  -4   5  300.19    8.61
  -1  -4   5  308.16   10.65
  -1  -4   5  306.37    8.47
   1   4  -5  316.24   11.57
   1  -4  -5  301.84    9.62
  -1   4   5  284.59    9.41
   1   4  -5  326.40   11.79
  -1  -4   5  319.15   11.80
   1   4  -4   23.52    2.51
   1   4  -4   23.00    3.18
  -1  -4   4   22.81    2.81
  -1  -4   4   22.54    2.89
   1  -4  -4   22.70    3.14
  -1  -4   4   22.65    2.27
  -1   4   4   22.80    2.78
  -1  -4   4   20.95    2.82
  -1   4   4   26.44    3.79
   1  -4  -4   25.41    3.15
   1   4  -4   23.80    3.47
   1  -4  -4   23.50    2.88
  -1  -4   4   24.26    2.37
  -1   4   4   23.59    2.52
  -1  -4   4   20.81    2.97
   1   4  -4   17.79    3.80
  -1  -4   4   23.48    3.17
   1  -4  -3  784.57   18.14
  -1   4   3  744.21   18.02
   1   4  -3  790.06   17.99
   1   4  -3  800.62   18.19
  -1  -4   3  803.69   18.20
   1  -4  -3  779.97   19.50
  -1   4   3  783.97   19.52
  -1  -4   3  789.13   19.55
   1   4  -3  801.56   18.52
  -1  -4   3  781.08   18.39
  -1  -4   3  776.29   18.00
  -1  -4   3  792.38   17.88
   1  -4  -3  788.41   18.68
   1   4  -3  807.50   19.79
  -1   4   3  767.88   18.61
  -1  -4   3  801.68   19.86
  -1  -4   3  778.14   19.70
   1   4  -3  797.56   19.77
  -1   4   2  452.41   11.12
  -1  -4   2  465.13   11.09
   1   4  -2  483.42   11.10
   1   4  -2  476.42   12.24
   1  -4  -2  473.06   11.10
   1  -4  -2  459.10   10.15
  -1  -4   2  464.84   12.78
   1  -4  -2  479.33   12.85
  -1  -4   2  487.16   11.00
  -1  -4   2  460.23   12.17
   1   4  -2  438.06   11.80
  -1   4   2  478.89   12.59
   1  -4  -2  468.11   12.65
   1   4  -2  501.90   13.22
  -1  -4   2  475.16   12.94
   1   4  -2  482.69   13.04
  -1  -4   2  455.96   12.96
  -1   4   2  477.18   13.09
  -1  -4   2  472.53   11.86
   1   4  -1  205.10    6.84
  -1  -4   1  186.39    6.61
  -1   4   1  180.41    6.72
  -1  -4   1  189.17    5.17
   1   4  -1  189.06    5.23
  -1  -4   1  179.01    6.61
  -1   4   1  188.12    6.75
   1  -4  -1  185.78    6.82
  -1   4   1  192.12    7.01
   1  -4  -1  180.42    6.88
   1   4  -1  188.24    6.78
  -1  -4   1  183.21    6.76
   1   4  -1  193.92    6.33
  -1  -4   1  188.99    6.23
  -1  -4   0  186.38    6.94
   1   4   0  185.05    6.45
  -1  -4   0  200.55    6.59
  -1   4   0  178.70    6.64
   1   4   0  188.89    5.51
   1  -4   0  182.29    6.71
  -1  -4   0  193.72    5.59
  -1   4   0  179.76    6.53
   1  -4   0  190.96    6.75
  -1  -4   0  201.57    6.67
   1   4   0  206.49    6.90
   1   4   0  207.56    6.87
  -1  -4   0  184.64    6.50
   1  -4   0  190.83    6.88
  -1   4   0  194.95    7.00
  -1   4   0  201.39    7.24
   1   4   1  293.57    7.67
  -1  -4  -1  297.78    9.26
  -1  -4  -1  304.77    7.72
  -1   4  -1  298.95    7.64
  -1  -4  -1  289.89    8.32
   1   4   1  306.99    9.12
  -1  -4  -1  287.74    8.94
   1   4   1  306.05    8.36
   1   4   1  298.92    8.34
   1  -4   1  312.29    9.31
  -1   4  -1  286.15    8.94
  -1  -4  -1  271.09    8.25
   1  -4   1  293.44    6.73
  -1   4  -1  316.49    9.69
   1  -4   1  290.00    9.36
   1  -4   1  295.17    8.81
  -1  -4  -1  289.98    9.06
   1  -4   1  305.60    8.57
  -1   4  -1  295.45    8.72
  -1   4  -1  309.25    9.62
   1  -4   1  299.25    9.50
  -1  -4  -2 1480.67   32.40
  -1   4  -2 1600.21   31.66
  -1  -4  -2 1491.10   31.52
   1   4   2 1491.94   31.43
   1  -4   2 1516.43   31.39
   1   4   2 1501.45   32.82
  -1  -4  -2 1516.78   32.95
   1   4   2 1521.40   31.11
   1  -4   2 1560.46   32.36
  -1  -4  -2 1524.55   30.83
  -1   4  -2 1505.93   33.18
   1  -4   2 1512.52   33.05
   1  -4   2 1573.10   31.61
  -1   4  -2 1539.64   31.53
  -1   4  -2 1504.90   31.85
  -1  -4  -2 1515.78   32.14
   1  -4   2 1494.73   31.93
   1  -4   2 1506.86   32.94
  -1   4  -2 1591.26   33.18
  -1  -4  -3    1.27    2.13
   1   4   3    0.58    1.78
  -1  -4  -3    0.70    1.66
   1  -4   3    2.04    1.99
  -1   4  -3    4.49    2.24
   1   4   3    3.70    2.87
  -1  -4  -3    3.10    1.87
   1  -4   3    5.18    2.02
   1   4   3    1.40    1.04
   1  -4   3    2.13    2.10
  -1   4  -3    6.66    3.22
   1  -4   3   -0.71    1.85
  -1   4  -3    0.57    2.17
  -1  -4  -3    4.29    2.00
   1  -4   3    2.72    1.55
  -1   4  -3    3.93    1.39
   1  -4   3    3.83    2.22
  -1   4  -3    4.43    2.72
  -1  -4  -4  118.19    6.37
  -1   4  -4  118.36    6.35
   1   4   4  117.05    6.17
   1  -4   4  132.00    6.46
  -1  -4  -4  109.71    5.47
   1  -4   4  119.59    6.81
   1   4   4  125.32    6.98
  -1  -4  -4  127.29    6.87
   1  -4   4  120.66    5.61
   1   4   4  111.53    4.23
   1  -4   4  118.14    6.12
   1  -4   4  109.65    6.55
  -1  -4  -4  121.80    5.41
  -1   4  -4  124.16    6.29
  -1   4  -4  114.46    4.50
   1  -4   4  122.56    4.72
   1  -4   4  133.33    6.63
  -1   4  -4  125.37    6.50
  -1   4  -5   78.31    5.78
   1  -4   5   73.15    5.90
   1  -4   5   74.10    5.36
  -1  -4  -5   73.74    5.63
   1   4   5   68.99    5.28
   1   4   5   71.94    5.97
  -1  -4  -5   66.63    5.30
   1  -4   5   70.76    5.26
   1   4   5   71.52    3.22
  -1  -4  -5   69.10    4.32
   1  -4   5   65.79    5.46
   1  -4   5   72.88    3.44
  -1  -4  -5   75.52    4.24
  -1   4  -5   71.90    5.46
  -1   4  -5   74.68    3.36
   1  -4   5   67.33    5.11
  -1   4  -5   72.45    5.33
  -1   4  -6  185.01    9.33
   1  -4   6  180.61    9.60
  -1  -4  -6  185.72    9.57
   1   4   6  192.88   10.03
   1   4   6  175.70    5.53
   1  -4   6  184.73    9.09
  -1  -4  -6  170.46    7.11
   1  -4   6  179.12    4.66
  -1   4  -6  179.53    9.00
  -1   4  -6  177.40    5.39
   1  -4   6  174.64    5.49
  -1  -4  -6  177.80    6.87
  -1   4  -6  171.07    8.88
   1  -4   6  183.64    8.89
   1   4   7  373.33   15.15
   1   4   7  357.14    9.05
  -1  -4  -7  336.00   11.03
  -1   4  -7  361.81   14.22
  -1  -4  -7  347.74   10.67
  -1  -4  -7  356.39   14.48
  -1   4  -7  367.21   14.62
   1  -4   7  374.77   15.10
   1  -4   8    1.35    2.89
   1   4   8    1.08    3.31
   1   4   8   -0.05    1.05
  -1   4  -8   -1.14    3.62
  -1  -4  -8   -0.99    1.45
  -1  -4  -8    1.07    1.62
  -1  -4  -8    5.00    3.47
  -1   4  -8   -3.23    3.76
   1   4   9  419.29   17.72
  -1   4  -9  375.22   16.48
   1   4   9  380.82    9.51
  -1  -4  -9  375.51   11.82
  -1  -4  -9  392.86   11.34
   1  -4   9  399.10   17.31
  -1  -4  -9  397.00   17.48
  -1   4  -9  399.58   17.22
   1  -4  10    9.89    2.57
  -1  -4 -10   18.29    5.22
   1  -4  10   11.94    4.48
   1   4  10   22.43    5.59
  -1   4 -10   18.22    4.45
  -1  -4 -10   16.30    2.22
  -1  -4 -10   23.58    5.38
  -1   4 -10   17.93    5.36
  -1  -4 -11   62.65    7.93
   1  -4  11   58.88    4.89
   1   4  11   58.76    7.59
   1  -4  11   74.72    8.74
  -1   4 -11   61.21    7.75
  -1  -4 -11   58.90    7.71
  -1   4 -11   55.29    7.26
   1  -4  12    0.99    3.79
   1   4  12   -0.09    3.80
  -1  -4 -12   -4.94    4.37
  -1   4 -12   -1.10    3.99
  -1   4 -12   -2.08    3.98
  -1  -4 -12    2.66    3.96
   1  -4  13   21.07    5.71
   1   4  13   27.76    6.64
  -1  -4 -13   28.37    6.61
  -1   4 -13   26.24    6.26
  -1  -4 -13   27.82    6.74
  -1   4 -13   27.00    6.03
   1  -4  14    0.85    4.11
   1   4  14   10.92    5.09
  -1   4 -14    8.46    5.52
  -1  -4 -14    8.01    5.29
  -1  -4 -14   -0.83    4.74
  -1   4 -14    0.48    4.03
   1  -4  15   16.39    6.36
   1   4  15   31.96    6.89
  -1  -4 -15   16.14    6.60
  -1   4 -15    6.28    4.94
  -1  -4 -15   12.52    6.06
  -1   4 -15    7.05    4.88
  -1   5  16    2.89    5.11
  -1  -5  16    0.54    4.13
   1   5 -16   -3.86    5.42
   1  -5 -16    9.66    5.73
   1   5 -16   -3.61    4.75
  -1  -5  15    7.65    4.89
  -1   5  15    5.25    5.43
   1   5 -15   -3.96    4.11
   1  -5 -15   -0.93    4.79
   1  -5 -15   -7.23    6.19
   1   5 -15   -1.14    4.24
  -1  -5  14   -1.35    3.70
  -1   5  14   -1.69    4.07
   1  -5 -14   -1.21    4.60
   1   5 -14   -2.26    4.04
   1   5 -14    1.24    4.37
   1  -5 -14    0.29    4.81
  -1   5  13   47.14    7.59
  -1  -5  13   40.83    6.61
   1   5 -13   41.19    6.97
   1  -5 -13   39.83    6.69
   1   5 -13   57.29    7.85
   1  -5 -13   34.45    7.48
  -1   5  12    5.64    4.20
  -1  -5  12    3.16    3.25
   1   5 -12    5.39    4.26
   1  -5 -12   -0.36    4.32
   1   5 -12    0.38    3.83
   1  -5 -12   -1.72    3.88
   1  -5 -11   58.70    8.17
  -1   5  11   71.69    7.87
  -1  -5  11   63.70    7.35
   1   5 -11   75.75    8.10
   1  -5 -11   65.76    4.51
   1  -5 -11   63.99    7.72
   1   5 -11   63.66    7.72
   1   5 -10   29.93    5.47
   1  -5 -10   27.14    5.57
   1  -5 -10   24.91    5.98
   1   5 -10   27.05    5.53
   1  -5 -10   24.91    2.93
  -1   5  10   26.33    5.44
  -1  -5  10   19.31    4.60
  -1  -5   9    2.97    3.69
  -1   5   9   -2.54    3.78
   1  -5  -9   -1.21    1.67
   1   5  -9   -4.16    3.68
  -1  -5   9    0.33    0.86
   1   5  -9    5.50    3.81
   1  -5  -9    0.47    3.57
  -1  -5   8  316.72    8.63
  -1   5   8  325.57   14.18
  -1  -5   8  331.38    8.62
   1  -5  -8  309.56   10.69
  -1   5   8  307.31   10.55
   1   5  -8  339.23   14.58
   1   5  -8  323.47   13.73
   1  -5  -8  309.53   13.71
  -1  -5   8  328.23   14.00
   1   5  -7  106.98    7.34
   1  -5  -7  112.03    7.50
  -1  -5   7  124.04    7.61
  -1  -5   7  106.60    4.69
  -1   5   7  115.51    7.94
   1   5  -7  118.53    7.95
  -1   5   7  109.91    5.79
   1  -5  -7  113.60    5.89
  -1  -5   7  116.98    4.64
   1   5  -7  119.21    7.97
  -1  -5   6  420.43   14.18
   1   5  -6  409.75   13.92
   1  -5  -6  378.86   13.66
  -1  -5   6  411.77   13.87
  -1   5   6  393.46   13.80
  -1   5   6  397.43   14.55
  -1  -5   6  392.51   10.90
  -1  -5   6  387.35   13.42
  -1   5   6  394.10   12.23
  -1  -5   6  405.34   10.84
   1  -5  -6  390.63   12.24
   1   5  -6  410.60   14.73
   1   5  -6  433.07   15.16
   1   5  -5  268.61    9.83
  -1   5   5  239.02    9.49
  -1  -5   5  260.10    9.61
  -1  -5   5  252.37    9.91
   1  -5  -5  250.58    9.58
  -1   5   5  245.81   10.41
   1  -5  -5  238.28   10.39
  -1   5   5  244.63    5.83
  -1  -5   5  244.49   10.28
  -1  -5   5  243.12    8.03
  -1  -5   5  256.73    9.65
   1   5  -5  264.41   10.65
  -1  -5   5  247.97    7.94
  -1   5   5  240.02    8.85
   1  -5  -5  243.88    8.91
   1   5  -5  266.02   10.75
  -1  -5   5  243.72   10.52
  -1  -5   4 1183.27   26.50
  -1   5   4 1127.72   26.38
   1   5  -4 1184.90   26.55
   1  -5  -4 1135.47   26.44
   1   5  -4 1170.05   27.02
  -1  -5   4 1173.46   26.91
  -1  -5   4 1153.77   25.69
  -1   5   4 1180.87   28.30
   1  -5  -4 1146.24   28.21
  -1  -5   4 1193.14   25.64
   1  -5  -4 1158.33   26.70
  -1   5   4 1130.51   26.55
  -1  -5   4 1173.57   28.24
   1   5  -4 1198.90   28.34
   1   5  -4 1204.58   28.55
  -1  -5   4 1166.20   28.41
   1  -5  -3    0.43    1.68
  -1   5   3    4.03    1.71
  -1  -5   3    4.94    1.65
   1   5  -3    7.30    2.54
  -1  -5   3    3.36    1.68
   1  -5  -3    5.30    2.26
  -1  -5   3    8.64    2.69
   1  -5  -3    4.52    1.03
  -1  -5   3   21.75    4.03
   1  -5  -3    5.35    2.34
  -1   5   3    5.08    1.84
  -1  -5   3   19.49    3.86
  -1  -5   3    5.90    2.30
  -1  -5   3    5.85    2.38
   1   5  -3   16.00    5.25
  -1   5   3    0.14    2.68
  -1  -5   2   10.45    1.69
  -1   5   2   15.72    2.14
  -1  -5   2   12.24    2.43
   1  -5  -2   15.02    1.52
  -1  -5   2   13.08    2.52
  -1  -5   2   13.17    1.71
  -1   5   2   10.99    2.20
  -1  -5   2   11.72    2.27
   1   5  -2   13.84    2.56
  -1  -5   2   12.45    2.44
  -1  -5   2   17.48    3.19
  -1   5   2   11.25    2.80
   1  -5  -2   11.45    2.75
   1   5  -2   30.95    4.45
   1  -5  -2   11.21    2.54
  -1  -5   2   21.28    4.26
  -1   5   2   10.44    3.25
  -1   5   1  135.91    3.91
  -1  -5   1  139.54    3.96
  -1  -5   1  127.16    5.91
   1   5  -1  134.93    6.06
  -1   5   1  138.41    6.02
   1   5  -1  134.81    4.28
  -1  -5   1  144.45    4.39
  -1  -5   1  142.15    6.16
  -1   5   1  135.44    6.06
   1  -5  -1  136.41    6.39
  -1  -5   1  135.78    6.02
  -1  -5   1  142.35    5.80
  -1  -5   1  157.47    6.95
   1  -5  -1  132.18    6.22
   1   5  -1  151.61    6.62
   1   5  -1  135.94    5.78
  -1   5   1  132.89    6.52
  -1  -5   0  386.11   11.44
   1   5   0  374.40   10.76
  -1  -5   0  370.70   10.64
  -1   5   0  371.67   11.22
  -1  -5   0  382.15    9.31
   1   5   0  367.63    9.17
   1  -5   0  375.33   11.30
  -1   5   0  366.55   11.18
   1  -5   0  372.41   11.26
  -1  -5   0  373.24   11.29
  -1   5   0  382.85   11.45
  -1   5   0  368.60   11.62
   1  -5   0  384.19   11.39
   1   5   0  380.65   11.02
  -1  -5   0  374.51   10.88
   1   5   0  396.35   11.17
  -1  -5  -1  592.45   15.85
  -1  -5  -1  589.81   13.14
  -1   5  -1  580.98   12.99
   1   5   1  588.70   14.54
  -1  -5  -1  583.86   15.20
  -1  -5  -1  569.11   14.40
   1  -5   1  588.68   15.59
  -1   5  -1  586.99   15.49
   1   5   1  586.52   14.09
  -1  -5  -1  576.45   14.74
  -1   5  -1  609.26   15.98
  -1   5  -1  598.33   15.24
   1  -5   1  608.59   14.96
   1  -5   1  604.27   15.27
  -1  -5  -1  590.06   15.70
   1  -5   1  589.86   15.67
   1  -5   1  591.65   15.91
   1   5   1  606.54   15.79
  -1   5  -1  612.70   16.08
  -1  -5  -2    2.10    1.79
   1   5   2    0.44    1.45
  -1  -5  -2   -2.52    1.93
   1  -5   2    1.95    1.57
  -1   5  -2   -1.09    1.67
   1   5   2    0.65    1.37
  -1  -5  -2   -1.32    2.11
   1   5   2    0.30    2.48
  -1  -5  -2    0.10    1.75
   1  -5   2    1.87    2.13
  -1   5  -2    2.72    2.75
   1  -5   2    2.66    2.17
  -1  -5  -2    2.19    2.28
  -1   5  -2    0.84    2.09
  -1   5  -2    2.62    1.66
   1  -5   2    4.93    1.94
   1  -5   2    2.20    2.05
  -1   5  -2    0.19    2.66
   1  -5   2    2.51    2.39
   1   5   3   78.03    4.55
  -1  -5  -3   76.66    4.76
  -1   5  -3   90.64    4.98
   1  -5   3   76.96    4.40
  -1  -5  -3   83.55    4.92
  -1  -5  -3   75.69    5.10
   1   5   3   76.60    3.94
   1   5   3   79.12    5.67
   1  -5   3   79.77    4.96
   1  -5   3   80.33    5.30
  -1   5  -3   71.68    5.34
  -1   5  -3   81.33    5.02
  -1   5  -3   81.77    4.24
   1  -5   3   77.72    4.85
   1  -5   3   81.17    4.40
  -1  -5  -3   77.54    4.74
  -1   5  -3   78.91    5.51
   1  -5   3   82.31    5.31
  -1  -5  -4   17.64    3.13
   1   5   4   22.45    3.39
  -1   5  -4   23.65    3.49
   1  -5   4   22.66    2.92
  -1  -5  -4   20.89    2.76
   1   5   4   17.65    3.39
  -1  -5  -4   23.18    3.33
   1  -5   4   20.41    2.83
   1   5   4   21.63    2.33
  -1   5  -4   23.66    4.17
   1  -5   4   28.54    4.11
   1  -5   4   21.45    3.10
  -1   5  -4   24.09    2.52
  -1  -5  -4   23.76    2.92
   1  -5   4   19.37    2.34
  -1   5  -4   24.88    4.33
   1  -5   4   27.82    3.98
  -1   5  -4   29.33    4.56
  -1  -5  -5  284.77   10.23
  -1   5  -5  300.33   11.58
  -1  -5  -5  302.41   11.57
   1   5   5  296.02   11.44
   1  -5   5  304.58   12.36
   1  -5   5  295.46   11.16
   1   5   5  309.25   12.33
   1   5   5  288.62    8.46
   1  -5   5  298.43   10.53
   1  -5   5  299.60   11.42
  -1  -5  -5  290.96    9.88
   1  -5   5  293.17    8.89
  -1   5  -5  292.06   11.39
  -1   5  -5  299.65    8.81
  -1   5  -5  306.14   11.83
   1  -5   5  300.87   11.87
   1  -5   6  288.00   12.67
  -1   5  -6  297.19   12.15
  -1  -5  -6  288.80   12.11
   1   5   6  301.31   12.88
   1   5   6  275.41    8.24
   1  -5   6  292.81   10.56
  -1  -5  -6  279.59   10.27
   1  -5   6  298.32    7.85
   1  -5   6  290.26    8.53
  -1   5  -6  289.31    8.34
  -1   5  -6  290.31   11.97
  -1  -5  -6  292.24    9.94
  -1   5  -6  285.73   11.97
  -1  -5  -7   -0.80    3.11
  -1   5  -7   -1.79    3.12
  -1  -5  -7    1.77    1.88
   1  -5   7    2.63    2.85
   1   5   7   -1.68    3.16
   1   5   7    2.84    1.18
   1  -5   7    2.41    0.93
  -1   5  -7    0.29    2.74
  -1  -5  -7    1.12    1.61
   1  -5   7    2.22    1.23
  -1   5  -7    1.26    2.90
   1   5   8  300.92   14.38
   1  -5   8  288.58   10.97
   1   5   8  278.45    8.11
  -1  -5  -8  269.18   10.24
  -1   5  -8  302.62   13.55
  -1  -5  -8  275.21    9.85
   1  -5   8  301.59   14.30
  -1  -5  -8  288.71   13.71
  -1   5  -8  317.33   14.09
   1  -5   9   11.78    2.63
   1   5   9   11.67    1.64
   1  -5   9   14.18    4.54
   1   5   9   13.51    4.33
  -1  -5  -9   12.79    2.28
  -1   5  -9   13.37    3.81
  -1  -5  -9   10.10    2.37
  -1   5  -9   16.24    4.49
  -1  -5  -9   11.15    4.33
   1  -5  10  133.68    7.47
   1   5  10  122.92   10.20
  -1  -5 -10  124.94    6.08
  -1   5 -10  126.95    9.79
   1  -5  10  123.72   10.27
  -1  -5 -10  129.70   10.35
  -1   5 -10  145.00   10.76
   1  -5  11   -1.30    2.20
  -1  -5 -11   -3.47    4.52
   1   5  11   -4.30    4.37
   1  -5  11    1.14    3.93
  -1   5 -11   -2.35    3.70
  -1  -5 -11    7.10    4.48
  -1   5 -11   -1.09    3.60
  -1  -5 -12   31.43    6.97
   1  -5  12   32.76    6.10
   1   5  12   35.29    6.84
  -1   5 -12   43.03    7.16
  -1  -5 -12   36.11    6.50
  -1   5 -12   40.92    6.67
   1   5  13   -2.92    5.00
   1  -5  13    0.68    3.77
  -1   5 -13    3.51    4.33
  -1  -5 -13    5.96    4.57
  -1   5 -13   -3.67    4.40
  -1  -5 -13    2.24    4.71
   1   5  14   27.80    6.66
   1  -5  14   21.98    6.42
  -1  -5 -14   21.05    6.21
  -1   5 -14   28.04    6.77
  -1   5 -14   21.31    5.67
  -1  -5 -14   17.70    6.29
   1  -5  15    1.10    4.99
   1   5  15    0.51    4.74
  -1  -5 -15   -4.70    5.37
  -1   5 -15   -7.08    5.05
  -1   5 -15   -3.71    4.71
  -1  -5 -15    2.62    5.28
  -1  -6  16    8.51    4.74
   1  -6 -16   13.53    5.74
   1   6 -16   25.95    7.13
  -1   6  15    0.15    4.57
  -1  -6  15    4.00    4.58
   1  -6 -15    5.47    5.31
   1   6 -15   -4.18    4.23
   1  -6 -15    3.52    5.38
   1   6 -15   -3.49    4.18
  -1  -6  14   14.93    5.67
  -1   6  14   24.92    6.65
   1  -6 -14   18.24    5.93
   1   6 -14   13.24    5.48
   1   6 -14   10.63    5.16
   1  -6 -14   17.79    5.91
  -1  -6  13    2.65    3.48
  -1   6  13   -1.58    4.53
   1   6 -13   -0.05    3.98
   1  -6 -13   11.00    5.57
   1   6 -13    4.42    3.79
   1  -6 -13   10.59    4.89
   1  -6 -12   64.84    8.48
  -1   6  12   69.80    8.52
  -1  -6  12   74.20    8.21
   1   6 -12   75.82    8.65
   1   6 -12   76.25    8.71
   1  -6 -12   76.09    8.30
   1   6 -11   28.07    5.72
   1  -6 -11   35.30    6.43
   1  -6 -11   29.29    7.26
   1   6 -11   34.27    5.96
   1  -6 -11   23.26    3.43
  -1  -6  11   28.29    5.15
  -1   6  11   30.20    6.53
  -1  -6  10   26.36    5.00
  -1   6  10   13.96    4.95
   1  -6 -10   15.87    2.81
   1   6 -10   31.33    5.90
  -1  -6  10   20.20    1.61
   1  -6 -10   21.00    4.87
   1   6 -10   28.39    5.81
  -1  -6   9   95.98    4.17
  -1   6   9  103.45    8.68
  -1  -6   9   99.09    4.25
   1  -6  -9  102.44    6.07
   1   6  -9  101.02    8.61
   1  -6  -9   88.19    7.61
   1   6  -9   98.13    7.96
  -1  -6   9   96.29    7.94
  -1  -6   8  121.40    5.24
  -1   6   8  136.07    9.11
  -1  -6   8  139.35    5.57
  -1   6   8  121.07    6.61
   1   6  -8  137.22    9.30
   1  -6  -8  119.55    6.56
   1  -6  -8  125.80    8.42
   1   6  -8  131.63    8.62
  -1  -6   8  122.78    8.41
   1  -6  -7  147.73    8.58
   1   6  -7  161.66    8.82
  -1  -6   7  166.22    8.94
  -1  -6   7  157.41    6.35
  -1   6   7  162.37    9.57
   1  -6  -7  152.09    7.45
  -1  -6   7  162.45    6.28
   1   6  -7  160.41    9.44
  -1   6   7  159.27    7.50
   1   6  -7  165.36    9.67
   1  -6  -6   71.40    5.65
  -1   6   6   67.46    5.26
  -1  -6   6   69.30    5.21
   1   6  -6   71.65    5.43
  -1  -6   6   72.63    5.79
  -1  -6   6   64.61    4.08
  -1  -6   6   72.66    5.60
  -1   6   6   67.28    2.59
  -1   6   6   64.07    5.95
   1   6  -6   74.11    6.19
   1  -6  -6   64.20    4.84
  -1   6   6   64.25    4.68
  -1  -6   6   72.16    4.23
   1   6  -6   68.50    5.94
   1   6  -5  435.26   13.57
  -1  -6   5  428.10   13.41
   1  -6  -5  449.53   14.14
  -1   6   5  431.30   13.64
  -1  -6   5  424.26   12.42
   1   6  -5  453.10   14.31
  -1  -6   5  403.69   13.72
  -1   6   5  433.14    9.52
  -1   6   5  455.05   16.45
  -1  -6   5  428.69   12.38
   1  -6  -5  497.30   14.56
  -1  -6   5  432.26   14.93
  -1   6   5  441.01   13.66
   1   6  -5  420.40   14.77
   1   6  -5  434.10   15.28
   1   6  -4  261.49    8.96
  -1   6   4  238.08    8.78
  -1  -6   4  250.97    8.76
   1  -6  -4  242.50    8.70
  -1   6   4  248.50   10.29
   1  -6  -4  251.36   10.21
   1   6  -4  268.98   10.37
  -1  -6   4  246.55    8.91
  -1  -6   4  253.37    9.49
  -1   6   4  246.08    9.49
   1   6  -4  274.85   10.69
  -1  -6   4  236.91   10.05
   1  -6  -4  249.30    9.53
  -1  -6   4  248.27    8.78
   1   6  -4  336.40   12.98
  -1   6   4  251.12   10.31
  -1  -6   4  253.19   10.64
   1  -6  -3   20.41    2.40
  -1  -6   3   27.25    2.92
  -1   6   3   30.31    3.02
   1   6  -3   26.94    2.94
   1  -6  -3   20.39    1.75
   1  -6  -3   22.02    3.17
  -1  -6   3   21.52    3.23
  -1  -6   3   23.75    2.35
  -1   6   3   25.22    3.19
  -1  -6   3   21.07    3.08
  -1  -6   3   29.87    3.82
  -1  -6   3   26.18    3.71
   1  -6  -3   25.36    3.66
  -1  -6   3   27.14    4.06
  -1   6   3   31.94    3.53
   1   6  -3   61.37    6.32
  -1  -6   3   27.61    4.12
  -1   6   3   16.80    3.65
  -1  -6   2  543.05   12.21
  -1   6   2  468.97   11.88
   1  -6  -2  476.41   12.37
  -1  -6   2  533.16   15.42
  -1   6   2  490.47   14.46
  -1  -6   2  565.05   12.10
  -1  -6   2  550.56   15.10
   1   6  -2  598.61   14.92
   1  -6  -2  502.48   14.96
  -1  -6   2  529.20   15.64
  -1  -6   2  552.75   15.08
  -1   6   2  475.15   14.55
  -1  -6   2  548.43   15.89
  -1  -6   2  566.60   14.71
   1  -6  -2  480.05   14.95
  -1   6   2  510.35   15.42
   1   6  -2  588.97   15.92
  -1  -6   1  239.45    5.72
  -1  -6   1  242.80    9.02
  -1   6   1  220.82    5.63
   1   6  -1  262.18    9.06
  -1  -6   1  244.71    8.79
  -1   6   1  234.28    8.69
   1   6  -1  234.06    6.35
  -1  -6   1  237.94    6.33
  -1   6   1  233.79    8.88
   1  -6  -1  230.74    8.97
  -1  -6   1  243.09    9.04
   1  -6  -1  217.74    8.92
  -1  -6   1  238.19    8.63
  -1  -6   1  234.71    9.02
  -1   6   1  236.52    9.21
   1   6  -1  246.51    8.77
   1   6  -1  238.89    9.33
  -1  -6   0   94.50    5.61
  -1  -6   0   69.44    2.56
  -1  -6   0   75.30    4.65
   1   6   0   66.79    4.43
   1  -6   0   64.69    4.81
   1   6   0   58.40    3.08
  -1  -6   0   73.33    4.99
  -1  -6   0   68.68    3.58
  -1   6   0   56.39    4.17
   1  -6   0   54.87    4.23
  -1   6   0   53.93    4.75
  -1   6   0   63.35    4.29
  -1  -6   0   87.19    5.63
   1  -6   0   58.92    4.67
   1   6   0   69.95    5.18
  -1  -6   0   69.31    5.01
   1   6   0   76.14    5.12
  -1   6   0   58.47    4.91
  -1   6  -1    2.97    1.25
  -1  -6  -1   -0.70    1.91
  -1  -6  -1    9.53    1.70
  -1  -6  -1    7.69    2.40
   1   6   1    0.90    1.55
  -1  -6  -1    7.19    2.10
  -1   6  -1    2.79    1.89
   1   6   1    0.99    1.51
  -1  -6  -1    8.34    2.59
   1  -6   1    4.16    2.78
  -1   6  -1    3.36    3.14
   1  -6   1    3.56    2.21
  -1   6  -1    1.45    1.73
  -1  -6  -1    8.52    3.04
   1  -6   1    7.61    2.75
   1  -6   1    3.93    2.08
   1   6   1    2.89    3.17
  -1   6  -1    1.72    2.67
   1  -6   1    2.63    2.33
   1   6   1    5.63    2.71
  -1  -6  -2  191.52    8.28
  -1  -6  -2  194.32    6.81
   1  -6   2  197.63    6.59
   1   6   2  184.33    6.44
  -1   6  -2  193.20    6.62
   1   6   2  184.18    6.86
  -1  -6  -2  192.82    8.19
   1   6   2  188.20    8.31
   1   6   2  196.51    7.39
  -1  -6  -2  202.81    7.58
   1  -6   2  218.26    8.78
   1  -6   2  202.23    8.48
  -1   6  -2  207.69    8.69
   1  -6   2  197.99    8.02
   1  -6   2  196.18    7.82
  -1  -6  -2  213.11    8.60
  -1   6  -2  196.52    7.70
   1  -6   2  203.01    8.64
  -1   6  -2  204.92    8.78
  -1   6  -3  682.06   16.78
   1  -6   3  655.64   16.47
  -1  -6  -3  654.17   18.09
  -1  -6  -3  651.49   16.65
   1   6   3  642.73   16.56
   1   6   3  634.63   15.89
   1   6   3  660.64   18.54
  -1  -6  -3  651.36   18.57
   1  -6   3  643.85   17.92
  -1   6  -3  640.95   18.78
   1  -6   3  655.93   18.75
  -1   6  -3  656.94   16.83
   1  -6   3  677.71   17.12
  -1  -6  -3  648.51   17.71
   1  -6   3  651.34   17.79
  -1   6  -3  655.58   17.71
   1  -6   3  651.47   18.62
  -1   6  -3  667.24   18.73
  -1  -6  -4  100.30    5.89
   1  -6   4  105.32    5.76
   1   6   4  102.77    5.91
  -1  -6  -4  109.76    6.26
  -1   6  -4  117.08    6.23
   1   6   4  107.46    7.06
   1   6   4  113.27    5.13
  -1  -6  -4  110.57    6.90
   1   6   4  108.80    5.05
   1  -6   4  102.59    6.09
  -1   6  -4  113.48    6.94
   1  -6   4   97.01    6.61
  -1   6  -4  105.38    5.23
  -1   6  -4  103.26    6.41
  -1  -6  -4  110.96    5.98
   1  -6   4  107.39    6.25
   1  -6   4  113.18    5.51
   1  -6   4  110.64    6.87
  -1   6  -4  111.83    6.96
  -1   6  -5  259.32   10.58
   1  -6   5  243.89   11.54
   1   6   5  325.18   11.70
   1  -6   5  256.56   10.34
  -1  -6  -5  260.57   10.43
  -1  -6  -5  275.41   11.13
   1  -6   5  249.65   10.72
   1  -6   5  256.69   10.24
   1   6   5  285.69    8.98
   1   6   5  246.11   11.94
  -1   6  -5  251.56   10.69
  -1  -6  -5  283.12   10.34
   1  -6   5  256.34    8.86
  -1   6  -5  236.85    8.43
  -1   6  -5  265.65   11.51
  -1  -6  -6   -3.06    2.94
  -1   6  -6   -3.03    2.80
   1  -6   6   -0.96    1.33
  -1  -6  -6   -1.75    1.92
   1  -6   6    0.29    2.50
   1   6   6   -0.70    3.19
   1   6   6    0.27    1.26
   1  -6   6    0.80    1.96
  -1   6  -6    0.26    1.22
   1  -6   6    1.78    1.49
  -1  -6  -6   -1.84    1.77
  -1   6  -6   -1.38    2.58
  -1   6  -6   -0.14    2.91
  -1  -6  -7  170.17    9.75
  -1   6  -7  161.84    9.43
   1  -6   7  154.85    9.66
   1   6   7  165.46   10.17
   1   6   7  148.20    5.99
   1  -6   7  157.93    8.01
   1  -6   7  154.47    5.35
  -1  -6  -7  156.61    7.97
   1  -6   7  158.64    6.13
  -1   6  -7  156.50    9.24
  -1  -6  -7  154.28    7.47
  -1   6  -7  160.64    9.45
  -1   6  -8  105.89    8.29
   1  -6   8  121.78    8.98
  -1  -6  -8  120.61    8.57
   1   6   8  119.12    9.26
   1  -6   8  108.62    6.75
   1   6   8  104.85    4.85
  -1  -6  -8  102.05    6.57
   1  -6   8  107.31    3.56
  -1  -6  -8  102.54    6.15
  -1   6  -8  110.83    8.59
   1  -6   8  114.27    4.67
  -1   6  -8  107.83    8.25
   1   6   9   84.68    8.28
   1  -6   9   77.96    7.83
   1   6   9   75.23    3.90
   1  -6   9   81.54    6.18
  -1  -6  -9   71.36    5.53
  -1   6  -9   81.95    7.48
  -1  -6  -9   87.29    5.54
  -1   6  -9   93.86    8.39
  -1  -6  -9   84.25    8.21
   1  -6  10    1.15    3.30
   1   6  10    5.11    4.34
  -1   6 -10    3.67    3.56
  -1  -6 -10    1.95    1.69
  -1   6 -10   -0.01    3.55
  -1  -6 -10   -5.05    4.27
   1  -6  10    1.47    2.28
   1   6  11   97.44    9.64
  -1   6 -11   93.45    9.02
  -1  -6 -11   95.19    9.34
  -1   6 -11   82.99    8.82
   1  -6  11  103.65    9.65
   1  -6  11   95.27    6.87
   1   6  12    1.05    4.40
   1  -6  12    3.45    3.47
  -1   6 -12   -2.76    3.71
  -1  -6 -12    8.30    4.78
  -1   6 -12   -2.31    4.16
  -1  -6 -12    7.09    4.77
   1  -6  13    2.84    4.43
   1   6  13   -1.35    4.36
  -1   6 -13   10.64    4.83
  -1  -6 -13    1.75    4.68
  -1   6 -13    6.89    4.40
  -1  -6 -13    3.37    4.80
   1   6  14   -2.28    5.06
   1  -6  14   -1.09    4.21
  -1  -6 -14    7.12    5.23
  -1   6 -14   -3.54    4.74
  -1   6 -14    3.16    4.37
  -1  -6 -14   -0.86    4.81
   1  -6  15    1.12    4.16
  -1  -6 -15    2.60    4.64
  -1   6 -15   10.90    5.31
  -1  -6 -15   -5.27    5.39
  -1   6 -15    7.63    4.88
  -1  -7  15    8.88    4.40
  -1   7  15    5.01    4.97
   1  -7 -15   13.96    5.32
   1   7 -15   10.29    5.17
   1   7 -15   18.25    5.75
   1  -7 -15    9.96    5.81
  -1  -7  14   11.97    4.89
  -1   7  14    6.93    4.82
   1   7 -14   11.93    4.93
   1  -7 -14   14.50    5.90
   1   7 -14   12.13    5.51
   1  -7 -14   12.67    5.41
  -1  -7  13    2.78    3.41
  -1   7  13   11.00    5.08
   1   7 -13    2.58    3.93
   1  -7 -13    8.05    4.29
   1   7 -13    2.20    4.31
   1  -7 -13    9.21    5.15
  -1   7  12    4.25    4.30
  -1  -7  12    0.01    3.25
   1   7 -12   10.10    4.78
   1  -7 -12    5.01    3.65
   1   7 -12    5.13    4.38
   1  -7 -12    3.81    5.03
  -1   7  11  111.69    9.75
  -1  -7  11  106.85    9.40
   1  -7 -11   95.13    8.93
   1   7 -11   96.69    9.00
   1  -7 -11   96.58    6.35
   1   7 -11   92.51    8.86
  -1   7  10    2.59    3.98
  -1  -7  10    1.65    3.22
  -1  -7  10    1.56    1.41
   1  -7 -10   -2.25    2.23
   1   7 -10   -2.33    4.27
   1  -7 -10    6.15    3.66
   1   7 -10   -0.32    3.54
  -1  -7   9    2.83    2.05
  -1   7   9    0.59    3.93
  -1  -7   9    3.67    3.22
  -1  -7   9    1.63    1.59
   1  -7  -9    1.61    2.00
   1   7  -9    6.84    4.30
   1   7  -9    3.94    3.98
   1  -7  -9   -1.36    3.43
  -1  -7   8   92.30    7.24
   1   7  -8   88.86    7.28
   1  -7  -8   87.16    7.06
  -1  -7   8   84.88    4.77
  -1   7   8   81.17    7.53
  -1   7   8   84.42    3.40
  -1  -7   8   88.87    4.83
   1   7  -8   82.25    7.37
   1  -7  -8   84.58    5.93
  -1   7   8   89.90    5.89
   1   7  -8   93.66    7.99
   1   7  -7   10.04    3.27
   1  -7  -7   10.61    3.06
  -1  -7   7   11.22    2.24
  -1   7   7    6.84    3.18
  -1   7   7   10.92    1.23
  -1  -7   7   12.80    3.10
  -1  -7   7    9.27    2.09
   1  -7  -7   13.96    2.93
  -1   7   7   12.69    2.57
   1   7  -7    8.94    3.47
   1   7  -7    6.00    3.33
  -1  -7   6  116.72    6.88
  -1   7   6  123.39    7.24
   1   7  -6  118.80    7.00
  -1  -7   6  123.15    7.49
   1  -7  -6  133.11    7.64
  -1   7   6  111.35    7.89
  -1   7   6  114.61    3.78
  -1  -7   6  115.85    5.87
   1   7  -6  120.74    7.92
  -1  -7   6  112.60    5.78
   1  -7  -6  143.24    7.49
  -1   7   6  117.75    6.91
   1   7  -6  110.90    7.97
  -1  -7   5  993.56   24.16
   1  -7  -5  978.55   24.16
   1   7  -5 1048.81   24.56
  -1   7   5  961.84   24.17
  -1   7   5  926.78   19.85
  -1   7   5  985.67   26.97
  -1   7   5  965.65   24.23
  -1  -7   5  992.16   23.84
  -1  -7   5  987.59   25.33
   1   7  -5 1017.87   25.43
  -1  -7   5 1006.03   23.75
  -1   7   5  955.94   24.87
   1   7  -5  985.36   26.52
   1  -7  -5  999.07   25.26
   1   7  -5 1018.27   27.07
  -1   7   4    2.88    1.70
   1   7  -4    0.06    1.76
   1  -7  -4    5.12    2.25
  -1  -7   4    4.29    2.14
  -1  -7   4    3.21    1.71
  -1   7   4    2.93    2.17
   1   7  -4    0.33    2.42
  -1  -7   4    0.11    1.88
  -1   7   4    2.50    2.38
   1   7  -4    3.34    3.00
  -1  -7   4    0.95    1.97
  -1  -7   4    2.01    2.38
   1  -7  -4   -0.47    2.16
   1   7  -4    4.29    3.17
   1  -7  -3  226.47    7.39
  -1  -7   3  231.23    7.35
  -1   7   3  212.45    7.27
   1   7  -3  232.95    7.35
  -1  -7   3  248.41   10.02
   1  -7  -3  234.84    6.96
   1  -7  -3  234.08    9.82
  -1   7   3  237.50    9.28
  -1  -7   3  238.03    7.10
  -1  -7   3  241.58    9.26
   1   7  -3  245.53    9.33
   1  -7  -3  242.02    9.76
  -1  -7   3  228.60    9.73
  -1   7   3  241.46    9.65
  -1  -7   3  237.57    9.15
   1   7  -3  225.69    9.89
  -1  -7   3  220.68    9.04
  -1  -7   3  226.47   10.02
  -1   7   3  241.50   10.09
  -1   7   2    2.35    1.03
  -1  -7   2    4.22    1.22
  -1  -7   2    2.60    2.00
  -1  -7   2    2.71    2.03
   1  -7  -2    3.16    1.28
  -1   7   2    3.70    1.85
  -1  -7   2    2.84    1.31
   1   7  -2    2.95    2.38
  -1  -7   2    1.45    1.98
  -1  -7   2    0.22    2.24
  -1  -7   2    4.37    2.53
   1  -7  -2    5.29    2.66
  -1   7   2    1.46    1.70
   1  -7  -2    3.53    2.51
  -1   7   2    6.27    3.27
  -1  -7   2    3.90    2.57
   1   7  -2    3.76    2.86
  -1  -7   1    9.05    3.51
  -1  -7   1    2.33    1.93
   1  -7  -1    0.53    1.51
   1   7  -1    0.95    1.25
  -1   7   1    1.23    1.75
   1   7  -1    3.59    3.82
  -1   7   1    2.52    3.10
  -1  -7   1   27.36    3.90
   1  -7  -1    2.56    2.43
  -1   7   1    2.47    1.92
  -1  -7   1   22.08    3.77
   1   7  -1   26.61    3.99
   1  -7  -1    3.66    2.30
  -1  -7   1    2.80    2.04
  -1  -7   0    3.73    2.17
  -1  -7   0    2.61    1.71
   1   7   0    1.52    1.76
   1  -7   0    4.02    2.59
  -1   7   0    3.12    1.98
  -1  -7   0    5.73    2.58
   1   7   0    6.07    1.44
  -1   7   0   11.93    3.82
   1   7   0    4.50    2.68
   1  -7   0    0.52    2.17
  -1   7   0    7.07    2.48
   1  -7   0    6.18    2.89
  -1  -7   0    0.57    2.42
  -1  -7   0    3.68    2.03
   1   7   0    5.78    2.98
  -1   7   0    0.79    2.86
  -1  -7  -1  358.64   12.66
  -1  -7  -1  363.57    8.93
  -1   7  -1  364.83    8.83
  -1  -7  -1  363.90   12.05
  -1  -7  -1  373.36   11.30
   1   7   1  380.49   11.47
   1   7   1  356.98   10.14
   1  -7   1  388.25   12.63
  -1  -7  -1  377.79   11.89
  -1   7  -1  357.94   12.78
  -1  -7  -1  378.21   12.73
  -1   7  -1  378.03   12.21
   1  -7   1  390.00   12.52
   1   7   1  369.85   12.29
   1  -7   1  381.66   12.63
   1  -7   1  364.86   12.78
  -1   7  -1  368.95   12.88
   1   7   1  378.64   12.64
   1   7   2   83.10    4.00
  -1  -7  -2   89.08    5.80
   1  -7   2   84.35    3.97
  -1   7  -2   73.77    3.84
  -1  -7  -2   85.07    4.10
  -1  -7  -2   86.86    5.50
   1   7   2   92.12    4.78
  -1  -7  -2   82.60    4.53
   1  -7   2   84.39    3.02
   1  -7   2   91.44    5.77
  -1  -7  -2   86.63    5.12
   1   7   2   84.30    4.71
  -1   7  -2   84.32    5.86
   1  -7   2   89.71    5.44
   1  -7   2   90.48    5.43
  -1  -7  -2   86.48    5.51
  -1   7  -2   90.24    5.26
   1  -7   2   88.59    5.88
   1   7   2   95.92    6.20
   1  -7   2   89.00    5.97
  -1   7  -2   93.52    6.23
   1   7   3   72.51    4.38
  -1   7  -3   74.38    4.43
  -1  -7  -3   80.87    5.72
  -1  -7  -3   75.98    4.50
   1  -7   3   75.39    4.34
   1   7   3   71.58    5.68
  -1  -7  -3   76.09    5.64
   1   7   3   72.88    4.19
   1  -7   3   75.44    5.24
   1  -7   3   83.04    6.07
  -1   7  -3   73.56    6.56
   1  -7   3   75.84    5.49
  -1  -7  -3   73.00    5.30
   1  -7   3   77.13    5.01
  -1   7  -3   79.60    4.89
   1  -7   3   71.74    5.67
  -1   7  -3   74.89    5.94
   1   7   4  312.44   10.74
  -1   7  -4  313.42   10.83
  -1  -7  -4  298.30   10.66
   1  -7   4  309.59   10.66
  -1  -7  -4  309.49   11.75
   1   7   4  317.53   12.54
   1   7   4  300.84    9.63
   1  -7   4  314.19   11.65
  -1   7  -4  312.53   12.67
  -1  -7  -4  313.95   11.44
  -1   7  -4  302.09   11.58
   1  -7   4  325.02   10.79
  -1   7  -4  314.99   10.54
   1  -7   4  311.74   11.77
  -1   7  -4  318.53   12.53
   1  -7   5  657.87   18.51
   1   7   5  645.93   18.71
  -1  -7  -5  598.00   18.65
  -1   7  -5  678.27   18.98
  -1  -7  -5  631.09   18.55
   1   7   5  628.49   16.34
   1   7   5  644.30   20.62
   1  -7   5  623.63   19.26
   1  -7   5  668.20   19.13
   1   7   5  620.83   16.58
  -1   7  -5  690.25   20.83
  -1   7  -5  644.87   19.46
   1  -7   5  658.26   17.29
  -1   7  -5  645.81   17.09
  -1  -7  -5  657.66   18.51
  -1   7  -5  651.03   20.21
   1  -7   6   16.89    2.45
  -1  -7  -6   21.39    4.39
  -1   7  -6   14.63    3.65
   1  -7   6   13.79    3.47
   1   7   6   32.69    3.14
   1   7   6   38.97    5.65
   1   7   6   14.96    2.23
   1  -7   6   15.34    3.06
   1  -7   6   19.55    2.62
  -1   7  -6   13.61    2.19
  -1  -7  -6   20.63    3.61
  -1   7  -6   12.02    3.37
  -1   7  -6   13.14    3.86
  -1   7  -7  159.47    9.43
   1  -7   7  175.96   10.45
  -1  -7  -7  151.47    9.26
   1   7   7  159.49   10.16
   1  -7   7  160.66    8.53
   1   7   7  140.23    6.35
   1  -7   7  162.23    6.27
  -1   7  -7  162.52    9.47
  -1  -7  -7  154.81    7.93
   1  -7   7  165.07    6.82
  -1   7  -7  149.70    9.86
  -1  -7  -8    4.82    3.65
  -1   7  -8    8.75    3.83
   1   7   8   -2.60    3.59
   1  -7   8    4.67    2.95
   1   7   8    1.52    1.30
   1  -7   8    1.34    2.16
   1  -7   8    2.21    1.33
  -1   7  -8    1.32    3.26
  -1  -7  -8    4.13    2.27
   1  -7   8    3.35    1.65
  -1   7  -8   -2.97    3.49
  -1   7  -9   34.56    5.92
  -1  -7  -9   36.18    5.95
   1  -7   9   35.54    4.50
   1  -7   9   35.29    5.91
   1   7   9   43.32    7.04
  -1  -7  -9   34.28    4.03
  -1   7  -9   28.08    5.12
   1  -7   9   34.05    2.73
   1  -7  10   29.26    5.82
   1   7  10   26.31    5.80
  -1  -7 -10   22.33    3.32
  -1   7 -10   30.15    5.73
  -1   7 -10   26.19    5.42
  -1  -7 -10   32.00    6.01
   1  -7  10   27.85    4.16
   1  -7  11   -3.02    3.90
   1   7  11   -1.87    4.07
  -1   7 -11    6.38    4.27
  -1   7 -11   -2.75    3.70
  -1  -7 -11    0.24    3.57
   1  -7  11   -2.81    2.67
   1  -7  12    9.05    4.25
   1   7  12    7.23    4.91
  -1   7 -12    5.13    4.26
  -1   7 -12    4.00    4.43
  -1  -7 -12    1.49    4.16
  -1  -7 -12    2.48    4.78
   1  -7  12    7.63    2.70
   1   7  13    1.69    4.96
   1  -7  13    0.11    3.94
  -1   7 -13    9.30    4.91
  -1   7 -13   -4.61    5.05
  -1  -7 -13   -1.62    4.07
  -1  -7 -13    2.20    4.58
   1   7  14   -3.82    5.37
   1  -7  14   -0.84    4.34
  -1  -7 -14    2.67    4.94
  -1   7 -14   -2.19    4.52
  -1  -7 -14   -8.43    4.94
  -1   7 -14    0.32    4.10
   1  -7  15   -6.52    4.94
  -1  -7 -15    0.45    4.65
  -1   7 -15    1.63    4.77
  -1   7 -15    0.26    4.27
  -1   8  15   -1.72    4.59
  -1  -8  15   -4.96    4.43
   1   8 -15   -1.41    4.92
   1  -8 -15    6.24    5.78
   1   8 -15   -0.19    4.11
   1  -8 -15    2.59    5.00
  -1   8  14   27.27    7.01
  -1  -8  14   14.59    4.53
   1   8 -14   22.66    6.22
   1  -8 -14   16.81    5.17
   1   8 -14   30.15    6.52
   1  -8 -14   26.69    7.13
  -1  -8  13   16.19    5.18
  -1   8  13   16.09    5.94
   1   8 -13   20.67    5.83
   1  -8 -13   17.53    5.65
   1   8 -13   24.88    5.91
   1  -8 -13   17.50    5.97
  -1   8  12    6.48    4.54
  -1  -8  12    5.36    4.04
   1   8 -12    0.37    3.71
   1  -8 -12    7.78    4.13
   1   8 -12   12.38    4.85
  -1  -8  11    5.64    3.76
  -1   8  11   -7.39    4.79
   1   8 -11   -7.46    3.98
   1  -8 -11   -6.13    4.02
   1  -8 -11   -0.05    2.16
   1   8 -11    1.72    4.23
  -1   8  10   36.75    6.38
  -1  -8  10   27.93    5.35
   1  -8 -10   41.15    4.61
   1   8 -10   39.33    6.49
  -1  -8  10   39.05    3.24
   1  -8 -10   42.61    6.29
   1   8 -10   43.65    6.35
   1   8  -9   10.88    4.01
   1  -8  -9    7.82    3.95
  -1   8   9    4.96    1.14
  -1  -8   9    6.26    3.18
  -1   8   9    6.75    4.30
  -1   8   9    6.71    2.47
  -1  -8   9    6.70    2.16
  -1  -8   9    4.68    1.87
   1   8  -9    5.69    4.19
   1  -8  -9    1.09    2.25
   1   8  -9    2.75    4.00
   1  -8  -8    8.51    3.02
   1   8  -8    7.11    3.14
  -1  -8   8    7.20    3.18
  -1   8   8    7.67    3.95
  -1   8   8    5.75    0.98
  -1   8   8    8.49    2.65
  -1  -8   8    9.08    2.30
   1  -8  -8    7.99    2.87
  -1  -8   8    7.76    2.01
   1   8  -8    6.93    3.65
   1   8  -8   10.08    3.91
  -1  -8   7    1.05    1.80
   1   8  -7   -3.76    2.65
   1  -8  -7   -1.86    2.79
  -1  -8   7    3.26    3.04
  -1   8   7   -4.31    3.89
  -1   8   7    0.94    0.81
  -1   8   7    0.10    1.74
   1  -8  -7   -0.14    2.27
   1   8  -7    2.85    3.20
  -1  -8   7   -1.64    1.80
   1   8  -7    1.22    3.65
  -1  -8   6  182.06    8.49
   1  -8  -6  182.48    8.65
   1   8  -6  186.75    8.68
  -1   8   6  176.49    8.63
  -1   8   6  175.18   10.12
  -1   8   6  176.96    8.34
  -1  -8   6  167.65    7.75
   1   8  -6  166.13    9.28
   1   8  -6  182.17    9.97
  -1  -8   6  178.46    7.85
   1  -8  -6  161.09    8.61
   1   8  -6  177.60   10.18
   1   8  -5  506.33   14.68
  -1  -8   5  499.68   14.60
   1  -8  -5  477.86   14.45
  -1   8   5  480.32   14.57
  -1   8   5  467.53   15.12
   1   8  -5  474.79   15.76
  -1  -8   5  468.31   15.73
  -1  -8   5  475.69   14.86
   1   8  -5  492.58   16.90
  -1  -8   5  488.96   14.84
   1  -8  -5  481.75   15.93
   1   8  -5  510.43   17.49
  -1   8   5  506.27   17.47
  -1   8   4  240.56    8.58
   1  -8  -4  244.72    8.56
  -1  -8   4  235.64    8.38
   1   8  -4  254.67    8.60
   1  -8  -4  241.69    7.22
  -1   8   4  240.58    9.89
  -1  -8   4  249.57    8.02
  -1  -8   4  239.01    9.76
   1   8  -4  242.04   10.15
  -1  -8   4  251.67    9.91
   1  -8  -4  242.81   10.37
   1   8  -4  270.97   11.55
  -1   8   4  236.40   11.24
  -1  -8   4  243.19   10.20
   1  -8  -3   46.87    3.10
  -1   8   3   42.14    3.03
  -1  -8   3   47.46    3.01
   1  -8  -3   47.32    3.07
  -1   8   3   46.71    4.23
  -1  -8   3   47.61    2.80
  -1  -8   3   47.50    4.40
   1   8  -3   49.17    4.43
  -1  -8   3   46.67    4.34
   1  -8  -3   45.04    4.69
  -1  -8   3   53.41    4.54
  -1   8   3   54.42    4.83
  -1  -8   3   40.08    4.46
   1   8  -3   40.40    4.63
  -1   8   3   56.66    5.62
  -1  -8   2   35.58    4.23
  -1  -8   2   11.93    1.56
  -1  -8   2   12.65    3.37
  -1   8   2    1.91    1.76
  -1  -8   2   24.05    2.12
  -1  -8   2   34.10    4.15
   1   8  -2   25.66    4.02
   1  -8  -2    2.18    2.73
  -1  -8   2   24.26    4.34
  -1  -8   2   17.16    3.48
  -1   8   2    4.31    2.21
  -1   8   2    2.26    2.89
   1  -8  -2   -0.11    2.34
  -1  -8   2   26.01    4.42
   1   8  -2   39.40    4.96
  -1  -8   1    9.82    2.65
  -1  -8   1    9.16    2.27
   1  -8  -1    9.28    2.05
   1   8  -1    8.86    1.22
  -1  -8   1   10.85    1.45
  -1  -8   1   10.30    2.88
  -1   8   1    7.93    2.45
   1   8  -1   10.96    2.77
  -1   8   1    7.73    3.25
  -1   8   1   11.72    2.69
  -1  -8   1    9.40    2.85
   1  -8  -1   12.27    3.31
   1  -8  -1   13.51    3.12
  -1  -8   1    7.78    2.44
  -1   8   1   17.88    3.63
   1   8  -1    6.87    2.98
  -1  -8   1   11.47    3.10
  -1  -8   0  193.31    9.09
  -1  -8   0  187.04    8.19
   1   8   0  205.25    8.55
   1  -8   0  197.54    9.05
  -1  -8   0  200.51    8.85
  -1   8   0  197.04    8.89
   1   8   0  196.39    6.25
  -1   8   0  197.92    8.91
   1  -8   0  203.28    9.13
  -1  -8   0  209.55    9.35
  -1   8   0  206.33    9.69
   1  -8   0  195.76    9.03
   1   8   0  213.02    9.14
   1   8   0  219.04    9.41
  -1   8   0  195.22    9.23
  -1  -8   0  203.17    8.82
  -1  -8  -1   -0.75    2.39
  -1   8  -1    1.06    0.95
  -1  -8  -1   -1.32    1.14
  -1  -8  -1    3.85    2.15
  -1  -8  -1   -1.75    1.72
   1   8   1    1.00    1.79
   1  -8   1    0.15    2.49
  -1  -8  -1   -2.59    2.21
   1   8   1   -1.13    1.44
  -1   8  -1    1.00    3.23
   1  -8   1    0.14    2.24
  -1  -8  -1   -3.57    2.81
  -1   8  -1    1.28    1.98
   1  -8   1    4.30    2.77
   1   8   1    1.96    2.56
   1   8   1   -1.19    2.50
  -1   8  -1   -3.13    2.88
  -1  -8  -2  584.25   17.93
  -1  -8  -2  552.74   13.90
  -1   8  -2  580.36   13.93
  -1  -8  -2  572.73   17.45
   1   8   2  580.16   15.82
  -1  -8  -2  566.72   15.61
   1   8   2  566.42   15.37
   1  -8   2  602.37   17.88
  -1  -8  -2  593.89   16.69
  -1   8  -2  576.78   18.11
  -1  -8  -2  585.12   17.61
   1  -8   2  608.33   17.36
  -1   8  -2  610.23   17.21
   1  -8   2  570.49   17.03
   1  -8   2  584.23   17.82
  -1   8  -2  586.72   18.23
   1   8   2  600.41   18.26
  -1   8  -3   58.91    3.84
   1  -8   3   72.80    4.18
   1   8   3   62.28    4.01
  -1  -8  -3   61.54    4.07
   1   8   3   63.17    4.17
   1   8   3   58.20    4.55
   1  -8   3   61.01    5.26
  -1   8  -3   66.72    5.57
  -1  -8  -3   59.92    5.23
   1  -8   3   64.23    5.09
  -1   8  -3   59.40    4.67
   1  -8   3   60.71    4.79
  -1   8  -3   65.32    5.88
   1   8   3   57.50    5.57
  -1  -8  -4  104.26    5.93
  -1   8  -4  108.07    5.83
   1   8   4   99.89    5.76
   1  -8   4  106.87    5.72
   1   8   4  103.22    5.28
   1   8   4  100.05    7.09
   1  -8   4  103.82    6.77
  -1   8  -4  100.88    7.26
  -1  -8  -4  106.66    6.66
   1  -8   4  106.26    6.79
   1  -8   4  104.96    6.16
  -1   8  -4  105.45    6.92
  -1   8  -4  103.74    5.95
  -1   8  -4  110.44    7.49
  -1   8  -5   10.54    3.16
   1  -8   5   15.93    3.18
   1   8   5    4.87    2.31
  -1  -8  -5    3.83    2.36
   1   8   5    5.25    3.54
   1   8   5    2.74    1.46
   1  -8   5   16.70    3.33
  -1   8  -5    8.76    3.41
  -1   8  -5    5.83    2.25
  -1  -8  -5    2.54    2.20
  -1   8  -5    3.29    2.93
   1  -8   5    4.85    2.54
  -1   8  -5    7.64    3.78
   1  -8   6  135.57    6.47
   1  -8   6  130.74    8.88
  -1  -8  -6  137.93    8.15
  -1   8  -6  128.64    7.90
   1  -8   6  133.17    8.00
   1   8   6  145.78    9.48
   1   8   6  127.24    5.99
  -1  -8  -6  131.21    7.58
  -1   8  -6  128.19    8.35
   1  -8   6  135.69    6.83
  -1   8  -6  129.02    6.49
  -1   8  -6  136.85    8.98
  -1  -8  -7   -2.66    3.46
   1  -8   7    6.05    2.32
  -1   8  -7    6.33    3.39
   1   8   7    4.43    3.60
   1   8   7    2.81    1.56
   1  -8   7    7.77    3.99
   1  -8   7    8.11    3.21
  -1  -8  -7    1.05    2.17
   1  -8   7    9.42    2.50
  -1   8  -7   13.60    3.77
  -1   8  -7    9.31    4.04
  -1   8  -8  103.08    8.12
  -1  -8  -8   93.33    7.99
   1  -8   8  103.36    8.98
   1   8   8  111.17    9.07
   1   8   8  104.77    5.80
   1  -8   8  112.59    7.65
   1  -8   8  102.75    5.24
  -1  -8  -8  110.05    7.05
  -1   8  -8   93.49    8.08
   1  -8   8  109.85    5.86
  -1   8  -8  115.30    8.96
  -1  -8  -9   -0.07    3.38
  -1   8  -9    1.80    3.45
   1  -8   9   -0.67    2.54
   1   8   9   -4.35    4.50
   1  -8   9    1.80    3.40
  -1  -8  -9    0.34    2.20
  -1   8  -9   -0.35    3.70
   1  -8   9   -0.08    1.67
  -1   8  -9   -1.00    3.89
   1  -8  10    8.12    3.18
   1  -8  10   -0.89    3.36
   1   8  10   -1.31    4.03
  -1   8 -10    4.53    3.88
  -1  -8 -10   -2.31    2.17
  -1  -8 -10    2.25    4.03
  -1   8 -10    2.10    4.18
   1  -8  11    4.54    2.83
   1  -8  11   -4.15    4.41
   1   8  11    2.04    3.98
  -1   8 -11    3.17    3.81
  -1   8 -11    2.10    3.63
  -1  -8 -11    2.36    4.13
   1  -8  12    1.00    2.32
   1   8  12    4.91    4.63
   1  -8  12    7.04    4.33
  -1   8 -12    1.63    3.67
  -1   8 -12   -2.48    3.70
  -1  -8 -12   -2.09    3.91
  -1  -8 -13   -8.22    5.67
   1  -8  13   -0.90    3.74
   1   8  13    4.83    4.83
  -1   8 -13    7.71    4.66
  -1   8 -13    6.30    4.57
  -1  -8 -13   -2.86    4.02
  -1  -8 -14    1.41    4.58
   1  -8  14   -2.63    4.62
   1   8  14    0.64    4.57
  -1  -8 -14    8.10    5.20
  -1   8 -14    7.58    4.85
  -1   8 -14   -2.57    4.28
  -1  -9  15   14.82    5.40
   1   9 -15    7.67    5.65
   1  -9 -15   12.48    5.12
   1   9 -15   18.53    5.91
   1  -9 -14   20.02    6.46
  -1   9  14   30.75    6.72
  -1  -9  14   19.94    5.72
   1   9 -14   12.77    5.47
   1  -9 -14   38.45    7.46
   1   9 -14   17.11    5.46
   1  -9 -13   37.76    7.96
   1   9 -13   27.99    6.52
   1   9 -13   22.69    5.36
   1  -9 -13   22.98    5.82
  -1   9  13   18.52    5.61
  -1  -9  13   25.67    5.83
   1   9 -12   26.44    6.09
   1   9 -12   24.50    5.34
   1  -9 -12   20.30    4.91
  -1  -9  12   25.27    5.53
  -1   9  12   20.81    5.72
   1  -9 -11    5.24    2.80
   1   9 -11   -0.42    3.65
   1   9 -11   -1.13    3.78
   1  -9 -11    1.24    3.53
  -1   9  11    0.69    4.19
  -1  -9  11    2.56    3.71
   1   9 -10    7.54    4.10
   1  -9 -10   10.21    4.41
  -1  -9  10    1.05    2.98
  -1   9  10    6.93    4.55
  -1  -9  10    1.39    1.69
   1  -9 -10    5.29    2.83
   1   9 -10    7.78    3.95
   1   9 -10   10.13    5.03
   1   9  -9   48.91    5.83
   1  -9  -9   36.42    5.20
  -1  -9   9   41.00    3.89
  -1  -9   9   40.76    5.81
  -1   9   9   29.58    5.72
  -1  -9   9   44.46    4.04
   1   9  -9   40.17    6.03
   1  -9  -9   34.87    4.55
   1   9  -9   44.13    6.41
   1   9  -8   52.38    5.66
   1  -9  -8   56.90    5.95
  -1  -9   8   52.41    4.37
  -1  -9   8   61.40    4.76
   1  -9  -8   46.00    5.04
   1   9  -8   38.61    5.48
   1   9  -8   64.69    7.35
  -1   9   8   59.51    7.11
  -1   9   8   46.36    2.18
  -1  -9   8   53.00    6.09
  -1  -9   7   17.65    3.06
  -1  -9   7   17.18    3.75
   1  -9  -7   16.04    3.60
   1   9  -7   15.40    3.48
  -1   9   7   13.72    4.06
  -1  -9   7   19.44    3.01
   1   9  -7   18.00    4.50
   1  -9  -7   17.09    3.58
   1   9  -7   20.86    4.63
   1  -9  -6  356.80   12.76
  -1   9   6  340.02   12.72
   1   9  -6  362.53   12.82
  -1  -9   6  369.64   12.87
   1   9  -6  357.14   14.24
  -1  -9   6  353.30   12.69
   1  -9  -6  350.86   13.74
  -1  -9   6  357.23   12.69
   1   9  -6  328.43   14.53
   1   9  -6  335.37   14.91
  -1   9   6  358.73   15.22
  -1  -9   5  334.62   11.26
   1  -9  -5  334.42   11.30
   1   9  -5  342.59   11.36
  -1   9   5  308.34   11.11
  -1  -9   5  335.19   10.49
  -1  -9   5  324.11   12.23
   1   9  -5  299.03   12.61
  -1  -9   5  340.58   12.26
   1  -9  -5  336.66   13.35
   1   9  -5  327.51   13.82
   1   9  -5  343.96   14.50
  -1   9   5  339.14   14.35
  -1   9   4  361.31   11.38
   1  -9  -4  391.50   11.44
   1   9  -4  387.71   11.32
  -1  -9   4  368.59   11.19
   1  -9  -4  389.17   10.62
  -1  -9   4  382.22   10.62
   1   9  -4  390.89   13.99
  -1  -9   4  382.38   13.53
  -1  -9   4  376.45   13.30
   1  -9  -4  387.11   14.49
   1   9  -4  390.90   14.97
  -1   9   4  428.43   15.58
  -1  -9   4  365.35   13.55
  -1  -9   3   10.02    2.98
  -1  -9   3    7.79    1.59
  -1   9   3   14.79    1.89
   1  -9  -3    7.80    1.77
  -1  -9   3    7.09    1.42
   1   9  -3   12.14    3.22
  -1  -9   3   13.57    3.15
   1  -9  -3   10.33    3.27
  -1  -9   3   11.43    2.99
  -1   9   3   12.81    3.87
   1   9  -3    6.71    3.00
  -1  -9   2  135.36    7.86
  -1  -9   2  149.34    4.42
  -1   9   2  138.39    4.44
   1  -9  -2  141.17    6.34
   1  -9  -2  129.35    7.93
  -1  -9   2  146.53    7.95
   1   9  -2  156.35    8.64
   1   9  -2  145.45    7.69
  -1   9   2  136.30    8.43
  -1  -9   2  133.65    7.66
  -1  -9   2  146.07    4.64
  -1  -9   2  137.25    8.00
  -1  -9   1  304.76   11.62
   1  -9  -1  285.42   10.42
  -1  -9   1  332.53   12.34
   1  -9  -1  303.28   12.20
   1   9  -1  313.28   12.56
   1   9  -1  316.19   12.03
  -1  -9   1  316.53   11.99
  -1   9   1  288.52   12.33
  -1   9   1  306.40   12.33
  -1   9   1  266.81    7.17
   1   9  -1  304.28    7.83
  -1  -9   1  311.56    7.82
  -1  -9   1  334.34   12.35
  -1  -9   0   65.83    4.97
   1  -9   0   71.80    5.06
   1  -9   0   74.28    6.06
  -1  -9   0   78.03    5.84
   1   9   0   71.77    3.47
  -1  -9   0   68.05    5.67
   1  -9   0   77.82    6.13
   1   9   0   80.46    6.07
   1   9   0   66.82    5.67
  -1  -9   0   74.45    5.65
  -1   9   0   82.56    6.55
  -1   9   0   78.57    6.52
  -1  -9  -1  441.73    9.93
  -1   9  -1  410.58    9.61
   1   9   1  459.73   14.05
  -1  -9  -1  434.32   14.60
  -1  -9  -1  457.00   13.81
  -1  -9  -1  471.02   14.95
   1  -9   1  426.83   15.03
   1   9   1  425.64   11.71
  -1   9  -1  455.46   15.37
  -1  -9  -1  462.52   15.53
   1  -9   1  432.54   14.94
   1   9   1  459.86   15.32
   1   9   1  456.06   15.27
  -1   9  -1  435.96   15.56
  -1   9  -2   29.57    2.40
  -1  -9  -2   28.57    2.46
  -1  -9  -2   28.17    3.17
   1   9   2   30.68    3.29
   1  -9   2   36.82    4.38
  -1  -9  -2   30.40    3.96
   1   9   2   27.61    2.87
  -1   9  -2   29.47    4.63
   1  -9   2   31.99    3.75
   1  -9   2   33.08    4.02
  -1  -9  -2   28.77    4.01
   1   9   2   25.52    4.00
   1   9   2   33.10    4.54
  -1   9  -2   31.03    4.29
   1  -9   3  578.66   14.91
  -1   9  -3  584.71   15.08
  -1  -9  -3  581.41   15.18
   1   9   3  556.12   14.96
   1   9   3  589.49   16.14
   1  -9   3  598.32   18.89
   1   9   3  572.23   16.63
   1  -9   3  550.89   12.95
  -1   9  -3  608.68   19.05
   1  -9   3  604.20   17.89
  -1   9  -3  605.35   17.81
  -1  -9  -3  616.84   18.64
   1  -9   3  553.00   17.90
  -1   9  -3  596.37   19.31
   1   9   3  598.50   19.33
  -1   9  -4    0.89    2.03
  -1  -9  -4    1.76    1.97
   1  -9   4   -0.01    1.64
   1   9   4    0.92    1.86
   1   9   4    1.14    1.67
   1  -9   4    3.72    2.80
  -1   9  -4    1.91    3.34
  -1  -9  -4   -0.46    2.22
  -1   9  -4   -1.22    1.76
   1  -9   4    8.95    3.06
  -1   9  -4    2.11    3.35
   1   9   4   -0.53    3.11
  -1  -9  -5   29.06    3.76
   1   9   5   26.51    3.64
   1  -9   5   27.30    3.59
  -1   9  -5   27.90    3.69
   1   9   5   22.48    4.52
   1   9   5   19.26    2.54
   1  -9   5   25.42    4.06
  -1   9  -5   15.00    4.27
  -1  -9  -5   29.46    4.05
  -1   9  -5   28.43    4.36
   1  -9   5   28.21    3.66
  -1   9  -5   25.27    3.27
  -1   9  -5   26.83    4.81
   1  -9   6   -1.32    1.98
  -1  -9  -6   -4.90    2.98
  -1   9  -6   -6.58    2.60
   1   9   6    3.43    3.47
   1   9   6   -0.51    1.42
   1  -9   6   -2.35    2.30
  -1   9  -6    9.84    4.19
  -1  -9  -6   -0.82    2.30
  -1   9  -6    1.01    2.98
   1  -9   6    4.33    2.43
  -1   9  -6    4.72    4.43
   1  -9   7  135.80   10.12
  -1   9  -7  129.13    8.51
  -1  -9  -7  141.78    8.75
   1   9   7  134.14    6.38
   1   9   7  146.46   10.30
   1  -9   7  129.90    8.35
   1  -9   7  138.76    6.90
  -1  -9  -7  138.09    8.19
  -1   9  -7  155.01    9.73
   1  -9   7  141.53    7.29
  -1   9  -7  114.26    9.31
  -1   9  -8   32.06    5.18
   1  -9   8   27.60    3.25
  -1  -9  -8   23.48    4.73
   1  -9   8   31.64    4.46
   1  -9   8   32.81    5.70
   1   9   8   21.81    2.77
   1   9   8   36.20    6.14
   1  -9   8   30.17    3.65
  -1  -9  -8   22.24    3.85
  -1   9  -8   21.20    4.76
  -1   9  -8   32.68    5.84
  -1  -9  -9    2.71    3.77
  -1   9  -9   -3.48    3.78
   1  -9   9   -0.75    2.54
   1   9   9   -0.85    1.68
   1   9   9   -6.72    4.47
   1  -9   9    0.30    3.79
  -1  -9  -9   -0.13    2.29
  -1   9  -9   -0.17    3.64
  -1   9  -9    0.42    3.92
   1  -9   9    1.38    2.12
  -1  -9 -10    1.97    3.50
  -1   9 -10    2.01    3.30
   1  -9  10    8.45    3.08
   1  -9  10    8.03    4.19
   1   9  10    1.74    3.79
  -1   9 -10   -3.39    4.30
  -1  -9 -10   10.00    2.99
  -1   9 -10   10.16    4.50
   1  -9  11    5.76    3.12
   1   9  11    5.80    5.03
   1  -9  11    0.19    3.87
  -1   9 -11    0.47    3.45
  -1  -9 -11    4.27    3.99
  -1   9 -11    5.65    3.81
   1  -9  12   23.65    4.48
   1  -9  12   12.49    4.85
   1   9  12   12.30    5.28
  -1  -9 -12   25.03    6.11
  -1   9 -12   24.81    6.34
  -1   9 -12    5.28    3.91
   1   9  13   16.16    5.99
   1  -9  13   -1.79    3.87
  -1   9 -13    5.62    4.31
  -1   9 -13    3.56    4.63
  -1  -9 -13    1.46    4.11
  -1  -9 -14   13.40    6.53
   1  -9  14   13.83    5.53
   1   9  14   10.38    4.93
  -1   9 -14   10.98    4.99
  -1  -9 -14    9.77    4.53
  -1   9 -14    4.48    4.63
  -1 -10  15    4.29    4.19
   1  10 -15   -4.10    4.95
   1 -10 -15    5.10    4.78
   1  10 -15   -4.77    4.65
   1 -10 -14   11.91    6.28
  -1 -10  14   16.92    5.86
  -1  10  14   21.89    6.53
   1  10 -14   20.98    5.68
   1  10 -14   15.42    5.15
   1 -10 -14   10.98    4.59
  -1 -10  13   28.84    5.12
   1  10 -13   30.49    6.84
   1 -10 -13   19.60    5.48
   1  10 -13   33.14    6.86
  -1 -10  13   33.73    6.58
  -1  10  13   22.28    6.58
   1  10 -12   19.37    5.56
   1  10 -12    1.81    3.46
   1 -10 -12   16.66    5.33
  -1 -10  12   10.37    3.84
  -1  10  12   18.28    6.66
   1  10 -11   16.14    4.87
   1 -10 -11   17.24    3.77
   1  10 -11   17.33    5.01
   1 -10 -11   18.21    5.03
  -1 -10  11   16.79    4.71
  -1  10  11   15.45    5.11
   1 -10 -10   -2.46    3.73
   1  10 -10    0.00    3.06
   1 -10 -10    0.66    2.80
   1  10 -10    0.49    3.83
  -1 -10  10   -2.06    1.99
   1  10 -10    2.98    4.37
  -1  10  10   -3.21    4.88
  -1 -10  10    5.87    3.98
   1 -10  -9   51.02    6.35
   1  10  -9   40.08    5.53
  -1 -10   9   52.49    4.76
   1 -10  -9   51.09    5.79
   1  10  -9   49.14    6.63
   1  10  -9   49.47    6.68
  -1  10   9   49.65    7.63
  -1 -10   9   50.55    6.44
  -1 -10   8    1.46    2.21
   1  10  -8    3.72    2.80
   1 -10  -8   -1.60    3.02
  -1  10   8    5.43    4.27
  -1 -10   8    1.00    2.74
  -1 -10   8    4.32    2.13
   1  10  -8    2.28    3.63
   1 -10  -8    2.84    2.61
   1  10  -8    7.84    4.18
  -1  10   8   -0.22    4.01
   1 -10  -7  447.26   15.72
   1  10  -7  439.23   15.60
   1  10  -7  433.39   17.87
   1 -10  -7  443.83   16.68
  -1 -10   7  441.17   14.95
   1  10  -7  441.44   18.26
  -1  10   7  465.59   18.88
   1  10  -7  441.52   17.11
  -1 -10   7  420.16   14.89
   1  10  -6   26.73    3.61
   1 -10  -6   30.49    4.18
  -1  10   6   31.61    3.99
  -1 -10   6   23.35    3.51
   1  10  -6   29.32    4.56
   1  10  -6   21.70    4.58
   1 -10  -6   27.42    4.47
  -1 -10   6   22.52    3.70
   1  10  -6   27.83    4.97
  -1  10   6   19.64    4.99
   1 -10  -5  357.86   11.60
  -1  10   5  325.91   11.44
  -1 -10   5  342.51   11.42
   1  10  -5  338.79   11.37
  -1 -10   5  337.52   10.47
   1  10  -5  337.48   13.72
  -1 -10   5  323.84   12.72
   1 -10  -5  358.05   14.23
   1  10  -5  333.20   14.87
  -1  10   5  351.57   15.45
   1 -10  -4   21.98    2.65
  -1 -10   4   20.04    2.47
  -1  10   4   22.05    2.59
   1 -10  -4   24.70    2.49
  -1 -10   4   25.69    2.43
   1  10  -4   24.55    4.40
  -1 -10   4   22.71    3.59
   1 -10  -4   25.43    4.07
  -1  10   4   24.48    4.36
   1  10  -4   26.47    4.83
  -1  10   3  229.44    7.18
  -1 -10   3  206.29    6.81
   1 -10  -3  235.90    8.49
  -1 -10   3  216.56   10.76
  -1 -10   3  218.61    6.45
   1  10  -3  231.92   10.59
  -1 -10   3  206.58   10.16
   1 -10  -3  238.73   11.33
   1  10  -3  203.71   10.97
  -1  10   3  259.46   12.08
  -1 -10   2   93.87    3.11
  -1  10   2   91.91    3.22
   1 -10  -2   95.23    5.44
  -1 -10   2  101.82    3.58
  -1 -10   2   97.28    7.15
   1 -10  -2  106.69    7.64
  -1 -10   2   95.05    6.84
   1  10  -2  107.77    7.55
   1  10  -2   95.76    6.78
  -1  10   2  123.24    8.34
   1 -10  -1   -1.25    1.61
  -1 -10   1    0.20    2.37
  -1  10   1   -0.42    0.89
   1  10  -1   -0.91    0.96
   1  10  -1   -1.31    2.80
  -1  10   1    2.11    3.37
   1 -10  -1   -4.27    2.89
  -1 -10   1    1.29    2.47
  -1  10   1   -0.22    3.28
   1  10  -1    0.05    3.20
   1 -10   0  117.23    6.84
  -1 -10   0  126.10    7.30
   1  10   0  127.57    4.94
  -1 -10   0  133.19    8.11
   1 -10   0  125.71    7.83
  -1 -10   0  127.38    8.35
   1 -10   0  122.01    7.74
   1  10   0  145.56    8.36
   1  10   0  141.16    8.64
  -1  10   0  133.83    8.57
  -1  10   0  125.12    8.18
  -1 -10  -1   31.06    1.73
   1  10   1   33.70    3.76
  -1 -10  -1   38.29    3.86
   1 -10   1   35.27    4.65
  -1 -10  -1   37.37    4.52
   1  10   1   32.47    2.76
  -1  10  -1   33.30    4.49
   1 -10   1   32.82    4.26
  -1 -10  -1   40.39    4.84
   1  10   1   35.38    4.72
   1  10   1   35.05    4.44
  -1  10  -1   36.27    4.85
  -1  10  -2  489.76   12.12
  -1 -10  -2  486.51   12.26
   1  10   2  515.80   15.59
  -1 -10  -2  512.71   15.32
   1 -10   2  538.44   17.68
  -1 -10  -2  527.78   16.76
   1  10   2  499.36   14.20
  -1  10  -2  523.29   18.01
   1 -10   2  524.39   17.11
  -1 -10  -2  515.97   17.36
   1  10   2  529.96   17.98
   1  10   2  529.69   17.55
  -1  10  -2  493.66   17.78
  -1 -10  -3    2.83    1.62
  -1  10  -3    4.73    1.98
   1  10   3    3.13    1.96
   1 -10   3    3.16    0.97
   1  10   3   -0.70    2.06
   1 -10   3    2.71    0.93
   1 -10   3    8.39    3.26
  -1  10  -3    5.19    3.60
   1 -10   3    0.77    2.70
  -1 -10  -3   -1.82    2.71
  -1  10  -3    5.27    4.19
   1  10   3   -1.38    3.20
   1  10   4  124.01    6.34
   1 -10   4  128.01    6.36
  -1 -10  -4  124.08    6.42
  -1  10  -4  132.31    6.55
   1  10   4  125.70    6.43
   1  10   4  132.34    7.49
   1 -10   4  135.99    8.59
  -1  10  -4  127.64    8.92
   1 -10   4  137.13    7.83
  -1 -10  -4  129.48    8.03
  -1  10  -4  134.42    9.03
   1  10   4  143.56    9.23
   1  10   5   38.68    4.17
   1 -10   5   39.35    3.99
  -1  10  -5   37.84    4.11
  -1 -10  -5   40.51    4.34
   1 -10   5   33.89    4.09
   1  10   5   36.06    3.41
   1 -10   5   42.96    5.15
  -1  10  -5   41.31    5.67
   1 -10   5   41.71    4.50
  -1 -10  -5   42.15    5.01
  -1  10  -5   40.76    5.75
   1  10   5   45.01    5.89
  -1 -10  -6    8.89    3.04
   1 -10   6   13.19    2.84
  -1  10  -6    6.22    3.00
   1  10   6   10.76    2.09
   1  10   6   12.90    4.81
   1 -10   6    8.19    3.13
  -1  10  -6   11.14    4.17
   1 -10   6   15.43    3.31
  -1 -10  -6   13.56    3.54
  -1  10  -6   12.96    3.89
  -1  10  -6   11.71    4.29
   1 -10   7   15.28    2.86
  -1 -10  -7   23.65    4.37
  -1  10  -7   12.65    3.40
   1 -10   7   18.27    4.71
   1 -10   7   19.08    3.93
   1  10   7   18.89    5.19
   1  10   7   20.48    2.68
  -1  10  -7   25.61    4.88
  -1 -10  -7   22.86    4.14
   1 -10   7   21.99    3.62
  -1  10  -7   18.83    4.84
  -1  10  -8    5.11    3.51
  -1 -10  -8   10.26    4.14
   1 -10   8    3.78    2.77
   1  10   8   13.90    4.81
   1 -10   8    0.16    3.27
   1  10   8    6.00    2.03
  -1 -10  -8    4.80    3.14
   1 -10   8    3.98    2.33
  -1  10  -8   -1.06    3.52
  -1  10  -8    2.99    3.95
  -1  10  -9   54.56    6.43
  -1 -10  -9   59.76    6.89
   1 -10   9   61.82    6.56
   1  10   9   53.99    4.09
   1  10   9   60.97    7.96
   1 -10   9   53.14    7.19
  -1 -10  -9   55.28    5.63
  -1  10  -9   45.79    6.52
   1 -10   9   55.74    4.79
  -1  10  -9   52.07    7.30
  -1 -10 -10    8.31    4.04
  -1  10 -10   -0.38    3.63
   1 -10  10    5.02    3.11
   1 -10  10    5.00    3.60
   1  10  10   12.89    4.98
  -1 -10 -10    0.12    2.29
  -1  10 -10    5.57    4.10
  -1  10 -10    7.01    4.43
   1 -10  11   34.32    5.32
   1  10  11   23.75    5.85
   1 -10  11   31.74    6.53
  -1  10 -11   26.26    5.65
  -1  10 -11   28.56    5.76
  -1 -10 -11   20.03    5.66
   1 -10  12   -1.40    3.02
   1  10  12    0.32    4.48
   1 -10  12    1.60    3.71
  -1  10 -12   -7.28    4.55
  -1 -10 -12    1.13    4.04
  -1  10 -12    5.41    4.01
   1 -10  13   47.59    7.84
   1  10  13   32.14    6.88
  -1  10 -13   48.40    7.62
  -1 -10 -13   59.81    8.43
  -1  10 -13   45.45    7.37
   1 -10  14    1.38    4.21
  -1  10 -14   10.55    4.93
  -1 -10 -14    6.59    5.40
  -1  10 -14    1.92    4.94
  -1 -11  14   19.09    5.86
  -1  11  14   31.93    7.08
   1  11 -14   26.80    6.11
   1  11 -14   26.18    6.64
   1 -11 -14   15.10    5.44
  -1 -11  13   -1.26    3.25
  -1 -11  13    4.17    4.41
  -1  11  13    6.68    5.20
   1  11 -13   -4.63    4.48
   1  11 -13    4.83    4.36
   1 -11 -13    4.71    4.53
  -1 -11  12   52.92    6.94
  -1  11  12   61.16    9.01
  -1 -11  12   55.90    7.75
   1  11 -12   46.58    7.40
   1 -11 -12   53.24    7.51
   1  11 -12   60.25    7.63
   1  11 -11   -2.98    3.99
   1 -11 -11   12.19    4.48
  -1 -11  11    7.24    3.77
   1 -11 -11    6.31    2.84
   1  11 -11    1.76    4.02
   1  11 -11    3.84    3.94
  -1 -11  11    2.34    3.33
  -1  11  11   11.96    5.59
   1 -11 -10   33.31    5.58
   1  11 -10   36.90    5.66
   1 -11 -10   25.67    4.71
  -1 -11  10   41.31    4.36
   1  11 -10   34.96    6.18
   1  11 -10   31.76    6.06
  -1  11  10   33.86    6.97
  -1 -11  10   32.20    5.59
   1 -11  -9   28.69    4.76
   1  11  -9   32.50    5.17
   1 -11  -9   33.74    4.89
  -1 -11   9   40.11    4.40
   1  11  -9   42.18    6.40
  -1  11   9   33.71    6.62
   1  11  -9   37.76    6.52
  -1  11   9   38.24    7.18
  -1 -11   9   35.60    5.92
  -1 -11   8  153.35   10.34
   1 -11  -8  147.87    9.11
   1  11  -8  152.29    9.19
   1 -11  -8  143.29    9.44
   1  11  -8  147.60   10.69
  -1 -11   8  168.31    8.96
  -1  11   8  151.14   11.25
   1  11  -8  153.68   11.37
   1 -11  -7   17.62    3.77
   1  11  -7    7.95    3.01
   1  11  -7   12.92    4.29
   1 -11  -7   13.76    3.75
  -1 -11   7   14.73    3.28
   1  11  -7    9.92    4.15
   1  11  -7    8.49    4.04
  -1  11   7   13.19    4.88
  -1  11   6   84.74    5.93
  -1 -11   6   90.06    5.96
   1 -11  -6  102.36    6.43
   1  11  -6   98.92    6.15
  -1 -11   6   95.36    5.44
   1  11  -6   97.36    7.74
  -1 -11   6   88.28    6.59
   1 -11  -6  107.17    7.84
  -1  11   6   86.38    8.42
   1  11  -6   95.18    8.57
  -1 -11   5   10.05    2.36
   1 -11  -5   10.00    2.49
   1  11  -5   12.09    2.51
  -1  11   5   13.35    2.64
  -1 -11   5    6.25    3.03
  -1 -11   5   11.49    2.08
   1  11  -5    9.02    3.53
  -1 -11   5    5.90    2.71
   1 -11  -5   11.23    3.42
   1  11  -5    5.19    3.33
  -1  11   5    3.81    3.73
  -1 -11   4  438.54   12.31
  -1  11   4  420.75   12.49
   1 -11  -4  445.37   12.99
  -1 -11   4  467.07   17.44
  -1 -11   4  462.19   11.56
   1  11  -4  454.62   16.54
   1 -11  -4  478.67   17.50
  -1 -11   4  457.04   16.27
   1  11  -4  459.59   17.76
  -1  11   4  486.35   18.79
  -1  11   3  181.74    6.15
  -1 -11   3  193.32    6.12
   1 -11  -3  202.49    8.20
  -1 -11   3  195.66    5.76
  -1 -11   3  194.45   10.77
   1  11  -3  206.55   10.25
  -1 -11   3  205.49   10.26
   1 -11  -3  200.25   10.69
  -1  11   3  212.00   11.18
   1  11  -3  208.11   11.24
   1 -11  -2  117.64    6.41
  -1  11   2  122.53    5.03
  -1 -11   2  124.66    4.26
  -1 -11   2  134.86    9.02
   1 -11  -2  132.76    8.56
  -1 -11   2  142.42    8.92
   1  11  -2  127.42    9.36
  -1  11   2  143.17    9.28
  -1  11   2  127.69    9.09
   1  11  -2  135.87    8.43
   1 -11  -1   37.83    4.00
  -1 -11   1   35.15    4.64
  -1  11   1   33.29    1.80
   1  11  -1   30.56    2.07
  -1  11   1   39.77    5.38
   1  11  -1   32.11    4.35
   1  11  -1   32.44    5.07
  -1  11   1   44.59    5.59
   1 -11  -1   26.31    4.37
  -1 -11   1   37.25    4.68
   1 -11   0  203.64   10.53
  -1 -11   0  194.29   10.29
   1  11   0  198.16    6.45
  -1 -11   0  212.70   10.63
   1 -11   0  219.30   10.76
  -1  11   0  200.20   10.80
   1  11   0  204.88   10.81
  -1  11   0  204.03   11.02
   1  11   0  215.32   10.76
  -1 -11  -1  255.15   10.55
  -1 -11  -1  257.28   11.47
   1  11   1  238.76    8.17
   1 -11   1  263.95   12.12
  -1  11  -1  252.05   12.16
  -1 -11  -1  253.58   11.96
   1 -11   1  262.66   11.91
   1  11   1  251.95   11.94
   1  11   1  270.09   12.16
  -1  11  -1  243.53   12.29
  -1  11  -2    9.45    1.46
  -1 -11  -2   12.39    1.67
   1  11   2   12.03    2.64
  -1 -11  -2   11.06    2.47
   1  11   2   10.78    2.21
  -1 -11  -2    8.28    2.78
   1 -11   2   11.80    3.46
  -1  11  -2   12.12    3.64
  -1 -11  -2    8.70    3.29
   1 -11   2    7.22    3.09
   1  11   2   11.05    3.74
  -1  11  -2   12.63    4.02
   1  11   2   13.76    3.71
  -1 -11  -3  146.38    6.11
  -1  11  -3  144.65    5.96
   1  11   3  151.83    7.62
  -1 -11  -3  148.98    7.48
   1  11   3  145.09    7.31
   1 -11   3  151.41    9.37
  -1  11  -3  156.54    9.75
   1 -11   3  156.14    8.87
  -1 -11  -3  160.49    9.36
  -1  11  -3  164.16   10.15
   1  11   3  163.89   10.02
  -1 -11  -4   95.16    5.62
   1 -11   4  100.19    5.55
   1  11   4   97.60    5.57
  -1  11  -4   97.15    5.48
   1  11   4  105.94    6.10
   1 -11   4  100.53    4.13
   1 -11   4  107.61    7.83
  -1  11  -4  105.45    8.36
  -1 -11  -4  105.85    7.86
   1 -11   4  110.84    7.57
  -1  11  -4   99.68    8.43
   1  11   4  100.85    8.09
   1  11   5   -2.05    2.20
   1 -11   5   -1.54    1.98
  -1 -11  -5   -2.13    2.39
  -1  11  -5    5.51    2.56
   1  11   5   -0.30    1.56
   1 -11   5   -2.28    2.78
  -1  11  -5    2.75    3.78
  -1 -11  -5   -2.04    2.79
   1 -11   5    1.47    2.50
  -1  11  -5   -0.10    3.42
   1  11   5   -4.42    4.32
  -1  11  -6   82.52    6.30
  -1 -11  -6   78.53    6.28
   1  11   6   85.17    5.19
   1 -11   6   90.88    7.71
  -1  11  -6   95.09    8.19
  -1 -11  -6   86.92    7.23
   1 -11   6   92.09    6.86
   1  11   6   79.08    7.95
  -1  11  -6   79.05    7.71
  -1 -11  -7   33.21    5.00
  -1  11  -7   30.13    4.39
   1 -11   7   24.91    4.65
   1  11   7   30.01    5.55
   1  11   7   35.22    3.40
  -1  11  -7   35.49    5.75
  -1 -11  -7   33.69    4.92
   1 -11   7   34.04    4.28
  -1  11  -7   30.99    5.67
  -1  11  -8   34.10    5.02
   1 -11   8   35.57    6.12
  -1 -11  -8   26.33    4.90
   1 -11   8   31.74    5.21
   1  11   8   32.54    3.37
   1  11   8   36.43    6.80
  -1  11  -8   32.06    5.71
  -1 -11  -8   29.78    4.71
   1 -11   8   36.24    4.37
  -1  11  -8   35.22    5.94
  -1  11  -9   17.78    4.55
  -1 -11  -9   16.06    4.70
   1 -11   9   13.63    3.71
   1 -11   9   11.48    4.80
   1  11   9   12.49    5.08
  -1  11  -9   17.53    5.13
  -1 -11  -9   10.39    3.47
   1 -11   9   11.64    2.82
  -1  11  -9   15.34    4.80
  -1 -11 -10   37.91    6.35
  -1  11 -10   38.27    5.92
   1 -11  10   48.04    6.32
   1  11  10   48.51    7.56
   1 -11  10   37.91    6.71
  -1  11 -10   34.28    6.14
  -1 -11 -10   38.14    5.17
  -1  11 -10   37.16    6.79
  -1  11 -11   -0.45    3.51
  -1 -11 -11   10.66    4.89
   1 -11  11   -3.70    3.10
   1  11  11    0.04    4.47
   1 -11  11   -3.10    3.86
  -1 -11 -11    4.84    2.77
  -1  11 -11    3.07    4.04
  -1  11 -11   -0.70    3.93
   1 -11  12   69.55    7.35
   1 -11  12   71.95    9.43
   1  11  12   70.91    9.60
  -1 -11 -12   59.87    8.05
  -1  11 -12   88.55    9.57
  -1  11 -12   64.22    8.28
   1 -11  13   -3.48    4.46
   1  11  13   10.93    5.75
  -1 -11 -13   -3.84    4.13
  -1  11 -13    2.50    4.22
  -1  11 -13    3.62    4.35
  -1 -12  14    7.34    4.97
   1  12 -14   11.98    5.25
   1  12 -14    9.02    4.27
   1 -12 -14    6.44    4.53
  -1 -12  13   62.54    7.63
  -1  12  13   62.81    9.13
  -1 -12  13   61.15    9.05
   1  12 -13   35.55    6.71
   1  12 -13   66.23    8.32
   1 -12 -13   53.27    7.57
  -1 -12  12   12.50    4.32
  -1  12  12    3.14    4.38
  -1 -12  12    5.82    3.80
   1  12 -12    3.98    4.40
   1 -12 -12   11.32    4.68
   1  12 -12    7.17    4.07
   1  12 -11   86.96    8.35
  -1 -12  11   89.23    9.37
   1 -12 -11   76.69    7.76
  -1 -12  11   99.31    9.05
  -1  12  11   94.78   10.45
   1  12 -11   78.94    9.19
   1 -12 -11   92.94    8.05
   1  12 -11   88.93    9.89
  -1  12  11   91.85   10.17
   1  12 -10   -2.80    3.13
   1 -12 -10   -3.67    3.30
  -1 -12  10    4.25    3.10
  -1 -12  10   -1.91    3.48
   1 -12 -10   -5.03    3.49
  -1 -12  10    0.87    2.22
   1  12 -10    4.29    3.77
  -1  12  10    4.31    4.91
   1  12 -10    2.95    4.16
   1 -12  -9   43.19    5.80
   1  12  -9   42.35    5.47
  -1 -12   9   53.27    6.52
  -1 -12   9   48.75    6.58
  -1 -12   9   47.73    5.01
   1 -12  -9   41.12    5.49
   1  12  -9   50.35    6.95
   1  12  -9   49.39    7.19
  -1  12   9   47.65    7.22
  -1 -12   8   16.24    4.36
   1  12  -8   11.39    3.34
   1 -12  -8   12.95    3.69
  -1 -12   8   19.22    4.64
  -1 -12   8   16.97    3.73
   1  12  -8   21.01    5.11
   1 -12  -8   13.15    3.92
  -1  12   8   10.50    5.04
   1  12  -8   13.58    4.53
   1 -12  -7   38.37    4.77
   1  12  -7   31.21    4.34
  -1 -12   7   34.93    5.62
  -1 -12   7   32.26    3.69
   1  12  -7   23.84    5.36
   1 -12  -7   38.01    5.45
  -1 -12   7   28.05    4.29
   1  12  -7   29.61    6.18
  -1  12   7   34.71    6.67
  -1  12   6   43.82    4.44
   1 -12  -6   54.87    4.82
   1  12  -6   57.27    4.87
  -1 -12   6   46.45    4.43
  -1 -12   6   49.80    6.25
  -1 -12   6   49.79    4.00
   1  12  -6   51.46    6.09
   1 -12  -6   54.24    6.20
  -1 -12   6   60.10    5.80
  -1  12   6   60.30    7.64
   1  12  -6   51.19    6.94
  -1 -12   5  122.78    6.20
  -1  12   5  135.38    6.82
  -1 -12   5  153.88    9.96
  -1 -12   5  136.75    5.75
   1  12  -5  134.34    8.99
   1 -12  -5  139.80    9.66
  -1 -12   5  139.90    8.64
  -1  12   5  140.66   10.35
   1  12  -5  131.01    9.77
  -1  12   4   23.59    2.69
  -1 -12   4   28.61    2.72
   1 -12  -4   25.50    3.01
  -1 -12   4   23.43    2.14
  -1 -12   4   19.11    4.24
   1  12  -4   22.49    4.39
  -1 -12   4   16.76    3.67
   1 -12  -4   25.92    4.76
  -1  12   4   30.25    5.65
   1  12  -4   28.19    5.08
  -1 -12   3  132.55    4.45
  -1  12   3  123.36    4.53
   1 -12  -3  132.15    6.75
  -1 -12   3  129.78    4.12
  -1 -12   3  133.31    9.16
   1  12  -3  147.37    9.04
   1 -12  -3  131.23    9.28
  -1 -12   3  130.03    8.79
   1  12  -3  149.02   10.01
  -1  12   3  137.27    9.84
   1 -12  -2    2.04    1.82
  -1  12   2    3.02    1.36
  -1 -12   2    6.14    2.99
   1  12  -2    2.37    2.99
  -1  12   2    2.20    3.65
   1  12  -2   -0.05    3.31
  -1  12   2    1.16    3.65
  -1 -12   2    4.46    2.84
   1 -12  -2   -0.24    3.01
  -1 -12   1  114.05    8.08
   1  12  -1   99.49    3.74
  -1 -12   1  100.86    7.79
   1 -12  -1  105.24    8.16
   1  12  -1  116.89    8.62
  -1  12   1  111.65    8.73
   1  12  -1  115.78    8.67
  -1  12   1  111.98    8.34
   1  12   0    4.86    1.31
   1 -12   0    1.35    2.92
  -1 -12   0    4.72    2.64
  -1  12   0    7.60    3.47
   1  12   0    2.07    3.19
   1 -12   0    0.27    2.92
  -1 -12   0    8.34    3.25
  -1  12   0    6.57    4.16
   1  12   0    6.07    3.52
   1  12   1    4.59    1.74
  -1 -12  -1    6.66    3.19
   1 -12   1    3.59    3.12
   1  12   1    2.55    3.38
  -1  12  -1   -1.43    3.64
   1 -12   1   -0.98    2.67
  -1 -12  -1    8.89    3.36
  -1  12  -1   -0.05    3.46
   1  12   1    6.87    3.62
  -1 -12  -2   27.40    1.95
  -1  12  -2   26.49    1.83
   1  12   2   21.69    2.74
   1 -12   2   26.90    5.01
  -1 -12  -2   23.77    4.22
  -1  12  -2   31.31    5.41
  -1 -12  -2   20.46    4.34
   1 -12   2   21.68    4.39
  -1  12  -2   28.19    5.44
   1  12   2   29.55    5.25
   1  12   2   20.74    4.68
  -1 -12  -3  102.28    4.85
  -1  12  -3  100.55    4.73
   1  12   3  107.46    6.59
  -1 -12  -3  100.01    6.37
   1  12   3  103.83    6.21
   1 -12   3  107.65    8.31
  -1  12  -3   97.47    8.12
  -1 -12  -3   97.73    7.77
   1 -12   3   95.27    7.48
  -1  12  -3  103.37    8.80
   1  12   3  110.16    8.30
   1  12   3  113.66    8.71
  -1 -12  -4   -2.66    2.24
  -1  12  -4    1.85    1.86
   1  12   4   -2.25    2.12
   1 -12   4    4.25    3.19
   1 -12   4   -0.73    0.96
   1 -12   4   -0.66    1.01
  -1  12  -4   -4.01    3.58
   1 -12   4    2.98    2.87
  -1 -12  -4   -4.22    3.07
   1  12   4   -2.66    3.88
  -1  12  -4    4.81    3.61
  -1  12  -5  114.94    6.64
  -1 -12  -5  106.10    6.49
   1  12   5   95.12    6.14
   1 -12   5  102.58    6.24
   1  12   5  108.28    6.31
   1 -12   5  111.90    8.65
   1 -12   5  101.61    4.88
  -1  12  -5  108.35    8.87
   1 -12   5  115.43    8.01
  -1 -12  -5  105.47    8.34
  -1  12  -5  103.63    8.88
   1  12   5  110.11    9.26
  -1 -12  -6    0.04    2.66
  -1  12  -6    2.57    2.46
   1  12   6    1.84    1.60
   1 -12   6    1.69    2.80
  -1  12  -6    4.54    3.81
   1 -12   6    2.59    2.64
  -1 -12  -6    2.68    3.27
   1  12   6    3.18    4.69
  -1  12  -6    2.16    3.86
  -1 -12  -7   51.27    5.62
  -1  12  -7   52.04    5.38
   1  12   7   48.84    4.12
   1 -12   7   56.88    6.68
  -1  12  -7   56.75    7.17
   1 -12   7   54.27    5.48
  -1 -12  -7   63.22    6.70
   1  12   7   60.95    7.94
  -1  12  -7   52.23    6.92
   1 -12   8   62.56    7.40
  -1 -12  -8   56.64    6.16
  -1  12  -8   62.27    6.42
   1 -12   8   53.42    6.59
   1  12   8   52.36    7.35
   1 -12   8   58.15    5.68
  -1 -12  -8   57.40    6.37
  -1  12  -8   48.21    6.61
  -1  12  -8   54.36    7.31
  -1  12  -9   60.88    6.74
  -1 -12  -9   57.79    6.65
   1 -12   9   57.12    6.63
   1 -12   9   59.07    7.85
   1  12   9   61.84    8.29
   1 -12   9   64.94    5.90
  -1 -12  -9   53.85    6.22
  -1  12  -9   47.98    6.60
  -1  12  -9   62.63    7.96
  -1  12 -10   18.21    4.82
  -1 -12 -10   18.49    5.16
   1 -12  10   13.43    4.34
   1 -12  10    5.48    3.73
   1  12  10   17.36    5.85
  -1 -12 -10   19.60    4.43
  -1  12 -10    2.77    3.74
  -1  12 -10   10.21    4.61
  -1 -12 -11   69.97    8.32
  -1  12 -11   85.87    8.94
   1 -12  11   83.32    8.17
   1 -12  11   72.66    9.32
   1  12  11   71.95    9.56
  -1 -12 -11   71.95    7.09
  -1  12 -11   65.23    8.20
  -1  12 -11   72.58    8.89
   1 -12  12   -1.26    3.28
   1 -12  12    4.57    4.34
   1  12  12   -0.91    4.51
  -1 -12 -12   -1.87    4.57
  -1  12 -12   -0.04    3.99
  -1  12 -12    1.26    4.14
   1 -12  13   24.03    6.60
  -1  12 -13   24.09    6.68
  -1 -12 -13   17.14    5.47
  -1  12 -13   27.33    6.05
   1  13 -13    0.37    3.68
   1 -13 -13    8.77    4.84
  -1 -13  13    1.25    3.58
  -1 -13  13    7.80    5.10
   1  13 -13   -2.51    4.82
  -1  13  13   -4.89    5.54
   1  13 -12   75.86    8.24
   1 -13 -12   73.96    8.33
  -1 -13  12   60.55    7.62
  -1 -13  12   76.98    9.24
   1  13 -12   68.18    9.06
  -1  13  12   83.07   10.54
   1 -13 -11   46.39    6.76
   1  13 -11   49.17    6.58
  -1 -13  11   51.03    6.74
  -1 -13  11   46.49    6.96
   1  13 -11   41.68    7.15
   1 -13 -11   44.60    6.01
   1  13 -11   44.05    7.98
  -1  13  11   32.57    7.66
   1  13 -10  107.51    8.74
  -1 -13  10  107.73    9.92
   1 -13 -10  114.11    9.02
   1 -13 -10  112.36    9.01
   1  13 -10  108.30   10.20
   1  13 -10  117.87   11.09
  -1  13  10  107.70   10.94
  -1 -13  10  113.85    9.89
   1 -13  -9   22.83    4.66
   1  13  -9   12.89    3.63
  -1 -13   9   19.18    4.76
  -1 -13   9   11.60    4.16
  -1 -13   9   19.15    3.63
  -1 -13   9   11.97    3.23
   1 -13  -9   15.22    4.22
   1  13  -9   10.86    4.65
   1  13  -9   10.14    4.83
  -1  13   9   11.82    5.21
   1 -13  -8   19.19    3.89
   1  13  -8   14.21    3.61
  -1 -13   8    7.19    2.30
  -1 -13   8    9.17    3.93
   1  13  -8    3.17    3.52
  -1 -13   8   11.24    3.49
   1 -13  -8   17.74    4.34
   1  13  -8    9.52    4.59
  -1  13   8    2.12    4.35
   1  13  -7    0.57    2.39
   1 -13  -7    6.54    3.06
  -1 -13   7   -0.26    1.84
  -1 -13   7   -2.21    3.43
   1  13  -7   -3.87    3.50
  -1 -13   7   -3.58    2.86
   1 -13  -7   -0.48    3.24
   1  13  -7   -1.00    4.17
  -1  13   7    2.09    4.67
  -1  13   6   53.09    4.69
  -1 -13   6   54.91    4.71
   1 -13  -6   63.38    5.07
  -1 -13   6   59.69    6.84
  -1 -13   6   53.08    3.81
   1  13  -6   56.96    6.45
  -1 -13   6   54.65    5.89
   1 -13  -6   70.13    7.40
   1  13  -6   48.39    6.86
  -1  13   6   56.21    7.49
  -1  13   5   70.68    4.71
  -1 -13   5   78.53    4.88
  -1 -13   5   77.70    4.02
  -1 -13   5   71.16    7.32
   1  13  -5   75.53    6.97
  -1 -13   5   90.73    7.45
   1 -13  -5   73.07    7.33
  -1  13   5   79.84    8.19
   1  13  -5   79.87    8.18
  -1 -13   4   43.77    3.02
  -1  13   4   38.67    3.00
   1 -13  -4   43.22    3.90
  -1 -13   4   52.88    6.50
  -1 -13   4   42.31    2.38
   1  13  -4   44.01    5.84
  -1 -13   4   45.35    5.69
   1 -13  -4   44.12    5.88
  -1  13   4   54.45    7.42
   1  13  -4   40.34    6.15
   1 -13  -3   -0.86    1.67
  -1  13   3    0.18    1.66
  -1 -13   3    6.48    3.35
   1  13  -3    2.13    3.36
  -1  13   3   -1.07    3.90
  -1  13   3   -4.04    4.54
   1  13  -3    2.50    3.67
   1 -13  -3    1.93    2.87
  -1 -13   3   -1.43    3.18
  -1  13   2  189.02    6.34
  -1 -13   2  196.43   11.36
  -1 -13   2  206.93   11.34
   1 -13  -2  206.18   11.55
   1  13  -2  205.93   11.81
   1  13  -2  195.83   11.14
  -1  13   2  195.59   11.78
  -1  13   2  206.24   11.79
  -1 -13   1   59.94    6.38
  -1  13   1   53.56    6.59
   1  13  -1   67.97    6.91
  -1 -13   1   63.11    6.54
   1 -13  -1   61.42    6.68
  -1  13   1   63.17    7.02
   1  13  -1   65.38    6.85
   1 -13   0    4.02    3.46
  -1 -13   0   -0.26    2.75
   1  13   0    1.78    1.21
  -1  13   0    6.89    4.44
   1  13   0   -3.44    3.65
  -1 -13   0    0.21    2.95
   1 -13   0   -1.28    3.06
  -1  13   0    1.98    3.90
   1  13   0   -2.71    3.59
   1  13   1   18.56    2.30
   1 -13   1   22.84    5.01
  -1 -13  -1   23.22    4.60
   1  13   1   26.20    5.14
  -1  13  -1   21.71    5.03
  -1 -13  -1   16.29    4.33
   1 -13   1   13.39    3.94
   1  13   1   23.76    4.91
  -1  13  -1   19.59    5.41
   1  13   2   90.51    5.40
  -1 -13  -2  100.40    7.91
   1 -13   2  104.68    8.53
  -1  13  -2  115.63    8.70
   1 -13   2   99.92    7.99
  -1 -13  -2  102.79    8.39
   1  13   2  111.21    8.98
   1  13   2  106.39    8.57
  -1  13  -2   95.82    8.34
  -1 -13  -3   17.27    2.21
  -1  13  -3   13.99    2.05
   1 -13   3   15.95    4.20
   1  13   3   14.08    2.82
  -1  13  -3   24.70    5.20
   1 -13   3   15.79    3.85
  -1 -13  -3   15.01    3.77
   1  13   3   12.05    4.38
   1  13   3   13.26    4.61
  -1  13  -3   21.44    5.37
  -1  13  -4  109.19    5.61
  -1 -13  -4  116.14    5.86
   1  13   4  110.96    6.90
   1 -13   4  124.32    9.57
  -1  13  -4  126.38    9.68
  -1 -13  -4  121.64    9.04
   1 -13   4  125.02    8.66
   1  13   4  107.00    8.76
  -1  13  -4  122.35    9.82
   1  13   4  124.12    9.32
  -1  13  -5  131.30    7.09
  -1 -13  -5  115.27    6.70
   1  13   5  121.78    6.97
   1 -13   5  119.01    4.65
   1 -13   5  120.93    9.53
  -1  13  -5  117.46    9.91
   1 -13   5  142.20    9.26
  -1 -13  -5  126.55    9.35
   1  13   5  122.40   10.09
  -1  13  -5  129.99   10.44
  -1 -13  -6   65.90    5.63
  -1  13  -6   65.21    5.40
   1  13   6   64.19    4.95
   1 -13   6   61.10    6.85
  -1  13  -6   75.10    7.87
  -1 -13  -6   70.72    7.28
   1 -13   6   81.62    7.08
  -1  13  -6   77.53    8.45
   1  13   6   70.13    8.37
  -1  13  -7   16.38    3.75
  -1 -13  -7   14.23    3.42
   1  13   7   16.55    2.61
   1 -13   7    9.79    3.42
  -1  13  -7   20.28    5.24
  -1 -13  -7   17.54    4.41
   1 -13   7   18.11    3.97
   1  13   7   17.13    5.65
  -1  13  -7   19.22    5.67
  -1 -13  -8   54.99    6.38
  -1  13  -8   51.16    5.74
   1 -13   8   57.33    7.43
   1 -13   8   56.73    6.97
   1 -13   8   52.45    5.60
  -1 -13  -8   58.00    6.84
   1  13   8   55.12    7.93
  -1  13  -8   38.60    7.12
  -1 -13  -9   71.30    7.48
  -1  13  -9   63.47    7.07
   1 -13   9   65.57    7.40
   1 -13   9   74.48    8.64
  -1 -13  -9   67.78    7.22
   1 -13   9   72.74    6.55
  -1  13  -9   52.96    7.19
  -1  13  -9   63.09    8.61
   1  13   9   62.09    8.50
  -1 -13 -10   35.04    5.81
  -1  13 -10   27.19    5.30
   1 -13  10   39.88    6.16
   1 -13  10   31.49    6.32
   1  13  10   29.80    6.96
  -1 -13 -10   48.29    6.30
  -1  13 -10   31.05    5.90
  -1  13 -10   38.24    6.93
  -1  13 -11    1.59    3.84
  -1 -13 -11    4.96    4.00
   1 -13  11   -2.19    3.31
   1  13  11   -4.64    4.30
   1 -13  11   -1.53    3.99
  -1  13 -11   -6.16    4.22
  -1 -13 -11   -1.54    3.15
  -1  13 -11    1.62    4.30
   1 -13  12   20.74    5.33
   1  13  12   14.53    6.10
   1 -13  12   27.36    7.01
  -1  13 -12   19.01    5.62
  -1 -13 -12   27.35    6.23
  -1  13 -12   21.72    6.23
   1 -13  13    3.55    4.10
  -1  13 -13    6.90    4.77
  -1 -13 -13   -9.36    5.54
  -1  13 -13    1.90    4.12
  -1 -14  13   15.84    5.06
  -1 -14  13   11.32    5.34
   1  14 -13   -1.88    4.75
   1 -14 -13   11.38    4.70
   1 -14 -12   28.61    5.74
  -1 -14  12   35.88    6.18
  -1 -14  12   27.49    6.19
   1  14 -12   28.43    6.43
  -1  14  12   32.25    7.06
   1  14 -12   24.60    6.49
   1  14 -11   54.52    6.84
   1 -14 -11   57.17    7.11
  -1 -14  11   54.88    7.39
  -1 -14  11   54.37    7.81
   1 -14 -11   49.72    6.78
   1  14 -11   49.49    7.87
   1  14 -11   67.08    9.28
  -1  14  11   46.99    8.07
   1 -14 -10   30.28    5.17
   1  14 -10   28.53    4.95
  -1 -14  10   29.29    5.93
  -1 -14  10   34.68    6.11
   1 -14 -10   27.12    5.28
  -1  14  10   33.82    6.94
   1  14 -10   31.30    7.08
  -1 -14   9   12.99    4.17
   1 -14  -9    1.20    2.91
   1  14  -9   16.28    4.02
  -1 -14   9   11.03    4.10
  -1 -14   9    9.45    3.50
   1 -14  -9   18.13    4.78
   1  14  -9    9.50    4.94
  -1  14   9    8.80    5.06
   1 -14  -8   79.81    6.56
   1  14  -8   88.72    6.85
  -1 -14   8   67.68    7.75
   1  14  -8   73.47    8.05
  -1 -14   8   77.80    7.12
   1 -14  -8   71.19    7.75
  -1  14   8   81.43    9.32
   1  14  -8   79.97    9.17
   1 -14  -7   28.82    3.97
  -1 -14   7   35.80    5.87
   1  14  -7   22.86    5.02
  -1 -14   7   32.28    5.02
   1 -14  -7   26.32    4.87
  -1  14   7   32.79    6.47
   1  14  -7   26.71    5.90
  -1 -14   6   14.52    4.32
  -1 -14   6    8.92    1.94
   1  14  -6   10.89    3.77
  -1 -14   6   11.85    3.68
   1 -14  -6    9.09    3.93
   1  14  -6   10.57    4.70
  -1  14   6   12.62    5.12
   1 -14  -5    3.11    2.01
  -1 -14   5    5.21    1.56
  -1 -14   5    4.19    3.68
   1  14  -5   -0.72    3.72
  -1 -14   5    4.34    3.26
   1 -14  -5   -6.32    3.80
   1  14  -5    0.52    3.83
  -1  14   5    0.43    4.12
  -1 -14   4   67.52    3.51
   1 -14  -4   71.81    5.28
  -1  14   4   74.95    5.25
  -1 -14   4   70.56    7.69
   1  14  -4   73.33    7.34
  -1  14   4   78.16    8.38
   1 -14  -4   74.16    7.65
  -1 -14   4   83.13    7.51
   1  14  -4   85.26    8.47
  -1  14   3   56.29    3.94
  -1 -14   3   58.82    6.78
   1  14  -3   64.54    6.63
  -1  14   3   63.70    7.74
   1 -14  -3   55.96    6.96
  -1 -14   3   69.41    7.05
   1  14  -3   70.97    7.79
  -1  14   3   67.11    7.83
  -1  14   2   93.10    4.01
  -1 -14   2   87.20    8.27
   1  14  -2  109.71    8.60
  -1 -14   2  102.19    8.43
   1 -14  -2   93.03    8.13
  -1  14   2   93.96    9.00
   1  14  -2  100.89    8.98
  -1  14   2  106.07    9.02
  -1 -14   1   17.70    4.39
  -1  14   1   15.19    4.31
   1  14  -1   10.15    3.66
  -1  14   1   14.74    4.74
   1  14  -1    9.40    4.07
   1 -14  -1   10.33    4.07
  -1 -14   1    8.45    3.79
  -1 -14   0  229.00   12.49
   1 -14   0  250.55   13.18
   1  14   0  213.03    6.72
  -1 -14   0  238.54   12.96
   1 -14   0  241.04   13.11
  -1  14   0  222.77   13.33
  -1  14   0  237.46   13.00
   1  14   0  240.70   12.94
   1  14   0  232.86   12.79
   1  14   1    9.42    1.98
   1 -14   1   10.76    4.49
  -1 -14  -1    6.56    3.29
  -1  14  -1    7.95    3.99
   1  14   1    4.89    3.92
  -1 -14  -1    2.72    3.22
   1 -14   1    4.26    3.15
  -1  14  -1    4.14    3.77
   1  14   1    4.24    3.84
   1  14   2   87.95    5.21
  -1 -14  -2   82.97    7.51
   1 -14   2   89.74    8.29
  -1  14  -2  104.39    8.78
  -1 -14  -2   88.51    8.24
   1 -14   2   91.87    8.06
   1  14   2   99.45    8.54
  -1  14  -2   95.46    8.92
   1  14   2   79.45    8.00
  -1 -14  -3   29.66    2.42
   1 -14   3   34.71    5.70
   1  14   3   28.38    3.63
  -1  14  -3   35.81    6.37
  -1 -14  -3   27.03    5.17
   1 -14   3   26.06    4.63
   1  14   3   34.33    5.84
  -1  14  -3   35.33    6.08
   1  14   3   33.96    5.61
  -1 -14  -4  174.63    7.17
  -1  14  -4  186.03    7.21
   1 -14   4  198.58   12.10
  -1  14  -4  206.88   12.48
   1 -14   4  184.73   11.21
  -1 -14  -4  171.38   11.39
   1  14   4  175.54   11.49
   1  14   4  175.71   11.99
  -1  14  -4  191.23   12.73
  -1  14  -5   13.82    2.52
  -1 -14  -5   16.91    3.03
   1 -14   5   18.65    4.59
  -1  14  -5   11.86    4.66
  -1 -14  -5   17.69    4.55
   1 -14   5   16.68    4.16
   1  14   5   13.72    4.84
  -1  14  -5   17.29    5.10
  -1  14  -6   57.89    5.10
  -1 -14  -6   49.65    4.92
   1  14   6   52.74    4.58
   1 -14   6   47.08    6.48
  -1  14  -6   40.33    6.45
  -1 -14  -6   43.72    6.15
   1 -14   6   59.58    6.50
   1  14   6   50.34    7.41
  -1  14  -6   49.91    7.33
  -1 -14  -7    2.79    2.86
  -1  14  -7    0.32    2.30
   1 -14   7    1.09    3.06
  -1  14  -7    6.78    4.20
  -1 -14  -7    3.85    3.70
   1 -14   7   -2.47    2.96
   1  14   7    5.24    4.68
  -1  14  -7    1.32    4.01
  -1  14  -8   30.90    4.87
  -1 -14  -8   25.17    4.64
   1 -14   8   31.55    6.25
  -1 -14  -8   29.59    5.28
   1 -14   8   32.02    4.95
  -1  14  -8   22.35    5.43
   1  14   8   27.53    6.72
   1 -14   8   29.09    5.58
  -1  14  -9   20.63    4.44
  -1 -14  -9   18.55    4.35
   1 -14   9   17.57    5.01
   1 -14   9   19.25    4.71
  -1 -14  -9   22.71    4.83
   1  14   9   37.81    7.23
  -1  14  -9   17.28    5.87
  -1 -14 -10    3.53    3.38
  -1  14 -10    9.38    3.80
   1 -14  10    2.71    2.99
   1 -14  10    8.34    4.03
  -1 -14 -10    5.15    3.32
   1  14  10    2.63    4.49
  -1  14 -10    1.93    4.15
  -1 -14 -11   10.60    4.24
   1 -14  11   12.21    4.79
   1 -14  11   12.58    4.90
  -1  14 -11    9.19    4.63
  -1  14 -11    6.76    4.17
   1  14  11    1.67    4.74
  -1 -14 -12    4.80    4.18
   1 -14  12    5.67    4.14
   1 -14  12    9.60    4.75
  -1  14 -12   10.33    5.04
  -1  14 -12   17.90    6.19
  -1 -15  12    3.95    3.58
  -1 -15  12   -0.42    3.81
   1  15 -12    9.37    5.64
  -1  15  12    6.87    6.29
  -1 -15  11   27.64    5.68
  -1 -15  11   29.55    6.22
   1 -15 -11   23.45    5.29
  -1  15  11   26.54    6.73
   1  15 -11   29.31    7.19
  -1 -15  10   -1.40    3.38
  -1 -15  10   -1.93    3.73
   1 -15 -10    6.84    3.90
  -1  15  10   -1.48    5.18
   1  15 -10   -0.02    4.17
  -1 -15   9    5.19    3.72
  -1 -15   9    7.83    3.65
   1 -15  -9    6.45    3.67
  -1 -15   9    8.32    3.45
   1  15  -9    5.48    4.94
  -1  15   9    4.67    4.60
  -1 -15   8   -4.83    3.30
   1  15  -8    5.83    4.20
   1 -15  -8    6.03    4.01
  -1 -15   8    8.73    3.57
   1  15  -8   -3.95    4.65
  -1  15   8    6.96    4.73
  -1 -15   7    2.67    3.17
   1  15  -7   -4.32    4.21
  -1 -15   7    2.04    3.04
   1 -15  -7    7.79    3.93
  -1  15   7    1.35    4.67
   1  15  -7   10.84    4.73
  -1 -15   6    1.91    3.04
   1  15  -6    1.51    3.71
   1 -15  -6   -3.10    3.59
  -1 -15   6    2.00    3.01
  -1  15   6   -0.77    4.30
   1  15  -6    1.10    4.10
  -1 -15   5    4.23    3.35
  -1  15   5    3.34    4.08
   1  15  -5    3.58    3.64
  -1 -15   5    3.76    3.26
   1 -15  -5    3.32    3.43
   1  15  -5    5.58    4.47
  -1 -15   4   29.73    5.63
  -1  15   4   29.63    5.90
   1  15  -4   31.14    5.47
  -1 -15   4   24.44    4.95
   1 -15  -4   24.15    5.19
  -1  15   4   28.12    5.84
   1  15  -4   27.25    5.84
  -1 -15   3   76.16    7.88
  -1  15   3   72.52    8.33
   1  15  -3   74.13    7.73
  -1 -15   3   80.40    7.87
   1 -15  -3   71.45    7.73
  -1  15   3   69.45    8.30
   1  15  -3   71.51    8.35
  -1 -15   2    7.93    3.82
  -1  15   2   -0.35    4.47
   1  15  -2    3.46    3.63
  -1  15   2   11.47    5.03
   1  15  -2    9.59    4.91
   1 -15  -2    5.89    3.97
  -1 -15   2   10.13    4.11
  -1 -15   1  241.54   13.43
  -1 -15   1  227.34   13.00
   1 -15  -1  221.68   12.94
   1  15  -1  220.90   13.18
  -1  15   1  210.24   13.39
   1  15  -1  238.74   12.97
  -1  15   1  230.62   13.31
  -1 -15   0   -0.94    3.37
   1  15   0    8.51    4.42
  -1  15   0   -0.53    4.05
  -1 -15   0    4.14    3.63
   1 -15   0    1.85    3.47
  -1  15   0    3.47    4.34
   1  15   0   12.31    4.66
  -1 -15  -1  252.27   13.61
   1 -15   1  260.09   14.27
  -1  15  -1  252.23   14.19
   1 -15   1  254.26   14.06
  -1 -15  -1  252.40   13.95
  -1  15  -1  260.53   14.57
   1  15   1  278.36   14.93
   1  15   1  245.93   14.05
   1 -15   2   12.65    4.36
  -1 -15  -2    7.39    3.90
  -1  15  -2    6.57    4.04
   1  15   2   14.17    4.78
   1 -15   2   18.77    4.74
  -1 -15  -2   12.88    4.41
   1  15   2    6.51    3.89
  -1  15  -2    7.13    4.31
   1 -15   3  119.62    9.63
  -1  15  -3  115.37    9.58
  -1 -15  -3  102.61    9.37
   1 -15   3  113.21    9.17
  -1  15  -3  113.67    9.97
   1  15   3  117.41    9.98
   1  15   3  100.98    9.18
   1 -15   4    2.89    3.22
  -1  15  -4   -2.51    4.27
  -1 -15  -4   -1.03    3.50
   1 -15   4    1.45    3.30
   1  15   4    7.94    4.35
   1  15   4    3.92    4.11
  -1  15  -4   -1.52    4.22
  -1 -15  -5  255.42    9.79
   1 -15   5  273.36   15.11
  -1  15  -5  261.51   14.88
  -1 -15  -5  265.73   14.73
   1 -15   5  261.77   13.81
  -1  15  -5  254.50   15.24
   1  15   5  287.21   15.23
   1  15   5  286.39   15.91
  -1 -15  -6    6.08    2.61
   1 -15   6    0.42    3.08
  -1  15  -6   -0.42    3.92
   1 -15   6    7.46    3.87
  -1 -15  -6    4.12    3.71
  -1  15  -6    2.75    3.85
   1  15   6   -1.21    3.96
  -1 -15  -7   22.33    3.94
   1 -15   7   32.18    5.93
  -1  15  -7   26.39    5.79
   1 -15   7   25.25    4.78
  -1 -15  -7   31.22    5.77
  -1  15  -7   21.25    5.72
   1  15   7   28.86    6.52
   1 -15   8   -2.70    3.23
  -1  15  -8   -2.02    3.76
   1 -15   8    1.53    2.84
  -1 -15  -8   -3.39    3.27
   1  15   8    1.65    4.64
  -1  15  -8   -7.86    5.22
   1 -15   9   12.75    5.27
   1 -15   9    5.50    4.10
  -1 -15  -9    2.69    3.23
  -1  15  -9   -2.41    4.56
   1  15   9    3.51    5.24
   1 -15  10   -0.27    3.35
   1 -15  10    8.99    5.24
  -1 -15 -10   -2.62    3.35
  -1  15 -10   -9.27    5.73
   1  15  10   11.50    5.22
   1 -15  11    5.41    3.72
   1 -15  11    5.31    4.51
   1  15  11   -0.70    5.51
  -1  15 -11   -4.26    4.87
  -1 -16  12    8.17    4.50
  -1 -16  12   12.89    5.38
  -1 -16  11   27.81    5.94
  -1 -16  11   23.16    6.16
   1 -16 -11   26.19    5.76
  -1  16  11   31.17    7.64
   1  16 -11   23.78    7.08
  -1 -16  10    9.20    4.49
  -1 -16  10    9.70    4.77
   1 -16 -10   11.13    4.07
  -1  16  10   16.80    6.36
   1  16 -10   11.90    5.68
  -1 -16   9    3.31    3.73
  -1 -16   9    0.01    3.12
  -1 -16   9    1.07    2.89
   1 -16  -9    2.89    3.43
  -1  16   9    0.25    5.04
   1  16  -9   -4.52    4.17
  -1 -16   8    2.99    3.45
   1  16  -8    5.32    4.00
   1 -16  -8   11.90    4.79
  -1 -16   8    3.04    3.21
  -1  16   8    4.71    5.28
   1  16  -8    9.29    4.96
  -1 -16   7   14.94    4.61
   1  16  -7   12.95    4.83
   1 -16  -7   16.41    5.03
  -1 -16   7   12.15    4.22
   1  16  -7   14.77    5.18
  -1  16   7   23.24    6.05
  -1 -16   6    7.18    3.76
   1  16  -6   -1.13    3.83
   1 -16  -6    8.27    4.04
  -1 -16   6    9.27    4.06
   1  16  -6    3.27    3.85
  -1  16   6    6.45    4.65
  -1 -16   5   24.14    5.63
   1  16  -5   22.38    4.78
  -1  16   5   25.73    6.46
  -1 -16   5   22.40    4.95
   1 -16  -5   15.08    4.46
  -1  16   5   21.70    5.22
   1  16  -5   22.11    5.65
  -1 -16   4    4.88    3.90
   1  16  -4    6.54    3.53
  -1  16   4    0.91    4.21
  -1 -16   4    7.10    3.69
   1 -16  -4    8.72    4.70
  -1  16   4    7.25    4.65
   1  16  -4    7.52    4.56
  -1 -16   3   45.49    6.58
  -1  16   3   48.50    7.23
   1  16  -3   50.08    6.99
  -1 -16   3   50.14    6.38
   1 -16  -3   38.38    6.20
   1  16  -3   31.85    6.10
  -1  16   3   34.52    6.70
  -1 -16   2  147.49   11.23
   1  16  -2  137.31   10.63
   1 -16  -2  133.59   10.77
  -1 -16   2  153.15   11.23
   1  16  -2  134.16   11.18
  -1  16   2  135.67   10.83
  -1  16   2  136.79   10.85
  -1 -16   1    1.60    3.19
   1  16  -1    8.12    4.40
  -1  16   1   -3.03    4.11
   1  16  -1   -5.22    4.39
  -1  16   1   -6.40    4.90
   1 -16  -1   -0.27    3.61
  -1 -16   1   -1.93    3.98
  -1 -16   0  185.17   12.11
   1 -16   0  186.08   12.23
  -1 -16   0  178.60   12.14
  -1  16   0  194.11   12.64
  -1  16   0  173.80   12.38
   1  16   0  185.70   12.32
   1  16   0  185.89   12.22
   1 -16   1   16.61    4.81
  -1 -16  -1   20.66    4.99
  -1  16  -1   18.89    5.31
   1  16   1   21.83    5.54
  -1 -16  -1   18.01    5.32
   1 -16   1   17.45    4.72
   1  16   1   22.53    5.91
  -1  16  -1   15.02    5.00
   1 -16   2  234.82   14.11
  -1  16  -2  216.47   13.52
   1 -16   2  216.91   13.16
  -1 -16  -2  223.72   13.69
   1  16   2  206.78   13.33
  -1  16  -2  212.97   14.09
   1  16   2  231.54   13.78
   1 -16   3    5.78    4.17
  -1  16  -3    3.36    4.08
   1  16   3   -0.55    3.94
  -1 -16  -3    1.85    3.68
   1 -16   3    4.88    3.77
  -1  16  -3    1.48    3.97
   1  16   3    6.22    4.41
   1 -16   4  201.06   13.28
  -1  16  -4  204.27   13.16
  -1 -16  -4  204.63   13.10
   1 -16   4  224.03   13.10
   1  16   4  193.08   13.06
   1  16   4  205.41   13.52
  -1  16  -4  209.48   13.89
   1 -16   5    3.04    3.51
  -1  16  -5    3.47    4.35
  -1 -16  -5    0.36    3.35
   1 -16   5    4.02    3.69
   1  16   5    3.46    4.61
  -1  16  -5    0.74    4.38
   1  16   5    5.84    4.28
   1 -16   6   57.18    7.76
  -1  16  -6   49.16    7.39
  -1 -16  -6   59.75    7.34
   1 -16   6   47.85    6.29
   1  16   6   60.00    8.24
  -1  16  -6   49.79    8.00
   1  16   6   36.79    6.57
   1 -16   7   13.12    4.45
  -1  16  -7   19.35    5.32
   1 -16   7   17.62    4.31
  -1 -16  -7   15.18    4.60
   1  16   7   11.92    5.65
  -1  16  -7   13.84    5.63
   1 -16   8   21.18    5.66
  -1  16  -8   11.16    4.60
   1 -16   8   12.72    4.21
  -1 -16  -8    6.48    3.86
   1  16   8   21.58    6.30
  -1  16  -8   10.35    5.15
   1 -16   9    6.42    4.41
   1 -16   9    6.72    3.67
  -1 -16  -9   -2.31    3.52
   1  16   9    2.74    4.65
  -1  16  -9    2.53    4.59
   1 -16  10   14.17    4.82
   1 -16  10   12.19    4.98
  -1 -16 -10    6.67    4.00
   1  16  10   14.32    5.96
  -1  16 -10   12.96    5.21
   1 -16  11   11.53    4.48
   1 -16  11    2.46    4.37
  -1  16 -11   16.58    6.27
   1 -17 -11    0.29    3.95
  -1 -17  11    8.47    4.79
  -1 -17  11    8.46    4.72
  -1 -17  10   17.37    5.15
  -1 -17  10   24.58    5.90
   1 -17 -10   21.33    5.28
  -1  17  10   22.21    6.97
   1  17 -10   20.36    6.51
  -1 -17   9   12.50    4.42
  -1 -17   9   14.97    4.88
   1  17  -9   15.74    5.41
   1 -17  -9   21.28    5.47
  -1 -17   9   25.65    5.39
  -1  17   9    9.38    4.98
   1  17  -9   11.28    5.04
  -1 -17   8   36.78    6.76
   1  17  -8   33.59    6.68
   1 -17  -8   30.59    6.03
  -1 -17   8   34.69    5.69
  -1  17   8   23.09    6.33
   1  17  -8   25.30    6.24
  -1 -17   7    0.94    3.66
   1  17  -7   -3.13    4.65
  -1 -17   7   -0.70    3.24
   1 -17  -7    0.06    3.78
  -1  17   7    9.89    5.51
   1  17  -7   -1.97    4.26
  -1 -17   6   10.61    4.09
  -1  17   6   20.13    6.07
   1  17  -6   22.11    5.47
  -1 -17   6   16.08    4.42
   1 -17  -6   18.18    5.06
  -1  17   6   20.83    6.27
   1  17  -6   19.80    5.84
  -1 -17   5   61.60    7.72
   1  17  -5   48.36    7.03
  -1  17   5   60.27    8.62
   1 -17  -5   62.92    7.91
  -1 -17   5   61.83    7.60
   1  17  -5   64.12    8.60
  -1  17   5   51.48    7.79
  -1 -17   4   39.17    6.53
   1  17  -4   31.80    6.18
  -1  17   4   34.81    6.56
  -1 -17   4   40.62    6.38
   1 -17  -4   30.62    6.06
   1  17  -4   42.36    7.16
  -1  17   4   29.78    6.19
  -1 -17   3   11.73    4.48
  -1  17   3   12.24    5.33
   1  17  -3   13.39    4.50
  -1 -17   3   20.95    5.06
   1 -17  -3   19.23    5.30
  -1  17   3    6.12    4.54
   1  17  -3   12.02    5.28
  -1 -17   2   12.42    4.61
   1  17  -2    7.92    4.49
  -1  17   2    3.61    3.98
   1 -17  -2    9.95    4.56
  -1 -17   2   10.21    3.99
   1  17  -2    3.50    4.21
  -1  17   2    9.05    4.71
  -1 -17   1   63.68    7.86
   1  17  -1   55.02    7.00
  -1  17   1   63.32    8.05
   1 -17  -1   61.46    7.65
  -1 -17   1   68.67    7.98
   1  17  -1   67.82    8.33
  -1  17   1   54.81    7.41
  -1 -17   0    9.54    4.41
   1  17   0    8.80    4.30
  -1  17   0   16.63    5.24
  -1 -17   0    3.40    3.51
   1 -17   0    9.45    4.28
   1  17   0    0.84    3.80
  -1  17   0    3.01    4.05
  -1 -17  -1  116.38    9.80
  -1  17  -1  108.12    9.87
  -1 -17  -1  109.19   10.27
   1 -17   1  119.18   10.12
  -1  17  -1   97.32    9.81
   1  17   1  101.80    9.79
   1  17   1   98.68    9.48
   1 -17   2   26.98    6.02
  -1  17  -2   16.25    4.87
   1  17   2    8.83    4.50
  -1 -17  -2   19.43    5.08
   1 -17   2   18.05    5.11
   1  17   2   10.48    4.64
  -1  17  -2   17.45    5.20
   1 -17   3   80.02    9.05
  -1  17  -3   84.78    9.21
   1  17   3   81.60    9.15
   1 -17   3   98.33    9.35
  -1 -17  -3   70.98    8.39
   1  17   3   87.30    9.40
  -1  17  -3   92.00    9.68
   1 -17   4   50.15    7.41
  -1  17  -4   46.15    7.48
   1  17   4   44.00    7.06
  -1 -17  -4   53.13    7.36
   1 -17   4   55.72    7.13
  -1  17  -4   45.39    7.37
   1  17   4   49.04    7.18
   1 -17   5  119.37   10.67
  -1  17  -5  109.00   10.12
  -1 -17  -5  119.71   10.64
   1 -17   5  104.05    9.42
   1  17   5  110.45   10.95
   1  17   5  112.79   10.43
  -1  17  -5  112.13   10.80
   1 -17   6   11.01    4.18
  -1  17  -6   14.22    4.95
   1 -17   6    8.64    3.93
  -1 -17  -6    5.24    4.32
  -1  17  -6    6.16    4.86
   1  17   6    5.52    4.85
   1  17   6    4.60    4.48
   1 -17   7   14.66    5.31
  -1  17  -7   18.52    5.18
   1 -17   7   16.38    4.57
  -1 -17  -7    8.17    4.12
   1  17   7    7.91    5.15
   1  17   7   11.23    4.72
  -1  17  -7   15.21    5.56
   1 -17   8   33.13    6.35
  -1  17  -8   35.10    7.27
   1 -17   8   43.06    6.24
  -1 -17  -8   34.61    6.31
  -1  17  -8   36.60    7.54
   1  17   8   26.76    6.92
   1 -17   9   -2.97    4.52
   1 -17   9    1.87    3.53
  -1 -17  -9    3.54    4.09
   1  17   9   -0.55    4.95
  -1  17  -9   -2.72    4.47
   1 -17  10    4.48    4.32
   1 -17  10   -7.54    5.09
  -1 -17 -10   -8.27    4.25
  -1  17 -10   -3.64    5.02
  -1 -18  10   29.10    6.44
   1 -18 -10   19.14    5.43
  -1 -18  10   21.87    5.33
  -1 -18   9   29.49    6.63
  -1 -18   9   29.88    6.28
   1  18  -9   40.57    7.38
   1 -18  -9   44.18    7.30
   1  18  -9   35.42    8.08
  -1  18   9   31.01    7.48
  -1 -18   8   -3.51    3.76
   1  18  -8   -1.19    4.26
  -1 -18   8    6.54    3.89
   1 -18  -8    7.53    4.33
  -1  18   8    2.58    5.07
   1  18  -8   -4.48    4.90
  -1 -18   7   73.05    9.03
  -1  18   7   58.85    8.79
   1  18  -7   67.45    8.79
  -1 -18   7   80.99    8.55
   1 -18  -7   61.84    8.55
  -1  18   7   70.85    9.81
   1  18  -7   53.97    8.59
  -1 -18   6    6.71    4.44
  -1  18   6    5.92    5.52
   1  18  -6   -6.74    4.86
  -1 -18   6    5.33    4.22
   1 -18  -6   -8.42    4.41
  -1  18   6   -4.26    5.12
   1  18  -6   -3.24    4.21
  -1 -18   5   28.03    6.32
  -1  18   5   39.60    7.49
   1  18  -5   23.06    5.48
  -1 -18   5   29.91    5.82
   1 -18  -5   30.81    6.47
  -1  18   5   20.16    5.75
   1  18  -5   16.82    5.50
  -1 -18   4   49.24    7.41
   1  18  -4   52.47    7.48
  -1  18   4   63.07    8.46
  -1 -18   4   63.48    7.89
   1 -18  -4   55.22    7.75
  -1  18   4   61.66    8.42
   1  18  -4   43.71    7.22
  -1 -18   3    1.08    3.53
   1  18  -3    3.61    4.13
  -1  18   3    4.25    4.27
  -1 -18   3    8.55    4.54
   1 -18  -3    4.13    3.71
   1  18  -3    1.91    4.21
  -1  18   3    3.78    4.32
  -1 -18   2   13.08    4.61
   1  18  -2   18.69    4.85
  -1  18   2   20.07    5.78
  -1 -18   2   15.96    4.81
   1 -18  -2   12.40    4.72
   1  18  -2   20.75    5.74
  -1  18   2   20.69    5.84
  -1 -18   1   19.87    5.40
   1  18  -1   18.22    5.14
  -1  18   1   28.04    5.86
  -1 -18   1   11.77    4.20
   1 -18  -1   27.50    5.80
  -1  18   1   18.39    5.78
   1  18  -1   20.91    5.73
  -1 -18   0   -0.50    3.53
   1  18   0    0.39    3.82
  -1  18   0    9.19    4.95
  -1  18   0   -1.21    4.30
   1  18   0   -3.00    4.40
  -1 -18   0    6.72    4.22
   1 -18   0    0.10    3.98
   1  18   1   12.82    4.95
  -1  18  -1    6.86    4.42
   1  18   1   12.38    4.92
  -1  18  -1   13.78    5.31
  -1 -18  -1    2.02    3.50
   1 -18   1   10.74    4.70
   1  18   2    9.62    5.02
  -1  18  -2    4.21    4.23
  -1 -18  -2    6.14    3.60
   1 -18   2    2.67    3.57
   1  18   2    5.58    4.53
  -1  18  -2    0.77    4.11
   1 -18   3   27.53    6.30
   1  18   3   20.91    5.86
  -1  18  -3   23.90    5.81
   1 -18   3   19.75    5.39
  -1 -18  -3   25.93    5.84
  -1  18  -3   20.26    5.71
   1  18   3   23.81    5.99
   1 -18   4   32.27    6.33
  -1  18  -4   23.09    5.91
   1  18   4   20.37    5.97
  -1 -18  -4   20.72    5.58
   1 -18   4   29.36    5.74
   1  18   4   26.19    6.15
  -1  18  -4   26.22    6.82
   1 -18   5   34.16    6.48
   1  18   5   35.78    7.06
  -1  18  -5   39.30    7.06
   1 -18   5   43.01    6.68
  -1 -18  -5   30.43    6.19
  -1  18  -5   41.70    7.34
   1  18   5   37.67    6.95
   1 -18   6    8.53    4.36
  -1  18  -6    6.47    4.78
  -1 -18  -6    5.86    3.92
   1 -18   6   14.78    4.75
   1  18   6    0.76    4.54
   1  18   6   -1.59    4.41
  -1  18  -6   12.12    5.46
   1 -18   7   67.43    8.80
  -1  18  -7   60.02    8.95
   1 -18   7   62.95    7.74
  -1 -18  -7   65.57    8.46
  -1  18  -7   68.82    9.69
   1  18   7   60.97    8.69
   1  18   7   45.82    8.12
   1 -18   8    1.70    3.55
  -1  18  -8    6.35    4.84
   1 -18   8   11.17    4.38
  -1 -18  -8    2.14    3.61
   1  18   8    8.42    5.43
  -1  18  -8   10.93    5.93
   1  18   8    7.64    4.68
   1 -18   9    5.72    4.68
   1 -18   9   12.51    4.74
  -1 -18  -9    6.01    4.25
  -1  18  -9    9.71    6.07
   1 -19  -9   11.89    5.15
  -1 -19   9    4.58    3.91
   1  19  -9    5.98    5.09
  -1 -19   8   29.19    6.32
   1  19  -8   27.43    6.17
  -1  19   8   30.55    7.21
   1 -19  -8   28.00    6.35
  -1 -19   8   33.74    6.13
   1  19  -8   33.50    7.75
  -1  19   8   26.78    7.30
  -1 -19   7    3.18    4.09
  -1  19   7    2.39    5.28
   1  19  -7    1.62    4.19
   1 -19  -7    5.72    4.67
  -1 -19   7   13.94    4.98
   1  19  -7    2.18    4.82
  -1  19   7   15.67    6.11
  -1 -19   6   56.33    8.50
   1  19  -6   54.70    7.75
  -1  19   6   62.59    9.32
  -1 -19   6   69.99    8.52
   1 -19  -6   67.29    9.05
   1  19  -6   74.36    9.52
  -1  19   6   55.99    8.66
  -1 -19   5   -0.07    3.93
  -1  19   5   -1.26    4.67
   1  19  -5    0.68    3.77
  -1 -19   5    8.62    4.33
   1 -19  -5    0.75    4.16
   1  19  -5    2.30    4.26
  -1  19   5    5.40    4.86
  -1 -19   4   20.80    5.87
  -1  19   4   44.63    7.74
   1  19  -4   29.82    6.27
   1 -19  -4   40.80    7.21
  -1 -19   4   31.99    6.32
  -1  19   4   42.84    8.06
   1  19  -4   33.78    6.94
  -1 -19   3   16.04    4.90
  -1  19   3   28.20    6.48
   1  19  -3   18.33    4.91
  -1 -19   3   23.35    6.03
   1 -19  -3   16.61    5.45
   1  19  -3   10.75    4.91
  -1  19   3   16.41    5.95
  -1 -19   2   -1.31    3.75
  -1  19   2    3.35    4.40
   1  19  -2   -2.46    3.76
  -1 -19   2    1.73    3.72
   1 -19  -2    1.74    3.95
   1  19  -2    9.66    4.77
  -1  19   2    0.43    4.29
  -1 -19   1   12.25    5.09
   1  19  -1    6.89    4.95
  -1  19   1   -0.51    4.13
   1 -19  -1    1.85    3.86
  -1 -19   1   12.35    4.86
  -1  19   1    0.27    4.34
   1  19  -1    7.78    5.08
  -1 -19   0    9.82    4.65
   1  19   0   -0.83    4.11
  -1  19   0   12.09    5.38
   1  19   0    2.96    4.52
  -1  19   0    2.01    4.04
  -1 -19   0   -0.25    3.67
   1 -19   0    5.22    4.07
   1  19   1   67.25    8.94
  -1  19  -1   68.50    8.86
  -1  19  -1   78.24    9.63
   1  19   1   58.01    8.13
  -1 -19  -1   95.49   10.01
   1 -19   1   63.26    8.21
   1  19   2    3.40    5.29
  -1  19  -2    2.08    4.99
   1 -19   2    4.81    4.03
  -1 -19  -2    3.76    4.22
  -1  19  -2    2.24    4.24
   1  19   2    4.10    4.73
   1 -19   3    5.63    4.03
  -1  19  -3   11.06    5.36
   1  19   3    1.17    4.14
  -1 -19  -3    1.44    4.18
   1 -19   3    6.58    4.50
  -1  19  -3   10.42    5.92
   1  19   3    1.30    4.42
   1 -19   4   21.39    5.79
   1  19   4   26.01    5.91
  -1  19  -4   32.47    6.98
  -1 -19  -4   33.91    6.82
   1 -19   4   29.43    6.06
  -1  19  -4   18.09    5.66
   1  19   4   16.77    5.66
   1 -19   5    1.02    4.50
  -1  19  -5    0.20    4.20
   1  19   5   -1.39    4.46
  -1 -19  -5    7.56    4.39
   1 -19   5   -4.14    3.85
   1  19   5  -10.77    6.04
  -1  19  -5    0.48    4.39
   1 -19   6   42.65    7.42
  -1  19  -6   49.49    8.30
   1  19   6   30.64    7.59
  -1 -19  -6   53.02    7.86
   1 -19   6   48.00    7.27
  -1  19  -6   46.38    8.14
   1  19   6   34.26    7.26
   1 -19   7    4.23    4.33
  -1  19  -7    1.98    4.24
   1 -19   7    6.23    4.10
  -1 -19  -7    3.15    4.04
   1  19   7    5.53    5.17
  -1  19  -7    1.89    4.40
   1  19   7    4.34    5.12
   1 -19   8    4.84    4.33
  -1  19  -8   17.34    5.99
  -1 -19  -8   -2.15    4.78
   1  19   8    8.87    5.43
  -1  19  -8    9.95    4.90
  -1 -20   8   -0.41    4.68
   1  20  -8   -1.32    4.41
  -1 -20   8   -2.66    4.20
   1 -20  -8    4.23    4.58
  -1  20   8   -9.10    6.13
  -1 -20   7   15.83    5.74
  -1  20   7   13.61    6.03
   1  20  -7   27.86    6.34
   1 -20  -7   15.94    5.40
  -1 -20   7   22.67    5.78
   1  20  -7   37.59    7.74
  -1  20   7   24.12    7.11
  -1 -20   6   -6.58    4.47
   1  20  -6   -1.11    4.22
  -1  20   6   -2.80    4.70
   1 -20  -6   -0.19    3.97
  -1 -20   6    4.70    4.55
  -1  20   6   -7.93    5.59
   1  20  -6    1.70    5.31
  -1 -20   5   73.86    9.42
   1  20  -5   73.32    9.21
  -1  20   5   81.99   10.58
  -1 -20   5   84.74    9.61
   1 -20  -5   70.14    9.22
   1  20  -5   76.76   10.39
  -1  20   5   89.18   10.84
  -1 -20   4    4.28    4.27
  -1  20   4   -1.34    4.61
   1  20  -4   -3.88    4.38
   1 -20  -4   10.56    5.28
  -1 -20   4   -0.58    3.60
  -1  20   4   -0.27    4.88
   1  20  -4   -6.41    4.47
  -1 -20   3   10.81    5.11
   1  20  -3   11.09    4.70
  -1  20   3   14.27    5.58
  -1 -20   3    7.62    4.49
   1 -20  -3    5.60    4.68
  -1  20   3    3.16    4.68
   1  20  -3    9.29    4.61
  -1 -20   2   17.33    5.56
  -1  20   2   22.00    6.14
   1  20  -2   15.60    5.18
  -1 -20   2   17.51    5.33
   1 -20  -2   22.15    6.03
   1  20  -2   20.16    5.89
  -1  20   2   14.40    5.27
  -1 -20   1   10.49    4.82
   1  20  -1    4.33    4.29
  -1  20   1    5.85    5.35
   1  20  -1   -2.62    4.81
  -1  20   1   -5.86    5.41
  -1 -20   1   -3.88    4.06
   1 -20  -1   -0.70    3.93
  -1  20   0  124.00   11.75
   1  20   0  141.22   12.72
   1  20   0  141.20   12.33
  -1  20   0  153.60   13.20
  -1 -20   0  159.75   13.26
   1 -20   0  130.51   12.13
  -1  20  -1   -3.60    4.51
   1  20   1    5.67    4.54
   1  20   1    2.85    4.85
  -1  20  -1   -3.69    4.78
  -1 -20  -1    3.77    3.86
   1 -20   1    3.79    3.82
  -1  20  -2   32.51    6.64
   1  20   2   36.27    7.42
   1  20   2   33.45    7.16
  -1  20  -2   20.36    6.07
  -1 -20  -2   25.79    6.06
   1 -20   2   26.39    6.18
   1  20   3    9.14    5.52
  -1  20  -3   -4.62    4.11
   1  20   3    0.70    4.20
  -1  20  -3    4.02    4.62
  -1 -20  -3    5.84    4.67
   1 -20   3    2.89    4.05
  -1  20  -4    3.61    4.41
   1  20   4    1.08    4.51
   1 -20   4    4.81    4.15
  -1 -20  -4   -2.25    3.99
  -1  20  -4    1.71    4.49
   1  20   4    4.82    4.34
   1 -20   5   10.71    5.13
  -1  20  -5    9.99    5.40
   1  20   5    5.53    5.02
   1 -20   5   11.06    4.56
  -1 -20  -5    3.91    4.18
   1  20   5    3.41    5.05
  -1  20  -5    3.33    4.39
   1 -20   6    4.67    4.26
   1  20   6    5.65    5.62
  -1  20  -6   -9.33    5.44
  -1 -20  -6   -2.39    4.17
   1 -20   6    2.19    3.78
  -1  20  -6   14.76    6.06
   1  20   6   10.29    5.48
   1 -20   7   13.00    5.57
  -1  20  -7   11.85    5.15
   1  20   7    8.32    5.21
  -1 -20  -7   14.39    5.52
   1 -20   7    4.36    4.42
   1  21  -7    3.96    4.74
  -1  21   7   -2.49    4.91
  -1 -21   7    3.49    4.24
   1  21  -6   10.76    5.28
  -1 -21   6   14.43    5.48
   1 -21  -6   18.45    6.02
  -1  21   6   14.14    6.44
  -1 -21   5   -0.86    4.14
   1  21  -5   -1.99    4.84
  -1  21   5   -5.72    5.35
  -1 -21   5    2.63    3.76
   1 -21  -5   -1.96    4.00
   1  21  -5    0.41    4.39
  -1  21   5    2.05    4.55
  -1 -21   4   32.40    7.10
   1  21  -4   29.19    6.89
  -1  21   4   34.17    7.57
  -1 -21   4   36.19    7.21
   1 -21  -4   31.24    7.00
   1  21  -4   41.37    7.96
  -1  21   4   24.11    7.00
  -1 -21   3   11.34    5.45
   1  21  -3    4.16    4.14
  -1  21   3    8.54    5.72
  -1 -21   3   11.11    5.06
   1 -21  -3    4.81    4.80
   1  21  -3   12.50    6.05
  -1  21   3    7.00    5.73
  -1 -21   2   -6.79    4.32
  -1  21   2    3.79    4.45
   1  21  -2   -2.07    4.48
  -1 -21   2    0.89    3.81
   1 -21  -2    4.97    4.74
  -1  21   2    2.06    5.16
   1  21  -2    9.53    4.96
  -1 -21   1    9.44    5.23
  -1  21   1    8.37    4.77
   1  21  -1   16.66    5.61
   1  21  -1   -0.60    4.53
  -1  21   1    7.88    5.04
   1 -21  -1   12.90    5.72
  -1 -21   1    9.64    4.75
  -1  21   0   -6.51    5.02
   1  21   0   -5.37    4.53
   1  21   0    3.06    4.86
  -1  21   0   -0.83    4.69
  -1 -21   0    5.27    4.15
   1 -21   0   -3.13    4.23
   1  21   1   53.38    8.13
  -1  21  -1   54.88    8.37
   1  21   1   49.01    8.23
  -1  21  -1   45.32    8.45
   1 -21   1   52.76    8.19
  -1 -21  -1   45.63    7.82
  -1  21  -2   -3.27    4.76
   1  21   2    9.85    5.33
  -1  21  -2    1.97    4.46
   1  21   2    0.65    4.72
  -1 -21  -2   12.01    5.29
   1 -21   2    5.16    4.60
   1  21   3   16.61    5.90
  -1  21  -3    7.87    4.93
  -1  21  -3   17.31    6.33
   1  21   3    8.79    4.94
   1 -21   3   28.42    6.58
  -1 -21  -3   24.26    6.22
   1  21   4    0.66    4.43
  -1  21  -4    6.04    4.59
   1  21   4    4.83    4.78
  -1  21  -4   -1.08    5.08
   1 -21   4    8.71    5.08
  -1 -21  -4    8.49    5.03
   1  21   5    3.12    4.86
  -1  21  -5    7.71    5.44
   1  21   5   -2.01    4.58
   1 -21   5    5.78    4.38
  -1 -21  -5   17.10    5.80
  -1  21  -6    4.34    4.53
   1  21   6   10.54    5.44
   1 -21   6   10.12    4.74
   1  22  -5    0.82    4.40
  -1 -22   5    0.56    4.05
   1  22  -4    6.33    4.94
  -1  22   4   -6.59    5.84
  -1 -22   4    3.78    4.25
  -1  22   3   -2.38    5.03
   1  22  -3    2.55    4.50
  -1 -22   3    1.77    4.45
  -1  22   3    4.15    4.88
   1  22  -3   15.30    6.40
  -1 -22   2   23.15    6.67
   1  22  -2   16.98    5.36
  -1  22   2   24.97    7.10
   1  22  -2   23.69    6.95
  -1  22   2   24.68    6.85
  -1 -22   2   29.05    7.10
   1 -22  -2   15.09    5.60
   1  22  -1   -1.89    4.58
  -1  22   1    1.19    4.61
  -1  22   1    1.51    4.98
   1  22  -1    3.87    4.75
   1 -22  -1   -2.97    4.43
  -1 -22   1   -1.33    4.14
  -1  22   0   36.11    7.52
   1  22   0   33.16    7.23
  -1  22   0   27.76    6.89
   1  22   0   33.79    7.57
   1 -22   0   37.96    7.47
  -1 -22   0   32.82    7.50
  -1  22  -1   16.54    6.09
   1  22   1   13.57    5.51
   1  22   1   -1.20    4.65
  -1  22  -1   16.07    7.14
   1 -22   1   16.84    5.64
  -1 -22  -1   14.52    5.38
   1  22   2    5.31    4.82
  -1  22  -2   17.45    6.28
   1  22   2   18.45    6.35
   1 -22   2   11.73    5.34
   1  22   3    6.40    5.48
  -1  22  -3    1.77    4.71
   1  22   3   11.22    6.37
   1 -22   3    8.62    5.29
  -1  22  -4   17.55    6.52
   1 -22   4   12.70    5.06
   1  22   4    0.69    5.54
  -2   0  17    6.95    4.97
  -2   0  16   37.45    7.07
   2   0 -16   29.41    7.01
   2   0 -16   31.21    7.03
  -2   0  15    0.11    4.23
   2   0 -15    3.56    4.94
   2   0 -15    2.33    4.31
  -2   0  14  183.27   13.42
   2   0 -14  183.96   13.83
   2   0 -14  185.71   14.08
  -2   0  13   -1.13    3.78
   2   0 -13    5.83    4.95
   2   0 -13    7.49    5.26
  -2   0  12   16.00    4.77
   2   0 -12   10.20    4.87
   2   0 -12   14.57    5.24
  -2   0  11    2.23    3.82
   2   0 -11   -0.61    3.92
   2   0 -11    0.08    3.59
   2   0 -11   -0.03    1.17
  -2   0  10   13.83    3.82
   2   0 -10   10.85    4.76
   2   0 -10   18.63    4.88
   2   0 -10   11.69    1.78
  -2   0   9    2.71    3.36
   2   0  -9    4.06    4.57
  -2   0   9    0.95    0.82
   2   0  -9    1.44    3.84
   2   0  -9    1.08    1.81
  -2   0   8   12.76    3.21
   2   0  -8   14.79    4.16
  -2   0   8   12.02    1.40
   2   0  -8   14.50    3.86
   2   0  -8   11.67    1.78
   2   0  -7   -0.42    2.19
  -2   0   7    3.50    2.75
   2   0  -7    0.27    1.49
  -2   0   7   -0.06    0.96
   2   0  -7    2.84    3.10
   2   0  -7    1.22    2.74
   2   0  -6    0.71    2.86
  -2   0   6    0.69    2.17
   2   0  -6    1.36    1.57
  -2   0   6    0.75    2.34
  -2   0   6    0.25    1.29
  -2   0   6    2.02    2.31
   2   0  -6    0.06    1.48
   2   0  -6    0.25    2.95
  -2   0   6    2.56    1.06
  -2   0   5   -0.80    2.15
   2   0  -5    6.32    3.24
   2   0  -5   -0.16    1.50
  -2   0   5    0.15    2.08
  -2   0   5    0.27    1.47
  -2   0   5   -2.02    2.43
   2   0  -5    1.01    1.74
   2   0  -5    4.68    3.25
  -2   0   5    0.15    1.18
  -2   0   4  365.92    9.96
  -2   0   4  336.31    9.09
   2   0  -4  335.64    9.76
  -2   0   4  332.20   10.84
   2   0  -4  338.34   10.87
  -2   0   4  329.53    8.81
   2   0  -4  361.52   10.90
  -2   0   4  357.74   10.94
   2   0  -4  333.04    9.24
  -2   0   3   -0.53    1.19
  -2   0   3    2.01    1.27
   2   0  -3    0.36    1.16
   2   0  -3    0.16    1.10
   2   0  -3    3.93    1.89
   2   0  -3    3.60    2.12
  -2   0   3   -1.83    1.70
  -2   0   3    2.56    1.74
  -2   0   2  731.57   15.79
   2   0  -2  698.45   15.13
   2   0  -2  684.52   15.57
  -2   0   2  691.32   15.10
   2   0  -2  688.89   15.48
  -2   0   2  662.88   15.38
   2   0  -2  672.62   14.74
   2   0  -2  681.87   14.00
  -2   0   2  680.92   14.74
   2   0  -1    0.23    0.72
  -2   0   1    0.97    0.67
   2   0  -1    0.53    0.96
  -2   0   1   -1.11    1.18
  -2   0   1    0.45    1.04
   2   0  -1    0.12    1.28
   2   0   0 1448.09   28.94
  -2   0   0 1410.77   28.91
   2   0   0 1435.64   28.91
  -2   0  -1    1.09    1.93
   2   0   1    6.90    1.98
  -2   0  -1   -0.35    1.16
   2   0   1    1.38    1.32
  -2   0  -1    5.79    2.06
  -2   0  -1    0.58    1.27
   2   0   1    2.24    1.60
   2   0   2 1201.61   26.70
  -2   0  -2 1179.98   24.57
   2   0   2 1225.21   24.57
   2   0   2 1164.76   24.07
  -2   0  -2 1297.62   27.03
   2   0   2 1223.17   26.85
   2   0   2 1226.74   26.83
  -2   0  -2 1188.11   26.68
  -2   0  -3    9.43    2.39
   2   0   3   46.99    3.67
   2   0   3   15.00    5.55
   2   0   3   41.77    5.69
  -2   0  -3   54.90    6.56
  -2   0  -3   22.29    5.52
   2   0   3   11.35    3.18
  -2   0  -4   73.84    5.24
  -2   0  -4   72.63    3.16
   2   0   4   74.94    3.18
  -2   0  -4   88.30    6.18
  -2   0  -4   72.42    5.35
   2   0   4   78.48    5.30
   2   0   4   76.67    5.55
   2   0   4   71.31    4.12
  -2   0  -5   -1.29    1.99
   2   0   5   -1.48    2.63
  -2   0  -5    6.52    2.93
  -2   0  -5    1.67    1.14
   2   0   5   -1.67    2.68
   2   0   5   -0.75    1.15
  -2   0  -5   -1.74    2.84
   2   0   5    0.56    1.84
   2   0   6  317.00   13.32
  -2   0  -6  306.59   12.45
  -2   0  -6  298.40    7.44
  -2   0  -6  339.00   13.48
   2   0   6  300.82   11.00
  -2   0  -7   -6.33    3.41
   2   0   7    0.15    0.78
   2   0   7    2.00    3.00
  -2   0  -7    0.06    0.73
  -2   0  -7   -0.06    2.95
  -2   0  -7    0.95    0.86
   2   0   7    1.19    2.08
   2   0   8   81.40    7.68
  -2   0  -8   97.62    8.38
  -2   0  -8   81.46    7.25
   2   0   8   77.14    2.89
   2   0   9    7.71    4.47
  -2   0  -9    6.37    4.57
  -2   0  -9   -0.25    4.01
   2   0  10   29.00    6.30
  -2   0 -10   23.42    5.46
  -2   0 -10   22.19    5.58
   2   0  11   -2.19    3.89
  -2   0 -11   -1.95    4.42
  -2   0 -11    0.40    4.22
   2   0  12   31.21    6.64
  -2   0 -12   36.58    7.19
  -2   0 -12   34.77    6.15
   2   0  13    4.55    4.14
  -2   0 -13   -0.66    4.48
  -2   0 -13    2.80    4.34
   2   0  14   14.40    6.14
  -2   0 -14   22.82    6.01
  -2   0 -14   16.26    5.67
  -2   0 -15    5.03    5.38
  -2   1  17   11.95    5.46
  -2  -1  17   23.20    6.68
  -2  -1  16   13.67    5.71
  -2   1  16   23.17    6.76
   2  -1 -16    0.82    4.79
   2   1 -16    5.30    5.20
   2   1 -16    5.83    4.73
   2  -1 -16    8.16    5.41
  -2   1  15   60.12    8.73
  -2  -1  15   57.20    7.86
   2  -1 -15   39.57    6.99
   2   1 -15   57.70    8.51
   2  -1 -15   61.13    9.20
   2   1 -15   44.45    7.66
  -2  -1  14    7.02    4.05
  -2   1  14    7.14    4.22
   2  -1 -14    7.06    4.76
   2   1 -14    8.01    4.24
   2  -1 -14    9.32    5.34
   2   1 -14    0.46    4.58
  -2   1  13   61.43    7.52
  -2  -1  13   63.78    7.62
   2  -1 -13   53.83    7.41
   2   1 -13   56.39    7.56
   2  -1 -13   61.55    8.31
   2   1 -13   60.58    8.08
  -2  -1  12   29.71    5.41
  -2   1  12   43.55    6.50
   2  -1 -12   41.01    7.11
   2   1 -12   48.91    7.28
   2  -1 -12   41.46    7.06
   2   1 -12   45.69    6.82
  -2   1  11   32.03    5.58
  -2  -1  11   17.85    4.36
   2  -1 -11   21.32    2.31
   2   1 -11   21.22    5.43
   2  -1 -11   16.97    4.92
   2   1 -11   17.69    4.60
   2  -1 -11   26.45    5.33
   2   1 -10  213.83   12.29
   2  -1 -10  222.07   12.91
  -2  -1  10  224.34   11.81
  -2   1  10  220.13   11.74
   2  -1 -10  208.06   11.98
   2   1 -10  215.69   12.03
   2   1 -10  203.55    5.94
   2  -1 -10  191.60    7.15
  -2  -1   9   65.24    6.03
  -2   1   9   55.86    6.36
   2  -1  -9   60.87    3.88
   2   1  -9   58.32    3.11
   2  -1  -9   74.72    7.42
   2   1  -9   64.44    6.58
  -2   1   9   55.94    2.76
   2  -1  -9   60.83    6.75
   2   1  -9   52.05    6.01
  -2  -1   8  251.93   11.24
  -2   1   8  237.78   11.48
   2  -1  -8  239.11   11.92
   2   1  -8  251.68   11.83
   2   1  -8  245.03    7.27
   2  -1  -8  233.47    7.95
  -2   1   8  235.15    6.94
  -2  -1   8  241.78    6.17
   2  -1  -8  271.12   12.39
   2   1  -8  262.33   11.82
   2   1  -7   13.61    3.63
   2  -1  -7   11.98    3.43
   2   1  -7   11.16    2.54
  -2  -1   7   14.42    3.17
   2  -1  -7   10.28    2.81
  -2   1   7   12.30    3.25
   2   1  -7   15.78    2.03
   2  -1  -7   15.83    2.38
  -2   1   7   15.53    1.78
   2  -1  -7   15.04    4.16
   2   1  -7   16.72    4.06
  -2  -1   7   13.63    1.45
  -2   1   6  173.84    6.42
  -2  -1   6  183.17    8.03
  -2  -1   6  186.27    7.32
  -2   1   6  205.34    8.84
   2  -1  -6  191.20    8.58
  -2  -1   6  197.27    8.99
   2  -1  -6  196.58    9.47
   2   1  -6  193.94    9.06
   2   1  -6  185.59    6.24
  -2  -1   6  178.30    5.52
  -2   1   6  187.12    6.07
   2   1  -6  187.41    8.70
   2  -1  -6  197.00    9.22
  -2   1   6  186.43    8.94
   2   1  -6  185.28    7.94
  -2  -1   6  189.18    8.74
   2   1  -5    5.09    2.90
   2  -1  -5    2.44    2.86
  -2  -1   5   -2.14    2.37
  -2   1   5    1.72    2.02
  -2   1   5    1.75    2.35
   2  -1  -5    2.61    1.91
  -2   1   5    0.19    1.22
   2   1  -5    0.38    1.43
  -2  -1   5    2.08    2.12
  -2  -1   5    0.70    1.48
   2   1  -5    3.86    1.73
  -2  -1   5    1.70    2.28
  -2   1   5    0.50    1.22
   2   1  -5    4.74    3.36
   2  -1  -5    2.65    3.08
   2  -1  -5   -0.60    1.41
   2  -1  -4  476.60   13.61
  -2  -1   4  525.06   13.82
   2   1  -4  499.01   13.69
   2   1  -4  476.76   12.22
  -2   1   4  477.19   13.67
  -2  -1   4  497.39   12.53
   2  -1  -4  481.13   12.94
  -2  -1   4  496.64   12.35
  -2   1   4  487.35   10.98
  -2   1   4  535.60   13.36
   2   1  -4  486.54   13.83
   2  -1  -4  461.09   13.52
  -2  -1   4  478.12   13.73
  -2  -1   4  458.50   11.80
   2   1  -4  461.76   11.84
  -2   1   4  459.91   11.67
   2  -1  -4  471.24   11.76
   2   1  -3  207.45    5.93
  -2  -1   3  226.47    7.37
  -2   1   3  220.34    7.33
  -2  -1   3  210.21    6.69
   2  -1  -3  215.61    6.71
   2  -1  -3  211.51    5.52
  -2  -1   3  208.77    5.99
   2   1  -3  209.89    6.71
  -2   1   3  230.44    6.86
  -2   1   3  224.17    5.66
  -2  -1   3  215.99    7.30
   2  -1  -3  224.13    7.43
   2   1  -3  215.73    7.40
   2   1  -3  215.55    6.71
  -2  -1   3  203.33    6.59
  -2   1   3  208.43    6.51
   2  -1  -3  215.35    6.63
   2  -1  -2  161.20    4.88
  -2  -1   2  157.02    5.22
   2   1  -2  157.73    5.25
  -2  -1   2  169.45    5.58
   2  -1  -2  148.74    4.91
  -2   1   2  156.83    5.37
   2   1  -2  166.57    5.57
  -2  -1   2  152.84    5.33
   2   1  -2  151.92    5.32
  -2  -1   2  154.70    5.33
   2   1  -2  158.64    5.44
  -2   1   2  147.85    5.21
  -2   1   2  165.23    4.74
   2  -1  -2  151.41    4.70
   2  -1  -2  148.10    5.29
   2   1  -1    5.58    1.29
  -2  -1   1    4.84    1.48
  -2   1   1    5.91    1.31
   2  -1  -1    3.64    1.09
   2   1  -1    2.07    1.07
   2   1  -1    5.31    1.46
  -2  -1   1    3.55    1.29
   2  -1  -1    5.05    1.09
  -2   1   1    6.56    1.21
   2   1  -1    6.09    1.20
  -2  -1   1    5.61    1.19
  -2   1   1    5.98    1.35
  -2  -1   1    5.22    1.00
   2  -1  -1    6.07    1.46
   2  -1   0   -1.31    1.10
  -2   1   0   -1.37    1.22
  -2  -1   0    0.47    2.32
   2  -1   0    0.10    1.14
  -2  -1   0   -1.65    1.36
   2   1   0   -0.41    1.43
  -2   1   0   -1.14    1.33
   2  -1   0    2.20    1.37
  -2  -1   0   -0.20    0.90
   2   1   0    0.24    0.89
  -2   1   0   -1.22    1.18
  -2   1  -1  174.15    5.74
   2  -1   1  155.53    5.47
  -2  -1  -1  166.09    5.98
  -2   1  -1  156.53    4.39
   2   1   1  150.43    5.67
   2  -1   1  145.32    5.05
   2   1   1  155.14    5.25
  -2  -1  -1  153.76    5.32
   2  -1   1  149.06    5.75
  -2   1  -1  170.54    5.95
   2   1   1  147.10    5.46
   2  -1   1  148.48    5.88
  -2  -1  -1  152.92    5.70
  -2  -1  -1  152.23    5.45
  -2   1  -1  148.40    5.04
   2  -1   1  144.91    4.36
  -2   1  -1  152.71    4.45
   2   1   2   51.88    4.02
  -2   1  -2   46.84    2.47
   2   1   2   48.85    3.88
   2  -1   2   49.62    3.78
   2   1   2   49.43    3.02
   2  -1   2   61.97    3.97
  -2  -1  -2   47.06    2.99
   2  -1   2   51.22    3.91
   2   1   2   42.62    3.71
  -2  -1  -2   46.55    3.64
  -2   1  -2   61.59    4.51
  -2  -1  -2   49.48    4.27
   2  -1   2   43.27    4.21
  -2   1  -2   54.79    3.22
   2  -1   2   49.98    2.79
   2   1   3 1177.33   27.50
  -2  -1  -3 1194.31   27.87
   2  -1   3 1208.27   27.64
  -2   1  -3 1187.33   27.87
  -2  -1  -3 1233.14   27.80
  -2   1  -3 1292.95   28.05
   2  -1   3 1181.76   27.92
   2   1   3 1212.86   27.95
  -2   1  -3 1219.69   26.24
   2   1   3 1197.78   24.73
  -2  -1  -3 1165.06   24.78
   2  -1   3 1174.13   23.96
  -2   1  -3 1177.91   24.39
  -2   1  -3 1173.96   25.50
   2  -1   3 1169.87   25.35
   2  -1   4  184.68    8.66
  -2  -1  -4  175.94    8.34
   2  -1   4  174.78    8.12
  -2   1  -4  194.18    8.62
  -2   1  -4  172.38    8.31
   2   1   4  188.23    8.31
  -2  -1  -4  184.29    8.53
   2   1   4  177.20    8.67
  -2   1  -4  175.51    7.79
   2   1   4  182.61    5.81
   2  -1   4  178.38    5.00
  -2  -1  -4  178.28    5.89
  -2   1  -4  177.85    5.46
   2  -1   4  171.14    6.72
  -2  -1  -5  148.71    8.45
   2  -1   5  130.98    7.89
   2  -1   5  139.05    7.68
  -2   1  -5  136.19    7.95
   2   1   5  144.42    8.14
   2  -1   5  133.21    4.45
  -2   1  -5  130.11    7.06
   2  -1   5  137.46    3.91
  -2  -1  -5  137.52    5.08
  -2   1  -5  134.46    4.46
   2  -1   5  129.72    6.37
  -2   1  -6  326.41   13.25
  -2  -1  -6  286.78   12.66
   2  -1   6  309.02   13.13
   2   1   6  326.42   13.26
  -2   1  -6  305.99   12.17
   2  -1   6  294.08    7.86
  -2  -1  -6  310.64   12.57
  -2  -1  -6  288.14    8.14
  -2   1  -6  294.86    7.36
   2  -1   6  286.65   10.77
  -2   1  -7  128.31    8.79
  -2  -1  -7  118.79    8.70
   2   1   7  120.24    8.75
   2  -1   7  121.73    8.43
   2  -1   7  121.69    4.48
  -2  -1  -7  131.00    8.53
  -2   1  -7  130.29    8.42
  -2  -1  -7  119.74    4.42
  -2  -1  -7  115.51    4.24
   2   1   7  122.81    7.09
   2  -1   7  122.37    7.14
   2  -1   8   16.39    4.40
   2   1   8   21.66    4.74
   2  -1   8   20.90    1.97
  -2  -1  -8   20.38    1.73
  -2  -1  -8   21.53    4.75
  -2  -1  -8   21.17    1.57
  -2   1  -8   17.68    4.22
  -2   1  -8   24.01    4.90
  -2  -1  -8   25.32    5.02
   2   1   9  154.31   10.80
   2  -1   9  160.05   11.26
  -2   1  -9  168.06   11.54
  -2  -1  -9  159.49   11.09
  -2   1  -9  161.81   10.58
   2  -1   9  148.14    5.38
  -2  -1  -9  154.88   10.53
   2  -1  10   22.13    5.61
   2   1  10   23.61    6.08
  -2  -1 -10   16.48    5.21
  -2   1 -10   13.82    4.66
  -2  -1 -10   13.95    4.77
  -2   1 -10   14.02    5.18
   2  -1  10   18.08    1.91
   2   1  11   46.26    6.75
   2  -1  11   40.94    6.83
  -2  -1 -11   46.44    6.84
  -2   1 -11   34.38    6.48
  -2  -1 -11   43.63    6.64
  -2   1 -11   41.84    6.72
   2   1  12   15.86    4.93
   2  -1  12   14.09    4.42
  -2  -1 -12   10.95    4.52
  -2   1 -12   15.36    5.37
  -2  -1 -12    5.80    4.20
  -2   1 -12   10.86    4.57
   2   1  13    5.07    4.71
   2  -1  13    5.10    4.23
  -2   1 -13    5.58    4.74
  -2  -1 -13    1.19    4.22
  -2   1 -13    5.51    4.40
  -2  -1 -13    1.80    4.56
   2  -1  14   21.70    6.09
   2   1  14   19.89    6.30
  -2   1 -14   20.13    6.25
  -2  -1 -14   18.74    6.28
  -2   1 -14   15.40    5.35
  -2  -1 -14    8.98    5.28
   2  -1  15   17.62    6.22
  -2   1 -15   18.53    6.28
  -2  -1 -15   13.89    5.77
  -2   2  17    6.27    5.02
  -2  -2  17   15.41    6.51
  -2  -2  16   37.50    7.51
  -2   2  16   25.90    6.31
   2   2 -16   42.39    8.09
   2  -2 -16   26.70    7.05
   2  -2 -16   29.99    6.94
   2   2 -16   23.97    6.64
  -2  -2  15   11.22    5.31
  -2   2  15    2.95    4.48
   2   2 -15    1.78    4.90
   2  -2 -15   -7.66    4.99
   2  -2 -15   14.61    6.22
   2   2 -15   -4.40    4.96
  -2  -2  14   14.02    4.89
  -2   2  14    7.25    4.42
   2   2 -14    9.49    5.04
   2  -2 -14    9.02    4.61
   2   2 -14    9.71    4.96
   2  -2 -14    9.12    5.02
  -2   2  13   45.24    6.70
  -2  -2  13   50.65    6.91
   2   2 -13   45.09    7.66
   2  -2 -13   50.15    6.97
   2  -2 -13   41.31    6.65
   2   2 -13   38.43    6.55
  -2  -2  12   74.51    8.04
  -2   2  12   85.94    9.17
   2   2 -12   77.00    8.62
   2  -2 -12   73.15    8.45
   2   2 -12   84.82    8.62
   2  -2 -12   89.28    9.52
   2   2 -11  171.89   11.81
   2  -2 -11  165.69   11.72
  -2   2  11  174.62   11.59
  -2  -2  11  190.27   11.54
   2   2 -11  195.32   12.17
   2  -2 -11  152.61   10.96
   2  -2 -11  163.98    6.85
  -2   2  10    7.92    3.34
  -2  -2  10   11.06    3.70
   2  -2 -10   11.53    2.37
  -2   2  10    7.31    1.43
   2   2 -10    7.95    4.30
   2  -2 -10   19.21    5.39
   2   2 -10   14.63    4.52
   2  -2 -10   16.17    4.83
   2   2 -10   10.26    1.23
  -2  -2   9  558.61   18.68
  -2   2   9  514.18   18.58
   2   2  -9  552.38   19.66
   2  -2  -9  545.28   19.94
   2   2  -9  529.83   12.20
  -2   2   9  494.46   12.80
   2  -2  -9  522.86   19.13
   2   2  -9  558.81   19.43
   2   2  -8   11.86    3.64
   2  -2  -8   18.34    4.21
  -2   2   8    9.01    3.09
  -2  -2   8   20.36    3.67
   2   2  -8   14.67    1.76
   2   2  -8   17.25    4.42
   2  -2  -8   18.64    4.52
  -2   2   8   12.77    1.66
  -2  -2   8   14.82    1.42
   2  -2  -8   15.78    2.08
   2  -2  -7 1337.14   33.80
  -2   2   7 1382.70   33.76
  -2  -2   7 1427.75   33.37
   2  -2  -7 1443.17   35.42
   2   2  -7 1421.58   34.74
   2   2  -7 1390.57   28.73
  -2   2   7 1332.98   29.16
   2  -2  -7 1389.15   29.45
   2   2  -7 1499.43   34.85
   2   2  -7 1422.11   33.24
   2  -2  -7 1419.03   34.41
   2   2  -6    5.39    2.92
  -2  -2   6   12.11    2.88
   2  -2  -6    2.99    2.72
  -2   2   6    1.80    2.07
  -2  -2   6    6.12    2.10
   2   2  -6    5.94    1.71
  -2   2   6    8.43    2.91
   2  -2  -6    5.46    1.99
  -2  -2   6    5.75    1.78
  -2   2   6    6.84    1.31
   2  -2  -6    6.44    3.02
   2   2  -6    7.92    1.58
  -2  -2   6    5.04    1.42
   2   2  -6    6.71    2.92
  -2  -2   6    8.81    2.76
  -2   2   6    6.57    1.56
  -2  -2   6    7.98    2.51
   2  -2  -6    7.00    1.75
  -2   2   5  692.84   18.69
   2  -2  -5  684.05   18.68
   2   2  -5  726.61   18.90
   2   2  -5  695.12   17.39
  -2  -2   5  729.15   18.86
  -2   2   5  660.91   14.71
   2  -2  -5  672.63   18.36
  -2   2   5  724.68   18.71
  -2  -2   5  708.02   17.53
  -2  -2   5  714.12   17.94
   2   2  -5  721.00   19.31
  -2  -2   5  719.27   19.14
   2  -2  -5  698.51   19.34
   2   2  -5  710.70   16.10
  -2  -2   5  679.02   16.05
   2  -2  -5  696.67   16.41
  -2   2   5  670.98   16.21
  -2  -2   5  690.07   18.91
   2  -2  -4   35.78    3.62
  -2  -2   4   36.32    3.37
   2   2  -4   34.11    3.44
  -2   2   4   36.28    3.38
   2   2  -4   32.74    2.59
  -2  -2   4   34.04    2.76
   2   2  -4   37.44    2.89
  -2   2   4   37.17    3.58
  -2   2   4   35.07    1.65
  -2  -2   4   32.40    2.75
   2  -2  -4   31.68    3.07
  -2  -2   4   31.79    3.00
  -2   2   4   37.36    2.97
  -2  -2   4   38.08    3.65
   2   2  -4   30.09    3.80
  -2  -2   4   31.85    3.39
   2  -2  -4   33.64    2.87
  -2  -2   3    0.45    1.57
  -2   2   3    2.84    1.66
   2   2  -3    1.46    1.00
   2  -2  -3    1.35    1.63
  -2  -2   3    3.17    1.56
  -2   2   3    4.45    1.92
   2   2  -3    2.34    1.66
  -2  -2   3    1.91    1.21
  -2  -2   3    1.46    1.13
   2   2  -3    6.66    2.10
  -2  -2   3    4.41    1.71
   2   2  -3    5.46    2.28
  -2  -2   3    3.82    2.12
  -2   2   3    2.76    1.67
   2  -2  -3   -0.68    1.75
  -2  -2   3    6.47    2.20
  -2  -2   2   14.18    1.90
   2   2  -2   19.82    2.05
   2   2  -2   19.92    2.16
  -2  -2   2   20.30    2.11
  -2  -2   2   17.72    2.04
   2   2  -2   19.06    2.46
  -2  -2   2   16.72    2.12
   2   2  -2   18.97    2.40
  -2   2   2   20.25    2.19
   2  -2  -2   20.14    2.12
   2  -2  -2   15.35    2.33
  -2  -2   2   19.06    2.13
  -2   2   2   18.91    2.04
   2   2  -2   20.95    2.31
  -2  -2   1  142.97    5.25
   2   2  -1  148.80    5.31
   2  -2  -1  136.61    4.63
   2   2  -1  150.74    5.04
  -2  -2   1  160.80    5.27
  -2   2   1  149.28    4.70
   2   2  -1  144.21    5.41
  -2  -2   1  136.62    5.35
   2  -2  -1  131.09    5.29
  -2  -2   1  145.20    5.05
  -2   2   1  143.09    5.27
  -2   2   1  148.33    4.99
   2   2  -1  144.78    4.65
   2  -2  -1  147.00    4.94
  -2  -2   1  142.93    4.63
  -2  -2   0 9414.79  173.91
   2   2   0 9443.99  173.91
  -2   2   0 9999.00  174.32
   2  -2   0 9179.39  174.08
   2   2   0 9400.93  175.08
  -2  -2   0 9655.85  175.17
   2  -2   0 9342.10  175.19
  -2   2   0 9260.94  175.19
  -2  -2   0 9428.30  175.38
   2   2   0 9546.20  175.33
  -2   2   0 9599.19  175.15
   2  -2   0 9431.19  175.15
  -2  -2   0 9302.91  173.14
   2   2   0 9477.47  173.15
  -2   2  -1   37.35    3.15
  -2  -2  -1   40.65    3.09
   2   2   1   38.19    2.87
   2   2   1   40.50    3.46
  -2  -2  -1   35.45    2.89
   2   2   1   33.53    2.94
   2  -2   1   30.50    1.91
  -2   2  -1   39.45    2.75
   2  -2   1   35.13    2.53
  -2  -2  -1   37.71    3.19
   2  -2   1   34.03    3.02
  -2   2  -1   37.49    3.37
  -2  -2  -1   33.41    2.67
  -2   2  -1   34.66    2.10
  -2   2  -1   33.10    2.48
  -2   2  -1   34.06    2.56
   2  -2   1   36.41    2.46
   2  -2   1   36.06    2.71
  -2  -2  -2   64.64    3.99
  -2  -2  -2   64.22    4.24
   2  -2   2   62.97    4.04
   2  -2   2   62.75    4.46
  -2   2  -2   63.15    4.28
   2   2   2   60.98    3.98
   2   2   2   52.40    4.13
   2  -2   2   62.20    3.42
  -2   2  -2   63.70    3.15
  -2   2  -2   62.33    3.40
   2  -2   2   62.21    3.87
   2   2   2   63.70    4.24
   2  -2   2   59.32    4.23
   2   2   2   67.14    3.79
  -2  -2  -2   64.05    3.56
  -2   2  -2   67.31    3.29
   2  -2   2   60.80    3.48
   2  -2   2   63.23    3.52
  -2   2  -2   66.40    3.50
   2   2   3    6.66    2.51
   2   2   3    4.22    1.83
  -2   2  -3    5.78    2.99
   2  -2   3    3.13    2.09
  -2  -2  -3    8.23    2.97
   2  -2   3    5.47    3.09
  -2  -2  -3    2.03    1.70
   2   2   3    6.61    2.83
   2  -2   3    2.42    1.90
   2  -2   3    2.64    1.35
  -2  -2  -3    3.51    1.51
   2  -2   3    2.48    2.16
  -2   2  -3    6.67    2.40
   2  -2   3    3.07    1.71
  -2   2  -3    4.33    2.44
  -2   2  -3    3.32    1.41
   2   2   4  101.69    4.62
   2  -2   4  108.41    6.18
  -2  -2  -4  103.85    6.25
   2   2   4  108.44    6.22
  -2   2  -4  112.32    6.59
  -2  -2  -4  101.64    6.31
   2  -2   4   97.70    6.61
   2   2   4  110.29    6.73
   2  -2   4  107.14    4.26
  -2   2  -4  105.71    5.66
   2  -2   4   96.12    3.51
  -2  -2  -4   98.33    4.51
  -2   2  -4  101.48    3.96
  -2   2  -4   99.43    5.32
   2  -2   4   96.62    5.10
  -2  -2  -5  280.49   11.56
   2  -2   5  264.58   11.51
  -2   2  -5  293.13   11.82
   2  -2   5  282.27   11.21
   2   2   5  290.66   11.93
  -2   2  -5  265.96   10.39
   2  -2   5  269.78    7.94
   2  -2   5  259.45    6.40
  -2  -2  -5  262.94    8.24
  -2   2  -5  268.77    7.20
   2  -2   5  275.86   10.02
  -2   2  -6   65.98    6.00
  -2  -2  -6   53.63    5.74
   2  -2   6   48.86    5.41
   2   2   6   65.31    6.13
   2  -2   6   49.25    3.11
  -2   2  -6   58.32    5.43
  -2  -2  -6   51.22    3.34
  -2   2  -6   52.02    2.43
   2  -2   6   49.02    4.31
   2   2   7  275.69   12.87
   2  -2   7  252.47    8.04
  -2   2  -7  264.52   11.90
  -2  -2  -7  253.84    8.08
  -2  -2  -7  258.55    7.79
   2  -2   7  255.75   12.75
  -2  -2  -7  251.99   12.28
  -2   2  -7  273.56   12.75
   2   2   8   85.74    7.68
   2  -2   8   64.09    3.84
  -2  -2  -8   76.79    7.78
  -2  -2  -8   71.32    3.81
  -2   2  -8   73.47    6.67
  -2  -2  -8   71.79    3.46
  -2   2  -8   72.09    7.40
  -2  -2  -8   73.35    7.36
   2  -2   8   77.68    7.71
   2  -2   9   60.79    7.31
   2   2   9   57.22    7.06
   2  -2   9   53.60    3.51
  -2  -2  -9   62.54    7.28
  -2  -2  -9   48.79    2.96
  -2   2  -9   48.94    6.26
  -2  -2  -9   53.65    2.73
  -2  -2  -9   64.06    7.41
  -2   2  -9   63.88    7.69
   2  -2  10  109.50    9.68
   2   2  10   89.70    9.04
  -2  -2 -10  115.21   10.00
  -2   2 -10   99.27    9.30
  -2   2 -10  113.71    9.28
  -2  -2 -10  109.21    9.94
   2  -2  10  110.39    5.15
   2  -2  11    2.44    4.02
   2   2  11    0.79    3.87
  -2  -2 -11    1.30    4.27
  -2   2 -11   -2.39    3.91
  -2  -2 -11   -2.01    4.33
  -2   2 -11   -5.10    4.15
   2   2  12   -1.58    4.19
   2  -2  12   -7.95    4.28
  -2  -2 -12    1.99    4.54
  -2   2 -12    5.81    4.66
  -2  -2 -12    4.45    4.16
  -2   2 -12    3.73    4.54
   2  -2  13   72.35    9.05
   2   2  13   87.96   10.21
  -2   2 -13   69.71    9.14
  -2  -2 -13   80.18    9.52
  -2   2 -13   58.50    8.01
  -2  -2 -13   70.14    8.95
   2  -2  14    3.47    4.80
   2   2  14    9.99    5.21
  -2   2 -14    1.77    4.78
  -2  -2 -14    6.06    5.05
  -2   2 -14    2.69    4.48
  -2  -2 -14    7.77    5.33
  -2  -2 -15   20.47    6.46
  -2   2 -15   21.36    6.59
  -2   3  16   -5.53    4.37
  -2  -3  16    5.70    5.30
   2   3 -16   -5.33    5.28
   2  -3 -16   -1.50    4.76
   2  -3 -16    0.72    4.56
   2   3 -16    1.51    4.56
  -2   3  15   13.53    5.43
  -2  -3  15   -6.04    4.29
   2   3 -15   -4.58    4.84
   2  -3 -15   -0.40    4.16
   2   3 -15    3.75    4.92
   2  -3 -15   10.63    5.35
  -2   3  14    4.30    4.46
  -2  -3  14   -5.24    4.23
   2  -3 -14    0.60    3.94
   2   3 -14   -1.03    3.92
   2   3 -14   11.08    5.49
   2  -3 -14    0.35    4.37
  -2  -3  13   -0.04    3.88
  -2   3  13    1.22    3.62
   2   3 -13    7.16    4.49
   2  -3 -13   -0.74    4.56
   2  -3 -13    9.84    4.72
   2   3 -13    4.55    4.24
   2   3 -12  330.72   16.97
   2  -3 -12  308.62   16.80
  -2   3  12  330.30   16.36
  -2  -3  12  341.92   16.15
   2   3 -12  332.09   16.79
   2  -3 -12  296.32   16.23
   2  -3 -12  292.70   10.37
  -2   3  11    0.66    4.37
  -2  -3  11    6.67    3.66
   2   3 -11    3.98    3.87
   2  -3 -11   -4.34    4.50
   2   3 -11   -2.44    3.78
   2  -3 -11   -3.26    4.26
   2   3 -10  311.49   14.68
   2  -3 -10  295.53   14.40
  -2   3  10  296.01   14.20
  -2  -3  10  305.77   13.98
   2  -3 -10  304.60   15.13
   2   3 -10  322.82   15.15
  -2   3  10  285.95    8.97
   2  -3 -10  275.57    9.11
  -2  -3   9   40.87    5.08
  -2   3   9   34.86    5.35
   2   3  -9   39.65    2.45
  -2  -3   9   34.70    1.69
  -2   3   9   34.54    2.87
   2  -3  -9   39.57    3.24
   2   3  -9   40.66    5.45
  -2  -3   9   34.67    1.76
   2  -3  -9   37.61    5.77
   2  -3  -9   30.70    5.11
   2   3  -9   42.38    5.49
  -2  -3   8  534.35   17.47
  -2   3   8  522.76   18.08
   2   3  -8  578.80   19.11
   2  -3  -8  533.45   18.94
   2   3  -8  536.91   12.75
   2  -3  -8  510.40   13.92
  -2   3   8  497.96   13.65
   2   3  -8  539.74   18.44
   2  -3  -8  538.55   18.43
  -2   3   7   54.81    5.38
   2  -3  -7   65.25    6.46
  -2  -3   7   59.41    3.39
   2   3  -7   57.53    3.27
   2  -3  -7   59.91    3.88
  -2   3   7   58.15    3.77
   2   3  -7   66.45    5.86
  -2  -3   7   66.84    5.26
   2   3  -7   62.63    4.92
   2  -3  -7   61.76    5.63
   2   3  -7   64.12    5.66
   2  -3  -6  639.18   18.60
  -2   3   6  644.87   18.71
  -2  -3   6  670.38   17.98
   2   3  -6  660.82   17.82
   2   3  -6  679.66   19.03
  -2  -3   6  669.62   18.93
  -2  -3   6  650.84   18.18
  -2   3   6  606.57   13.73
   2  -3  -6  638.45   18.80
  -2   3   6  631.82   18.72
  -2  -3   6  686.26   19.55
  -2  -3   6  634.36   15.47
   2   3  -6  653.21   15.37
  -2   3   6  626.94   15.98
   2  -3  -6  646.57   16.20
   2   3  -6  700.16   19.96
  -2  -3   6  670.54   19.53
  -2  -3   5   52.19    3.90
  -2   3   5   44.41    3.94
   2   3  -5   53.26    3.68
   2  -3  -5   51.50    4.45
  -2  -3   5   60.12    4.61
   2   3  -5   53.36    4.49
  -2   3   5   50.20    4.55
  -2  -3   5   49.69    4.08
   2  -3  -5   47.57    4.13
  -2  -3   5   56.95    4.66
   2   3  -5   44.12    3.14
  -2  -3   5   48.84    3.21
  -2  -3   5   49.86    3.66
   2  -3  -5   50.53    3.67
   2   3  -5   51.11    4.73
  -2   3   5   45.58    3.29
  -2  -3   5   51.58    4.62
  -2  -3   4  223.53    8.12
  -2   3   4  213.15    8.07
   2  -3  -4  227.29    8.25
   2   3  -4  225.63    8.23
  -2  -3   4  217.47    7.22
   2  -3  -4  219.11    8.15
  -2   3   4  217.25    8.50
  -2  -3   4  221.74    8.23
  -2  -3   4  229.82    8.91
  -2  -3   4  218.38    7.33
   2   3  -4  224.00    7.32
  -2  -3   4  216.43    7.12
   2   3  -4  235.32    9.05
   2  -3  -4  223.33    7.71
  -2   3   4  221.93    7.55
   2   3  -4  232.16    8.88
  -2  -3   4  213.96    8.65
   2   3  -3   15.66    2.47
  -2  -3   3   15.32    2.20
  -2   3   3   14.48    2.35
  -2  -3   3   16.61    1.84
  -2  -3   3   11.50    2.23
   2  -3  -3   12.09    2.39
   2   3  -3   13.00    2.32
  -2  -3   3   13.75    2.26
  -2  -3   3   12.75    1.69
  -2  -3   3   12.95    2.29
   2   3  -3   10.44    1.64
  -2  -3   3   11.77    2.34
  -2   3   3   12.04    2.13
   2   3  -3   14.52    2.60
   2  -3  -3   11.63    2.35
  -2   3   3   13.17    2.55
  -2  -3   3   12.43    2.60
   2   3  -3   15.09    2.93
   2   3  -2    1.62    1.87
   2   3  -2    0.06    1.63
  -2  -3   2    2.99    1.67
   2   3  -2    3.18    1.48
  -2  -3   2    2.71    1.56
   2   3  -2    1.79    1.22
  -2  -3   2    2.50    1.75
  -2  -3   2    1.14    1.02
   2   3  -2    2.74    2.16
  -2  -3   2    0.31    1.68
  -2   3   2   -1.12    1.64
   2   3  -2   -0.71    1.99
  -2  -3   2   -0.52    1.62
   2  -3  -2    4.04    2.22
   2  -3  -2    0.96    1.57
  -2   3   2    1.12    2.11
  -2  -3   1 1060.97   23.38
   2   3  -1 1110.59   23.58
  -2  -3   1 1065.45   21.28
   2  -3  -1 1029.28   21.82
  -2   3   1 1056.52   21.86
   2   3  -1 1081.14   22.68
  -2  -3   1 1149.62   22.89
   2   3  -1 1100.67   23.68
  -2  -3   1 1067.98   23.64
   2  -3  -1 1095.28   23.70
  -2   3   1 1085.84   23.56
   2   3  -1 1072.77   21.67
  -2  -3   1 1057.71   22.71
   2  -3  -1 1041.20   23.28
   2   3  -1 1083.33   22.69
  -2   3   1 1074.43   23.33
  -2  -3   0   60.30    3.09
   2   3   0   59.84    3.06
   2   3   0   62.18    3.73
  -2  -3   0   61.42    3.50
   2   3   0   61.39    3.45
  -2   3   0   62.26    2.82
   2  -3   0   53.48    2.62
   2  -3   0   56.71    3.67
  -2  -3   0   52.19    3.68
   2   3   0   60.00    3.92
  -2   3   0   58.98    3.88
  -2   3   0   60.43    3.54
   2  -3   0   57.47    3.65
  -2   3   0   57.86    3.54
   2   3   0   60.82    2.88
  -2  -3   0   52.36    2.78
  -2   3  -1  422.93   10.99
  -2  -3  -1  384.98   10.71
  -2  -3  -1  373.00   10.71
   2   3   1  393.54   10.78
   2  -3   1  390.90    9.98
  -2   3  -1  434.62   10.22
  -2   3  -1  415.98   10.84
   2   3   1  388.19   10.95
  -2  -3  -1  398.57   11.27
   2  -3   1  393.24   11.47
  -2   3  -1  384.56   11.49
  -2  -3  -1  382.24   11.11
   2   3   1  387.20   11.07
  -2   3  -1  394.54    9.48
  -2   3  -1  408.88   10.76
   2  -3   1  364.02    9.40
   2  -3   1  423.27   10.96
   2  -3   1  396.99   10.85
  -2   3  -1  420.10   10.97
   2   3   2  466.62   12.93
  -2   3  -2  489.41   13.21
  -2  -3  -2  454.49   12.94
   2  -3   2  481.96   13.09
   2   3   2  487.55   13.46
  -2  -3  -2  471.45   13.28
   2  -3   2  485.92   12.44
  -2   3  -2  484.72   12.20
   2  -3   2  460.42   11.81
   2   3   2  466.89   13.44
   2   3   2  470.32   12.66
  -2  -3  -2  454.41   12.66
  -2   3  -2  492.31   13.98
   2  -3   2  474.00   13.64
  -2   3  -2  467.58   11.80
   2  -3   2  480.45   12.18
  -2   3  -2  491.08   12.11
  -2   3  -2  472.45   12.59
   2  -3   2  463.21   12.51
  -2  -3  -3   12.20    2.98
   2  -3   3   18.03    3.57
   2  -3   3   17.28    2.77
   2   3   3   16.16    2.79
  -2  -3  -3   13.72    2.23
   2   3   3   18.97    2.76
  -2   3  -3   12.60    3.00
  -2  -3  -3   13.71    2.52
   2   3   3   15.82    3.32
   2  -3   3   15.63    2.14
   2  -3   3   15.45    2.96
   2  -3   3   16.08    2.40
  -2   3  -3   17.45    2.65
  -2   3  -3   14.41    1.89
   2  -3   3   17.94    2.28
   2  -3   3   16.30    2.47
  -2   3  -3   13.63    2.84
   2  -3   4  291.74   11.70
  -2  -3  -4  292.72   11.07
  -2   3  -4  312.10   11.35
   2   3   4  312.39   11.29
   2  -3   4  313.28   11.31
  -2  -3  -4  315.36   11.73
   2   3   4  317.47   11.86
   2  -3   4  304.93   10.28
  -2   3  -4  293.06   10.25
   2  -3   4  300.06    9.09
   2  -3   4  306.94    7.95
  -2  -3  -4  289.42    9.39
   2  -3   4  309.92   11.60
  -2   3  -4  301.57    8.41
   2  -3   4  287.90   10.31
   2  -3   4  305.47    8.53
  -2   3  -4  294.61   10.45
  -2  -3  -5  223.88   10.37
  -2   3  -5  228.92   10.34
   2  -3   5  242.43   10.21
   2  -3   5  230.08   10.49
   2   3   5  235.97   10.69
   2  -3   5  237.56    9.75
  -2   3  -5  234.23    9.55
   2  -3   5  227.86    7.70
   2  -3   5  217.07    6.02
  -2  -3  -5  216.44    7.89
  -2   3  -5  221.46    6.66
   2  -3   5  230.08    9.28
  -2   3  -5  234.13    9.55
   2  -3   6  199.61   10.36
  -2  -3  -6  184.30    9.89
  -2   3  -6  200.66   10.21
   2   3   6  202.06   10.45
   2  -3   6  184.45    7.00
  -2   3  -6  187.36    9.10
  -2  -3  -6  181.94    7.07
  -2   3  -6  184.54    5.59
  -2  -3  -6  182.49    6.84
   2  -3   6  190.14    8.93
   2  -3   7   49.51    5.51
   2   3   7   45.74    5.72
   2  -3   7   43.64    3.39
  -2  -3  -7   41.36    3.24
  -2  -3  -7   41.04    3.12
  -2   3  -7   46.47    2.09
  -2   3  -7   45.66    5.38
  -2   3  -7   52.67    5.83
  -2  -3  -7   42.92    5.37
   2   3   8  282.93   14.43
   2  -3   8  280.94    9.44
  -2   3  -8  282.90   13.20
  -2  -3  -8  276.49    9.17
  -2  -3  -8  269.99    8.69
  -2  -3  -8  294.31   14.01
  -2   3  -8  301.18   14.22
   2  -3   8  282.56   14.21
   2   3   9  170.25   11.61
   2  -3   9  169.21    7.06
  -2  -3  -9  171.25   11.50
  -2   3  -9  151.38   10.26
  -2  -3  -9  162.53    6.59
  -2  -3  -9  174.58    6.28
   2  -3   9  177.70   11.75
  -2   3  -9  173.81   11.48
  -2  -3  -9  173.51   11.50
   2  -3  10   31.53    3.20
  -2  -3 -10   31.30    6.60
   2   3  10   37.70    6.48
   2  -3  10   32.13    6.45
  -2   3 -10   39.43    6.21
  -2  -3 -10   31.51    6.02
  -2   3 -10   33.43    5.82
   2   3  11    2.68    4.23
   2  -3  11    3.99    3.63
  -2   3 -11   -2.76    4.42
  -2  -3 -11    0.11    3.82
  -2   3 -11    2.20    3.45
  -2  -3 -11    8.65    5.13
   2  -3  12   50.83    7.49
   2   3  12   58.37    8.19
  -2  -3 -12   59.55    8.32
  -2   3 -12   46.20    7.05
  -2   3 -12   48.87    7.12
  -2  -3 -12   43.90    7.27
   2   3  13    3.55    4.26
   2  -3  13    2.93    4.25
  -2  -3 -13    1.48    4.63
  -2   3 -13   17.05    6.25
  -2   3 -13   11.22    5.07
  -2  -3 -13    5.83    4.80
   2  -3  14   50.06    8.08
   2   3  14   58.95    8.98
  -2   3 -14   51.25    8.24
  -2  -3 -14   60.79    9.02
  -2  -3 -14   46.75    7.75
  -2   3 -14   56.87    8.27
  -2  -3 -15    2.21    4.69
  -2   3 -15    2.05    4.26
  -2   4  16    2.59    5.22
  -2  -4  16   -2.35    4.49
   2   4 -16   -5.56    5.28
   2  -4 -16    4.16    4.67
   2   4 -16    8.05    5.30
   2  -4 -16    2.31    4.70
  -2   4  15   12.48    5.59
  -2  -4  15    4.69    4.06
   2  -4 -15   14.43    5.58
   2   4 -15    9.28    4.98
   2   4 -15   -3.60    5.01
   2  -4 -15    3.98    4.39
  -2   4  14   13.70    5.39
  -2  -4  14   11.36    4.79
   2  -4 -14    3.20    4.34
   2   4 -14   13.25    5.19
   2  -4 -14    3.24    4.39
   2   4 -14    5.64    4.78
  -2   4  13    7.87    4.58
  -2  -4  13   11.78    4.79
   2  -4 -13    0.60    3.87
   2   4 -13   10.20    4.64
   2  -4 -13   11.37    4.80
   2   4 -13    3.61    4.39
  -2  -4  12   56.26    7.11
  -2   4  12   46.14    7.20
   2   4 -12   52.87    7.86
   2  -4 -12   39.92    6.96
   2  -4 -12   42.69    6.83
   2   4 -12   46.87    7.06
   2  -4 -11  191.75   12.79
  -2  -4  11  195.62   11.81
  -2   4  11  178.26   11.89
   2  -4 -11  184.81    7.47
   2   4 -11  211.28   13.06
   2  -4 -11  183.74   11.84
   2   4 -11  215.17   12.79
   2  -4 -10    5.92    3.81
   2   4 -10    0.03    3.38
   2  -4 -10    7.75    4.61
  -2  -4  10    4.35    3.28
  -2   4  10    2.16    3.52
   2   4 -10    4.66    4.37
  -2   4  10    2.64    1.51
   2  -4 -10    2.80    1.79
  -2  -4   9  347.44   14.15
  -2   4   9  324.87   14.46
   2  -4  -9  315.21   15.11
  -2   4   9  318.96   10.50
   2   4  -9  351.52   15.27
   2  -4  -9  330.85   10.71
  -2  -4   9  324.72    8.22
   2  -4  -9  332.57   14.54
   2   4  -9  323.21   14.52
  -2  -4   8  100.47    4.62
   2   4  -8  111.95    4.69
  -2   4   8   99.37    7.39
  -2   4   8  104.98    5.41
   2   4  -8  100.86    7.90
   2  -4  -8  104.17    5.56
  -2  -4   8  109.41    4.37
   2  -4  -8  108.17    7.50
  -2  -4   8  114.15    7.38
   2   4  -8  114.54    7.85
  -2  -4   7 1180.73   28.25
  -2  -4   7 1148.66   24.93
   2   4  -7 1119.57   24.55
  -2   4   7 1123.28   29.73
  -2   4   7 1076.27   22.64
  -2   4   7 1113.30   25.93
   2  -4  -7 1160.34   26.21
   2   4  -7 1231.55   30.76
  -2  -4   7 1182.05   28.75
   2  -4  -7 1113.28   29.19
   2   4  -7 1218.32   29.80
   2   4  -6   16.88    3.53
  -2  -4   6   13.00    2.76
  -2   4   6    8.93    2.57
   2  -4  -6    9.80    2.90
   2   4  -6   15.28    2.22
  -2  -4   6   13.79    2.67
  -2   4   6   15.46    3.31
  -2  -4   6   10.23    2.36
   2  -4  -6    9.19    2.53
  -2  -4   6   14.20    2.24
  -2  -4   6   12.59    2.48
  -2  -4   6   16.58    3.46
  -2   4   6   12.69    2.13
   2   4  -6   16.71    4.07
   2  -4  -6   11.91    2.43
  -2  -4   5  999.54   23.99
  -2  -4   5  975.65   23.02
   2  -4  -5  954.15   23.68
   2   4  -5 1000.78   23.93
  -2   4   5  945.83   23.85
  -2  -4   5  993.35   24.46
   2  -4  -5  931.00   24.33
  -2   4   5  948.99   24.34
  -2  -4   5 1000.76   25.15
   2   4  -5  954.22   21.80
  -2  -4   5  947.20   21.98
  -2  -4   5  979.34   22.75
   2  -4  -5  948.67   22.76
  -2   4   5  938.59   22.63
   2   4  -5 1049.29   25.41
   2   4  -5  984.16   25.12
  -2  -4   5  936.69   24.86
  -2  -4   4  243.50    7.96
  -2  -4   4  234.80    8.45
   2  -4  -4  235.68    8.56
  -2   4   4  230.67    8.52
   2   4  -4  252.65    8.60
  -2   4   4  247.51    9.22
  -2  -4   4  244.68    9.20
   2  -4  -4  240.12    8.99
  -2  -4   4  226.66    7.70
  -2  -4   4  231.24    7.95
   2   4  -4  238.08    8.07
   2  -4  -4  251.07    8.67
  -2   4   4  235.36    8.39
  -2  -4   4  241.60    9.54
   2   4  -4  251.70    9.68
  -2   4   4  247.20    9.25
  -2  -4   4  218.17    9.28
   2   4  -4  248.25    9.68
  -2   4   3 1915.64   39.59
  -2  -4   3 1977.59   39.62
   2  -4  -3 1848.38   40.84
  -2  -4   3 1950.20   41.01
   2   4  -3 2015.44   41.36
  -2  -4   3 1951.99   39.55
  -2  -4   3 1934.74   38.67
   2   4  -3 1956.59   40.05
   2   4  -3 1929.70   38.64
  -2  -4   3 1944.21   40.17
  -2   4   3 1886.43   40.41
   2  -4  -3 1999.06   40.64
   2   4  -3 1995.07   41.47
  -2  -4   3 1961.00   41.47
  -2   4   3 1971.88   40.91
  -2  -4   3 1857.03   41.20
   2   4  -3 1969.31   41.18
  -2  -4   2   13.05    2.46
   2   4  -2    9.53    2.45
   2   4  -2    7.27    1.99
  -2  -4   2    5.92    1.89
   2   4  -2   10.00    1.74
  -2  -4   2   14.66    2.21
  -2   4   2   11.97    2.99
   2   4  -2   11.11    1.77
  -2  -4   2   13.06    1.92
   2  -4  -2   10.11    2.54
  -2  -4   2    9.62    2.32
  -2   4   2   10.87    2.17
   2   4  -2   10.08    2.41
   2  -4  -2   13.15    2.52
  -2  -4   2    9.70    2.38
   2   4  -1  145.91    6.03
  -2  -4   1  131.38    5.87
   2   4  -1  147.91    5.22
  -2  -4   1  143.43    5.38
  -2   4   1  140.63    4.46
  -2  -4   1  147.52    6.25
   2   4  -1  146.62    6.37
   2  -4  -1  150.32    6.32
  -2   4   1  133.81    5.86
  -2  -4   1  140.40    5.09
   2  -4  -1  142.14    6.08
  -2  -4   1  136.52    5.59
   2   4  -1  146.00    5.19
  -2   4   1  139.95    6.27
   2   4  -1  138.45    5.70
   2   4   0  268.57    7.67
  -2  -4   0  246.39    8.18
  -2  -4   0  240.53    7.52
   2   4   0  268.30    8.36
  -2  -4   0  249.11    7.85
  -2   4   0  251.45    8.38
  -2   4   0  257.05    6.51
   2  -4   0  240.39    6.44
   2   4   0  247.72    7.74
   2   4   0  247.84    8.66
  -2  -4   0  248.85    8.82
  -2   4   0  258.49    8.78
   2  -4   0  243.94    8.64
  -2   4   0  258.42    8.51
  -2   4   0  257.25    8.61
  -2  -4   0  254.15    7.69
   2   4   0  245.17    7.62
   2  -4   0  253.11    8.59
  -2   4  -1  463.98   11.83
  -2  -4  -1  454.35   11.86
   2   4   1  450.75   12.40
   2   4   1  468.71   12.46
  -2  -4  -1  448.73   12.33
   2   4   1  461.18   12.43
  -2   4  -1  460.41   12.52
  -2  -4  -1  460.06   12.57
   2  -4   1  452.05   10.79
   2  -4   1  435.85   13.24
   2   4   1  465.17   13.07
  -2  -4  -1  442.45   12.94
  -2   4  -1  448.77   13.39
   2  -4   1  469.07   12.49
   2  -4   1  439.27   11.18
  -2   4  -1  473.82   12.47
   2  -4   1  453.69   12.69
  -2   4  -1  497.84   12.95
  -2   4  -2  956.03   22.18
   2  -4   2  955.75   22.09
  -2  -4  -2  979.50   22.23
   2   4   2  985.76   22.75
   2   4   2  969.33   22.20
  -2  -4  -2  924.37   22.90
   2   4   2  977.24   23.07
   2   4   2  952.28   22.82
  -2   4  -2  950.09   22.07
   2  -4   2  985.87   22.30
  -2  -4  -2  948.07   20.35
   2  -4   2  950.90   21.12
   2  -4   2  934.17   23.57
  -2   4  -2  967.54   23.69
  -2  -4  -2  963.47   22.65
  -2   4  -2  941.59   21.20
   2  -4   2  987.22   21.93
  -2   4  -2  963.30   21.74
   2  -4   2  944.98   21.30
  -2   4  -2  949.85   22.68
   2  -4   2  963.08   22.54
   2  -4   3    5.23    1.96
  -2  -4  -3    7.74    2.13
  -2   4  -3    0.80    2.40
   2   4   3    5.46    2.00
  -2  -4  -3    3.73    2.40
   2   4   3    8.09    2.83
  -2  -4  -3    3.83    1.94
  -2  -4  -3    5.24    1.23
   2   4   3    3.61    2.26
   2  -4   3    4.48    1.76
  -2   4  -3    6.94    3.47
   2  -4   3    2.20    2.09
   2  -4   3    3.72    1.90
  -2   4  -3    6.75    2.14
  -2   4  -3    4.06    1.40
   2  -4   3    6.51    2.00
   2  -4   3    5.12    1.75
  -2   4  -3    3.55    2.27
   2  -4   4  967.71   24.46
   2  -4   4  986.87   25.88
  -2   4  -4  994.91   24.72
   2   4   4  975.51   24.67
  -2  -4  -4  983.35   24.70
   2   4   4  993.42   25.52
  -2  -4  -4  956.59   25.32
   2  -4   4  981.68   22.76
   2  -4   4  988.29   23.65
  -2  -4  -4  931.93   22.91
   2  -4   4  938.02   25.28
  -2   4  -4  968.07   21.56
  -2   4  -4  957.42   23.51
   2  -4   4  969.10   21.69
   2  -4   4  935.80   24.18
  -2   4  -4  953.82   24.07
  -2   4  -5  155.98    8.54
  -2  -4  -5  147.38    8.38
   2  -4   5  157.19    8.11
   2  -4   5  160.97    8.87
   2   4   5  143.17    8.43
   2  -4   5  163.34    7.91
   2  -4   5  159.68    6.71
  -2  -4  -5  148.18    6.69
  -2   4  -5  149.99    5.57
   2  -4   5  147.85    5.66
  -2   4  -5  153.78    7.73
  -2  -4  -5  151.65    6.49
  -2   4  -5  155.52    8.04
   2  -4   5  160.25    8.09
  -2   4  -6   -0.93    2.93
  -2  -4  -6    0.42    1.62
  -2  -4  -6   -5.46    3.34
   2  -4   6   -3.99    3.16
   2   4   6    1.21    2.74
   2  -4   6    0.57    2.32
   2  -4   6   -0.08    1.68
   2  -4   6    0.62    1.03
  -2  -4  -6    0.83    1.53
  -2   4  -6   -0.58    2.42
  -2   4  -6    1.80    1.09
  -2   4  -6    1.87    2.59
   2   4   7   84.20    7.55
  -2   4  -7   82.50    6.59
   2  -4   7   84.92    5.06
  -2  -4  -7   80.98    5.00
  -2  -4  -7   80.76    4.74
  -2   4  -7   82.55    3.43
  -2   4  -7   82.14    7.13
   2  -4   7   92.74    7.63
  -2  -4  -7   89.55    7.68
   2  -4   8    7.45    3.24
   2   4   8   10.89    3.91
   2  -4   8    8.80    2.08
  -2  -4  -8   11.34    2.43
  -2   4  -8    8.47    3.76
  -2  -4  -8    8.37    1.82
  -2  -4  -8    8.64    3.53
  -2   4  -8   15.49    4.29
   2   4   9  435.27   18.69
   2  -4   9  413.94   13.05
  -2   4  -9  423.93   17.34
  -2  -4  -9  390.63   12.44
  -2  -4  -9  403.14   11.99
  -2   4  -9  422.85   18.28
  -2  -4  -9  427.40   18.42
   2  -4   9  446.25   19.04
   2  -4  10    0.55    3.74
   2   4  10   10.53    4.95
  -2   4 -10    4.42    3.61
  -2  -4 -10    4.34    1.51
  -2  -4 -10    2.61    3.86
  -2   4 -10    2.80    4.58
   2  -4  10    0.64    1.83
  -2  -4 -10   -4.44    4.55
   2   4  11   91.81    9.76
   2  -4  11   78.80    9.06
  -2   4 -11   73.25    7.95
  -2  -4 -11   84.36    9.17
  -2   4 -11   78.90    8.92
  -2  -4 -11   81.03    9.07
   2   4  12   10.72    4.79
   2  -4  12    5.64    4.05
  -2  -4 -12   11.22    4.77
  -2   4 -12   16.36    5.22
  -2   4 -12    9.02    4.74
  -2  -4 -12    9.63    4.28
   2   4  13   62.33    8.77
   2  -4  13   43.93    7.82
  -2  -4 -13   45.57    7.61
  -2   4 -13   50.99    8.23
  -2  -4 -13   38.89    7.38
  -2   4 -13   57.84    8.08
   2  -4  14    1.22    4.35
   2   4  14    5.36    5.14
  -2   4 -14    0.51    4.65
  -2  -4 -14   -2.64    4.63
  -2  -4 -14    4.46    4.85
  -2   4 -14   -0.54    4.95
  -2  -4 -15   31.88    7.58
  -2   4 -15   22.84    6.19
  -2   5  16    6.10    5.81
  -2  -5  16   -5.00    4.50
   2  -5 -16   -8.84    5.33
   2   5 -16   -7.33    4.95
   2   5 -16    1.45    4.55
   2  -5 -16    4.98    5.59
  -2  -5  15    6.13    4.76
  -2   5  15   -0.42    4.30
   2  -5 -15    8.19    5.14
   2   5 -15   11.63    5.33
   2  -5 -15    4.68    5.40
   2   5 -15    4.58    4.92
  -2   5  14   -6.23    5.02
  -2  -5  14    0.26    3.64
   2  -5 -14   -4.31    4.60
   2   5 -14    3.04    4.16
   2   5 -14   -0.53    4.09
   2  -5 -14    5.71    5.20
  -2  -5  13    9.68    4.17
  -2   5  13   17.04    5.28
   2  -5 -13   11.90    4.59
   2   5 -13   17.44    5.83
   2   5 -13    9.40    4.48
   2  -5 -13   21.44    6.05
  -2  -5  12   14.12    4.20
  -2   5  12   18.20    5.26
   2   5 -12   13.31    4.89
   2  -5 -12   14.42    5.37
   2   5 -12   12.76    4.45
   2  -5 -12    8.80    4.45
  -2   5  11  172.21   11.41
  -2  -5  11  165.17   10.90
   2  -5 -11  147.62    7.21
   2   5 -11  174.69   12.22
   2  -5 -11  147.10   10.81
   2   5 -11  175.44   11.79
   2  -5 -11  159.66   11.99
  -2   5  10   73.98    7.97
  -2  -5  10   66.44    6.60
   2  -5 -10   73.98    8.11
   2  -5 -10   61.99    4.67
  -2  -5  10   66.73    2.91
   2   5 -10   73.86    7.53
  -2   5  10   63.20    4.51
   2   5 -10   77.91    7.45
   2  -5 -10   63.00    7.10
   2  -5  -9   -0.67    3.24
   2   5  -9    0.38    3.18
  -2  -5   9    0.96    1.56
  -2  -5   9   -2.84    2.50
  -2   5   9   -1.41    3.27
   2   5  -9   -3.41    3.64
  -2  -5   9   -0.80    1.27
  -2   5   9    2.59    1.65
   2  -5  -9   -1.78    2.16
  -2  -5   8   92.15    4.76
  -2   5   8   91.93    3.29
  -2   5   8  103.13    8.16
  -2   5   8   93.63    5.65
   2  -5  -8  101.84    5.94
  -2  -5   8   89.79    4.34
   2   5  -8   98.33    7.80
   2  -5  -8  105.74    8.20
  -2  -5   8   87.12    6.50
   2   5  -8  106.72    7.74
  -2  -5   7   39.65    4.11
  -2  -5   7   37.82    3.08
  -2   5   7   36.50    4.61
  -2  -5   7   43.20    4.27
  -2   5   7   39.47    3.53
   2   5  -7   41.54    4.94
   2  -5  -7   40.31    3.77
  -2  -5   7   40.34    3.01
   2  -5  -7   36.25    4.39
   2   5  -7   47.83    4.92
   2   5  -7   42.79    3.29
   2  -5  -6  607.17   18.07
   2   5  -6  679.63   18.78
  -2  -5   6  640.05   18.34
  -2  -5   6  616.11   17.63
  -2   5   6  601.18   18.12
  -2  -5   6  617.30   16.06
  -2  -5   6  617.75   17.44
   2   5  -6  614.85   15.84
  -2   5   6  572.83   18.92
  -2   5   6  611.51   16.94
   2   5  -6  668.36   19.93
   2  -5  -6  608.92   16.96
   2   5  -6  657.81   19.89
   2   5  -5   13.62    3.21
   2   5  -5   20.37    3.25
   2  -5  -5    6.32    2.18
  -2   5   5   10.78    2.48
  -2  -5   5   10.76    2.50
  -2  -5   5   22.28    3.14
  -2   5   5    9.43    2.95
   2  -5  -5    8.83    2.44
  -2  -5   5   11.97    2.63
  -2  -5   5   16.47    2.96
  -2  -5   5   21.19    3.13
  -2   5   5    6.92    2.03
  -2  -5   5   17.06    3.41
   2  -5  -5    9.77    2.40
   2   5  -5   27.74    4.55
  -2  -5   5   12.75    3.71
   2   5  -5   25.30    4.77
  -2   5   4  811.12   20.44
  -2  -5   4  840.82   20.51
   2  -5  -4  815.82   20.27
   2   5  -4  852.57   20.41
   2  -5  -4  818.77   21.73
  -2  -5   4  851.49   22.11
  -2  -5   4  868.34   20.29
  -2  -5   4  919.98   21.01
   2   5  -4  877.02   20.70
  -2  -5   4  816.56   19.87
   2   5  -4  824.25   20.08
  -2  -5   4  855.34   22.52
   2   5  -4  861.75   22.31
   2  -5  -4  825.59   21.08
  -2   5   4  832.29   21.03
   2   5  -4  928.89   22.98
  -2  -5   4  903.30   23.14
  -2   5   4  812.02   21.94
   2   5  -3    3.65    2.62
  -2   5   3    0.64    1.60
  -2  -5   3    1.17    1.62
  -2  -5   3    0.91    1.84
   2   5  -3   -1.38    2.07
  -2  -5   3    2.86    2.18
   2  -5  -3   -2.11    1.93
  -2  -5   3   -3.45    1.79
   2   5  -3   -0.20    1.80
  -2  -5   3   -1.51    1.56
   2   5  -3    3.16    2.66
   2  -5  -3    1.06    2.44
  -2  -5   3    1.51    2.11
  -2   5   3   -0.71    1.80
  -2  -5   3    2.28    2.20
   2   5  -3    1.76    2.76
  -2   5   3    5.06    3.18
  -2  -5   2  372.03   11.90
   2   5  -2  407.89   12.17
  -2  -5   2  383.03   10.32
   2   5  -2  378.04   10.16
   2   5  -2  376.49   11.77
  -2  -5   2  381.30   11.86
   2  -5  -2  377.58   11.98
  -2  -5   2  394.63   12.17
  -2   5   2  376.69   11.76
  -2   5   2  388.19   12.11
  -2  -5   2  374.15   11.80
  -2  -5   2  386.22   10.40
   2   5  -2  393.15   11.86
   2   5  -2  385.15   10.38
   2  -5  -2  381.29   11.82
  -2  -5   1  680.66   17.64
   2   5  -1  743.18   17.91
  -2   5   1  687.75   14.82
  -2  -5   1  708.34   16.10
   2   5  -1  690.26   16.00
   2   5  -1  705.44   18.15
  -2  -5   1  678.47   17.99
  -2   5   1  682.47   17.76
   2  -5  -1  665.23   17.88
  -2  -5   1  693.23   16.49
  -2  -5   1  698.04   17.27
   2   5  -1  685.94   17.32
   2  -5  -1  692.47   17.83
   2   5  -1  704.11   16.58
  -2   5   1  697.71   18.08
   2   5   0  761.22   19.54
  -2  -5   0  751.59   18.64
   2   5   0  771.06   18.88
  -2  -5   0  759.74   17.92
  -2   5   0  768.31   15.73
   2   5   0  751.63   17.64
  -2  -5   0  786.41   17.82
   2  -5   0  739.94   15.73
  -2   5   0  767.40   19.10
  -2   5   0  791.37   19.52
  -2  -5   0  767.57   19.41
  -2   5   0  775.82   19.07
   2  -5   0  772.88   19.18
  -2   5   0  779.88   19.39
   2  -5   0  744.82   19.28
   2   5   0  780.24   18.42
  -2  -5   0  759.72   18.26
   2   5   0  784.90   18.28
   2   5   1   65.68    4.79
  -2   5  -1   63.67    3.70
  -2  -5  -1   63.53    3.72
  -2  -5  -1   68.19    4.22
   2   5   1   66.81    4.08
   2   5   1   65.45    4.37
  -2   5  -1   60.35    4.12
   2   5   1   60.05    3.89
   2  -5   1   59.75    2.83
  -2  -5  -1   60.47    4.14
  -2   5  -1   58.10    5.11
   2  -5   1   65.67    4.78
  -2  -5  -1   57.43    4.39
   2  -5   1   64.14    4.40
  -2   5  -1   64.01    4.09
   2  -5   1   62.43    3.65
  -2   5  -1   62.47    4.72
   2   5   1   67.04    4.09
   2  -5   1   59.62    4.52
  -2   5  -2  305.24    9.68
  -2  -5  -2  308.49    9.84
  -2  -5  -2  316.12   10.64
   2   5   2  311.34   10.75
   2   5   2  319.95    9.93
  -2   5  -2  297.47   10.08
   2   5   2  312.75   10.58
   2  -5   2  305.50    8.66
   2  -5   2  313.50   10.32
  -2  -5  -2  312.29    9.08
  -2   5  -2  322.67   11.45
  -2  -5  -2  301.49   10.60
   2  -5   2  310.33   11.33
   2  -5   2  307.64    9.51
  -2   5  -2  305.83    9.86
   2  -5   2  312.26   10.05
  -2   5  -2  312.91    9.45
  -2   5  -2  311.51   10.84
   2  -5   2  297.58   10.62
   2  -5   3   72.40    4.64
  -2   5  -3   71.97    4.93
   2   5   3   72.62    4.77
  -2  -5  -3   69.59    4.85
  -2  -5  -3   71.10    5.10
   2   5   3   71.41    5.38
   2  -5   3   69.55    4.47
   2  -5   3   62.51    4.07
  -2  -5  -3   73.80    3.74
   2   5   3   70.20    5.15
   2  -5   3   69.75    4.51
  -2   5  -3   74.62    5.67
   2  -5   3   70.69    5.35
  -2  -5  -3   64.02    4.56
   2  -5   3   72.41    4.33
  -2   5  -3   73.55    4.57
  -2   5  -3   74.54    4.31
  -2   5  -3   73.18    5.02
   2  -5   3   73.30    5.03
  -2  -5  -4   13.27    2.99
   2  -5   4   13.26    2.57
   2   5   4   15.63    3.11
  -2   5  -4   12.24    2.85
  -2  -5  -4   16.48    3.00
  -2  -5  -4    9.86    2.80
   2   5   4   17.17    3.89
   2  -5   4   14.63    2.61
  -2  -5  -4   16.19    2.69
  -2   5  -4   13.30    2.75
  -2   5  -4   19.42    2.29
   2  -5   4   13.32    2.59
  -2   5  -4   14.35    2.98
   2  -5   4   11.08    2.69
   2  -5   4   13.85    2.31
   2  -5   5  229.56   10.04
  -2   5  -5  238.38   10.49
   2  -5   5  217.63   10.91
  -2  -5  -5  226.93   10.30
   2   5   5  222.60   10.89
   2  -5   5  219.40    8.77
   2  -5   5  223.22    9.67
  -2  -5  -5  215.80    8.97
  -2   5  -5  226.53    7.69
   2  -5   5  230.51    7.87
  -2   5  -5  226.45    9.72
  -2  -5  -5  221.34    8.67
   2  -5   5  217.73    9.93
  -2   5  -5  223.29   10.09
   2  -5   6  111.71    8.15
  -2   5  -6  111.47    7.67
  -2  -5  -6  110.38    7.64
   2   5   6  113.50    8.23
   2  -5   6  113.42    6.10
  -2  -5  -6  109.27    6.21
  -2   5  -6  101.57    7.06
   2  -5   6  111.83    5.03
  -2   5  -6  108.68    4.78
  -2  -5  -6  106.71    5.89
  -2   5  -6  102.67    7.09
   2  -5   7    5.70    1.07
  -2  -5  -7    6.15    3.19
  -2   5  -7    3.74    3.23
  -2  -5  -7    6.94    2.41
   2  -5   7    8.67    3.46
   2   5   7    2.76    3.33
   2  -5   7    7.93    2.38
   2  -5   7    4.65    1.09
  -2   5  -7    4.06    1.24
  -2  -5  -7    4.73    2.03
  -2   5  -7    7.65    3.27
  -2   5  -7    5.17    2.93
   2   5   8  246.36   13.24
   2  -5   8  232.12    9.49
  -2  -5  -8  220.08    9.32
  -2   5  -8  235.69   12.01
  -2  -5  -8  233.39    9.02
   2  -5   8  239.34   13.44
  -2  -5  -8  234.99   12.79
  -2   5  -8  240.98   12.79
   2  -5   9    2.30    3.69
   2   5   9    6.26    4.69
  -2   5  -9    1.49    3.41
  -2  -5  -9    1.39    1.78
  -2   5  -9    7.66    4.06
  -2  -5  -9    6.13    3.95
  -2  -5  -9    1.23    2.04
   2  -5   9    1.25    2.03
   2   5  10  118.99   10.25
  -2   5 -10  118.23    9.38
  -2  -5 -10  120.57    6.08
   2  -5  10  114.59    9.92
  -2   5 -10  114.26    9.79
  -2  -5 -10  110.04   10.14
   2  -5  10  117.40    6.83
   2  -5  11   -2.58    4.11
   2   5  11   -0.66    4.20
  -2   5 -11   -1.75    3.46
  -2   5 -11   -0.48    4.18
  -2  -5 -11   -0.28    3.88
  -2  -5 -11    6.17    4.94
   2  -5  12   41.00    7.53
   2   5  12   34.97    6.58
  -2   5 -12   32.72    6.73
  -2  -5 -12   33.62    6.60
  -2   5 -12   40.33    7.31
  -2  -5 -12   30.43    6.86
   2   5  13   32.43    7.25
   2  -5  13   38.16    7.35
  -2  -5 -13   25.57    6.22
  -2   5 -13   25.22    6.51
  -2  -5 -13   36.05    7.33
  -2   5 -13   35.19    6.81
   2  -5  14   49.70    8.49
   2   5  14   53.16    8.78
  -2  -5 -14   36.72    7.51
  -2   5 -14   43.65    8.04
  -2   5 -14   40.07    7.47
  -2  -5 -14   39.85    8.11
  -2   5 -15    8.18    5.13
  -2  -5 -15    2.43    4.75
  -2  -6  16   32.10    6.96
  -2   6  16   32.59    7.68
   2  -6 -16   18.71    5.98
   2   6 -16   30.29    6.98
   2  -6 -16   30.80    7.64
   2   6 -16   19.79    6.13
  -2  -6  15    1.99    4.50
  -2   6  15    0.91    4.40
   2  -6 -15   -3.42    4.56
   2   6 -15    4.28    4.67
   2  -6 -15   10.84    6.07
   2   6 -15   -0.72    4.12
  -2  -6  14   34.29    6.57
  -2   6  14   14.69    5.36
   2   6 -14   24.77    5.77
   2  -6 -14   16.61    5.03
   2  -6 -14   22.12    6.37
   2   6 -14   25.77    6.45
  -2  -6  13   -0.05    3.30
  -2   6  13    1.52    4.26
   2  -6 -13   -3.22    4.82
   2   6 -13    8.74    5.43
   2   6 -13    1.77    3.80
   2  -6 -13    4.93    4.25
  -2   6  12   80.81    8.89
  -2  -6  12   89.27    8.44
   2  -6 -12   80.27    5.47
   2   6 -12   93.84    9.41
   2  -6 -12   89.41    8.87
   2   6 -12   77.58    8.40
   2  -6 -12   89.07    9.61
  -2  -6  11   57.99    7.12
  -2   6  11   66.86    7.73
   2  -6 -11   55.68    8.24
   2  -6 -11   62.49    4.95
   2   6 -11   75.75    8.29
   2   6 -11   69.17    7.88
   2  -6 -11   64.75    7.52
  -2  -6  10  224.87    7.54
  -2   6  10  224.13    6.45
  -2   6  10  224.23   13.20
   2  -6 -10  228.81    9.66
  -2  -6  10  233.82    7.22
   2   6 -10  232.51   13.46
  -2   6  10  222.93    9.51
   2  -6 -10  231.26   12.68
  -2  -6  10  234.82   12.40
   2   6 -10  230.49   12.60
  -2  -6   9  131.55    5.93
  -2   6   9  133.48    9.68
  -2   6   9  121.24    3.77
   2   6  -9  143.39    9.86
  -2  -6   9  137.89    5.61
   2  -6  -9  132.36    7.15
  -2   6   9  132.67    7.04
  -2  -6   9  137.91    8.86
   2   6  -9  147.59    9.38
   2  -6  -9  126.27    8.92
  -2  -6   8    8.03    2.19
  -2   6   8    8.15    3.23
  -2  -6   8    8.42    3.16
  -2  -6   8    8.88    1.81
  -2   6   8    8.85    2.23
   2  -6  -8    8.67    2.57
   2   6  -8    9.31    4.10
   2  -6  -8    0.95    2.84
   2   6  -8    9.01    3.42
   2   6  -7  267.19   11.22
   2  -6  -7  256.02   11.06
  -2  -6   7  250.35   10.81
  -2  -6   7  239.14   10.33
  -2  -6   7  232.52    8.79
  -2   6   7  252.39   12.12
   2  -6  -7  246.99    9.98
   2   6  -7  251.14   11.93
  -2   6   7  247.10    9.92
  -2  -6   7  249.38    8.62
   2   6  -7  265.07   12.46
   2   6  -6  184.67    7.60
  -2   6   6  189.76    8.91
  -2  -6   6  196.19    8.80
   2  -6  -6  189.54    8.69
   2   6  -6  194.57    8.80
  -2  -6   6  197.89    8.80
  -2  -6   6  188.36    8.44
  -2  -6   6  190.00    7.70
  -2   6   6  193.31    9.71
   2   6  -6  199.27    9.89
  -2   6   6  181.32    8.28
  -2  -6   6  188.64    7.49
   2  -6  -6  193.38    8.52
   2   6  -6  197.58   10.00
   2   6  -5 1555.53   34.31
  -2  -6   5 1535.26   34.29
   2   6  -5 1522.58   33.62
   2  -6  -5 1501.21   34.00
  -2   6   5 1432.20   34.03
  -2  -6   5 1538.52   34.05
   2   6  -5 1563.17   34.14
  -2  -6   5 1478.04   33.71
   2  -6  -5 1521.75   34.70
  -2   6   5 1462.71   34.51
   2   6  -5 1602.40   36.76
  -2  -6   5 1523.61   33.50
  -2   6   5 1545.90   36.21
   2   6  -5 1607.15   36.96
  -2  -6   4  106.91    5.58
  -2   6   4   93.46    5.18
   2   6  -4   94.14    5.86
   2  -6  -4   95.62    6.07
  -2  -6   4  116.76    6.85
  -2  -6   4  119.50    5.41
   2   6  -4  110.39    5.72
  -2  -6   4  100.66    6.01
  -2  -6   4  109.43    7.05
   2  -6  -4  100.09    6.02
   2   6  -4  103.21    7.05
  -2   6   4   91.68    5.70
  -2   6   4  100.44    6.37
  -2  -6   4  106.93    6.82
   2   6  -4   97.92    7.04
  -2  -6   4  124.46    5.90
  -2   6   3  224.77    7.62
  -2  -6   3  232.52    7.67
   2   6  -3  236.25    9.13
  -2  -6   3  239.69    9.50
   2  -6  -3  241.29    9.54
  -2  -6   3  254.91    7.87
   2   6  -3  254.17    8.40
  -2  -6   3  245.78    9.17
  -2   6   3  227.49    9.23
  -2  -6   3  238.98    9.73
   2  -6  -3  248.36    9.64
   2  -6  -3  223.18    9.47
  -2   6   3  238.86    9.69
  -2  -6   3  236.76    9.66
  -2  -6   3  228.82    8.16
   2   6  -3  249.51    9.90
   2   6  -2  225.71    9.01
  -2   6   2  215.66    6.64
   2   6  -2  234.27    9.16
  -2  -6   2  227.87    9.22
  -2  -6   2  224.41    7.16
   2   6  -2  215.34    6.96
  -2  -6   2  215.39    8.71
  -2   6   2  199.52    8.70
  -2  -6   2  222.16    9.03
   2  -6  -2  206.72    8.88
   2   6  -2  223.50    7.84
  -2  -6   2  223.99    8.78
   2   6  -2  228.87    9.00
  -2  -6   2  221.35    7.87
   2  -6  -2  208.67    8.89
  -2   6   2  219.88    9.24
   2   6  -1   92.04    5.78
  -2  -6   1   87.45    5.30
   2   6  -1   87.73    5.41
   2   6  -1   89.67    4.14
  -2  -6   1   92.64    4.30
  -2   6   1   82.20    5.17
  -2   6   1   86.27    3.27
  -2  -6   1   92.38    5.56
  -2   6   1   83.96    5.28
   2  -6  -1   88.94    5.72
  -2  -6   1   91.30    4.91
   2  -6  -1   89.54    5.50
   2   6  -1   94.40    5.04
  -2   6   1   92.78    5.89
   2   6  -1   86.30    5.27
  -2  -6   1   83.94    5.09
   2   6   0  695.71   17.42
  -2  -6   0  676.18   17.32
  -2  -6   0  674.13   16.62
   2  -6   0  615.41   13.44
  -2   6   0  645.82   13.44
   2   6   0  637.12   15.79
  -2   6   0  708.36   18.28
  -2  -6   0  666.51   15.95
  -2  -6   0  663.16   18.14
  -2   6   0  687.40   18.28
  -2   6   0  673.87   17.78
   2  -6   0  680.80   18.02
  -2   6   0  690.16   18.32
   2  -6   0  655.03   18.14
   2   6   0  664.14   17.07
   2   6   0  667.78   17.11
  -2   6  -1  539.69   13.28
  -2  -6  -1  534.30   13.29
   2   6   1  539.77   14.72
  -2  -6  -1  536.58   14.87
   2   6   1  533.55   14.93
  -2  -6  -1  542.11   14.71
   2   6   1  524.08   14.15
   2  -6   1  508.36   11.67
  -2   6  -1  540.52   15.45
  -2  -6  -1  536.59   15.81
  -2   6  -1  560.62   16.22
  -2   6  -1  548.44   15.23
   2  -6   1  564.57   15.52
   2  -6   1  530.63   14.15
   2  -6   1  525.01   15.64
   2   6   1  541.97   14.70
  -2   6  -1  539.42   15.88
   2  -6   1  537.67   15.86
  -2  -6  -2   15.04    3.00
  -2   6  -2   16.92    2.63
  -2  -6  -2   13.25    2.52
   2   6   2   10.36    2.93
  -2  -6  -2   14.93    2.56
   2   6   2   14.38    2.57
  -2   6  -2   17.51    2.91
  -2  -6  -2   12.80    2.19
   2   6   2   12.32    2.54
   2  -6   2   14.21    1.91
   2  -6   2   10.93    2.87
  -2   6  -2   25.67    4.76
   2  -6   2   19.95    3.56
  -2   6  -2   18.50    2.85
   2  -6   2   13.50    2.44
   2  -6   2   18.48    3.17
   2  -6   2   15.06    3.24
  -2   6  -2   20.48    3.57
   2   6   3  323.04   10.73
   2  -6   3  326.08   10.61
  -2  -6  -3  313.93   10.75
  -2   6  -3  318.19   10.77
  -2  -6  -3  322.69   11.93
   2   6   3  315.51   11.86
   2   6   3  326.44   10.48
   2  -6   3  311.19   11.18
   2   6   3  331.56   11.75
   2  -6   3  298.86    9.40
  -2  -6  -3  317.02    9.54
  -2  -6  -3  314.67   11.41
  -2   6  -3  311.02   12.27
   2  -6   3  323.55   12.29
  -2   6  -3  304.30   10.57
   2  -6   3  301.68   10.73
   2  -6   3  319.12   10.58
  -2   6  -3  313.43   10.41
  -2  -6  -3  317.94   11.26
   2  -6   3  312.02   11.67
  -2   6  -3  315.71   11.77
   2   6   4   70.40    5.13
  -2  -6  -4   78.09    5.42
   2  -6   4   41.99    4.00
  -2   6  -4   38.16    4.19
   2   6   4   74.83    6.15
   2  -6   4   34.23    3.89
   2   6   4   68.69    5.62
  -2   6  -4   32.48    4.61
  -2  -6  -4   75.29    5.32
  -2   6  -4   37.22    3.32
   2  -6   4   41.38    3.98
  -2   6  -4   30.75    3.73
  -2  -6  -4   68.39    4.80
  -2   6  -4   37.60    4.36
   2  -6   4   40.11    3.67
   2  -6   4   44.85    4.56
  -2   6  -5    5.95    2.64
   2  -6   5    6.54    3.02
   2  -6   5    7.30    2.51
   2   6   5   19.04    5.13
   2  -6   5    7.80    2.23
   2  -6   5    4.36    2.38
  -2   6  -5    6.24    2.56
  -2   6  -5    6.58    1.81
  -2   6  -5    2.59    2.69
   2  -6   5    8.07    2.12
  -2  -6  -6   46.06    5.16
  -2   6  -6   40.67    4.74
  -2  -6  -6   40.42    4.14
   2  -6   6   54.79    6.18
   2   6   6   50.08    6.11
   2  -6   6   45.71    4.28
  -2   6  -6   47.36    4.84
  -2  -6  -6   50.18    4.36
  -2   6  -6   44.67    3.28
   2  -6   6   45.12    3.53
  -2   6  -6   38.52    4.94
   2  -6   7  191.49   11.40
  -2   6  -7  191.59   10.67
  -2  -6  -7  192.45   10.79
   2   6   7  182.54   11.14
   2  -6   7  188.93    8.83
   2  -6   7  181.69    5.96
  -2  -6  -7  171.30    8.58
  -2   6  -7  178.81    6.69
  -2   6  -7  180.47    9.83
   2  -6   7  177.56    6.93
  -2  -6  -7  174.41    8.16
  -2   6  -7  182.57   10.17
  -2  -6  -8   83.32    7.64
  -2   6  -8   79.03    7.38
   2  -6   8   88.77    8.01
   2   6   8   84.59    7.93
   2  -6   8   79.62    5.68
  -2  -6  -8   79.87    5.85
   2  -6   8   71.13    2.71
   2  -6   8   75.69    2.64
  -2   6  -8   79.73    7.31
  -2  -6  -8   79.56    5.37
  -2   6  -8   65.91    6.93
   2  -6   9   65.32    7.66
   2   6   9   62.38    7.71
   2  -6   9   64.28    5.46
  -2  -6  -9   54.02    4.96
  -2  -6  -9   60.35    4.84
  -2   6  -9   65.48    7.16
  -2   6  -9   69.36    7.53
  -2  -6  -9   61.53    7.18
   2  -6  10   13.32    3.22
   2  -6  10   12.25    4.37
   2   6  10   13.08    4.73
  -2  -6 -10   13.30    2.65
  -2   6 -10   13.97    4.53
  -2  -6 -10    5.67    3.77
  -2   6 -10   13.82    4.76
   2  -6  11   17.55    3.31
   2  -6  11   12.73    5.04
   2   6  11   17.49    5.70
  -2   6 -11   20.26    5.16
  -2  -6 -11   20.22    5.61
  -2   6 -11   23.64    5.96
  -2  -6 -12    5.17    4.53
   2  -6  12   12.88    4.80
   2   6  12   11.51    5.44
  -2   6 -12    8.48    4.37
  -2  -6 -12   10.24    4.58
  -2   6 -12    4.55    4.14
  -2  -6 -13   21.98    6.49
   2  -6  13   31.19    7.04
   2   6  13   30.94    6.71
  -2  -6 -13   26.98    6.73
  -2   6 -13   25.53    6.62
  -2   6 -13   25.54    5.89
   2  -6  14   -4.58    4.67
   2   6  14   -0.41    4.42
  -2   6 -14   -7.67    4.60
  -2  -6 -14    3.50    5.53
  -2   6 -14   -4.38    4.26
  -2  -6 -14   -5.04    5.12
  -2  -7  16   -2.58    4.43
  -2   7  16    5.42    5.03
   2  -7 -16   10.03    5.66
   2   7 -16  -11.07    5.80
   2   7 -16   -4.17    5.21
  -2  -7  15   56.57    8.53
  -2   7  15   40.56    7.86
   2   7 -15   47.44    8.04
   2  -7 -15   27.29    7.01
   2   7 -15   33.11    7.01
   2  -7 -15   39.85    8.01
  -2   7  14   14.36    6.23
  -2  -7  14    6.75    3.75
   2   7 -14    7.88    4.96
   2  -7 -14   13.48    6.11
   2  -7 -14   18.50    5.51
   2   7 -14   26.24    5.94
   2  -7 -13   22.58    6.47
  -2   7  13   28.46    6.39
  -2  -7  13   18.71    4.97
   2   7 -13   11.00    4.55
   2  -7 -13   12.32    4.59
   2   7 -13   18.14    5.36
   2   7 -12    3.57    3.69
   2  -7 -12    1.82    3.71
   2  -7 -12    2.82    4.52
   2   7 -12    0.51    4.06
   2  -7 -12    1.10    2.03
  -2   7  12   -4.84    4.64
  -2  -7  12    0.42    3.45
  -2   7  11  217.45   13.50
   2  -7 -11  216.81    9.98
   2   7 -11  230.23   13.86
   2  -7 -11  235.37   13.63
   2   7 -11  238.66   13.35
  -2  -7  11  240.91   13.25
   2   7 -10   19.52    4.87
   2  -7 -10   27.41    5.39
  -2  -7  10   19.61    2.65
  -2  -7  10   19.51    4.35
  -2   7  10   18.35    4.96
  -2  -7  10   19.26    2.41
   2   7 -10   27.72    5.52
   2  -7 -10   20.68    3.50
  -2  -7   9   96.17    5.51
  -2   7   9  101.70    8.88
   2  -7  -9  102.01    6.80
   2   7  -9  100.87    8.49
  -2  -7   9  102.88    5.31
  -2  -7   9  105.77    7.90
   2  -7  -9  106.02    8.30
   2   7  -9  100.13    7.99
   2   7  -8   60.37    6.00
   2  -7  -8   71.92    6.31
  -2  -7   8   51.78    4.26
  -2  -7   8   48.78    5.21
  -2   7   8   63.43    6.97
   2   7  -8   59.52    6.57
  -2  -7   8   55.62    4.04
   2  -7  -8   62.28    5.15
   2   7  -8   57.79    6.51
   2  -7  -7   67.08    5.85
   2   7  -7   48.03    5.02
  -2  -7   7   47.86    4.12
  -2  -7   7   43.04    4.58
  -2   7   7   69.88    6.71
  -2  -7   7   43.79    4.69
  -2   7   7   68.88    5.29
   2   7  -7   45.44    5.38
  -2  -7   7   45.49    3.79
   2  -7  -7   58.73    5.18
   2   7  -7   48.42    5.75
   2  -7  -6  377.59   13.29
  -2  -7   6  388.96   13.55
   2   7  -6  389.26   13.35
  -2   7   6  373.63   13.35
  -2  -7   6  384.67   13.21
  -2   7   6  399.22   15.16
  -2  -7   6  376.49   12.48
  -2  -7   6  391.33   13.33
  -2   7   6  364.04   13.30
   2   7  -6  389.58   14.92
   2  -7  -6  387.10   13.52
  -2  -7   6  386.52   12.32
   2   7  -6  404.30   15.36
  -2   7   6  385.11   15.17
  -2  -7   5   59.83    4.68
  -2   7   5   43.87    3.93
   2   7  -5   70.14    5.49
  -2  -7   5   70.49    5.16
   2   7  -5   86.26    6.81
  -2  -7   5   60.50    5.04
  -2  -7   5   81.53    5.98
   2   7  -5   92.73    7.89
  -2   7   5   41.37    4.17
   2  -7  -5   36.08    4.35
  -2  -7   5   55.21    4.62
   2   7  -5   74.48    7.54
  -2   7   5   38.23    5.06
  -2  -7   4  175.95    7.05
  -2   7   4  170.86    7.16
   2  -7  -4  176.38    5.10
  -2  -7   4  182.32    6.99
   2   7  -4  195.18    7.87
  -2  -7   4  174.01    8.16
  -2  -7   4  185.98    9.19
   2   7  -4  194.34    9.44
  -2   7   4  189.56    8.56
   2  -7  -4  187.04    8.84
  -2  -7   4  185.29    8.00
  -2  -7   4  192.93    9.39
  -2   7   4  186.17    9.05
  -2  -7   4  180.38    7.72
   2   7  -4  198.58    9.45
  -2   7   3   16.34    2.12
  -2  -7   3   16.78    2.20
  -2  -7   3   17.05    2.80
  -2  -7   3   17.89    3.14
   2  -7  -3   10.70    1.51
  -2  -7   3   17.71    2.41
   2   7  -3   17.54    2.90
  -2  -7   3   14.52    2.63
   2  -7  -3   17.12    3.45
  -2  -7   3   18.19    3.01
  -2  -7   3   19.82    3.73
  -2   7   3   16.19    2.82
   2   7  -3   16.84    3.71
  -2   7   3   14.77    3.28
  -2  -7   3   23.87    3.92
   2  -7  -3   15.32    3.12
  -2  -7   2    4.49    1.38
  -2   7   2    2.55    1.32
  -2  -7   2    6.40    2.20
  -2  -7   2    2.91    1.92
   2   7  -2    5.07    2.09
   2   7  -2    3.56    1.26
  -2   7   2    5.12    2.06
  -2  -7   2    3.67    1.53
  -2   7   2    2.38    3.29
   2   7  -2    4.95    2.03
   2  -7  -2    4.84    2.85
  -2  -7   2    6.08    2.57
  -2  -7   2    5.38    2.28
  -2   7   2    1.25    1.76
   2   7  -2    1.64    2.64
   2  -7  -2    1.65    2.18
  -2  -7   2    5.81    2.36
  -2  -7   2    2.83    1.90
  -2  -7   1  291.24   10.39
   2   7  -1  307.02   10.77
   2   7  -1  279.78    8.41
  -2   7   1  279.34   10.82
  -2   7   1  279.77    7.08
  -2  -7   1  292.70    8.59
  -2  -7   1  281.65   10.88
  -2   7   1  296.11   10.85
   2  -7  -1  329.87   11.56
  -2  -7   1  303.52   10.97
  -2  -7   1  275.20   10.39
   2  -7  -1  274.92   10.86
  -2   7   1  301.01   11.67
   2   7  -1  281.86   10.46
  -2  -7   1  283.81    9.90
   2   7  -1  289.80   10.02
  -2  -7   0   44.30    4.41
  -2  -7   0   41.52    3.76
  -2  -7   0   45.73    3.74
   2   7   0   54.96    4.15
  -2  -7   0   42.95    3.28
  -2   7   0   42.88    4.51
   2   7   0   47.49    3.24
   2  -7   0   43.46    4.53
  -2   7   0   56.29    4.97
   2  -7   0   49.75    5.41
  -2  -7   0   47.36    4.48
   2   7   0   42.87    3.93
  -2   7   0   44.54    4.73
  -2   7   0   50.41    5.92
   2   7   0   42.74    4.13
  -2   7  -1  441.58   11.25
  -2  -7  -1  427.07   11.27
  -2  -7  -1  439.16   13.37
   2   7   1  430.68   13.15
  -2  -7  -1  449.18   13.23
  -2  -7  -1  438.46   13.12
   2   7   1  439.25   12.41
   2  -7   1  403.60    9.42
   2  -7   1  428.15   14.10
  -2   7  -1  445.37   14.09
  -2  -7  -1  435.61   14.36
  -2   7  -1  462.68   15.08
  -2   7  -1  452.12   13.97
   2  -7   1  424.31   12.84
   2  -7   1  442.17   13.89
  -2  -7  -1  430.15   14.18
  -2   7  -1  443.10   14.40
   2   7   1  427.79   13.78
   2  -7   1  429.13   14.61
   2   7   1  431.90   13.21
  -2   7  -2  263.27    8.78
  -2  -7  -2  247.32    8.52
  -2  -7  -2  245.85    9.97
   2   7   2  271.68    9.59
   2   7   2  258.90   10.52
   2  -7   2  241.91    6.99
   2   7   2  244.26    9.26
  -2  -7  -2  244.74    8.93
   2  -7   2  264.87   10.46
  -2  -7  -2  244.62   10.27
  -2   7  -2  295.85   11.62
   2  -7   2  246.46    9.37
   2  -7   2  267.95   10.17
  -2   7  -2  275.79   10.05
  -2  -7  -2  240.98   10.23
   2  -7   2  252.22   10.62
  -2   7  -2  247.82   10.67
   2  -7   2  246.97   10.72
  -2  -7  -3    2.30    2.04
   2   7   3    1.21    1.67
  -2  -7  -3    1.60    1.99
   2  -7   3    2.75    2.15
  -2   7  -3    2.90    2.31
   2   7   3    1.54    2.59
   2   7   3    2.14    2.08
  -2  -7  -3    1.96    2.10
  -2  -7  -3    0.40    1.55
   2  -7   3    3.74    1.72
   2  -7   3    4.85    2.60
   2   7   3    4.34    2.31
  -2   7  -3    4.69    2.87
  -2   7  -3    1.97    1.93
  -2  -7  -3   -1.09    2.02
   2  -7   3   -0.33    1.90
   2  -7   3    0.86    2.00
  -2   7  -3    2.69    2.24
   2  -7   3    1.03    2.52
  -2   7  -3    4.62    3.30
   2   7   4   66.99    5.20
  -2  -7  -4   72.14    5.48
   2  -7   4   64.69    5.01
  -2   7  -4   67.84    5.14
   2   7   4   66.86    5.82
   2   7   4   72.06    4.73
   2  -7   4   74.69    5.48
   2  -7   4   69.58    5.30
  -2   7  -4   70.47    6.47
  -2  -7  -4   68.26    5.45
  -2   7  -4   70.44    4.72
   2  -7   4   70.96    4.95
  -2  -7  -4   69.36    5.45
  -2   7  -4   66.35    5.24
  -2   7  -4   68.01    6.05
   2  -7   5  394.36   13.83
  -2   7  -5  414.08   14.36
  -2  -7  -5  382.88   14.03
   2  -7   5  399.51   13.87
   2  -7   5  391.31   14.07
   2   7   5  398.67   15.37
  -2   7  -5  384.62   12.20
  -2   7  -5  373.08   13.72
   2  -7   5  404.36   12.67
  -2  -7  -5  382.62   13.46
  -2   7  -5  403.30   15.03
  -2   7  -6  104.13    7.32
   2  -7   6  105.65    8.13
  -2  -7  -6   97.37    7.26
   2   7   6   96.40    7.88
   2  -7   6  105.13    6.76
  -2   7  -6  104.48    7.27
  -2   7  -6   98.26    5.32
   2  -7   6  102.51    5.69
  -2  -7  -6   99.45    6.36
  -2   7  -6   99.40    7.41
  -2  -7  -7  254.09   12.50
   2  -7   7  217.03   12.76
  -2   7  -7  256.67   12.36
   2   7   7  235.82   12.98
   2  -7   7  257.82   10.90
   2  -7   7  229.23    7.88
  -2  -7  -7  239.04   10.25
  -2   7  -7  241.70   11.68
  -2   7  -7  235.53    8.53
   2  -7   7  248.75    8.94
  -2   7  -7  221.21   12.06
  -2   7  -8  109.41    8.84
  -2  -7  -8  103.55    8.77
   2  -7   8  110.13    9.22
   2   7   8  105.86    8.86
   2  -7   8   95.16    6.68
   2  -7   8   99.27    4.16
  -2   7  -8  103.89    8.18
  -2  -7  -8  105.09    6.64
   2  -7   8  107.27    5.32
  -2   7  -8  100.08    8.23
   2  -7   9   61.86    5.57
   2  -7   9   55.76    6.86
   2   7   9   82.95    8.82
  -2  -7  -9   69.66    5.46
  -2   7  -9   69.60    7.38
  -2   7  -9   69.05    7.75
  -2  -7  -9   70.24    7.60
   2  -7  10    5.99    2.93
   2  -7  10    1.58    3.42
   2   7  10   -1.76    4.10
  -2  -7 -10    0.32    1.86
  -2   7 -10    3.29    3.70
  -2  -7 -10    2.90    3.64
  -2   7 -10   -3.21    3.78
   2  -7  11   12.58    3.02
   2  -7  11   14.74    4.80
   2   7  11   16.33    5.40
  -2   7 -11   12.14    4.57
  -2  -7 -11   14.63    5.69
  -2   7 -11   13.64    4.66
  -2  -7 -12   11.00    5.33
   2  -7  12    4.85    3.89
   2   7  12    7.11    5.02
  -2   7 -12    3.99    3.73
  -2  -7 -12    6.58    4.57
  -2   7 -12    1.67    3.96
  -2  -7 -13    5.79    4.83
   2  -7  13   13.90    4.84
   2   7  13   20.20    6.79
  -2  -7 -13   12.16    5.50
  -2   7 -13   17.32    5.70
  -2   7 -13   10.70    5.03
   2  -7  14    9.74    5.05
   2   7  14   10.48    5.54
  -2  -7 -14   11.13    5.88
  -2   7 -14   15.42    5.93
  -2   7 -14   20.74    6.04
  -2  -7 -14    5.85    5.42
   2  -8 -16   38.54    7.57
   2   8 -16   34.82    7.24
  -2  -8  16   42.66    7.47
  -2   8  15    4.47    4.92
  -2  -8  15    1.87    3.90
   2  -8 -15   -0.06    5.27
   2   8 -15    6.89    5.17
   2  -8 -15    6.93    4.95
   2   8 -15    0.65    4.30
   2  -8 -14   39.00    7.96
  -2  -8  14   45.09    7.27
  -2   8  14   46.21    8.09
   2   8 -14   43.71    7.41
   2   8 -14   42.66    7.28
   2  -8 -14   30.62    6.03
   2  -8 -13    6.05    4.76
   2   8 -13   21.36    6.16
   2  -8 -13    7.12    3.96
   2   8 -13   15.28    4.54
  -2   8  13    7.97    4.16
  -2  -8  13   13.65    4.55
   2  -8 -12   37.85    6.21
   2   8 -12   43.50    6.46
   2   8 -12   47.17    7.06
   2  -8 -12   42.11    4.70
  -2  -8  12   47.82    6.81
  -2   8  12   42.08    7.19
   2   8 -11    5.43    3.55
   2  -8 -11    7.30    4.22
   2   8 -11    5.21    3.72
   2  -8 -11   10.93    3.04
  -2  -8  11    9.52    4.65
  -2   8  11    8.19    4.22
  -2   8  10   19.86    5.60
  -2  -8  10   13.30    4.16
   2  -8 -10    9.35    2.99
   2   8 -10    9.60    4.12
  -2  -8  10   12.75    2.38
   2  -8 -10   11.26    4.11
   2   8 -10   12.94    4.14
   2   8  -9   10.76    3.90
   2  -8  -9    5.21    3.26
  -2  -8   9    9.55    2.50
  -2   8   9    7.75    4.50
  -2  -8   9   10.07    3.29
   2  -8  -9    9.94    3.08
  -2  -8   9   11.19    2.31
   2   8  -9    8.21    4.67
   2   8  -9    6.68    4.11
   2   8  -8   39.90    5.06
   2  -8  -8   44.63    5.43
  -2  -8   8   40.31    4.08
  -2  -8   8   40.02    5.07
  -2   8   8   30.84    5.73
  -2  -8   8   44.37    3.90
   2   8  -8   52.37    6.46
   2  -8  -8   41.59    4.63
   2   8  -8   42.43    6.52
   2   8  -7    2.62    2.59
   2  -8  -7    1.36    2.60
  -2  -8   7    0.45    1.94
  -2  -8   7   -2.25    2.35
  -2   8   7   -4.57    3.81
  -2  -8   7   -0.20    2.10
   2   8  -7    6.74    3.84
   2  -8  -7    1.52    2.37
  -2   8   7    3.36    3.33
   2   8  -7    5.94    3.53
  -2  -8   6    1.73    2.08
   2  -8  -6    0.83    2.26
  -2   8   6   -0.83    2.04
  -2  -8   6    2.01    2.12
   2   8  -6    7.44    2.88
  -2  -8   6    2.71    2.50
   2   8  -6    4.42    2.96
   2  -8  -6   -2.39    2.50
  -2  -8   6    4.23    2.18
   2   8  -6    3.04    3.65
  -2   8   6   -5.65    3.25
   2   8  -6    1.74    3.33
  -2  -8   5   17.40    3.11
  -2  -8   5   16.67    3.67
  -2  -8   5   14.32    3.04
   2   8  -5   29.91    3.92
  -2  -8   5   10.08    3.57
  -2  -8   5   15.47    3.33
   2   8  -5   28.03    4.99
   2   8  -5   34.71    5.28
  -2   8   5   -2.98    3.02
  -2  -8   4   32.42    4.04
  -2  -8   4   34.25    3.22
  -2   8   4   19.57    2.71
  -2   8   4   23.12    3.31
  -2  -8   4   31.84    3.05
   2   8  -4   38.12    4.00
  -2  -8   4   33.75    3.70
   2  -8  -4   12.26    2.92
  -2  -8   4   32.69    3.84
   2   8  -4   33.41    4.63
  -2   8   4   19.11    3.99
  -2  -8   3   10.21    1.92
  -2  -8   3   14.42    3.07
  -2   8   3    8.54    1.80
   2  -8  -3   10.37    1.80
  -2  -8   3    6.82    1.92
  -2   8   3    7.48    2.41
   2   8  -3   11.20    2.74
  -2  -8   3   10.65    2.71
   2  -8  -3    9.94    2.94
  -2  -8   3   11.35    2.74
   2   8  -3    7.63    3.44
  -2   8   3    7.65    2.84
  -2  -8   2   12.57    1.66
  -2   8   2   13.48    1.64
  -2  -8   2   10.83    2.69
  -2  -8   2   14.03    2.85
   2   8  -2   12.24    2.83
  -2   8   2   13.83    2.95
   2   8  -2   12.18    1.71
  -2  -8   2   13.65    2.01
   2   8  -2   11.85    2.90
  -2   8   2   13.91    3.68
  -2  -8   2   15.72    2.94
  -2   8   2   15.64    3.10
  -2  -8   2   15.15    2.99
   2  -8  -2   10.91    3.27
   2   8  -2   13.78    3.21
  -2  -8   2   13.82    2.63
  -2  -8   2   13.85    3.03
   2  -8  -2   15.23    3.23
  -2  -8   1   49.41    4.60
   2   8  -1   51.01    4.66
  -2  -8   1   56.53    3.51
  -2   8   1   44.69    4.56
  -2   8   1   52.64    2.31
   2   8  -1   53.56    3.29
  -2  -8   1   59.77    5.10
  -2   8   1   58.68    5.33
   2   8  -1   53.25    4.41
  -2   8   1   55.76    4.81
  -2  -8   1   62.24    5.12
   2  -8  -1   56.54    5.02
   2  -8  -1   52.69    4.72
  -2  -8   1   54.48    4.79
  -2  -8   1   62.48    4.68
   2   8  -1   50.82    4.75
  -2   8   1   54.57    5.41
  -2  -8   0  613.54   14.25
  -2   8   0  620.80   14.17
   2   8   0  626.02   18.05
  -2  -8   0  644.02   17.92
  -2  -8   0  643.42   17.62
  -2   8   0  627.85   18.66
   2   8   0  636.28   15.83
  -2  -8   0  649.15   16.03
  -2  -8   0  648.53   19.26
  -2   8   0  656.70   18.72
   2  -8   0  651.65   18.88
  -2  -8   0  673.36   19.09
  -2   8   0  640.05   19.38
   2   8   0  672.01   18.50
   2   8   0  661.18   18.36
  -2   8   0  672.64   19.48
   2  -8   0  621.20   18.98
  -2   8  -1    5.03    1.59
  -2  -8  -1    0.97    1.41
   2   8   1    3.69    1.70
  -2  -8  -1    4.81    2.13
  -2  -8  -1    4.02    1.94
  -2  -8  -1    4.46    2.34
   2  -8   1    4.54    2.96
   2   8   1    6.26    1.81
  -2   8  -1   15.38    5.02
  -2  -8  -1    5.22    2.86
   2  -8   1    5.84    3.73
  -2   8  -1    6.04    2.26
   2  -8   1   12.68    3.70
  -2   8  -1    6.16    4.14
   2   8   1    1.21    2.49
   2   8   1    8.89    3.31
  -2   8  -2  218.21    7.66
  -2  -8  -2  219.40    7.92
   2   8   2  223.06    8.86
  -2  -8  -2  217.58    9.71
   2   8   2  208.69    8.66
  -2  -8  -2  216.08    8.80
   2  -8   2  211.31    6.02
   2  -8   2  228.34   10.05
  -2   8  -2  228.57   10.67
  -2   8  -2  221.69    9.37
   2  -8   2  223.37    9.08
   2  -8   2  220.93    9.52
  -2  -8  -2  211.13    9.77
   2   8   2  223.81    9.45
  -2   8  -2  212.38   10.12
   2   8   2  228.52   10.26
  -2  -8  -3   56.02    4.26
  -2   8  -3   57.57    4.49
   2   8   3   55.02    5.22
   2   8   3   54.13    4.17
  -2  -8  -3   51.67    4.15
   2  -8   3   54.54    3.47
   2   8   3   55.17    4.94
   2  -8   3   71.54    5.74
  -2   8  -3   48.23    5.60
   2  -8   3   49.58    4.47
  -2  -8  -3   54.02    4.88
  -2   8  -3   55.38    4.66
   2  -8   3   59.01    4.97
  -2   8  -3   49.82    5.48
   2   8   4  352.84   12.34
   2  -8   4  359.81   12.28
  -2   8  -4  363.22   12.43
  -2  -8  -4  348.56   12.36
   2   8   4  368.91   14.32
   2   8   4  356.52   11.79
   2  -8   4  359.71   13.53
   2  -8   4  359.47   10.96
  -2   8  -4  371.36   14.66
   2  -8   4  343.81   12.96
   2  -8   4  364.75   12.50
  -2   8  -4  363.28   12.39
  -2   8  -4  346.66   12.89
  -2  -8  -4  334.92   13.02
  -2   8  -4  334.52   14.03
   2  -8   5   80.72    5.91
  -2   8  -5   95.82    6.62
  -2  -8  -5   78.69    6.03
   2   8   5   79.17    6.81
   2   8   5   94.23    5.64
   2  -8   5   86.55    6.39
  -2   8  -5   91.38    7.72
  -2   8  -5   86.24    6.54
  -2  -8  -5   91.16    6.42
   2  -8   5   87.16    5.82
  -2   8  -5   92.66    5.72
  -2   8  -5   91.86    7.22
  -2  -8  -6  142.50    8.68
  -2   8  -6  162.65    9.19
   2  -8   6  158.52   10.45
   2  -8   6  156.40    8.65
   2   8   6  155.33   10.02
   2   8   6  165.89    7.72
  -2  -8  -6  151.61    8.34
   2  -8   6  165.56    7.85
  -2   8  -6  155.95    7.38
  -2   8  -6  149.98    8.96
  -2   8  -6  150.15    9.65
   2  -8   7    7.93    2.00
  -2  -8  -7    3.47    3.11
  -2   8  -7    7.61    3.72
   2   8   7   10.24    4.12
   2  -8   7    7.59    3.56
   2  -8   7    8.17    2.88
  -2  -8  -7    8.24    2.50
  -2   8  -7    7.34    3.57
  -2   8  -7   13.67    2.52
   2  -8   7    8.57    2.50
  -2   8  -7   19.15    4.74
   2  -8   8  153.71   11.21
  -2  -8  -8  147.42   10.36
  -2   8  -8  162.40   10.54
   2   8   8  168.92   11.56
   2  -8   8  158.63    9.11
   2  -8   8  149.56    6.18
   2  -8   8  164.52    7.23
  -2  -8  -8  153.90    8.61
  -2   8  -8  151.98   10.03
  -2   8  -8  156.05   10.47
  -2  -8  -9   -0.65    3.52
  -2   8  -9    1.01    3.49
   2  -8   9   -5.12    3.20
   2  -8   9   -2.01    4.28
   2   8   9   -6.85    4.53
  -2  -8  -9    0.37    2.13
  -2   8  -9    1.73    3.60
  -2   8  -9    2.27    3.80
   2  -8   9    1.82    1.80
   2  -8  10   59.83    5.83
   2   8  10   68.34    8.32
   2  -8  10   60.49    7.64
  -2   8 -10   52.66    6.61
  -2  -8 -10   58.70    5.39
  -2   8 -10   57.89    7.28
  -2  -8 -10   52.37    6.91
   2  -8  11   -1.80    2.67
   2  -8  11    0.47    3.67
   2   8  11    3.51    4.21
  -2  -8 -11   -4.76    3.81
  -2   8 -11    1.75    3.78
  -2   8 -11    7.64    4.13
   2  -8  12    1.41    3.67
   2   8  12    1.69    4.74
  -2   8 -12   -2.30    3.81
  -2  -8 -12   -0.67    4.30
  -2   8 -12    2.44    4.24
  -2  -8 -13   -3.28    5.08
   2  -8  13   -2.66    3.75
   2   8  13   -6.58    5.20
  -2   8 -13    4.26    3.94
  -2  -8 -13    6.80    4.97
  -2   8 -13   -3.54    4.80
  -2  -8 -14   -0.38    4.95
   2  -8  14    7.51    5.25
  -2   8 -14   -8.89    5.34
  -2  -8 -14   -0.40    4.60
  -2   8 -14    0.96    4.34
  -2   9  15   15.74    5.86
  -2  -9  15   17.48    5.29
   2   9 -15   10.82    5.34
   2  -9 -15    6.71    5.50
   2   9 -15    8.52    4.72
   2  -9 -15   18.79    5.58
   2  -9 -14    4.54    5.56
  -2  -9  14   21.19    5.82
  -2   9  14   27.33    7.25
   2   9 -14   11.25    5.34
   2  -9 -14   15.91    5.47
   2   9 -14   22.79    6.13
   2  -9 -13   30.12    7.55
   2   9 -13   35.52    6.83
   2  -9 -13   33.61    6.12
   2   9 -13   27.92    5.83
  -2  -9  13   27.71    5.72
  -2   9  13   27.79    6.28
   2  -9 -12    6.45    3.77
   2   9 -12    8.32    4.08
   2   9 -12    8.41    4.37
   2  -9 -12    6.66    2.81
  -2  -9  12    6.24    3.36
  -2   9  12    6.35    4.55
   2  -9 -11    6.02    3.81
   2   9 -11    6.31    4.00
   2   9 -11    9.47    4.87
   2  -9 -11    6.27    2.82
  -2   9  11    1.26    4.23
  -2  -9  11    7.81    3.38
  -2   9  10   27.51    6.05
  -2  -9  10   27.73    5.00
   2  -9 -10   18.61    3.69
   2   9 -10   25.19    5.79
  -2  -9  10   26.66    3.21
   2   9 -10   24.89    4.99
   2  -9 -10   29.63    5.36
   2   9  -9    1.10    3.24
   2  -9  -9    7.20    3.70
  -2  -9   9    0.29    1.98
  -2   9   9   -1.20    3.72
  -2  -9   9   -0.53    3.07
   2  -9  -9   -3.46    2.97
  -2  -9   9   -1.79    2.00
   2   9  -9   -4.92    4.21
   2   9  -9   -1.59    3.83
   2  -9  -8   72.50    6.27
  -2  -9   8   88.18    7.25
   2   9  -8   79.23    6.62
  -2  -9   8   77.60    5.61
  -2   9   8   77.49    7.47
  -2  -9   8   78.81    5.49
   2   9  -8   73.14    7.40
   2  -9  -8   77.57    6.38
   2   9  -8   72.30    7.53
  -2   9   8   74.13    7.61
  -2  -9   7    0.36    2.27
   2  -9  -7    8.00    3.27
   2   9  -7    6.44    2.71
  -2  -9   7    0.73    2.11
   2  -9  -7    9.55    3.60
  -2  -9   7    2.55    2.11
   2   9  -7    0.95    3.57
  -2   9   7   11.96    5.51
   2   9  -7    5.40    3.85
   2   9  -6   39.93    4.13
  -2  -9   6   40.81    4.21
   2  -9  -6   37.08    4.05
  -2   9   6   34.23    4.01
  -2  -9   6   41.51    3.77
  -2  -9   6   43.15    4.65
   2   9  -6   45.66    5.25
   2  -9  -6   39.68    4.68
  -2  -9   6   33.72    3.90
   2   9  -6   44.71    6.09
   2   9  -6   52.56    6.52
  -2   9   6   40.39    5.56
  -2   9   5   65.53    4.78
  -2  -9   5   67.90    4.81
  -2  -9   5   72.36    4.75
  -2  -9   5   74.25    6.08
   2   9  -5   77.16    6.01
   2  -9  -5   74.16    6.17
  -2  -9   5   72.43    5.64
   2   9  -5   76.57    6.79
  -2   9   5   71.42    6.62
  -2  -9   5   71.82    5.54
  -2   9   4  460.58   13.30
  -2  -9   4  453.80   13.05
   2  -9  -4  452.09   11.93
  -2  -9   4  498.62   13.17
   2   9  -4  502.68   15.59
   2  -9  -4  503.31   16.70
  -2  -9   4  492.95   15.96
   2   9  -4  515.74   17.43
  -2   9   4  477.38   17.46
  -2  -9   4  459.63   15.32
  -2   9   3    1.26    1.36
  -2  -9   3    3.81    1.53
   2  -9  -3    0.67    1.28
  -2  -9   3    1.43    1.92
   2   9  -3   -1.66    2.73
  -2   9   3   -1.54    2.98
  -2  -9   3   -0.28    2.04
   2  -9  -3   -3.42    2.77
  -2  -9   3    4.18    2.81
   2   9  -3    8.84    3.59
  -2   9   2   60.14    3.06
  -2  -9   2   63.94    3.11
   2  -9  -2   57.98    4.18
  -2  -9   2   67.17    3.71
   2   9  -2   65.38    3.60
  -2   9   2   65.86    6.01
  -2  -9   2   66.10    5.47
   2  -9  -2   56.13    5.40
  -2  -9   2   66.13    5.10
   2   9  -2   60.01    5.82
   2   9  -2   65.87    5.17
   2   9  -1  407.37   14.19
  -2  -9   1  418.94   14.08
  -2  -9   1  404.03   11.02
   2   9  -1  388.58   10.83
  -2   9   1  390.81    8.81
   2  -9  -1  391.14   14.45
  -2  -9   1  417.22   14.58
   2   9  -1  387.37   14.09
  -2   9   1  384.79   14.90
  -2  -9   1  400.29   14.19
  -2   9   1  410.32   14.82
  -2  -9   1  413.87   13.69
   2   9  -1  410.43   13.74
  -2   9   0    2.34    1.13
  -2  -9   0    3.53    1.12
  -2  -9   0    3.10    1.86
   2   9   0    2.46    1.93
  -2  -9   0    2.55    1.95
  -2  -9   0    2.04    2.15
   2   9   0    4.10    1.57
  -2   9   0    4.35    3.10
  -2  -9   0    3.68    2.75
   2  -9   0    1.61    2.62
  -2   9   0   -1.12    3.29
   2   9   0    2.48    2.77
   2   9   0    3.91    3.10
  -2  -9  -1   51.49    3.17
  -2   9  -1   49.04    2.98
  -2  -9  -1   49.13    4.35
   2   9   1   53.52    4.41
  -2  -9  -1   48.13    4.73
   2  -9   1   56.80    5.34
   2   9   1   48.52    3.79
  -2  -9  -1   56.74    4.93
  -2   9  -1   52.03    5.39
   2  -9   1   51.39    4.95
   2  -9   1   54.68    4.69
  -2  -9  -1   53.51    5.30
  -2   9  -1   45.18    4.97
   2   9   1   60.40    5.33
   2   9   1   48.44    4.92
  -2   9  -2   89.00    4.70
  -2  -9  -2   83.58    4.58
   2   9   2   87.37    5.58
  -2  -9  -2   92.76    5.90
   2   9   2   81.25    5.22
   2  -9   2   92.14    6.76
   2  -9   2   79.45    2.91
  -2   9  -2   90.22    7.06
   2  -9   2   82.64    5.88
  -2  -9  -2   83.67    6.29
   2  -9   2   95.13    6.67
   2   9   2   88.00    6.68
  -2   9  -2   82.06    6.81
   2   9   2   86.34    6.14
  -2  -9  -3   69.17    4.68
  -2   9  -3   77.32    4.84
   2   9   3   77.85    5.20
   2  -9   3   81.13    6.24
  -2  -9  -3   81.43    5.59
   2   9   3   75.35    5.46
   2  -9   3   78.79    3.68
  -2   9  -3   79.03    6.49
   2  -9   3   75.37    5.70
  -2  -9  -3   84.67    6.47
   2  -9   3   77.32    5.83
  -2   9  -3   82.04    6.99
   2   9   3   74.89    6.60
  -2  -9  -4    5.52    2.46
  -2   9  -4    9.13    3.04
   2  -9   4    9.90    2.71
   2   9   4   11.52    2.82
   2   9   4   12.36    3.95
   2   9   4    6.78    2.30
   2  -9   4   15.17    3.63
   2  -9   4    8.63    2.26
  -2   9  -4   15.89    4.62
   2  -9   4   17.48    3.42
  -2  -9  -4    8.29    2.93
  -2   9  -4    7.58    4.13
   2  -9   5  109.50    6.90
  -2   9  -5  118.95    7.31
  -2  -9  -5  106.30    7.15
   2   9   5  108.19    8.32
   2   9   5  120.67    6.48
   2  -9   5  112.48    6.14
   2  -9   5  114.72    7.71
  -2   9  -5  109.69    8.40
   2  -9   5  119.46    7.03
  -2   9  -5  113.87    6.74
  -2   9  -5  111.09    7.63
  -2  -9  -5  117.38    7.73
  -2   9  -5  115.57    8.63
  -2  -9  -6    3.16    2.78
  -2   9  -6   -1.53    2.96
   2  -9   6    3.00    2.75
   2   9   6   -2.10    3.65
   2   9   6   -0.99    1.76
  -2  -9  -6    3.33    2.66
  -2   9  -6   -0.73    1.72
  -2   9  -6   -1.83    3.32
   2  -9   6    4.69    2.26
  -2   9  -6   -2.41    3.45
  -2  -9  -7   52.43    5.88
   2  -9   7   55.71    6.96
  -2   9  -7   56.22    6.33
   2  -9   7   51.51    4.32
   2  -9   7   57.47    5.74
   2   9   7   53.75    6.96
   2   9   7   60.77    4.77
   2  -9   7   56.21    4.86
  -2  -9  -7   52.35    5.33
  -2   9  -7   48.82    5.85
  -2   9  -7   51.58    4.42
  -2   9  -7   55.04    6.43
  -2  -9  -8    7.22    4.24
  -2   9  -8   -1.47    3.34
   2  -9   8    6.27    2.85
   2   9   8   12.42    4.95
   2   9   8    0.80    2.13
   2  -9   8    2.45    3.16
  -2   9  -8    2.87    3.35
  -2  -9  -8    3.66    2.47
  -2   9  -8   -1.65    3.75
   2  -9   8    0.26    2.14
  -2   9  -9   46.63    6.37
  -2  -9  -9   45.30    6.33
   2  -9   9   37.62    5.03
   2   9   9   43.78    6.95
   2   9   9   42.20    4.30
   2  -9   9   52.41    7.28
  -2   9  -9   40.48    6.16
  -2  -9  -9   41.78    4.90
   2  -9   9   44.02    4.00
  -2   9  -9   36.57    6.18
   2  -9  10    1.64    2.47
   2   9  10   -2.93    4.43
   2  -9  10    3.07    3.52
  -2  -9 -10    4.50    2.53
  -2   9 -10   -0.16    3.35
  -2  -9 -10    1.32    3.46
  -2   9 -10   -0.07    3.40
   2  -9  11    5.95    2.52
   2  -9  11   14.60    5.12
   2   9  11   12.00    4.75
  -2  -9 -11    8.10    4.35
  -2   9 -11   20.94    5.60
  -2   9 -11    2.98    3.90
   2   9  12   39.25    7.26
   2  -9  12   34.42    7.00
  -2  -9 -12   24.47    6.04
  -2   9 -12   31.58    6.66
  -2   9 -12   34.38    6.14
   2   9  13    7.81    5.23
   2  -9  13    1.19    4.09
  -2  -9 -13    2.17    4.41
  -2   9 -13    2.27    4.57
  -2   9 -13    6.15    4.02
   2  -9  14   29.46    7.01
  -2  -9 -14   31.87    7.73
  -2   9 -14   24.19    6.27
  -2   9 -14   37.01    7.64
  -2  10  15    6.27    5.78
  -2 -10  15    9.47    5.25
   2  10 -15   -2.56    4.59
   2 -10 -15    1.75    4.21
   2  10 -15   -6.45    4.60
   2 -10 -14   18.19    6.51
   2  10 -14   19.58    6.39
   2 -10 -14   31.59    6.50
   2  10 -14   19.82    5.41
  -2  10  14   17.64    6.14
  -2 -10  14   23.68    5.72
   2  10 -13   23.18    5.87
   2  10 -13   30.54    6.10
   2 -10 -13   24.82    5.81
  -2  10  13   27.08    6.46
  -2 -10  13   32.62    6.12
   2 -10 -12   22.67    5.69
   2  10 -12   24.46    5.50
   2  10 -12   18.90    5.28
   2 -10 -12   14.47    3.62
  -2 -10  12   20.25    4.71
  -2  10  12   25.90    6.38
   2 -10 -11   21.17    4.10
   2  10 -11   16.15    4.89
   2 -10 -11   23.22    4.91
   2  10 -11   18.83    4.51
  -2  10  11   11.94    4.68
  -2 -10  11   21.61    4.71
   2 -10 -10   -2.09    3.50
   2  10 -10   -0.82    3.26
  -2  10  10    5.33    4.29
  -2 -10  10    3.00    3.31
  -2 -10  10    2.16    1.90
   2 -10 -10   -0.41    2.51
   2  10 -10    2.15    4.17
   2  10 -10    1.72    4.14
   2  10  -9   -1.53    2.98
   2 -10  -9   -0.05    3.00
  -2 -10   9    2.07    2.13
   2 -10  -9    2.96    3.13
   2  10  -9    3.02    3.98
  -2 -10   9    3.66    2.28
   2  10  -9    3.48    4.30
  -2  10   9    3.04    4.04
  -2 -10   9    3.06    2.81
   2 -10  -8    1.28    3.69
   2  10  -8   -3.52    2.87
  -2 -10   8    4.47    2.71
   2 -10  -8    2.82    3.14
  -2 -10   8    2.12    2.21
   2  10  -8    1.53    4.11
  -2  10   8    6.55    4.95
   2  10  -8   -3.20    4.06
   2 -10  -7  477.57   15.97
   2  10  -7  461.07   15.80
  -2 -10   7  460.82   15.03
   2  10  -7  460.40   16.96
  -2 -10   7  464.83   15.73
   2  10  -7  467.60   18.72
   2 -10  -7  465.73   17.28
   2  10  -7  466.12   18.90
  -2  10   7  480.79   19.09
   2 -10  -6   50.07    4.55
  -2 -10   6   46.56    4.31
  -2  10   6   55.86    4.99
  -2 -10   6   48.26    4.08
   2  10  -6   52.32    5.47
   2 -10  -6   45.03    5.23
   2  10  -6   46.13    6.25
  -2 -10   6   50.92    5.09
  -2  10   6   51.93    6.49
   2  10  -6   43.18    6.17
  -2  10   5  353.23   11.77
  -2 -10   5  341.79   11.47
   2 -10  -5  346.67    9.54
  -2 -10   5  361.34   11.26
   2  10  -5  364.23   13.56
   2 -10  -5  357.25   14.42
  -2 -10   5  353.18   13.54
   2  10  -5  368.69   15.48
  -2  10   5  387.04   15.76
  -2  10   4   33.69    3.16
  -2 -10   4   51.63    3.63
   2 -10  -4   34.71    2.92
  -2 -10   4   51.35    3.64
   2  10  -4   54.72    5.42
  -2 -10   4   56.39    5.32
   2 -10  -4   34.28    4.71
  -2  10   4   29.73    4.85
   2  10  -4   48.79    5.89
  -2  10   3  551.63   14.47
  -2 -10   3  595.43   14.59
   2 -10  -3  600.20   16.14
  -2 -10   3  638.98   15.20
   2  10  -3  637.33   18.66
  -2 -10   3  648.66   19.69
   2 -10  -3  634.19   20.38
  -2 -10   3  626.45   18.65
  -2  10   3  680.55   21.03
   2  10  -3  663.29   20.65
  -2  10   2  275.80    7.65
  -2 -10   2  291.50    7.76
   2 -10  -2  273.89   10.21
  -2 -10   2  298.49    8.79
   2  10  -2  297.76    8.80
  -2 -10   2  323.92   12.99
   2 -10  -2  311.67   12.89
   2  10  -2  299.67   12.68
   2  10  -2  304.24   11.76
  -2  10   2  326.58   13.46
  -2 -10   2  309.25   11.86
  -2  10   1   47.33    2.21
  -2 -10   1   47.01    2.30
   2  10  -1   52.20    5.16
  -2 -10   1   57.14    3.65
  -2 -10   1   45.19    5.01
   2  10  -1   50.74    3.30
  -2  10   1   50.59    5.74
  -2 -10   1   50.60    5.24
   2 -10  -1   57.09    5.74
  -2  10   1   45.64    5.78
   2  10  -1   56.40    5.71
  -2 -10   1   52.86    5.12
   2  10  -1   60.08    5.36
  -2  10   0  204.81    5.74
  -2 -10   0  202.85    5.87
   2  10   0  225.68   10.13
  -2 -10   0  212.50    9.53
  -2 -10   0  213.57   10.16
   2  10   0  213.56    7.62
  -2 -10   0  223.07   10.76
   2 -10   0  220.72   10.57
   2  10   0  200.68   10.02
  -2  10   0  212.02   10.87
  -2  10   0  222.31   11.04
   2  10   0  211.34   10.01
  -2  10  -1   19.25    1.92
  -2 -10  -1   19.10    2.10
  -2 -10  -1   18.63    3.03
   2  10   1   22.31    3.30
  -2 -10  -1   16.98    3.09
   2  10   1   18.69    2.60
   2 -10   1   19.51    3.96
  -2  10  -1   14.09    3.29
   2 -10   1   21.61    3.81
  -2 -10  -1   15.20    3.45
   2 -10   1   21.33    3.43
   2  10   1   20.39    3.96
   2  10   1   21.05    3.98
  -2  10  -1   19.90    4.13
  -2 -10  -2   57.37    3.80
  -2  10  -2   56.36    3.66
   2  10   2   59.32    4.97
  -2 -10  -2   58.24    4.70
   2  10   2   63.78    4.71
  -2 -10  -2   58.81    5.09
   2 -10   2   54.63    5.58
  -2  10  -2   52.06    5.85
  -2 -10  -2   57.29    5.58
   2 -10   2   64.10    5.46
   2 -10   2   65.11    5.68
   2  10   2   63.50    5.92
   2  10   2   55.26    5.37
  -2  10  -2   58.08    5.97
  -2 -10  -3    6.28    2.20
  -2  10  -3    7.25    1.99
   2  10   3    8.80    2.45
   2  10   3    6.40    2.36
  -2 -10  -3    7.30    2.63
   2 -10   3    9.19    1.44
   2 -10   3    8.08    3.05
  -2  10  -3    6.71    3.97
  -2 -10  -3    1.61    2.46
   2 -10   3    6.85    2.86
   2  10   3    8.86    3.63
  -2  10  -3    9.25    4.13
  -2 -10  -4   48.40    4.44
  -2  10  -4   48.15    4.42
   2  10   4   46.10    4.37
   2 -10   4   46.61    3.30
   2 -10   4   47.37    5.41
  -2  10  -4   51.24    6.38
  -2 -10  -4   47.71    5.17
   2 -10   4   49.45    5.11
  -2  10  -4   50.15    5.99
   2  10   4   47.18    5.99
  -2  10  -5    6.22    2.81
  -2 -10  -5    5.44    2.83
   2 -10   5    4.34    2.36
   2  10   5    8.67    2.38
   2  10   5    6.25    3.79
   2 -10   5    5.40    2.11
   2 -10   5    8.99    3.00
  -2  10  -5    6.68    4.53
   2 -10   5    7.58    2.90
  -2 -10  -5   12.85    3.64
  -2  10  -5    6.39    4.45
  -2 -10  -6    5.84    3.25
  -2  10  -6    1.24    2.60
   2  10   6    3.93    2.18
   2  10   6    3.52    3.47
   2 -10   6    3.96    2.44
   2 -10   6    0.38    2.59
  -2  10  -6    0.94    3.61
  -2 -10  -6    3.41    2.66
   2 -10   6    1.05    2.47
  -2  10  -6   -0.26    3.16
  -2  10  -6    1.56    3.49
  -2 -10  -7   -0.40    3.16
   2 -10   7    6.61    2.37
  -2  10  -7    9.48    3.61
   2 -10   7    9.46    4.15
   2 -10   7    3.99    2.71
   2  10   7   10.21    4.55
   2  10   7    7.60    2.27
  -2 -10  -7    8.60    3.18
  -2  10  -7    1.96    3.59
   2 -10   7    7.08    2.74
  -2  10  -7    4.88    3.95
  -2 -10  -8   24.45    4.99
  -2  10  -8   18.97    4.45
   2 -10   8   21.09    4.16
   2  10   8   17.32    5.20
   2  10   8   22.93    3.16
   2 -10   8   17.27    4.82
  -2 -10  -8   25.79    4.34
  -2  10  -8   24.21    4.89
  -2  10  -8   18.91    4.98
   2 -10   8   18.63    3.32
  -2 -10  -9   21.45    5.15
  -2  10  -9   22.97    5.10
   2 -10   9   24.85    4.39
   2  10   9   26.38    3.41
   2  10   9   22.53    5.78
   2 -10   9   17.38    5.32
  -2 -10  -9   14.70    3.36
  -2  10  -9   23.36    5.15
  -2  10  -9   19.57    4.50
  -2  10 -10   23.70    5.23
  -2 -10 -10   15.18    4.61
   2 -10  10   23.47    4.42
   2 -10  10   21.29    5.67
   2  10  10   23.15    5.68
  -2 -10 -10   22.38    4.09
  -2  10 -10   24.05    5.25
  -2  10 -10   21.04    5.57
   2 -10  11   30.44    5.06
   2 -10  11   25.41    6.14
   2  10  11   38.55    7.37
  -2 -10 -11   28.69    6.14
  -2  10 -11   27.97    5.85
  -2  10 -11   31.09    6.20
   2 -10  12    6.75    5.04
   2  10  12   -0.80    4.55
  -2  10 -12    2.72    3.91
  -2 -10 -12    3.36    4.56
  -2  10 -12    8.61    4.89
   2  10  13   70.15    9.83
   2 -10  13   72.19    9.37
  -2 -10 -13   69.81    9.20
  -2  10 -13   70.83    9.24
  -2  10 -13   68.05    8.84
  -2 -11  15    9.46    4.67
   2  11 -15    7.64    5.40
   2  11 -15    4.88    4.82
   2 -11 -15   -4.97    4.91
   2 -11 -14   16.63    6.69
   2  11 -14   19.15    6.24
   2 -11 -14   18.85    5.88
   2  11 -14   19.07    5.28
  -2 -11  14   19.69    5.10
  -2  11  14   32.02    7.33
   2  11 -13   -3.91    4.42
   2 -11 -13   -3.33    3.81
   2  11 -13    6.17    4.07
  -2  11  13   -8.68    5.41
  -2 -11  13   -2.67    3.79
   2 -11 -12   16.41    4.84
   2  11 -12   29.44    5.75
   2  11 -12   14.90    4.96
   2 -11 -12   30.39    5.00
  -2 -11  12   18.42    5.04
  -2  11  12   23.51    5.93
   2 -11 -11   18.38    4.85
   2  11 -11   16.41    4.80
   2  11 -11   13.93    5.49
   2 -11 -11   17.62    3.93
  -2  11  11    6.79    4.22
  -2 -11  11   23.91    5.18
  -2  11  11   27.74    5.97
   2 -11 -10   53.53    6.47
   2  11 -10   58.17    6.47
   2  11 -10   56.77    7.14
  -2 -11  10   68.31    5.52
   2 -11 -10   58.45    6.43
  -2  11  10   53.17    7.46
   2  11 -10   61.73    7.91
  -2 -11  10   58.29    6.69
   2  11  -9   12.59    3.80
   2 -11  -9   16.75    4.08
  -2 -11   9    8.81    3.60
   2  11  -9   13.76    4.27
  -2 -11   9   17.03    3.06
   2 -11  -9   13.53    3.91
   2  11  -9   15.36    4.66
  -2  11   9   11.00    4.92
  -2 -11   8   22.92    4.35
   2  11  -8   27.85    4.40
   2 -11  -8   32.24    4.72
  -2 -11   8   26.97    3.92
   2 -11  -8   25.05    4.63
  -2 -11   8   26.56    4.12
   2  11  -8   14.86    4.76
   2  11  -8   18.89    4.99
  -2  11   8   27.11    5.81
   2  11  -7  151.09    8.14
   2 -11  -7  141.62    7.92
  -2 -11   7  144.18    7.58
   2  11  -7  132.94    8.69
  -2 -11   7  143.00    8.36
   2 -11  -7  137.45    9.22
   2  11  -7  135.87   10.08
   2  11  -7  125.12    9.85
  -2  11   7  146.29   10.54
  -2  11   6  165.22    8.27
  -2 -11   6  166.45    8.05
  -2 -11   6  171.09    7.66
   2  11  -6  160.45    9.31
  -2 -11   6  164.57    9.11
   2 -11  -6  160.02    9.85
  -2  11   6  177.87   11.51
   2  11  -6  155.31   10.80
  -2 -11   5   45.24    3.77
  -2  11   5   32.75    3.53
   2 -11  -5   41.80    3.07
  -2 -11   5   44.93    3.56
   2  11  -5   45.42    4.89
   2 -11  -5   37.20    5.17
  -2 -11   5   48.01    5.21
   2  11  -5   44.48    5.89
  -2  11   5   49.20    6.53
  -2 -11   4  385.28   11.25
  -2  11   4  357.51   11.23
   2 -11  -4  383.75   11.60
  -2 -11   4  416.27   11.38
   2  11  -4  420.42   15.20
  -2 -11   4  400.91   15.44
   2 -11  -4  417.66   16.22
  -2  11   4  421.55   17.22
   2  11  -4  416.57   16.63
  -2 -11   3    4.87    1.47
  -2  11   3    7.73    1.51
   2 -11  -3    6.76    1.99
  -2 -11   3    4.74    1.63
  -2  11   3   10.14    4.33
   2  11  -3    4.96    2.76
  -2 -11   3   10.93    3.28
   2 -11  -3    7.40    3.01
   2  11  -3    8.06    3.71
  -2  11   2  332.47    8.49
  -2 -11   2  331.55    8.45
   2 -11  -2  368.80   12.55
  -2 -11   2  372.50   10.14
   2  11  -2  373.57   10.20
  -2 -11   2  393.55   15.26
  -2 -11   2  400.60   15.07
   2 -11  -2  385.32   15.20
  -2  11   2  390.11   15.87
   2  11  -2  409.72   14.59
  -2  11   2  406.54   15.74
   2  11  -2  387.09   15.09
   2 -11  -1   71.45    5.41
   2  11  -1   76.94    3.99
  -2 -11   1   73.84    6.43
  -2 -11   1   75.19    4.20
  -2  11   1   76.63    6.60
   2 -11  -1   82.71    6.83
  -2 -11   1   78.11    6.77
   2  11  -1   83.38    6.38
  -2  11   1   70.93    6.99
   2  11  -1   75.21    6.60
  -2  11   0   66.46    2.58
  -2 -11   0   65.62    2.73
   2  11   0   75.74    5.98
   2  11   0   74.17    4.29
  -2 -11   0   70.24    6.22
  -2 -11   0   79.50    6.64
   2 -11   0   79.69    6.54
  -2  11   0   60.44    6.75
   2  11   0   77.71    6.71
   2  11   0   71.04    6.27
  -2  11   0   75.97    6.87
  -2 -11  -1  101.93    4.24
  -2  11  -1   98.18    3.98
   2  11   1  111.75    7.19
  -2 -11  -1  108.40    7.27
   2  11   1  113.71    5.80
  -2  11  -1  116.30    8.30
   2 -11   1  110.49    7.76
  -2 -11  -1  116.85    8.14
   2  11   1  112.46    7.64
   2  11   1  121.50    8.00
  -2  11  -1  112.60    8.45
  -2  11  -2    5.34    1.61
  -2 -11  -2    5.86    1.72
   2  11   2    4.15    1.95
  -2 -11  -2    3.31    2.14
   2 -11   2    5.02    3.01
  -2 -11  -2    4.59    2.43
   2  11   2    9.77    2.45
  -2  11  -2    2.74    3.15
  -2 -11  -2   11.69    3.61
   2 -11   2    2.17    2.51
   2  11   2    2.82    3.37
   2  11   2    5.82    3.27
  -2  11  -2    7.67    3.75
  -2 -11  -3   -0.67    1.91
  -2  11  -3   -1.56    1.99
   2  11   3   -0.61    1.87
  -2 -11  -3   -5.88    3.04
   2 -11   3    0.88    0.78
   2 -11   3   -2.88    2.97
  -2  11  -3    3.26    3.29
   2 -11   3    0.50    2.53
  -2 -11  -3    2.02    2.71
   2  11   3    2.71    3.18
  -2  11  -3   -3.53    3.65
   2  11   3    0.05    3.72
  -2  11  -4    9.81    2.80
  -2 -11  -4    4.72    2.42
   2  11   4    5.03    2.24
   2 -11   4   10.91    1.97
   2 -11   4   10.21    3.74
  -2  11  -4    9.03    4.24
  -2 -11  -4    7.07    3.29
   2 -11   4    8.45    3.36
   2  11   4   -0.01    3.80
  -2  11  -4    7.67    4.14
   2 -11   5    7.10    2.66
  -2 -11  -5    3.79    2.76
  -2  11  -5    3.50    2.72
   2  11   5    5.56    2.48
   2 -11   5    0.77    1.67
   2 -11   5   -4.63    3.30
  -2  11  -5   -0.90    3.57
   2 -11   5    1.23    2.45
  -2 -11  -5    8.23    3.67
   2  11   5    1.05    3.68
  -2  11  -5   -1.45    3.45
  -2 -11  -6   25.41    4.35
  -2  11  -6   28.14    4.36
   2  11   6   24.48    5.70
   2  11   6   27.63    3.34
   2 -11   6   23.14    4.49
   2 -11   6   23.40    3.31
  -2  11  -6   32.72    5.77
   2 -11   6   29.16    4.24
  -2 -11  -6   25.20    4.35
  -2  11  -6   33.45    5.64
   2 -11   7   12.71    4.07
  -2  11  -7    7.64    3.48
  -2 -11  -7    7.64    3.67
   2 -11   7    0.82    2.86
   2  11   7    0.53    3.71
   2  11   7    3.81    1.94
  -2 -11  -7    3.79    3.08
  -2  11  -7   -0.03    3.18
   2 -11   7    1.72    2.49
  -2  11  -7    7.79    3.95
   2 -11   8   10.02    4.07
  -2 -11  -8   16.32    4.43
  -2  11  -8   15.74    4.05
   2 -11   8    7.53    3.13
   2  11   8    8.50    5.17
   2  11   8   10.64    2.63
  -2  11  -8    9.11    4.10
  -2 -11  -8    9.00    3.48
   2 -11   8    8.08    2.95
  -2  11  -8    8.76    4.11
  -2 -11  -9    5.93    3.86
  -2  11  -9    2.72    3.14
   2 -11   9    8.68    3.51
   2 -11   9    3.11    3.97
   2  11   9    1.17    3.79
  -2 -11  -9    4.60    2.97
  -2  11  -9   -4.05    3.67
  -2  11  -9    0.02    3.74
  -2 -11 -10   26.16    5.89
  -2  11 -10   22.86    5.53
   2 -11  10   23.96    4.69
   2 -11  10   18.24    5.18
   2  11  10   16.11    5.31
  -2 -11 -10   24.79    4.49
  -2  11 -10   16.92    4.96
  -2  11 -10   25.73    5.99
   2 -11  11   -0.20    2.92
   2 -11  11    0.66    3.69
   2  11  11    4.79    4.86
  -2 -11 -11   -0.45    3.96
  -2  11 -11   -4.66    4.09
  -2  11 -11   -5.12    4.17
   2 -11  12   66.89    9.45
   2  11  12   72.48   10.32
  -2 -11 -12   67.08    9.03
  -2  11 -12   59.91    8.41
  -2  11 -12   64.44    8.48
   2 -11  13   -2.69    4.30
  -2  11 -13    3.23    3.92
  -2  11 -13   -2.41    4.39
  -2 -11 -13    3.94    4.39
   2 -12 -14   -3.03    4.38
   2  12 -14   -2.06    3.85
  -2 -12  14    4.35    3.52
   2  12 -14    7.91    5.43
  -2  12  14    6.51    5.86
  -2 -12  14    4.65    4.23
  -2  12  14    3.72    5.18
   2  12 -13   25.73    5.99
   2 -12 -13   35.65    6.19
   2  12 -13   29.35    7.01
  -2  12  13   25.28    7.17
  -2 -12  13   25.25    5.86
   2  12 -12   25.44    5.20
   2 -12 -12   22.64    5.29
   2 -12 -12   21.61    4.76
   2  12 -12   30.36    6.71
  -2  12  12   24.45    7.14
  -2 -12  12   26.89    5.56
   2 -12 -11   60.68    7.02
   2  12 -11   59.00    6.95
  -2 -12  11   50.07    6.97
   2 -12 -11   55.45    6.54
   2  12 -11   60.25    8.39
  -2  12  11   50.18    7.75
   2  12 -11   72.87    9.50
   2 -12 -10    7.22    3.59
   2  12 -10   -0.61    3.09
  -2 -12  10    4.30    2.61
  -2 -12  10   -6.75    3.72
   2 -12 -10    4.11    3.50
   2  12 -10    2.51    4.05
  -2 -12  10    3.30    2.42
   2  12 -10    0.01    3.97
  -2  12  10   -3.73    5.05
  -2 -12   9  101.76    8.62
   2 -12  -9   98.01    7.75
   2  12  -9   95.66    7.51
  -2 -12   9  108.42    7.38
  -2 -12   9   94.24    7.01
   2  12  -9   94.24    9.17
   2 -12  -9   92.54    8.10
   2  12  -9  102.10    9.92
  -2  12   9   97.45    9.83
  -2 -12   8   90.55    7.98
   2 -12  -8  109.39    7.59
   2  12  -8   98.63    7.30
  -2 -12   8  104.35    6.87
   2  12  -8   96.14    8.28
  -2 -12   8  105.91    7.48
   2 -12  -8   98.71    8.15
   2  12  -8   93.73    9.21
  -2  12   8  106.09    9.68
   2  12  -8  110.66    9.81
  -2 -12   7   24.78    3.42
   2  12  -7   21.41    4.47
   2 -12  -7   31.05    5.61
  -2 -12   7   17.75    3.52
   2  12  -7   26.71    5.80
  -2  12   7   34.15    6.58
  -2 -12   6   62.18    4.82
  -2  12   6   62.49    5.11
  -2 -12   6   60.30    4.38
   2  12  -6   65.92    6.55
   2 -12  -6   65.53    6.73
  -2 -12   6   72.27    6.40
   2  12  -6   70.35    7.73
  -2  12   6   58.93    7.28
  -2  12   5  201.69    8.44
  -2 -12   5  218.08    8.50
   2 -12  -5  211.01    7.77
  -2 -12   5  231.50    8.20
   2  12  -5  237.57   11.72
  -2 -12   5  217.45   11.11
   2 -12  -5  210.59   11.73
  -2  12   5  232.89   12.94
   2  12  -5  255.20   13.50
  -2  12   4    0.20    1.51
  -2 -12   4    0.14    1.48
   2 -12  -4   -1.46    1.53
  -2 -12   4    5.79    1.91
   2  12  -4   -0.27    2.84
  -2  12   4   -0.16    3.56
   2 -12  -4   -1.48    3.27
  -2 -12   4    1.26    2.80
   2  12  -4    1.65    3.57
  -2  12   3  134.08    5.04
  -2 -12   3  150.09    5.16
   2 -12  -3  139.30    7.05
  -2 -12   3  161.83   10.19
  -2 -12   3  160.85    5.88
   2  12  -3  169.89    9.68
   2 -12  -3  157.60    9.82
  -2 -12   3  175.76   10.00
  -2  12   3  159.16   10.39
   2  12  -3  151.00   10.27
   2 -12  -2    0.44    1.60
  -2 -12   2   -0.85    2.49
  -2  12   2    0.50    0.98
  -2 -12   2   -0.28    1.50
   2  12  -2    2.06    1.27
   2  12  -2    3.84    3.36
  -2  12   2   -3.43    3.89
   2  12  -2    5.75    3.54
  -2  12   2    4.94    4.45
  -2 -12   2    5.06    3.33
   2 -12  -2    3.77    3.87
   2  12  -1  117.74    5.18
  -2 -12   1  132.41    8.77
   2 -12  -1  115.61    8.28
  -2 -12   1  125.01    8.74
   2  12  -1  117.60    8.14
  -2  12   1  113.86    8.99
  -2  12   1  115.94    8.84
   2  12  -1  128.83    8.70
  -2 -12   0   41.75    5.26
   2  12   0   44.21    3.40
  -2  12   0   39.11    5.55
   2  12   0   43.41    5.74
  -2 -12   0   37.29    5.23
   2 -12   0   43.58    5.65
  -2  12   0   44.86    5.97
   2  12   0   49.63    6.02
  -2  12  -1   43.28    2.37
  -2 -12  -1   42.34    2.50
   2  12   1   49.41    5.06
  -2 -12  -1   43.70    5.17
   2  12   1   41.40    3.55
  -2  12  -1   44.56    5.95
  -2 -12  -1   46.41    5.40
   2 -12   1   43.86    5.42
  -2  12  -1   41.18    5.80
   2  12   1   51.50    5.85
   2  12   1   54.45    5.92
  -2 -12  -2   56.49    3.58
  -2  12  -2   54.58    3.30
   2  12   2   56.70    5.36
   2  12   2   57.98    4.68
  -2 -12  -2   59.19    5.78
   2 -12   2   51.66    6.17
  -2  12  -2   57.61    6.90
   2 -12   2   48.77    5.85
  -2 -12  -2   52.20    5.93
  -2  12  -2   54.36    6.60
   2  12   2   55.22    6.13
   2  12   2   65.07    6.57
  -2 -12  -3    7.53    2.19
  -2  12  -3   11.60    2.41
   2  12   3   10.13    2.79
   2 -12   3    4.74    3.05
  -2 -12  -3    9.55    2.91
  -2  12  -3   10.61    4.04
   2 -12   3   11.00    3.58
  -2 -12  -3    9.28    3.52
   2  12   3   10.36    3.67
   2  12   3   10.75    4.51
  -2  12  -3   22.20    5.39
  -2 -12  -4   18.38    3.46
  -2  12  -4   18.70    2.99
   2  12   4   24.27    3.63
   2 -12   4   17.57    1.87
   2 -12   4   17.24    4.26
  -2  12  -4   14.64    4.50
   2 -12   4   24.53    4.48
  -2 -12  -4   21.64    4.52
  -2  12  -4   26.02    5.17
   2  12   4   22.55    5.43
  -2 -12  -5   57.35    5.28
  -2  12  -5   47.74    4.75
   2  12   5   52.31    4.67
   2 -12   5   44.55    3.37
   2 -12   5   44.94    5.81
  -2  12  -5   51.41    6.73
  -2 -12  -5   47.81    5.90
   2 -12   5   56.77    5.89
  -2  12  -5   52.54    6.59
   2  12   5   54.93    7.08
  -2 -12  -6   44.75    5.28
  -2  12  -6   33.70    4.45
   2  12   6   40.02    4.24
   2 -12   6   29.22    5.01
  -2  12  -6   37.54    6.11
   2 -12   6   40.17    4.88
  -2 -12  -6   40.24    5.44
   2  12   6   32.80    6.12
  -2  12  -6   35.84    6.11
  -2 -12  -7   29.00    4.81
  -2  12  -7   27.67    4.58
   2 -12   7   27.68    4.88
   2  12   7   34.63    6.51
   2  12   7   27.67    3.54
  -2 -12  -7   22.32    4.65
   2 -12   7   22.31    4.07
  -2  12  -7   30.80    5.85
  -2 -12  -8   18.68    4.63
  -2  12  -8   13.91    3.73
   2 -12   8   13.94    4.54
   2 -12   8   16.61    4.12
   2  12   8   21.70    5.61
  -2 -12  -8   12.91    3.59
  -2  12  -8    5.55    3.51
   2 -12   8   12.89    3.61
  -2  12  -8   11.29    4.84
  -2 -12  -9   71.39    7.60
  -2  12  -9   65.41    7.31
   2 -12   9   62.75    7.17
   2 -12   9   63.09    8.30
   2  12   9   71.85    8.62
  -2 -12  -9   58.68    6.46
  -2  12  -9   54.38    6.98
  -2  12  -9   49.17    7.54
  -2  12 -10    1.29    3.52
  -2 -12 -10   -1.68    3.60
   2 -12  10    3.23    3.47
   2 -12  10    0.77    3.97
   2  12  10    2.52    4.32
  -2 -12 -10    0.19    2.98
  -2  12 -10   -3.72    4.10
  -2  12 -10   -4.37    4.20
  -2 -12 -11   63.87    8.38
  -2  12 -11   66.92    8.17
   2 -12  11   75.74    7.75
  -2  12 -11   65.58    8.17
  -2  12 -11   63.19    8.80
   2 -12  11   55.90    8.41
   2  12  11   54.48    8.47
   2 -12  12    5.44    4.45
   2  12  12    1.13    4.83
  -2  12 -12    4.46    4.52
  -2 -12 -12    0.81    4.00
  -2  12 -12   -1.87    4.26
  -2 -13  14    8.67    4.33
  -2 -13  14    6.56    4.51
   2  13 -14    2.66    4.37
   2  13 -14   17.11    5.55
   2 -13 -14   17.49    5.47
   2  13 -13   10.51    4.46
   2 -13 -13   19.60    5.63
  -2 -13  13    9.00    3.65
  -2 -13  13    6.86    4.58
   2  13 -13    9.18    4.86
  -2  13  13    8.58    5.61
   2  13 -12   38.13    6.15
   2 -13 -12   41.23    6.68
  -2 -13  12   39.68    6.51
   2 -13 -12   34.43    5.51
   2  13 -12   34.38    7.11
  -2  13  12   46.12    8.28
  -2 -13  12   32.22    5.93
   2 -13 -11   64.14    7.21
   2  13 -11   60.97    6.94
  -2 -13  11   62.36    7.83
   2 -13 -11   66.75    7.40
   2  13 -11   70.37    9.13
  -2  13  11   70.03    9.48
   2  13 -11   64.27    8.79
  -2 -13  10  124.97   10.32
   2 -13 -10  129.15    9.32
   2  13 -10  129.68    9.26
   2  13 -10  125.63   11.21
  -2 -13  10  118.44    8.19
   2 -13 -10  133.38   10.05
  -2  13  10  128.51   11.78
   2  13 -10  123.46   11.39
  -2 -13  10  133.76    8.62
   2 -13  -9   21.84    4.37
  -2 -13   9   22.12    4.72
  -2 -13   9   20.20    3.57
  -2 -13   9   21.18    4.08
   2 -13  -9   15.16    4.30
  -2  13   9   21.79    6.13
   2  13  -9    9.90    4.55
  -2 -13   8  109.69    6.83
   2  13  -8  101.81    8.54
  -2 -13   8  111.16    8.08
   2 -13  -8  103.52    8.77
   2  13  -8  101.13    9.56
  -2  13   8  118.82   10.62
  -2 -13   7   21.12    3.25
   2  13  -7   18.89    4.53
   2 -13  -7   21.10    4.74
  -2 -13   7   28.12    4.60
   2  13  -7   22.11    5.42
  -2  13   7   26.84    5.87
  -2 -13   6    5.06    2.30
  -2  13   6    3.73    2.31
  -2 -13   6    4.17    2.21
   2  13  -6    6.33    3.71
   2 -13  -6    4.08    3.61
  -2 -13   6    4.88    3.24
   2  13  -6   -4.63    4.27
  -2  13   6   -5.04    4.42
  -2  13   5   -1.30    1.84
  -2 -13   5   -0.68    1.70
   2 -13  -5   -1.83    1.73
  -2 -13   5    0.13    1.64
   2  13  -5    2.96    3.32
  -2 -13   5   -3.51    3.41
   2 -13  -5    1.18    3.25
   2  13  -5    0.47    4.04
  -2  13   5   -4.04    4.46
  -2  13   4  129.05    5.57
  -2 -13   4  134.68    5.51
   2 -13  -4  142.98    7.01
  -2 -13   4  165.59   10.57
  -2 -13   4  146.09    5.72
   2  13  -4  156.75    9.66
  -2 -13   4  159.75    9.79
   2 -13  -4  143.45   10.18
  -2  13   4  146.93   10.35
   2  13  -4  149.91   10.66
  -2 -13   3   30.58    1.97
  -2  13   3   30.74    2.09
   2 -13  -3   37.51    3.80
  -2 -13   3   34.97    5.39
  -2 -13   3   32.56    2.62
  -2  13   3   30.84    6.22
   2  13  -3   39.85    5.30
  -2 -13   3   29.13    4.73
   2 -13  -3   45.78    6.35
  -2  13   3   40.58    6.97
   2  13  -3   31.77    5.58
  -2 -13   2   63.40    6.50
  -2  13   2   60.10    2.83
  -2  13   2   56.84    2.80
   2  13  -2   65.12    6.49
  -2  13   2   67.33    7.11
  -2 -13   2   52.84    6.13
   2 -13  -2   67.59    7.01
  -2  13   2   53.27    6.79
   2  13  -2   55.98    6.37
   2  13  -1    0.91    1.22
  -2 -13   1   -1.91    2.80
   2  13  -1   -0.54    3.19
  -2  13   1   -1.10    3.90
   2  13  -1    1.18    3.35
  -2  13   1    3.41    4.47
  -2 -13   1   -1.55    3.27
   2 -13  -1   -1.07    3.05
   2  13   0   94.16    4.93
  -2 -13   0   89.67    7.54
  -2 -13   0   96.64    8.17
   2 -13   0   94.72    8.09
  -2  13   0   91.27    8.61
   2  13   0   91.92    8.03
   2  13   0   97.35    7.72
  -2  13   0  103.04    8.64
  -2 -13  -1   42.11    2.16
   2  13   1   51.71    5.52
   2  13   1   45.15    3.84
  -2 -13  -1   50.72    5.75
   2  13   1   54.61    6.32
  -2  13  -1   56.62    7.10
  -2 -13  -1   42.84    5.61
   2 -13   1   54.45    6.21
   2  13   1   50.76    6.19
  -2  13  -1   51.82    6.55
  -2 -13  -2   -1.11    1.64
  -2  13  -2   -0.55    1.27
   2  13   2    0.82    2.11
  -2 -13  -2    3.43    3.03
   2 -13   2   -6.22    3.81
   2  13   2   -0.85    1.91
  -2  13  -2   -4.15    4.00
   2 -13   2   -3.75    3.16
  -2 -13  -2   -2.79    3.14
   2  13   2    3.38    3.58
  -2  13  -2   -4.76    4.39
   2  13   2    2.70    3.61
  -2 -13  -3   60.35    4.21
  -2  13  -3   62.38    4.07
   2  13   3   67.86    5.85
  -2 -13  -3   57.88    5.91
   2 -13   3   65.42    6.83
  -2  13  -3   69.62    7.42
   2 -13   3   65.70    6.96
  -2 -13  -3   61.77    6.82
   2  13   3   65.99    7.23
  -2  13  -3   70.19    7.56
   2  13   3   76.81    7.70
  -2 -13  -4   57.24    4.81
  -2  13  -4   57.53    4.52
   2  13   4   65.21    5.70
   2 -13   4   56.07    6.70
  -2  13  -4   70.01    7.75
   2 -13   4   53.70    6.21
  -2 -13  -4   52.24    6.43
   2  13   4   66.41    6.97
  -2  13  -4   56.30    7.06
   2  13   4   72.28    7.52
  -2 -13  -5   66.72    5.61
  -2  13  -5   69.52    5.49
   2  13   5   79.48    5.99
   2 -13   5   79.99    7.61
  -2  13  -5   73.46    8.24
  -2 -13  -5   71.49    7.37
   2 -13   5   80.51    7.21
  -2  13  -5   79.02    8.36
   2  13   5   67.41    7.66
  -2 -13  -6   15.46    3.61
  -2  13  -6   22.64    3.88
   2  13   6   22.27    3.48
   2 -13   6   23.10    4.71
  -2  13  -6   26.12    5.53
   2 -13   6   21.70    4.38
  -2 -13  -6   22.94    4.74
  -2  13  -6   25.73    5.89
   2  13   6   30.91    6.40
  -2 -13  -7   34.62    4.99
  -2  13  -7   38.83    4.95
   2  13   7   39.93    4.17
   2 -13   7   46.19    6.34
  -2  13  -7   50.20    7.46
   2 -13   7   37.06    5.25
  -2 -13  -7   26.57    4.91
  -2  13  -7   39.08    6.66
   2  13   7   39.99    6.63
  -2 -13  -8   75.87    7.51
   2 -13   8   87.74    9.54
  -2  13  -8   76.76    7.27
   2 -13   8   80.61    7.86
   2  13   8   80.70    8.89
  -2 -13  -8   73.16    7.56
   2 -13   8   69.93    6.56
  -2  13  -8   59.02    7.69
   2  13   8   75.67    8.94
  -2  13  -9    4.49    3.37
  -2 -13  -9    2.17    3.20
   2 -13   9    7.04    3.57
   2  13   9   -3.28    4.87
   2 -13   9    8.48    4.09
  -2 -13  -9   10.71    4.01
  -2  13  -9    1.48    3.96
  -2 -13 -10   19.57    5.12
  -2  13 -10   20.10    4.92
   2 -13  10   28.01    5.33
   2  13  10   23.92    6.60
   2 -13  10   25.71    6.39
  -2 -13 -10   26.68    4.82
  -2  13 -10   19.93    5.22
  -2  13 -10   16.99    5.78
  -2 -13 -11   -7.72    4.52
  -2  13 -11   -1.29    3.58
   2 -13  11   -5.31    3.67
  -2  13 -11   -3.49    4.53
  -2  13 -11    3.28    4.75
   2  13  11    3.12    5.05
   2 -13  11    1.18    3.91
   2 -13  12   29.52    7.21
  -2  13 -12   17.48    5.73
  -2 -13 -12   19.39    5.85
  -2  13 -12   22.59    5.65
   2 -14 -13    2.74    3.68
  -2 -14  13   -4.19    3.82
  -2 -14  13    8.77    4.78
   2  14 -13    5.58    5.02
  -2  14  13   -2.42    5.64
   2  14 -12   54.04    7.02
   2 -14 -12   46.48    6.63
  -2 -14  12   38.57    6.56
  -2 -14  12   40.84    7.26
   2 -14 -12   41.38    6.42
   2  14 -12   42.34    7.61
  -2  14  12   44.92    8.38
   2  14 -12   58.40    9.24
   2 -14 -11   81.50    7.96
  -2 -14  11   85.29    9.09
  -2 -14  11   75.42    8.48
   2 -14 -11   79.41    8.13
   2  14 -11   75.71    9.17
  -2  14  11   79.03    9.92
   2  14 -11   68.75    9.46
  -2 -14  10   86.19    8.88
  -2 -14  10   77.34    6.90
   2 -14 -10   91.74    8.48
   2  14 -10   80.84    9.47
  -2  14  10   89.14   10.39
  -2 -14  10   87.93    9.16
  -2 -14   9   25.23    5.07
  -2 -14   9   27.29    5.35
  -2 -14   9   26.11    4.36
   2 -14  -9   19.87    4.79
  -2  14   9   33.08    6.96
   2  14  -9   38.62    6.98
  -2 -14   8   35.27    5.90
   2  14  -8   30.37    5.69
  -2 -14   8   30.60    4.90
   2 -14  -8   35.45    5.72
   2  14  -8   35.83    6.57
  -2  14   8   52.14    7.77
  -2 -14   7   95.39    9.11
  -2 -14   7   92.27    5.59
   2  14  -7  101.80    8.39
   2 -14  -7   97.33    8.84
  -2 -14   7   98.17    7.94
  -2  14   7  104.14   10.17
   2  14  -7   86.99    9.07
  -2 -14   6    2.81    3.50
  -2 -14   6    0.45    1.66
   2  14  -6    3.50    3.48
   2 -14  -6    0.25    3.43
  -2 -14   6   -6.58    3.76
  -2  14   6   -5.80    5.15
   2  14  -6    2.47    4.13
   2 -14  -5    6.47    2.12
  -2 -14   5    5.66    1.86
  -2 -14   5    6.86    3.80
   2  14  -5    5.24    3.46
  -2  14   5    5.21    4.87
   2 -14  -5    6.67    3.63
  -2 -14   5   15.19    4.31
   2  14  -5    5.18    4.42
  -2 -14   4   59.41    3.34
   2 -14  -4   72.82    5.26
  -2 -14   4   67.43    3.56
  -2 -14   4   72.48    7.84
  -2  14   4   61.21    7.41
   2  14  -4   68.47    6.81
  -2 -14   4   77.04    7.41
   2 -14  -4   73.95    7.51
   2  14  -4   73.92    7.94
  -2 -14   3   99.33    8.67
  -2  14   3   95.08    4.64
  -2 -14   3   91.23    4.09
   2  14  -3   89.36    7.98
   2 -14  -3  103.65    8.80
  -2 -14   3  112.05    8.62
  -2  14   3  105.74    9.01
  -2  14   3   91.44    9.05
   2  14  -3  103.39    9.11
  -2  14   2   21.43    1.48
  -2 -14   2   20.31    4.30
  -2  14   2   21.87    1.51
   2  14  -2   19.12    4.39
  -2  14   2   29.90    5.73
  -2 -14   2   17.45    4.29
   2 -14  -2   28.69    5.22
   2  14  -2   23.75    5.51
  -2  14   2   24.34    5.58
   2  14  -1   28.66    2.58
  -2 -14   1   36.98    5.76
  -2  14   1   30.23    5.76
   2  14  -1   36.78    5.71
   2 -14  -1   30.58    5.35
  -2 -14   1   31.98    5.26
  -2  14   1   39.98    6.45
   2  14  -1   36.31    5.37
   2  14   0   90.92    4.90
  -2 -14   0   92.65    8.01
  -2  14   0   96.88    8.82
  -2 -14   0   94.65    8.22
   2 -14   0   93.62    8.11
  -2  14   0   91.40    8.35
   2  14   0  101.95    8.57
   2  14   0  102.26    8.26
   2  14   1    5.27    1.93
  -2 -14  -1    8.11    3.46
   2  14   1   11.89    4.34
  -2  14  -1   10.36    4.28
   2 -14   1    3.89    3.62
  -2 -14  -1    8.29    3.51
   2  14   1    7.76    3.71
  -2  14  -1   10.31    4.51
  -2  14  -2  238.08    6.84
  -2 -14  -2  253.54    7.37
   2 -14   2  271.62   14.21
  -2 -14  -2  271.09   13.24
   2  14   2  261.27   10.34
  -2  14  -2  274.33   14.73
   2 -14   2  271.71   13.98
  -2 -14  -2  276.37   14.18
  -2  14  -2  284.80   14.91
   2  14   2  261.09   13.75
   2  14   2  286.58   14.10
  -2  14  -3   11.30    2.06
  -2 -14  -3   11.98    2.31
   2  14   3   12.75    3.37
   2 -14   3   16.31    4.45
  -2 -14  -3    4.48    2.89
  -2  14  -3    7.22    4.41
   2 -14   3   23.79    4.81
  -2 -14  -3   14.45    4.26
  -2  14  -3   15.30    5.10
   2  14   3    7.31    4.03
   2  14   3   12.47    4.65
  -2 -14  -4  130.28    6.77
  -2  14  -4  125.76    6.43
   2  14   4  131.58    8.08
   2 -14   4  130.00   10.14
  -2  14  -4  134.15   10.38
  -2 -14  -4  132.44    9.99
   2 -14   4  134.35    9.56
   2  14   4  124.70    9.93
  -2  14  -4  135.34   10.74
   2  14   4  139.77   10.09
  -2 -14  -5    4.44    2.45
  -2  14  -5    8.69    2.78
   2  14   5    8.82    2.89
   2 -14   5   10.98    3.96
  -2  14  -5   14.06    5.32
  -2 -14  -5    0.16    3.43
   2 -14   5   11.10    3.84
  -2  14  -5   -6.22    4.57
   2  14   5    8.14    4.14
   2  14   5    0.64    3.99
  -2  14  -6   85.29    6.43
  -2 -14  -6   80.62    6.42
   2  14   6   88.10    6.38
   2 -14   6   87.00    8.46
  -2  14  -6   99.30    9.43
   2 -14   6   81.52    7.43
  -2 -14  -6   89.64    8.37
   2  14   6   77.38    8.73
  -2  14  -6   83.69    8.88
  -2  14  -7    5.21    2.93
  -2 -14  -7   11.24    3.68
   2 -14   7    7.62    3.46
  -2  14  -7    2.91    3.86
  -2 -14  -7    8.70    3.82
   2 -14   7   12.29    3.97
  -2  14  -7    2.10    3.82
   2  14   7    0.95    4.35
  -2 -14  -8   13.57    4.03
  -2  14  -8   10.77    3.55
   2 -14   8    6.06    3.87
   2 -14   8    9.91    3.57
  -2 -14  -8   16.75    4.62
   2 -14   8   10.15    3.63
  -2  14  -8    4.05    3.87
   2  14   8   19.63    6.43
  -2  14  -9    9.05    3.60
  -2 -14  -9   10.78    4.04
   2 -14   9   11.82    4.24
   2 -14   9    5.05    4.07
  -2 -14  -9   13.71    4.44
  -2  14  -9   10.86    5.08
   2  14   9   13.27    5.52
  -2  14 -10   -0.15    3.15
  -2 -14 -10    5.62    3.92
   2 -14  10   -1.17    3.42
   2 -14  10    0.39    3.94
   2  14  10   -1.11    4.38
  -2 -14 -10    1.73    3.40
   2  14  10    0.91    4.66
  -2  14 -10    4.30    4.36
   2 -14  11    6.50    3.73
  -2 -14 -11    4.52    4.20
  -2  14 -11    6.81    4.95
   2 -14  11    4.74    4.06
   2  14  11    5.96    4.85
  -2  14 -12   -0.14    4.14
   2 -14  12    2.53    4.26
   2  15 -13   40.38    7.97
  -2 -15  13   38.85    6.77
  -2 -15  13   28.66    6.43
  -2 -15  12    3.11    3.46
  -2 -15  12    0.06    3.52
   2 -15 -12    5.68    3.70
   2  15 -12    3.82    4.30
  -2  15  12   -1.91    5.73
  -2 -15  11   64.90    8.25
  -2 -15  11   51.32    7.53
   2 -15 -11   47.08    6.94
  -2  15  11   57.42    9.03
   2  15 -11   44.00    7.95
  -2 -15  10    1.34    3.26
  -2 -15  10    0.05    3.30
   2 -15 -10    8.20    4.05
  -2 -15  10    4.55    2.85
   2  15 -10   12.04    4.89
  -2  15  10   17.38    6.14
  -2 -15   9   25.23    5.24
  -2 -15   9   26.03    5.49
  -2 -15   9   14.20    3.86
   2 -15  -9   22.04    5.04
   2  15  -9   24.17    5.95
  -2  15   9   23.07    6.25
  -2 -15   8    2.14    3.76
   2  15  -8    1.59    3.48
  -2 -15   8    9.30    3.82
   2 -15  -8    4.28    3.42
   2  15  -8    3.45    3.89
  -2  15   8    6.88    4.58
  -2 -15   7    8.70    3.88
   2  15  -7   21.01    5.15
  -2 -15   7   19.34    4.59
   2 -15  -7   20.86    5.12
   2  15  -7   19.53    5.34
  -2  15   7   13.54    4.55
  -2 -15   6   37.41    6.14
   2  15  -6   24.96    4.98
  -2  15   6   24.43    5.88
   2 -15  -6   32.65    5.87
  -2 -15   6   35.99    5.47
   2  15  -6   26.39    6.03
  -2 -15   5   89.86    8.70
  -2  15   5   83.06    8.94
   2  15  -5   91.57    8.26
  -2 -15   5   96.24    8.37
   2 -15  -5   87.30    8.58
   2  15  -5   95.00    9.23
  -2 -15   4   -0.86    3.44
   2  15  -4    0.45    4.00
  -2  15   4    2.60    4.47
   2 -15  -4    4.99    4.10
  -2 -15   4    6.75    3.67
   2  15  -4    4.87    4.59
  -2  15   4    1.00    4.52
  -2 -15   3   68.51    7.58
  -2  15   3   80.04    8.15
   2  15  -3   72.41    7.32
  -2 -15   3   64.83    7.17
   2 -15  -3   70.05    7.77
   2  15  -3   72.89    8.17
  -2  15   3   73.38    8.70
  -2 -15   2   71.70    7.53
  -2  15   2   68.94    7.97
   2  15  -2   59.75    6.82
  -2 -15   2   42.58    6.13
   2 -15  -2   64.07    7.55
   2  15  -2   65.96    7.72
  -2  15   2   62.63    7.97
  -2 -15   1   71.33    7.41
  -2  15   1   68.14    7.83
   2  15  -1   75.43    7.42
  -2 -15   1   66.38    7.09
   2 -15  -1   53.42    6.87
  -2  15   1   59.42    7.80
   2  15  -1   51.94    6.67
  -2 -15   0    0.56    2.96
   2  15   0   10.61    4.82
  -2  15   0    6.81    4.46
  -2 -15   0   17.84    4.65
   2 -15   0   11.36    4.23
   2  15   0    7.48    4.48
  -2  15   0    1.36    4.27
  -2 -15  -1  310.62   15.17
  -2  15  -1  303.80   16.02
  -2 -15  -1  307.19   15.78
   2 -15   1  312.13   15.38
  -2  15  -1  322.61   16.52
   2  15   1  312.37   15.59
   2  15   1  301.80   15.36
  -2 -15  -2    7.13    3.68
   2  15   2    5.18    4.01
  -2  15  -2    0.28    4.54
   2 -15   2    0.37    3.71
  -2 -15  -2   12.65    4.59
   2  15   2    2.04    3.82
  -2  15  -2    5.76    4.51
   2 -15   3  213.71   13.35
  -2  15  -3  187.71   12.28
  -2 -15  -3  187.30   12.32
   2 -15   3  215.20   12.60
   2  15   3  209.10   12.66
   2  15   3  199.30   12.42
  -2  15  -3  183.88   12.67
  -2 -15  -4   -0.55    1.86
   2  15   4    3.04    2.14
   2 -15   4   -3.57    4.23
  -2  15  -4    4.38    4.24
   2 -15   4    0.18    3.49
  -2 -15  -4   -1.35    3.23
   2  15   4    4.31    3.64
   2  15   4   -3.53    4.23
  -2  15  -4    1.98    4.24
  -2 -15  -5  289.67   11.33
   2  15   5  294.13   12.65
   2 -15   5  278.95   15.41
  -2  15  -5  282.36   15.93
  -2 -15  -5  297.31   15.80
   2 -15   5  293.85   14.68
   2  15   5  275.64   15.10
   2  15   5  296.61   16.37
  -2  15  -5  292.89   16.51
  -2 -15  -6   -1.46    2.52
   2  15   6    2.02    1.93
   2 -15   6    6.79    4.29
  -2  15  -6   -2.70    4.32
   2 -15   6   -2.39    2.92
  -2 -15  -6   -2.82    3.61
   2  15   6    7.27    4.84
   2  15   6   -1.12    3.96
  -2  15  -6   -3.88    4.68
   2 -15   7   48.56    6.90
  -2  15  -7   54.33    8.03
   2 -15   7   48.41    5.83
  -2 -15  -7   43.83    6.32
  -2  15  -7   39.49    6.45
   2  15   7   36.31    7.17
   2 -15   8   -4.56    4.78
  -2 -15  -8    7.43    4.28
  -2  15  -8   -1.38    4.14
   2 -15   8   -1.62    3.06
   2  15   8    8.18    5.24
   2 -15   8    3.60    4.05
   2 -15   9   11.91    4.47
  -2 -15  -9    1.32    3.26
  -2  15  -9    7.01    4.41
   2  15   9   16.01    5.86
   2 -15   9    6.27    3.58
   2 -15  10   -0.48    4.28
  -2 -15 -10    1.33    3.55
  -2  15 -10    2.36    4.09
   2  15  10    1.66    4.93
   2 -15  10    5.03    3.89
   2 -15  11   14.68    5.05
  -2  15 -11    7.61    5.24
   2 -15  11    7.79    4.26
   2 -16 -12   26.75    5.83
  -2 -16  12   33.63    7.01
  -2 -16  12   42.00    7.27
  -2 -16  11   19.33    5.33
   2 -16 -11    9.35    4.45
  -2  16  11   10.71    5.74
   2  16 -11   14.05    5.72
  -2 -16  11   17.96    5.19
  -2 -16  10   16.99    4.73
  -2 -16  10   13.93    4.58
   2 -16 -10   10.49    4.39
  -2  16  10   22.18    6.55
   2  16 -10   12.95    5.43
  -2 -16   9   16.76    4.41
  -2 -16   9   18.50    5.19
   2  16  -9   13.52    4.90
  -2 -16   9   20.08    4.65
   2 -16  -9   19.39    5.09
  -2  16   9   13.22    5.53
   2  16  -9   20.70    6.34
  -2 -16   8   13.40    4.96
   2  16  -8    5.38    4.01
   2 -16  -8    7.23    3.88
  -2 -16   8   10.31    3.91
  -2  16   8    7.13    4.78
   2  16  -8   11.79    5.07
  -2 -16   7   33.33    5.92
   2  16  -7   47.35    6.60
   2 -16  -7   41.30    6.51
  -2 -16   7   40.40    6.17
   2  16  -7   35.33    6.48
  -2  16   7   32.95    7.05
  -2 -16   6   21.82    5.15
   2  16  -6   20.37    5.09
  -2  16   6   25.24    6.00
   2 -16  -6   16.35    4.65
  -2 -16   6   24.13    5.23
   2  16  -6   23.54    5.88
  -2 -16   5   20.04    5.46
  -2  16   5   23.49    6.05
   2  16  -5   18.96    4.64
   2 -16  -5   20.63    5.07
  -2 -16   5   16.64    4.55
   2  16  -5   19.13    5.10
  -2 -16   4   81.14    8.62
  -2  16   4   85.65    9.02
   2  16  -4   77.24    7.74
   2 -16  -4   78.92    8.61
  -2 -16   4   76.55    7.90
   2  16  -4   71.28    8.13
  -2  16   4   76.22    8.93
  -2 -16   3   -3.57    3.72
   2  16  -3   -2.29    3.73
  -2  16   3    0.00    4.04
  -2 -16   3    5.20    3.84
   2 -16  -3   -1.69    3.65
   2  16  -3    1.17    3.85
  -2  16   3    4.69    4.16
  -2 -16   2   35.31    6.07
   2  16  -2   34.60    5.80
  -2  16   2   23.06    4.98
  -2 -16   2   36.65    6.24
   2 -16  -2   36.16    6.21
   2  16  -2   35.41    6.49
  -2  16   2   35.53    6.84
  -2 -16   1    7.62    4.19
   2  16  -1    0.94    3.55
  -2  16   1   -9.09    4.66
  -2 -16   1   -7.22    4.21
   2 -16  -1    4.76    3.85
   2  16  -1   -4.14    4.65
  -2  16   1    1.74    4.14
  -2 -16   0   84.13    8.13
  -2  16   0   80.13    8.43
   2  16   0   88.98    8.20
  -2 -16   0   75.47    8.45
   2 -16   0   74.08    8.07
   2  16   0   81.28    8.30
  -2  16   0   76.90    8.65
  -2 -16  -1   27.81    5.33
  -2  16  -1   32.56    6.17
   2  16   1   40.82    6.67
  -2 -16  -1   29.96    5.65
   2 -16   1   32.31    5.85
   2  16   1   37.97    6.15
  -2  16  -1   34.05    6.83
  -2 -16  -2  244.11   13.72
  -2  16  -2  258.90   15.24
   2  16   2  259.25   14.56
  -2  16  -2  245.99   15.27
   2  16   2  251.78   14.51
  -2 -16  -2  264.94   15.06
   2 -16   2  267.00   14.63
  -2  16  -3    5.09    3.99
   2  16   3   -4.36    4.39
   2 -16   3   -1.43    3.35
  -2 -16  -3    0.83    3.50
   2  16   3   -2.29    3.83
  -2  16  -3    1.95    4.00
   2 -16   4  271.45   15.56
  -2  16  -4  251.30   15.11
  -2 -16  -4  264.33   15.10
   2 -16   4  284.96   14.87
  -2  16  -4  257.84   15.66
   2  16   4  267.74   15.48
   2  16   4  235.83   14.26
   2 -16   5    5.70    4.02
  -2  16  -5   -1.62    4.14
   2 -16   5   -3.93    3.37
  -2 -16  -5   -1.93    3.62
   2  16   5   -0.25    4.36
  -2  16  -5   -8.57    5.00
   2  16   5    0.75    3.98
   2 -16   6  100.78    9.72
  -2  16  -6   95.25    9.70
  -2 -16  -6   88.29    9.11
   2 -16   6   96.46    8.70
  -2  16  -6   71.64    8.76
   2  16   6   75.80    8.33
   2  16   6   97.18    9.98
   2 -16   7    1.10    3.51
  -2  16  -7   -4.63    4.62
   2 -16   7   -0.84    3.53
  -2 -16  -7    5.13    3.89
  -2  16  -7    5.70    4.66
   2  16   7    2.13    4.53
   2  16   7   -3.92    4.34
  -2 -16  -8   44.55    6.90
   2 -16   8   38.57    5.93
   2  16   8   41.77    8.09
  -2  16  -8   44.71    7.75
   2 -16   8   41.35    6.60
   2 -16   9    2.56    4.81
   2 -16   9    6.09    3.87
  -2 -16  -9    1.29    3.18
   2  16   9    9.87    5.80
  -2  16  -9   10.90    5.59
   2 -16  10    6.81    4.08
   2 -16  10    3.76    4.38
  -2 -16 -10    2.36    3.49
   2  16  10   14.33    6.07
  -2  16 -10    9.82    5.73
   2 -17 -11    5.40    3.99
  -2 -17  11    0.24    3.66
  -2 -17  11    4.87    3.76
  -2 -17  10   22.15    5.29
  -2 -17  10   24.07    5.74
   2 -17 -10   19.49    5.02
  -2  17  10   15.57    6.40
   2  17 -10   29.46    7.19
  -2 -17   9    7.45    4.10
  -2 -17   9   10.36    4.77
   2  17  -9    1.75    3.72
  -2 -17   9    7.28    3.56
   2 -17  -9    5.96    4.10
   2  17  -9   10.70    5.39
  -2  17   9    5.47    4.66
  -2 -17   8   43.13    7.11
   2  17  -8   44.51    6.88
  -2 -17   8   49.76    6.87
   2 -17  -8   38.54    6.63
   2  17  -8   48.62    8.23
  -2  17   8   44.88    8.26
  -2 -17   7   -2.67    3.73
   2  17  -7   -2.07    3.41
  -2  17   7    2.85    4.67
  -2 -17   7    2.54    3.51
   2 -17  -7   -2.91    3.80
   2  17  -7    8.86    5.09
  -2 -17   6   40.86    6.82
  -2  17   6   22.81    6.44
   2  17  -6   33.48    6.02
  -2 -17   6   37.59    5.97
   2 -17  -6   34.81    6.32
   2  17  -6   36.20    6.71
  -2 -17   5   60.46    7.96
  -2  17   5   79.93    9.37
   2  17  -5   72.30    8.03
   2 -17  -5   75.32    8.84
  -2 -17   5   67.92    7.84
   2  17  -5   61.09    8.29
  -2  17   5   64.99    8.93
  -2 -17   4   15.23    4.83
  -2  17   4   18.87    5.83
   2  17  -4   29.04    5.83
   2 -17  -4   19.43    5.20
  -2 -17   4   21.40    5.06
  -2  17   4   27.03    5.61
   2  17  -4   23.82    5.56
  -2 -17   3   60.43    7.38
  -2  17   3   58.92    7.80
   2  17  -3   52.32    6.85
   2 -17  -3   41.94    6.88
  -2 -17   3   48.00    6.78
   2  17  -3   43.85    7.14
  -2  17   3   55.31    8.10
  -2 -17   2   29.78    5.86
   2  17  -2   29.30    5.80
  -2  17   2   36.18    6.75
  -2 -17   2   28.45    5.72
   2 -17  -2   33.95    5.99
   2  17  -2   27.21    5.72
  -2  17   2   23.66    5.90
  -2 -17   1   15.15    4.84
  -2  17   1    0.94    4.09
   2  17  -1    7.39    4.36
   2 -17  -1    7.41    4.04
  -2 -17   1    6.17    4.00
  -2  17   1    0.94    4.19
   2  17  -1   15.50    5.26
  -2 -17   0    4.19    3.35
  -2  17   0    1.13    3.75
   2  17   0    6.76    4.48
   2 -17   0   -2.21    3.53
  -2 -17   0   -0.41    3.65
  -2  17   0   -1.30    4.24
   2  17   0    0.74    3.83
  -2 -17  -1   42.97    6.40
   2  17   1   40.46    6.81
  -2  17  -1   38.53    7.00
   2 -17   1   40.84    6.34
  -2 -17  -1   49.28    7.17
   2  17   1   48.88    7.06
  -2  17  -1   41.76    7.15
  -2 -17  -2    4.69    3.63
  -2  17  -2   11.85    5.44
   2  17   2    1.74    4.18
   2  17   2    1.72    3.73
  -2  17  -2    3.96    5.00
   2 -17   2    1.79    3.81
  -2 -17  -2    8.86    4.48
   2  17   3   54.15    7.48
  -2  17  -3   52.49    7.68
   2  17   3   51.42    7.29
  -2  17  -3   46.33    7.36
   2 -17   3   49.82    6.93
  -2 -17  -3   40.39    6.54
  -2  17  -4   28.28    6.21
   2 -17   4   28.11    5.47
  -2 -17  -4   27.01    5.98
  -2  17  -4   27.42    6.37
   2  17   4   24.81    5.87
   2  17   4   27.17    6.02
   2 -17   5   78.16    8.72
  -2  17  -5   64.48    8.41
  -2 -17  -5   58.99    7.71
   2 -17   5   64.03    7.66
  -2  17  -5   70.32    9.07
   2  17   5   60.52    7.84
   2  17   5   53.60    8.15
   2 -17   6   -4.94    4.30
  -2  17  -6    0.76    4.13
   2 -17   6    7.48    4.05
  -2 -17  -6   -0.72    3.73
   2  17   6   -4.36    4.89
  -2  17  -6    4.08    4.66
   2  17   6    4.71    4.12
   2 -17   7   19.23    5.00
  -2  17  -7   19.20    6.19
   2 -17   7   21.68    4.96
  -2 -17  -7   17.99    5.16
   2  17   7   28.04    6.37
  -2  17  -7   23.27    6.23
   2  17   7   16.43    6.32
   2 -17   8   18.59    5.13
  -2  17  -8    5.34    4.34
  -2 -17  -8   15.28    5.00
  -2  17  -8   13.27    5.33
   2  17   8   11.39    6.17
   2  17   8    5.27    4.10
   2 -17   9    1.03    4.35
   2 -17   9   -2.31    3.97
  -2 -17  -9   -3.82    3.40
   2  17   9   -4.58    4.81
  -2  17  -9    1.35    5.45
   2 -17  10    7.16    4.61
   2 -17  10   -3.57    4.69
  -2 -17 -10    0.88    3.65
  -2  17 -10    4.04    4.91
  -2 -18  10    2.17    3.99
   2 -18 -10    0.18    3.71
  -2 -18  10    3.70    3.88
  -2 -18   9   35.48    6.90
   2  18  -9   22.77    5.51
  -2 -18   9   33.20    5.96
   2 -18  -9   32.82    6.55
  -2  18   9   27.40    6.95
   2  18  -9   31.04    7.17
  -2 -18   8   11.34    4.79
   2  18  -8    1.65    3.46
  -2  18   8   14.13    6.03
  -2 -18   8    8.95    4.07
   2 -18  -8    5.89    4.44
   2  18  -8   -3.63    4.60
[truncated: 1,081,616 more chars]
